# Supplementary material for: Design of a Novel Low Cost Point of Care Tampon (POCkeT) Colposcope for Use in Resource Limited Settings
Source: PLoS One. 2015 Sep 2;10(9):e0135869. doi: 10.1371/journal.pone.0135869 (PMC4557989; doi:10.1371/journal.pone.0135869)
Supplement: S1 File — A caption document for each sub-folder and file (S1 Detailed File Key) is found within the archive. Folder (S2) contains the set of raw images from quantitative imaging characterization between systems. Folder (S3) contains the CAD files for the custom circuit boards used in our POCkeT Colposcope. Folder (S4) contains the 3D CAD files for the probe handle and bill of materials. Folder (S5) contains the complete set of n = 5 replicate spectra files captured from each digital colposcope system. (ZIP) [file pone.0135869.s001.zip]

Archive with 64 entries (59 files):
- S1 Supplementary Files/
- S1 Supplementary Files/S1 Detailed File Key.docx
- S1 Supplementary Files/S2/
- S1 Supplementary Files/S2/S2 Fig A.tif
- S1 Supplementary Files/S2/S2 Fig B.tif
- S1 Supplementary Files/S2/S2 Fig C.tif
- S1 Supplementary Files/S3/
- S1 Supplementary Files/S3/S3 CAD A.pcb
- S1 Supplementary Files/S3/S3 CAD B.pcb
- S1 Supplementary Files/S3/S3 Fig A.bmp
- S1 Supplementary Files/S3/S3 Fig B.bmp
- S1 Supplementary Files/S4/
- S1 Supplementary Files/S4/S4 CAD A.STL
- S1 Supplementary Files/S4/S4 CAD B.STL
- S1 Supplementary Files/S4/S4 CAD C.STL
- S1 Supplementary Files/S4/S4 CAD D.STL
- S1 Supplementary Files/S4/S4 CAD E.STL
- S1 Supplementary Files/S4/S4 Table A.docx
- S1 Supplementary Files/S5/
- S1 Supplementary Files/S5/S5 Spectra DA.txt
- S1 Supplementary Files/S5/S5 Spectra DB.txt
- S1 Supplementary Files/S5/S5 Spectra DC.txt
- S1 Supplementary Files/S5/S5 Spectra DD.txt
- S1 Supplementary Files/S5/S5 Spectra DDA.txt
- S1 Supplementary Files/S5/S5 Spectra DDB.txt
- S1 Supplementary Files/S5/S5 Spectra DDC.txt
- S1 Supplementary Files/S5/S5 Spectra DDD.txt
- S1 Supplementary Files/S5/S5 Spectra DDE.txt
- S1 Supplementary Files/S5/S5 Spectra DE.txt
- S1 Supplementary Files/S5/S5 Spectra LO2-G-A.txt
- S1 Supplementary Files/S5/S5 Spectra LO2-G-B.txt
- S1 Supplementary Files/S5/S5 Spectra LO2-G-C.txt
- S1 Supplementary Files/S5/S5 Spectra LO2-G-D.txt
- S1 Supplementary Files/S5/S5 Spectra LO2-G-E.txt
- S1 Supplementary Files/S5/S5 Spectra LO2-W-A.txt
- S1 Supplementary Files/S5/S5 Spectra LO2-W-B.txt
- S1 Supplementary Files/S5/S5 Spectra LO2-W-C.txt
- S1 Supplementary Files/S5/S5 Spectra LO2-W-D.txt
- S1 Supplementary Files/S5/S5 Spectra LO2-W-E.txt
- S1 Supplementary Files/S5/S5 Spectra PC-5MP-W-A.txt
- S1 Supplementary Files/S5/S5 Spectra PC-5MP-W-B.txt
- S1 Supplementary Files/S5/S5 Spectra PC-5MP-W-C.txt
- S1 Supplementary Files/S5/S5 Spectra PC-5MP-W-D.txt
- S1 Supplementary Files/S5/S5 Spectra PC-5MP-W-E.txt
- S1 Supplementary Files/S5/S5 Spectra PC-FIVE-G-A.txt
- S1 Supplementary Files/S5/S5 Spectra PC-FIVE-G-B.txt
- S1 Supplementary Files/S5/S5 Spectra PC-FIVE-G-C.txt
- S1 Supplementary Files/S5/S5 Spectra PC-FIVE-G-D.txt
- S1 Supplementary Files/S5/S5 Spectra PC-FIVE-G-E.txt
- S1 Supplementary Files/S5/S5 Spectra PC-TWO-W-A.txt
- S1 Supplementary Files/S5/S5 Spectra PC-TWO-W-B.txt
- S1 Supplementary Files/S5/S5 Spectra PC-TWO-W-C.txt
- S1 Supplementary Files/S5/S5 Spectra PC-TWO-W-D.txt
- S1 Supplementary Files/S5/S5 Spectra PC-TWO-W-E.txt
- S1 Supplementary Files/S5/S5 Spectra WZ-G-A.txt
- S1 Supplementary Files/S5/S5 Spectra WZ-G-B.txt
- S1 Supplementary Files/S5/S5 Spectra WZ-G-C.txt
- S1 Supplementary Files/S5/S5 Spectra WZ-G-D.txt
- S1 Supplementary Files/S5/S5 Spectra WZ-G-E.txt
- S1 Supplementary Files/S5/S5 Spectra WZ-W-A.txt
- S1 Supplementary Files/S5/S5 Spectra WZ-W-B.txt
- S1 Supplementary Files/S5/S5 Spectra WZ-W-C.txt
- S1 Supplementary Files/S5/S5 Spectra WZ-W-D.txt
- S1 Supplementary Files/S5/S5 Spectra WZ-W-E.txt
