# Supplementary material for: Design of a Novel Low Cost Point of Care Tampon (POCkeT) Colposcope for Use in Resource Limited Settings
Source: PLoS One. 2015 Sep 2;10(9):e0135869. doi: 10.1371/journal.pone.0135869 (PMC4557989; doi:10.1371/journal.pone.0135869)
Supplement: S1 File — A caption document for each sub-folder and file (S1 Detailed File Key) is found within the archive. Folder (S2) contains the set of raw images from quantitative imaging characterization between systems. Folder (S3) contains the CAD files for the custom circuit boards used in our POCkeT Colposcope. Folder (S4) contains the 3D CAD files for the probe handle and bill of materials. Folder (S5) contains the complete set of n = 5 replicate spectra files captured from each digital colposcope system. (ZIP) [file pone.0135869.s001.zip › S1 Supplementary Files/S5/S5 Spectra DA.txt]

SpectraSuite Data File
++++++++++++++++++++++++++++++++++++
Date: Mon Oct 13 14:16:48 EDT 2014
User: CTL11
Dark Spectrum Present: No
Reference Spectrum Present: No
Number of Sampled Component Spectra: 1
Spectrometers: USB4E01788
Integration Time (usec): 12000 (USB4E01788)
Spectra Averaged: 5 (USB4E01788)
Boxcar Smoothing: 0 (USB4E01788)
Correct for Electrical Dark: No (USB4E01788)
Strobe/Lamp Enabled: No (USB4E01788)
Correct for Detector Non-linearity: No (USB4E01788)
Correct for Stray Light: No (USB4E01788)
Number of Pixels in Processed Spectrum: 3648
>>>>>Begin Processed Spectral Data<<<<<
178.07	1216.49
178.29	1216.49
178.50	1216.49
178.72	1245.98
178.94	1197.24
179.15	1223.87
179.37	1252.95
179.59	1224.28
179.81	1248.44
180.02	1255.81
180.24	1258.27
180.46	1240.25
180.67	1268.10
180.89	1262.78
181.11	1254.59
181.32	1237.38
181.54	1255.81
181.76	1235.33
181.97	1245.16
182.19	1237.79
182.41	1248.85
182.62	1259.09
182.84	1252.54
183.06	1255.81
183.27	1255.40
183.49	1264.01
183.71	1239.02
183.92	1277.93
184.14	1278.75
184.35	1250.49
184.57	1245.57
184.79	1239.02
185.00	1250.90
185.22	1231.65
185.44	1241.48
185.65	1255.40
185.87	1244.35
186.09	1276.29
186.30	1265.64
186.52	1281.21
186.74	1255.00
186.95	1265.24
187.17	1248.85
187.39	1227.96
187.60	1256.63
187.82	1279.98
188.03	1248.03
188.25	1283.26
188.47	1252.54
188.68	1280.39
188.90	1268.51
189.12	1269.33
189.33	1250.08
189.55	1258.68
189.77	1251.31
189.98	1273.02
190.20	1259.50
190.41	1233.29
190.63	1243.53
190.85	1254.18
191.06	1241.48
191.28	1251.31
191.50	1257.04
191.71	1249.67
191.93	1264.83
192.14	1236.15
192.36	1296.36
192.58	1254.18
192.79	1254.18
193.01	1271.79
193.23	1273.84
193.44	1254.18
193.66	1270.56
193.87	1263.60
194.09	1261.96
194.31	1230.42
194.52	1226.73
194.74	1245.16
194.96	1282.85
195.17	1252.95
195.39	1229.60
195.60	1264.42
195.82	1275.07
196.04	1235.74
196.25	1279.16
196.47	1258.27
196.68	1275.07
196.90	1250.49
197.12	1256.22
197.33	1280.39
197.55	1248.44
197.76	1288.58
197.98	1287.76
198.20	1234.93
198.41	1273.84
198.63	1241.89
198.84	1249.26
199.06	1276.29
199.28	1296.36
199.49	1269.74
199.71	1251.31
199.92	1240.66
200.14	1269.33
200.36	1247.62
200.57	1301.69
200.79	1238.61
201.00	1254.59
201.22	1241.48
201.43	1259.09
201.65	1230.83
201.87	1257.86
202.08	1239.84
202.30	1259.50
202.51	1241.07
202.73	1241.07
202.95	1254.18
203.16	1249.26
203.38	1277.93
203.59	1229.19
203.81	1255.40
204.02	1253.77
204.24	1260.32
204.46	1265.64
204.67	1259.91
204.89	1259.91
205.10	1274.25
205.32	1243.94
205.53	1228.37
205.75	1262.37
205.96	1239.84
206.18	1261.96
206.40	1253.36
206.61	1225.91
206.83	1251.31
207.04	1291.45
207.26	1274.66
207.47	1285.31
207.69	1228.78
207.91	1250.49
208.12	1257.04
208.34	1256.63
208.55	1250.90
208.77	1279.57
208.98	1260.32
209.20	1210.76
209.41	1283.26
209.63	1255.81
209.85	1241.89
210.06	1293.91
210.28	1273.02
210.49	1271.38
210.71	1280.39
210.92	1260.32
211.14	1279.16
211.35	1269.74
211.57	1246.80
211.78	1241.07
212.00	1269.74
212.21	1290.22
212.43	1269.74
212.65	1264.42
212.86	1277.93
213.08	1246.80
213.29	1253.36
213.51	1253.77
213.72	1234.93
213.94	1268.51
214.15	1264.83
214.37	1260.73
214.58	1254.18
214.80	1236.97
215.01	1255.81
215.23	1231.24
215.44	1239.84
215.66	1262.37
215.87	1253.77
216.09	1275.88
216.31	1246.39
216.52	1264.42
216.74	1255.40
216.95	1258.68
217.17	1245.98
217.38	1266.87
217.60	1280.80
217.81	1268.51
218.03	1227.55
218.24	1259.91
218.46	1241.07
218.67	1269.33
218.89	1230.42
219.10	1246.80
219.32	1297.59
219.53	1273.84
219.75	1269.33
219.96	1262.37
220.18	1252.54
220.39	1253.36
220.61	1237.38
220.82	1273.84
221.04	1257.04
221.25	1259.09
221.47	1282.44
221.68	1272.61
221.90	1265.64
222.11	1258.68
222.33	1233.70
222.54	1297.18
222.76	1205.43
222.97	1274.25
223.19	1273.43
223.40	1263.60
223.62	1236.15
223.83	1252.13
224.05	1271.79
224.26	1249.26
224.48	1269.74
224.69	1248.03
224.91	1240.66
225.12	1287.35
225.34	1259.09
225.55	1275.07
225.77	1236.15
225.98	1243.53
226.19	1267.28
226.41	1231.24
226.62	1242.30
226.84	1261.14
227.05	1250.90
227.27	1263.19
227.48	1214.04
227.70	1256.63
227.91	1260.32
228.13	1245.16
228.34	1268.51
228.56	1284.90
228.77	1248.03
228.99	1275.47
229.20	1233.29
229.42	1280.80
229.63	1254.59
229.84	1243.12
230.06	1255.40
230.27	1285.31
230.49	1270.15
230.70	1228.37
230.92	1266.46
231.13	1250.90
231.35	1257.86
231.56	1294.73
231.78	1246.80
231.99	1283.67
232.20	1259.50
232.42	1241.48
232.63	1288.99
232.85	1263.19
233.06	1261.96
233.28	1266.05
233.49	1239.84
233.71	1273.84
233.92	1222.23
234.13	1290.22
234.35	1228.78
234.56	1268.10
234.78	1279.16
234.99	1282.03
235.21	1252.13
235.42	1260.32
235.64	1259.91
235.85	1253.36
236.06	1243.12
236.28	1266.87
236.49	1288.17
236.71	1259.09
236.92	1269.33
237.14	1254.18
237.35	1267.28
237.56	1273.43
237.78	1256.63
237.99	1252.13
238.21	1239.02
238.42	1277.93
238.64	1245.57
238.85	1262.78
239.06	1218.95
239.28	1275.88
239.49	1242.71
239.71	1256.63
239.92	1246.80
240.13	1280.80
240.35	1241.07
240.56	1274.66
240.78	1257.04
240.99	1273.43
241.21	1265.64
241.42	1250.08
241.63	1252.54
241.85	1277.11
242.06	1261.96
242.28	1253.77
242.49	1263.60
242.70	1268.92
242.92	1259.09
243.13	1272.20
243.35	1251.31
243.56	1260.32
243.77	1255.00
243.99	1268.51
244.20	1288.17
244.42	1255.40
244.63	1256.22
244.84	1246.39
245.06	1273.43
245.27	1235.33
245.49	1244.35
245.70	1258.27
245.91	1268.51
246.13	1260.32
246.34	1260.32
246.55	1244.76
246.77	1226.73
246.98	1272.20
247.20	1245.17
247.41	1261.96
247.62	1286.94
247.84	1285.31
248.05	1237.79
248.27	1249.67
248.48	1260.32
248.69	1249.26
248.91	1261.55
249.12	1248.03
249.33	1258.68
249.55	1268.51
249.76	1274.66
249.98	1272.61
250.19	1261.96
250.40	1271.79
250.62	1274.25
250.83	1235.33
251.04	1236.15
251.26	1284.49
251.47	1270.15
251.68	1229.60
251.90	1223.05
252.11	1243.94
252.33	1249.67
252.54	1225.09
252.75	1262.37
252.97	1251.72
253.18	1248.44
253.39	1234.11
253.61	1241.07
253.82	1267.69
254.03	1259.09
254.25	1257.45
254.46	1266.05
254.67	1266.87
254.89	1252.54
255.10	1245.98
255.31	1260.32
255.53	1261.14
255.74	1248.03
255.96	1239.43
256.17	1244.35
256.38	1256.22
256.60	1261.96
256.81	1264.42
257.02	1260.73
257.24	1264.01
257.45	1248.03
257.66	1264.83
257.88	1249.26
258.09	1241.89
258.30	1262.37
258.52	1265.24
258.73	1288.99
258.94	1234.11
259.16	1243.53
259.37	1236.56
259.58	1238.20
259.80	1287.76
260.01	1244.35
260.22	1252.54
260.43	1258.27
260.65	1263.60
260.86	1241.89
261.07	1248.03
261.29	1242.71
261.50	1255.81
261.71	1236.15
261.93	1245.57
262.14	1248.44
262.35	1248.85
262.57	1240.66
262.78	1252.13
262.99	1293.91
263.21	1258.68
263.42	1272.20
263.63	1273.02
263.85	1248.44
264.06	1253.36
264.27	1251.31
264.48	1266.87
264.70	1260.32
264.91	1279.57
265.12	1238.20
265.34	1298.41
265.55	1263.19
265.76	1254.18
265.98	1237.79
266.19	1276.70
266.40	1255.40
266.61	1261.14
266.83	1284.90
267.04	1253.77
267.25	1255.81
267.47	1265.64
267.68	1227.96
267.89	1256.63
268.10	1267.69
268.32	1265.24
268.53	1236.97
268.74	1256.22
268.96	1281.21
269.17	1247.62
269.38	1221.00
269.59	1254.59
269.81	1268.51
270.02	1253.77
270.23	1264.01
270.45	1280.39
270.66	1265.24
270.87	1252.13
271.08	1280.80
271.30	1258.27
271.51	1267.28
271.72	1298.82
271.93	1268.51
272.15	1271.38
272.36	1273.43
272.57	1254.18
272.79	1206.25
273.00	1286.12
273.21	1246.80
273.42	1239.43
273.64	1288.17
273.85	1248.85
274.06	1250.90
274.27	1260.73
274.49	1286.53
274.70	1246.39
274.91	1247.62
275.12	1256.63
275.34	1245.16
275.55	1259.91
275.76	1223.46
275.97	1242.71
276.19	1225.91
276.40	1268.92
276.61	1247.21
276.82	1270.15
277.04	1260.73
277.25	1244.35
277.46	1241.89
277.67	1250.90
277.89	1255.40
278.10	1256.22
278.31	1222.23
278.52	1270.97
278.74	1250.08
278.95	1241.89
279.16	1247.62
279.37	1275.47
279.58	1254.59
279.80	1246.39
280.01	1248.44
280.22	1254.59
280.43	1238.20
280.65	1265.64
280.86	1246.80
281.07	1255.40
281.28	1250.08
281.50	1284.90
281.71	1249.67
281.92	1264.83
282.13	1268.51
282.34	1228.37
282.56	1245.16
282.77	1231.65
282.98	1243.53
283.19	1303.74
283.40	1245.57
283.62	1274.66
283.83	1256.22
284.04	1276.70
284.25	1256.63
284.47	1256.22
284.68	1244.35
284.89	1253.36
285.10	1246.39
285.31	1264.42
285.53	1271.38
285.74	1275.47
285.95	1244.76
286.16	1266.05
286.37	1259.09
286.59	1268.51
286.80	1265.64
287.01	1250.08
287.22	1249.67
287.43	1264.01
287.65	1244.35
287.86	1280.80
288.07	1273.84
288.28	1256.22
288.49	1252.54
288.71	1245.98
288.92	1237.38
289.13	1266.46
289.34	1261.14
289.55	1266.87
289.76	1249.67
289.98	1249.67
290.19	1255.81
290.40	1263.19
290.61	1243.53
290.82	1264.01
291.04	1255.40
291.25	1267.69
291.46	1262.37
291.67	1259.50
291.88	1261.55
292.09	1258.68
292.31	1251.31
292.52	1242.30
292.73	1251.31
292.94	1271.38
293.15	1216.08
293.36	1263.19
293.58	1269.33
293.79	1244.35
294.00	1277.11
294.21	1256.22
294.42	1256.63
294.63	1275.07
294.85	1237.79
295.06	1247.21
295.27	1252.95
295.48	1261.96
295.69	1240.25
295.90	1256.22
296.12	1227.55
296.33	1267.28
296.54	1241.89
296.75	1249.26
296.96	1261.96
297.17	1265.24
297.38	1215.26
297.60	1279.57
297.81	1249.26
298.02	1267.69
298.23	1223.46
298.44	1268.10
298.65	1294.73
298.86	1239.84
299.08	1270.56
299.29	1269.74
299.50	1245.16
299.71	1264.42
299.92	1260.32
300.13	1245.16
300.34	1240.25
300.55	1231.65
300.77	1260.73
300.98	1275.47
301.19	1250.49
301.40	1252.54
301.61	1242.71
301.82	1246.39
302.03	1264.01
302.25	1237.38
302.46	1257.45
302.67	1239.43
302.88	1240.66
303.09	1244.76
303.30	1254.18
303.51	1245.98
303.72	1241.07
303.93	1302.92
304.15	1287.35
304.36	1232.47
304.57	1259.91
304.78	1239.84
304.99	1243.53
305.20	1243.53
305.41	1252.54
305.62	1252.95
305.83	1229.19
306.05	1254.59
306.26	1223.05
306.47	1243.12
306.68	1277.11
306.89	1267.69
307.10	1246.39
307.31	1293.50
307.52	1269.33
307.73	1266.05
307.94	1249.67
308.16	1260.32
308.37	1255.81
308.58	1260.73
308.79	1272.61
309.00	1272.20
309.21	1255.81
309.42	1250.08
309.63	1248.85
309.84	1268.51
310.05	1230.42
310.26	1277.11
310.48	1255.81
310.69	1257.45
310.90	1264.01
311.11	1269.74
311.32	1230.01
311.53	1268.92
311.74	1259.50
311.95	1264.42
312.16	1259.91
312.37	1243.53
312.58	1268.92
312.79	1267.28
313.00	1274.25
313.21	1277.93
313.43	1261.14
313.64	1234.52
313.85	1258.68
314.06	1275.07
314.27	1282.44
314.48	1265.64
314.69	1247.21
314.90	1230.01
315.11	1261.55
315.32	1235.74
315.53	1248.44
315.74	1248.85
315.95	1268.10
316.16	1267.28
316.37	1241.07
316.58	1264.01
316.79	1258.27
317.01	1260.73
317.22	1279.98
317.43	1252.13
317.64	1287.35
317.85	1283.26
318.06	1247.21
318.27	1257.86
318.48	1218.54
318.69	1253.36
318.90	1252.13
319.11	1252.13
319.32	1274.25
319.53	1259.91
319.74	1233.29
319.95	1265.24
320.16	1242.71
320.37	1277.11
320.58	1245.17
320.79	1277.52
321.00	1238.20
321.21	1250.49
321.42	1217.31
321.63	1241.07
321.84	1232.06
322.05	1252.95
322.26	1276.29
322.47	1264.42
322.68	1252.13
322.90	1284.49
323.11	1256.63
323.32	1247.21
323.53	1260.32
323.74	1269.74
323.95	1252.13
324.16	1248.44
324.37	1256.63
324.58	1248.85
324.79	1266.87
325.00	1275.07
325.21	1268.51
325.42	1244.35
325.63	1265.64
325.84	1271.79
326.05	1258.27
326.26	1262.78
326.47	1266.46
326.68	1260.32
326.89	1243.53
327.10	1263.19
327.31	1253.77
327.52	1275.07
327.73	1279.57
327.94	1272.20
328.15	1261.96
328.36	1226.73
328.57	1256.22
328.78	1298.00
328.99	1238.61
329.20	1280.39
329.41	1271.79
329.62	1276.70
329.83	1229.60
330.04	1273.02
330.25	1243.94
330.46	1251.72
330.67	1271.38
330.87	1280.80
331.08	1235.74
331.29	1304.15
331.50	1236.97
331.71	1246.80
331.92	1239.84
332.13	1246.39
332.34	1282.44
332.55	1243.53
332.76	1252.54
332.97	1244.76
333.18	1232.06
333.39	1267.69
333.60	1263.19
333.81	1277.93
334.02	1254.18
334.23	1257.04
334.44	1260.32
334.65	1231.65
334.86	1286.94
335.07	1259.91
335.28	1253.77
335.49	1230.83
335.70	1266.05
335.91	1245.57
336.12	1230.01
336.33	1243.12
336.54	1234.93
336.74	1258.27
336.95	1244.76
337.16	1249.67
337.37	1260.73
337.58	1280.80
337.79	1270.97
338.00	1255.40
338.21	1267.28
338.42	1237.79
338.63	1296.36
338.84	1286.94
339.05	1266.87
339.26	1253.77
339.47	1263.60
339.68	1256.22
339.89	1261.14
340.10	1279.57
340.30	1255.81
340.51	1261.96
340.72	1282.03
340.93	1247.62
341.14	1247.62
341.35	1288.17
341.56	1264.83
341.77	1249.26
341.98	1231.65
342.19	1232.06
342.40	1274.66
342.61	1262.37
342.82	1277.52
343.02	1259.09
343.23	1254.18
343.44	1239.84
343.65	1270.56
343.86	1268.10
344.07	1250.90
344.28	1248.44
344.49	1271.38
344.70	1242.71
344.91	1273.84
345.12	1252.54
345.32	1292.27
345.53	1251.31
345.74	1262.78
345.95	1273.02
346.16	1282.44
346.37	1237.79
346.58	1245.98
346.79	1249.26
347.00	1264.42
347.21	1272.61
347.41	1248.85
347.62	1255.81
347.83	1242.30
348.04	1230.83
348.25	1263.19
348.46	1268.10
348.67	1216.08
348.88	1248.03
349.09	1244.35
349.29	1244.76
349.50	1249.26
349.71	1255.40
349.92	1276.70
350.13	1238.20
350.34	1276.29
350.55	1267.69
350.76	1252.54
350.97	1249.67
351.17	1279.57
351.38	1233.29
351.59	1250.49
351.80	1254.59
352.01	1236.56
352.22	1237.38
352.43	1263.19
352.63	1259.91
352.84	1257.86
353.05	1241.89
353.26	1277.11
353.47	1277.52
353.68	1264.42
353.89	1269.33
354.10	1260.32
354.30	1247.21
354.51	1261.96
354.72	1250.90
354.93	1257.86
355.14	1252.54
355.35	1251.31
355.55	1277.11
355.76	1252.95
355.97	1256.22
356.18	1226.73
356.39	1234.52
356.60	1245.98
356.81	1265.24
357.01	1254.59
357.22	1244.35
357.43	1250.49
357.64	1275.88
357.85	1249.67
358.06	1262.37
358.26	1261.14
358.47	1253.36
358.68	1209.53
358.89	1276.29
359.10	1250.90
359.31	1277.11
359.51	1249.67
359.72	1257.86
359.93	1264.01
360.14	1246.39
360.35	1276.29
360.56	1275.47
360.76	1241.89
360.97	1240.25
361.18	1257.04
361.39	1221.41
361.60	1273.43
361.81	1277.52
362.01	1282.85
362.22	1226.32
362.43	1230.83
362.64	1241.07
362.85	1266.05
363.05	1257.86
363.26	1248.03
363.47	1265.24
363.68	1257.45
363.89	1271.79
364.09	1269.33
364.30	1249.67
364.51	1240.66
364.72	1260.32
364.93	1228.37
365.13	1241.07
365.34	1260.73
365.55	1266.46
365.76	1225.91
365.97	1245.98
366.17	1278.75
366.38	1241.48
366.59	1276.29
366.80	1255.00
367.01	1289.81
367.21	1283.67
367.42	1266.05
367.63	1268.92
367.84	1247.62
368.05	1279.98
368.25	1229.60
368.46	1243.53
368.67	1265.24
368.88	1246.80
369.08	1277.52
369.29	1247.62
369.50	1243.53
369.71	1245.98
369.92	1245.98
370.12	1221.82
370.33	1255.40
370.54	1251.72
370.75	1267.28
370.95	1250.08
371.16	1240.25
371.37	1279.16
371.58	1257.86
371.78	1272.20
371.99	1260.73
372.20	1257.04
372.41	1241.48
372.61	1280.80
372.82	1219.36
373.03	1268.51
373.24	1270.56
373.45	1262.78
373.65	1240.66
373.86	1265.24
374.07	1247.62
374.28	1236.97
374.48	1268.92
374.69	1247.21
374.90	1215.26
375.11	1270.15
375.31	1258.27
375.52	1283.26
375.73	1278.34
375.93	1270.15
376.14	1234.93
376.35	1257.86
376.56	1280.39
376.76	1263.19
376.97	1229.60
377.18	1247.62
377.39	1242.71
377.59	1252.54
377.80	1248.44
378.01	1254.18
378.22	1259.91
378.42	1275.88
378.63	1274.25
378.84	1226.73
379.04	1254.59
379.25	1278.34
379.46	1245.98
379.67	1249.67
379.87	1291.04
380.08	1225.91
380.29	1236.56
380.50	1247.21
380.70	1255.40
380.91	1249.26
381.12	1262.37
381.32	1255.81
381.53	1230.01
381.74	1250.49
381.95	1225.91
382.15	1238.20
382.36	1252.54
382.57	1241.07
382.77	1270.97
382.98	1287.76
383.19	1219.77
383.39	1263.60
383.60	1256.63
383.81	1275.47
384.02	1238.61
384.22	1257.86
384.43	1232.47
384.64	1282.44
384.84	1219.36
385.05	1246.39
385.26	1245.57
385.46	1279.57
385.67	1267.28
385.88	1232.88
386.08	1238.20
386.29	1263.60
386.50	1272.20
386.70	1236.15
386.91	1278.75
387.12	1250.49
387.33	1271.38
387.53	1244.76
387.74	1292.68
387.95	1218.54
388.15	1273.84
388.36	1269.33
388.57	1247.21
388.77	1246.80
388.98	1269.74
389.19	1271.79
389.39	1259.09
389.60	1256.63
389.81	1261.96
390.01	1259.50
390.22	1279.16
390.43	1272.20
390.63	1255.00
390.84	1264.42
391.05	1259.91
391.25	1271.38
391.46	1223.05
391.67	1293.91
391.87	1269.74
392.08	1288.99
392.28	1259.09
392.49	1252.54
392.70	1258.68
392.90	1271.79
393.11	1254.18
393.32	1295.55
393.52	1229.60
393.73	1269.74
393.94	1264.42
394.14	1270.56
394.35	1277.52
394.56	1281.62
394.76	1245.57
394.97	1232.88
395.17	1243.53
395.38	1258.68
395.59	1237.79
395.79	1261.14
396.00	1261.14
396.21	1234.93
396.41	1224.69
396.62	1260.73
396.83	1246.39
397.03	1242.30
397.24	1252.54
397.44	1250.49
397.65	1270.56
397.86	1257.86
398.06	1294.73
398.27	1267.28
398.47	1251.72
398.68	1273.02
398.89	1260.32
399.09	1253.77
399.30	1271.38
399.51	1255.00
399.71	1252.54
399.92	1255.00
400.12	1242.71
400.33	1273.02
400.54	1284.08
400.74	1290.22
400.95	1240.25
401.15	1275.88
401.36	1281.62
401.57	1248.85
401.77	1245.57
401.98	1279.16
402.18	1267.69
402.39	1257.45
402.60	1241.48
402.80	1265.64
403.01	1250.49
403.21	1264.01
403.42	1274.66
403.63	1308.24
403.83	1250.08
404.04	1277.93
404.24	1244.35
404.45	1260.73
404.65	1283.26
404.86	1261.96
405.07	1239.84
405.27	1242.71
405.48	1245.57
405.68	1257.45
405.89	1265.24
406.10	1268.51
406.30	1279.57
406.51	1239.84
406.71	1258.68
406.92	1245.57
407.12	1245.98
407.33	1245.16
407.53	1263.19
407.74	1269.74
407.95	1262.37
408.15	1275.88
408.36	1262.78
408.56	1264.01
408.77	1252.13
408.97	1255.00
409.18	1259.09
409.39	1254.59
409.59	1265.64
409.80	1252.54
410.00	1265.24
410.21	1275.07
410.41	1272.20
410.62	1267.28
410.82	1207.07
411.03	1268.10
411.23	1240.66
411.44	1257.86
411.65	1260.73
411.85	1229.19
412.06	1248.03
412.26	1293.09
412.47	1234.11
412.67	1242.71
412.88	1247.62
413.08	1242.30
413.29	1257.45
413.49	1236.15
413.70	1265.64
413.90	1255.00
414.11	1268.92
414.31	1244.35
414.52	1239.02
414.73	1244.76
414.93	1249.67
415.14	1220.59
415.34	1254.18
415.55	1264.01
415.75	1231.65
415.96	1261.96
416.16	1251.31
416.37	1249.67
416.57	1245.57
416.78	1271.79
416.98	1214.86
417.19	1262.37
417.39	1258.27
417.60	1252.13
417.80	1249.67
418.01	1246.39
418.21	1275.07
418.42	1270.97
418.62	1268.51
418.83	1249.26
419.03	1273.84
419.24	1257.04
419.44	1259.50
419.65	1258.27
419.85	1234.11
420.06	1272.20
420.26	1232.06
420.47	1280.80
420.67	1214.86
420.88	1286.53
421.08	1246.39
421.29	1237.79
421.49	1240.66
421.70	1234.52
421.90	1266.05
422.11	1250.49
422.31	1237.79
422.52	1258.68
422.72	1266.46
422.93	1270.56
423.13	1255.40
423.34	1267.69
423.54	1268.92
423.74	1262.37
423.95	1261.55
424.15	1244.35
424.36	1239.43
424.56	1264.42
424.77	1249.26
424.97	1254.59
425.18	1225.91
425.38	1278.34
425.59	1266.46
425.79	1241.89
426.00	1279.16
426.20	1291.86
426.40	1251.72
426.61	1286.94
426.81	1258.27
427.02	1270.97
427.22	1274.25
427.43	1278.34
427.63	1274.66
427.84	1264.01
428.04	1242.30
428.25	1275.88
428.45	1262.37
428.65	1231.24
428.86	1286.12
429.06	1248.03
429.27	1221.82
429.47	1256.22
429.68	1261.14
429.88	1236.15
430.09	1244.76
430.29	1261.55
430.49	1236.56
430.70	1224.28
430.90	1285.31
431.11	1257.04
431.31	1233.70
431.52	1260.32
431.72	1223.46
431.92	1264.83
432.13	1239.84
432.33	1259.50
432.54	1246.80
432.74	1277.52
432.94	1274.66
433.15	1250.49
433.35	1235.33
433.56	1252.13
433.76	1270.56
433.97	1236.97
434.17	1235.33
434.37	1261.96
434.58	1251.31
434.78	1248.03
434.99	1281.62
435.19	1253.77
435.39	1285.71
435.60	1257.45
435.80	1282.44
436.01	1275.07
436.21	1258.68
436.41	1259.91
436.62	1228.78
436.82	1234.93
437.03	1236.56
437.23	1244.76
437.43	1253.36
437.64	1253.77
437.84	1234.52
438.05	1261.14
438.25	1267.69
438.45	1269.33
438.66	1248.85
438.86	1249.26
439.06	1267.28
439.27	1296.36
439.47	1267.69
439.68	1275.88
439.88	1243.12
440.08	1259.50
440.29	1267.28
440.49	1294.73
440.69	1240.66
440.90	1255.00
441.10	1259.50
441.31	1252.13
441.51	1270.97
441.71	1288.58
441.92	1241.48
442.12	1264.01
442.32	1255.40
442.53	1259.50
442.73	1228.37
442.94	1254.18
443.14	1249.26
443.34	1245.57
443.55	1235.74
443.75	1289.40
443.95	1259.50
444.16	1265.24
444.36	1252.95
444.56	1256.63
444.77	1247.62
444.97	1247.62
445.17	1234.93
445.38	1268.92
445.58	1247.62
445.78	1253.36
445.99	1233.29
446.19	1252.95
446.39	1248.44
446.60	1253.36
446.80	1257.04
447.00	1252.13
447.21	1230.83
447.41	1252.13
447.61	1257.45
447.82	1254.59
448.02	1241.48
448.22	1243.94
448.43	1247.62
448.63	1208.30
448.83	1249.26
449.04	1243.94
449.24	1237.38
449.44	1291.04
449.65	1293.91
449.85	1285.71
450.05	1236.97
450.26	1288.58
450.46	1205.84
450.66	1278.34
450.87	1256.22
451.07	1266.46
451.27	1246.80
451.47	1273.84
451.68	1255.81
451.88	1244.35
452.08	1243.94
452.29	1272.20
452.49	1283.26
452.69	1264.01
452.90	1244.76
453.10	1229.19
453.30	1250.49
453.51	1250.08
453.71	1236.97
453.91	1258.68
454.11	1268.51
454.32	1258.68
454.52	1269.74
454.72	1260.73
454.93	1245.57
455.13	1227.55
455.33	1256.22
455.53	1247.62
455.74	1266.46
455.94	1244.76
456.14	1248.03
456.35	1264.42
456.55	1233.29
456.75	1242.30
456.95	1281.62
457.16	1266.46
457.36	1266.46
457.56	1240.66
457.76	1248.85
457.97	1270.56
458.17	1270.97
458.37	1279.57
458.57	1252.95
458.78	1249.26
458.98	1226.73
459.18	1256.22
459.39	1277.93
459.59	1279.57
459.79	1243.94
459.99	1281.21
460.20	1207.89
460.40	1273.43
460.60	1261.55
460.80	1258.27
461.01	1255.00
461.21	1250.08
461.41	1253.36
461.61	1257.04
461.82	1227.96
462.02	1263.60
462.22	1242.71
462.42	1214.86
462.63	1264.01
462.83	1291.86
463.03	1289.81
463.23	1270.97
463.43	1259.91
463.64	1246.80
463.84	1262.37
464.04	1248.85
464.24	1215.67
464.45	1263.60
464.65	1252.13
464.85	1273.02
465.05	1218.54
465.26	1264.42
465.46	1267.69
465.66	1254.18
465.86	1243.12
466.06	1261.96
466.27	1274.25
466.47	1266.05
466.67	1247.21
466.87	1272.20
467.08	1279.16
467.28	1257.04
467.48	1258.27
467.68	1248.44
467.88	1281.62
468.09	1264.42
468.29	1242.71
468.49	1261.96
468.69	1252.13
468.89	1281.21
469.10	1271.38
469.30	1284.08
469.50	1277.11
469.70	1261.96
469.90	1255.81
470.11	1264.01
470.31	1243.53
470.51	1246.39
470.71	1229.19
470.91	1249.26
471.11	1238.61
471.32	1263.19
471.52	1238.20
471.72	1240.66
471.92	1223.46
472.12	1258.68
472.33	1251.31
472.53	1252.95
472.73	1241.48
472.93	1262.78
473.13	1257.45
473.33	1258.27
473.54	1279.98
473.74	1249.67
473.94	1286.53
474.14	1274.25
474.34	1257.45
474.55	1261.14
474.75	1263.60
474.95	1247.62
475.15	1264.01
475.35	1262.37
475.55	1247.21
475.75	1260.73
475.96	1227.14
476.16	1247.62
476.36	1255.81
476.56	1234.93
476.76	1245.57
476.96	1230.01
477.17	1245.17
477.37	1260.73
477.57	1244.76
477.77	1255.00
477.97	1260.32
478.17	1254.18
478.37	1246.39
478.58	1264.83
478.78	1268.51
478.98	1275.88
479.18	1255.81
479.38	1255.81
479.58	1245.57
479.78	1282.44
479.99	1245.57
480.19	1244.76
480.39	1248.85
480.59	1255.81
480.79	1234.11
480.99	1258.68
481.19	1234.52
481.39	1258.68
481.60	1269.74
481.80	1238.20
482.00	1272.20
482.20	1268.92
482.40	1253.77
482.60	1254.18
482.80	1259.50
483.00	1270.97
483.20	1270.97
483.41	1250.90
483.61	1241.07
483.81	1242.71
484.01	1244.35
484.21	1245.98
484.41	1239.43
484.61	1240.66
484.81	1229.60
485.01	1268.51
485.22	1232.06
485.42	1248.03
485.62	1249.67
485.82	1284.08
486.02	1248.85
486.22	1244.76
486.42	1251.72
486.62	1268.51
486.82	1250.90
487.02	1257.04
487.22	1242.71
487.43	1269.74
487.63	1291.86
487.83	1240.25
488.03	1282.85
488.23	1264.83
488.43	1262.37
488.63	1252.54
488.83	1241.48
489.03	1255.00
489.23	1277.93
489.43	1246.39
489.63	1259.09
489.83	1269.33
490.04	1248.44
490.24	1283.26
490.44	1252.95
490.64	1226.32
490.84	1260.73
491.04	1239.84
491.24	1279.98
491.44	1246.80
491.64	1258.27
491.84	1281.21
492.04	1259.91
492.24	1286.53
492.44	1248.44
492.64	1270.97
492.84	1241.07
493.04	1276.70
493.24	1238.61
493.45	1259.91
493.65	1225.50
493.85	1252.54
494.05	1239.43
494.25	1292.27
494.45	1252.54
494.65	1227.96
494.85	1281.62
495.05	1275.07
495.25	1241.48
495.45	1232.47
495.65	1269.33
495.85	1263.60
496.05	1266.05
496.25	1261.55
496.45	1249.26
496.65	1254.18
496.85	1218.54
497.05	1266.46
497.25	1252.13
497.45	1265.64
497.65	1258.27
497.85	1246.39
498.05	1264.83
498.25	1251.72
498.45	1272.61
498.65	1265.24
498.85	1283.26
499.05	1246.39
499.25	1245.17
499.45	1259.50
499.65	1224.69
499.85	1275.88
500.05	1255.00
500.25	1264.83
500.45	1252.95
500.65	1274.66
500.85	1248.85
501.05	1276.29
501.25	1246.80
501.45	1252.95
501.65	1261.14
501.85	1234.52
502.05	1212.81
502.25	1263.19
502.45	1251.31
502.65	1256.63
502.85	1230.83
503.05	1249.26
503.25	1272.20
503.45	1231.24
503.65	1287.35
503.85	1270.56
504.05	1254.18
504.25	1270.15
504.45	1275.88
504.65	1255.81
504.85	1272.20
505.05	1256.22
505.25	1237.79
505.45	1249.26
505.65	1256.22
505.85	1241.48
506.05	1246.39
506.25	1261.55
506.45	1276.29
506.65	1247.21
506.85	1263.60
507.05	1260.73
507.25	1233.70
507.45	1247.21
507.65	1243.53
507.85	1242.30
508.04	1265.24
508.24	1258.27
508.44	1257.04
508.64	1247.62
508.84	1258.27
509.04	1270.97
509.24	1259.50
509.44	1260.32
509.64	1238.61
509.84	1295.95
510.04	1238.61
510.24	1268.92
510.44	1245.98
510.64	1267.28
510.84	1220.59
511.04	1249.26
511.24	1222.23
511.43	1261.96
511.63	1256.22
511.83	1286.12
512.03	1259.09
512.23	1236.15
512.43	1255.00
512.63	1230.01
512.83	1263.60
513.03	1221.00
513.23	1244.76
513.43	1250.90
513.63	1211.17
513.83	1258.68
514.02	1282.44
514.22	1263.19
514.42	1263.19
514.62	1252.54
514.82	1263.19
515.02	1249.67
515.22	1253.77
515.42	1245.98
515.62	1261.55
515.82	1266.87
516.02	1239.84
516.21	1284.90
516.41	1259.09
516.61	1279.98
516.81	1258.68
517.01	1266.87
517.21	1248.85
517.41	1260.32
517.61	1268.51
517.81	1261.14
518.00	1221.82
518.20	1259.50
518.40	1245.16
518.60	1270.15
518.80	1246.80
519.00	1257.45
519.20	1236.56
519.40	1260.73
519.60	1266.46
519.79	1261.96
519.99	1244.76
520.19	1239.84
520.39	1270.15
520.59	1248.85
520.79	1250.90
520.99	1252.95
521.18	1273.43
521.38	1228.37
521.58	1267.28
521.78	1270.15
521.98	1252.95
522.18	1234.93
522.38	1268.51
522.58	1257.45
522.77	1254.59
522.97	1275.07
523.17	1220.18
523.37	1282.03
523.57	1273.02
523.77	1272.20
523.96	1226.73
524.16	1255.40
524.36	1263.19
524.56	1250.08
524.76	1243.53
524.96	1273.02
525.16	1250.08
525.35	1277.52
525.55	1268.51
525.75	1274.25
525.95	1282.03
526.15	1254.18
526.35	1273.84
526.54	1243.12
526.74	1265.24
526.94	1286.12
527.14	1257.86
527.34	1270.56
527.54	1277.52
527.73	1279.16
527.93	1268.92
528.13	1285.31
528.33	1247.21
528.53	1264.01
528.72	1245.16
528.92	1246.80
529.12	1277.93
529.32	1264.01
529.52	1249.26
529.72	1246.80
529.91	1257.04
530.11	1261.14
530.31	1251.72
530.51	1262.78
530.71	1234.93
530.90	1249.26
531.10	1263.19
531.30	1238.20
531.50	1271.79
531.70	1244.35
531.89	1241.89
532.09	1240.66
532.29	1273.84
532.49	1260.32
532.69	1250.90
532.88	1268.10
533.08	1270.56
533.28	1255.40
533.48	1242.71
533.67	1242.30
533.87	1245.17
534.07	1276.70
534.27	1232.47
534.47	1253.77
534.66	1231.65
534.86	1245.98
535.06	1278.34
535.26	1280.80
535.45	1250.49
535.65	1241.07
535.85	1267.28
536.05	1234.93
536.24	1248.85
536.44	1236.56
536.64	1256.63
536.84	1254.18
537.04	1272.20
537.23	1266.87
537.43	1246.39
537.63	1256.63
537.83	1231.65
538.02	1261.14
538.22	1287.76
538.42	1247.21
538.62	1257.86
538.81	1241.07
539.01	1272.20
539.21	1276.29
539.41	1270.97
539.60	1261.14
539.80	1267.28
540.00	1253.36
540.20	1254.18
540.39	1260.73
540.59	1285.71
540.79	1273.43
540.98	1252.54
541.18	1235.74
541.38	1289.40
541.58	1250.08
541.77	1245.57
541.97	1245.98
542.17	1254.59
542.37	1237.79
542.56	1230.01
542.76	1270.56
542.96	1224.28
543.15	1258.27
543.35	1271.79
543.55	1271.79
543.75	1259.91
543.94	1251.31
544.14	1260.32
544.34	1273.43
544.53	1232.06
544.73	1270.15
544.93	1228.78
545.13	1288.99
545.32	1248.85
545.52	1225.91
545.72	1245.98
545.91	1232.88
546.11	1250.08
546.31	1253.77
546.50	1266.05
546.70	1252.95
546.90	1292.27
547.10	1272.20
547.29	1275.47
547.49	1232.47
547.69	1269.74
547.88	1277.11
548.08	1250.90
548.28	1289.40
548.47	1283.26
548.67	1256.22
548.87	1260.73
549.06	1254.18
549.26	1241.07
549.46	1266.46
549.65	1268.92
549.85	1228.37
550.05	1234.11
550.24	1241.89
550.44	1258.27
550.64	1248.85
550.83	1250.08
551.03	1236.97
551.23	1265.64
551.42	1263.60
551.62	1265.64
551.82	1275.07
552.01	1238.61
552.21	1251.72
552.41	1266.05
552.60	1263.19
552.80	1272.20
553.00	1286.53
553.19	1261.55
553.39	1265.64
553.59	1244.76
553.78	1241.89
553.98	1251.72
554.18	1273.84
554.37	1232.06
554.57	1245.98
554.76	1255.00
554.96	1286.94
555.16	1269.33
555.35	1247.21
555.55	1273.84
555.75	1266.87
555.94	1267.28
556.14	1232.06
556.34	1263.19
556.53	1264.01
556.73	1229.19
556.92	1241.07
557.12	1248.03
557.32	1277.52
557.51	1282.44
557.71	1285.71
557.91	1275.88
558.10	1243.94
558.30	1254.18
558.49	1271.79
558.69	1247.62
558.89	1272.20
559.08	1227.55
559.28	1277.52
559.47	1246.80
559.67	1232.47
559.87	1254.59
560.06	1255.40
560.26	1278.34
560.45	1244.35
560.65	1268.10
560.85	1290.22
561.04	1251.31
561.24	1273.84
561.43	1281.62
561.63	1231.65
561.83	1225.09
562.02	1268.51
562.22	1255.81
562.41	1260.73
562.61	1272.20
562.81	1257.04
563.00	1273.43
563.20	1280.39
563.39	1229.19
563.59	1253.36
563.78	1250.49
563.98	1262.78
564.18	1250.08
564.37	1265.24
564.57	1262.78
564.76	1251.72
564.96	1270.15
565.15	1268.51
565.35	1272.61
565.55	1274.25
565.74	1283.26
565.94	1235.74
566.13	1250.90
566.33	1264.42
566.52	1250.90
566.72	1246.39
566.91	1239.84
567.11	1249.67
567.31	1233.29
567.50	1261.55
567.70	1256.63
567.89	1264.01
568.09	1250.49
568.28	1258.27
568.48	1232.88
568.67	1264.01
568.87	1303.33
569.06	1256.22
569.26	1234.93
569.46	1270.97
569.65	1257.04
569.85	1243.53
570.04	1241.48
570.24	1294.32
570.43	1236.97
570.63	1266.46
570.82	1209.53
571.02	1233.29
571.21	1247.21
571.41	1257.86
571.60	1247.21
571.80	1248.03
571.99	1241.89
572.19	1260.32
572.38	1236.97
572.58	1242.71
572.77	1234.93
572.97	1250.08
573.16	1266.05
573.36	1224.28
573.55	1276.29
573.75	1266.05
573.94	1264.01
574.14	1264.01
574.33	1274.66
574.53	1236.56
574.72	1270.56
574.92	1270.97
575.11	1275.07
575.31	1223.05
575.50	1248.44
575.70	1257.45
575.89	1248.03
576.09	1265.24
576.28	1257.86
576.48	1270.15
576.67	1265.64
576.87	1263.60
577.06	1234.93
577.26	1257.86
577.45	1270.15
577.65	1268.10
577.84	1269.74
578.04	1275.07
578.23	1230.42
578.43	1233.70
578.62	1268.51
578.82	1234.52
579.01	1246.80
579.21	1251.31
579.40	1257.86
579.59	1225.91
579.79	1252.13
579.98	1270.97
580.18	1301.69
580.37	1233.70
580.57	1211.58
580.76	1241.07
580.96	1257.04
581.15	1234.52
581.35	1226.73
581.54	1254.18
581.74	1234.52
581.93	1250.49
582.12	1255.81
582.32	1266.87
582.51	1236.56
582.71	1273.02
582.90	1245.17
583.10	1225.50
583.29	1270.97
583.48	1240.66
583.68	1245.98
583.87	1261.55
584.07	1274.25
584.26	1251.31
584.46	1232.47
584.65	1237.38
584.84	1213.22
585.04	1243.12
585.23	1284.08
585.43	1247.21
585.62	1246.80
585.82	1258.27
586.01	1222.23
586.20	1250.90
586.40	1251.72
586.59	1260.73
586.79	1263.60
586.98	1252.13
587.18	1255.40
587.37	1250.49
587.56	1241.48
587.76	1267.69
587.95	1238.61
588.15	1274.66
588.34	1237.38
588.53	1230.83
588.73	1241.89
588.92	1261.55
589.12	1241.89
589.31	1290.22
589.50	1218.13
589.70	1258.27
589.89	1250.90
590.08	1255.00
590.28	1268.92
590.47	1230.83
590.67	1239.02
590.86	1261.96
591.05	1270.56
591.25	1269.33
591.44	1252.13
591.64	1249.26
591.83	1274.25
592.02	1217.31
592.22	1257.04
592.41	1247.62
592.60	1279.57
592.80	1266.05
592.99	1262.78
593.18	1293.09
593.38	1249.26
593.57	1216.90
593.77	1265.64
593.96	1267.69
594.15	1243.12
594.35	1245.98
594.54	1263.19
594.73	1244.76
594.93	1226.32
595.12	1261.14
595.31	1251.31
595.51	1279.57
595.70	1248.44
595.89	1259.50
596.09	1263.19
596.28	1266.87
596.47	1245.16
596.67	1223.05
596.86	1209.94
597.06	1255.00
597.25	1241.07
597.44	1250.08
597.64	1248.85
597.83	1232.47
598.02	1264.83
598.22	1264.83
598.41	1259.91
598.60	1273.84
598.79	1266.05
598.99	1253.36
599.18	1273.84
599.37	1254.18
599.57	1280.80
599.76	1262.78
599.95	1255.00
600.15	1263.19
600.34	1267.28
600.53	1261.14
600.73	1272.61
600.92	1275.47
601.11	1268.10
601.31	1267.28
601.50	1246.39
601.69	1259.09
601.88	1257.86
602.08	1259.50
602.27	1234.11
602.46	1244.76
602.66	1220.59
602.85	1252.54
603.04	1288.99
603.24	1259.09
603.43	1252.95
603.62	1268.51
603.81	1256.22
604.01	1235.33
604.20	1214.45
604.39	1241.07
604.59	1247.62
604.78	1248.85
604.97	1250.49
605.16	1269.74
605.36	1245.57
605.55	1267.69
605.74	1257.45
605.94	1283.26
606.13	1227.96
606.32	1264.42
606.51	1291.04
606.71	1282.85
606.90	1261.14
607.09	1249.67
607.28	1286.94
607.48	1269.74
607.67	1236.56
607.86	1264.42
608.05	1250.90
608.25	1284.49
608.44	1244.35
608.63	1258.68
608.82	1243.12
609.02	1236.56
609.21	1267.28
609.40	1268.10
609.59	1253.36
609.79	1297.59
609.98	1229.19
610.17	1280.39
610.36	1260.73
610.56	1260.32
610.75	1253.77
610.94	1260.73
611.13	1258.68
611.33	1240.25
611.52	1263.60
611.71	1284.49
611.90	1273.43
612.09	1264.83
612.29	1272.20
612.48	1232.06
612.67	1273.84
612.86	1277.93
613.06	1233.29
613.25	1244.76
613.44	1250.90
613.63	1232.88
613.82	1238.20
614.02	1245.98
614.21	1256.22
614.40	1272.61
614.59	1255.00
614.78	1241.89
614.98	1235.74
615.17	1278.34
615.36	1243.12
615.55	1263.60
615.74	1245.98
615.94	1242.30
616.13	1259.50
616.32	1237.38
616.51	1239.43
616.70	1249.26
616.90	1212.81
617.09	1291.86
617.28	1242.71
617.47	1274.66
617.66	1265.64
617.86	1246.80
618.05	1245.17
618.24	1233.29
618.43	1266.05
618.62	1261.14
618.81	1255.40
619.01	1285.31
619.20	1227.14
619.39	1256.22
619.58	1258.27
619.77	1257.45
619.96	1228.37
620.16	1251.72
620.35	1260.32
620.54	1275.88
620.73	1241.07
620.92	1240.25
621.11	1266.87
621.31	1224.69
621.50	1251.31
621.69	1239.02
621.88	1277.52
622.07	1279.57
622.26	1255.00
622.46	1291.45
622.65	1256.22
622.84	1243.53
623.03	1250.08
623.22	1242.30
623.41	1240.25
623.60	1266.87
623.80	1230.42
623.99	1276.70
624.18	1250.49
624.37	1268.51
624.56	1223.46
624.75	1234.52
624.94	1255.81
625.13	1265.24
625.33	1261.55
625.52	1278.75
625.71	1220.59
625.90	1275.07
626.09	1267.28
626.28	1250.49
626.47	1282.03
626.66	1279.98
626.86	1249.26
627.05	1276.70
627.24	1264.42
627.43	1286.53
627.62	1259.50
627.81	1261.55
628.00	1263.60
628.19	1250.49
628.38	1245.57
628.57	1254.59
628.77	1282.85
628.96	1280.80
629.15	1280.80
629.34	1290.63
629.53	1259.09
629.72	1232.88
629.91	1245.57
630.10	1249.67
630.29	1300.46
630.48	1277.52
630.68	1244.76
630.87	1252.95
631.06	1264.83
631.25	1248.44
631.44	1272.61
631.63	1245.98
631.82	1239.02
632.01	1279.57
632.20	1229.60
632.39	1270.97
632.58	1242.30
632.77	1276.70
632.96	1256.22
633.15	1243.94
633.35	1241.48
633.54	1279.98
633.73	1254.59
633.92	1243.53
634.11	1270.56
634.30	1284.90
634.49	1245.16
634.68	1262.37
634.87	1239.43
635.06	1250.90
635.25	1257.45
635.44	1245.57
635.63	1273.43
635.82	1255.81
636.01	1251.31
636.20	1242.71
636.39	1249.26
636.58	1271.38
636.77	1263.60
636.97	1226.73
637.16	1243.94
637.35	1256.63
637.54	1216.49
637.73	1259.91
637.92	1231.24
638.11	1257.86
638.30	1264.42
638.49	1241.89
638.68	1261.55
638.87	1264.83
639.06	1241.48
639.25	1247.21
639.44	1252.54
639.63	1234.52
639.82	1234.52
640.01	1260.73
640.20	1247.21
640.39	1265.64
640.58	1258.68
640.77	1256.22
640.96	1252.13
641.15	1260.73
641.34	1266.87
641.53	1248.03
641.72	1257.45
641.91	1268.10
642.10	1266.46
642.29	1260.32
642.48	1264.01
642.67	1242.71
642.86	1254.18
643.05	1241.48
643.24	1286.94
643.43	1241.48
643.62	1236.97
643.81	1253.36
644.00	1282.03
644.19	1282.85
644.38	1237.38
644.57	1264.01
644.76	1239.02
644.95	1251.72
645.14	1252.54
645.33	1244.35
645.52	1285.71
645.71	1249.67
645.90	1239.84
646.09	1277.11
646.28	1256.22
646.46	1245.98
646.65	1260.73
646.84	1247.62
647.03	1249.67
647.22	1252.13
647.41	1244.35
647.60	1260.73
647.79	1245.57
647.98	1265.64
648.17	1260.32
648.36	1255.81
648.55	1259.50
648.74	1239.02
648.93	1261.96
649.12	1248.85
649.31	1231.65
649.50	1269.33
649.69	1257.45
649.88	1265.64
650.06	1246.80
650.25	1259.09
650.44	1246.80
650.63	1274.25
650.82	1249.26
651.01	1267.28
651.20	1251.72
651.39	1253.77
651.58	1264.42
651.77	1259.50
651.96	1258.27
652.15	1292.68
652.34	1257.04
652.52	1250.49
652.71	1290.63
652.90	1265.24
653.09	1245.57
653.28	1243.53
653.47	1277.11
653.66	1285.31
653.85	1205.84
654.04	1235.74
654.23	1266.87
654.42	1239.84
654.60	1245.98
654.79	1245.98
654.98	1264.01
655.17	1239.43
655.36	1263.60
655.55	1249.67
655.74	1261.96
655.93	1239.84
656.12	1243.94
656.30	1253.77
656.49	1259.91
656.68	1252.13
656.87	1264.01
657.06	1241.89
657.25	1236.97
657.44	1254.18
657.63	1236.56
657.82	1240.25
658.00	1252.95
658.19	1254.18
658.38	1237.79
658.57	1268.51
658.76	1260.73
658.95	1251.31
659.14	1263.60
659.32	1252.54
659.51	1252.95
659.70	1274.25
659.89	1221.82
660.08	1251.72
660.27	1256.22
660.46	1225.50
660.64	1247.21
660.83	1260.73
661.02	1247.21
661.21	1252.54
661.40	1229.60
661.59	1268.10
661.78	1257.45
661.96	1236.97
662.15	1272.61
662.34	1267.69
662.53	1266.87
662.72	1279.16
662.91	1252.95
663.09	1250.08
663.28	1259.91
663.47	1257.04
663.66	1250.49
663.85	1284.49
664.03	1250.49
664.22	1249.26
664.41	1260.73
664.60	1248.03
664.79	1255.81
664.98	1250.90
665.16	1238.61
665.35	1237.79
665.54	1262.78
665.73	1260.73
665.92	1259.50
666.10	1268.51
666.29	1230.42
666.48	1228.78
666.67	1293.09
666.86	1255.81
667.04	1255.40
667.23	1265.64
667.42	1241.48
667.61	1249.67
667.80	1244.35
667.98	1276.29
668.17	1265.24
668.36	1257.45
668.55	1250.49
668.74	1238.61
668.92	1249.26
669.11	1260.73
669.30	1236.15
669.49	1259.50
669.68	1252.54
669.86	1241.89
670.05	1264.01
670.24	1241.07
670.43	1270.56
670.61	1267.69
670.80	1218.54
670.99	1250.49
671.18	1261.55
671.36	1249.67
671.55	1254.59
671.74	1270.97
671.93	1247.21
672.11	1252.54
672.30	1229.60
672.49	1252.95
672.68	1251.31
672.87	1292.27
673.05	1251.31
673.24	1255.81
673.43	1250.49
673.62	1283.67
673.80	1245.57
673.99	1293.50
674.18	1245.16
674.36	1278.75
674.55	1277.93
674.74	1254.18
674.93	1252.54
675.11	1261.14
675.30	1221.82
675.49	1248.85
675.68	1243.94
675.86	1243.12
676.05	1264.42
676.24	1270.97
676.43	1272.61
676.61	1259.50
676.80	1267.28
676.99	1248.03
677.17	1287.76
677.36	1226.73
677.55	1270.56
677.74	1275.07
677.92	1238.61
678.11	1269.33
678.30	1262.37
678.48	1270.15
678.67	1242.30
678.86	1261.96
679.04	1242.30
679.23	1235.33
679.42	1268.10
679.61	1225.91
679.79	1232.47
679.98	1215.67
680.17	1265.64
680.35	1258.27
680.54	1261.55
680.73	1245.16
680.91	1240.66
681.10	1270.56
681.29	1229.19
681.47	1268.51
681.66	1245.57
681.85	1271.38
682.04	1244.76
682.22	1250.90
682.41	1277.93
682.60	1238.20
682.78	1255.00
682.97	1279.98
683.16	1271.38
683.34	1241.89
683.53	1250.49
683.72	1296.77
683.90	1258.27
684.09	1236.15
684.28	1239.02
684.46	1245.57
684.65	1268.92
684.83	1270.15
685.02	1293.91
685.21	1247.62
685.39	1288.58
685.58	1273.84
685.77	1270.56
685.95	1244.35
686.14	1270.15
686.33	1273.43
686.51	1252.13
686.70	1242.30
686.89	1221.00
687.07	1273.02
687.26	1238.20
687.44	1227.96
687.63	1248.03
687.82	1218.95
688.00	1273.02
688.19	1269.33
688.38	1255.00
688.56	1282.85
688.75	1261.55
688.93	1263.19
689.12	1248.85
689.31	1247.62
689.49	1225.50
689.68	1240.25
689.87	1264.83
690.05	1249.26
690.24	1262.37
690.42	1227.55
690.61	1283.67
690.80	1262.37
690.98	1269.74
691.17	1264.83
691.35	1223.05
691.54	1270.97
691.73	1202.16
691.91	1264.83
692.10	1225.09
692.28	1251.31
692.47	1275.47
692.66	1274.66
692.84	1230.42
693.03	1245.57
693.21	1266.05
693.40	1263.60
693.59	1246.80
693.77	1232.88
693.96	1245.16
694.14	1272.61
694.33	1241.48
694.51	1280.80
694.70	1249.26
694.89	1256.22
695.07	1256.63
695.26	1269.74
695.44	1276.70
695.63	1259.50
695.81	1261.55
696.00	1264.42
696.18	1270.97
696.37	1270.56
696.56	1255.00
696.74	1267.28
696.93	1239.43
697.11	1304.97
697.30	1267.28
697.48	1279.16
697.67	1295.55
697.85	1257.86
698.04	1232.06
698.23	1236.97
698.41	1261.55
698.60	1257.04
698.78	1232.06
698.97	1302.92
699.15	1255.00
699.34	1259.91
699.52	1263.60
699.71	1287.76
699.89	1278.34
700.08	1267.69
700.26	1266.87
700.45	1244.76
700.63	1246.39
700.82	1300.05
701.01	1239.84
701.19	1257.45
701.38	1257.45
701.56	1289.81
701.75	1249.67
701.93	1274.66
702.12	1248.85
702.30	1241.89
702.49	1265.24
702.67	1253.36
702.86	1250.90
703.04	1254.59
703.23	1266.87
703.41	1257.86
703.60	1250.90
703.78	1290.22
703.97	1271.38
704.15	1261.14
704.34	1243.53
704.52	1260.32
704.71	1255.40
704.89	1253.77
705.08	1209.53
705.26	1273.43
705.45	1241.07
705.63	1279.16
705.81	1269.74
706.00	1231.65
706.18	1243.53
706.37	1254.59
706.55	1232.88
706.74	1235.74
706.92	1258.68
707.11	1255.40
707.29	1211.58
707.48	1266.87
707.66	1263.60
707.85	1268.92
708.03	1200.93
708.22	1258.27
708.40	1280.80
708.58	1250.08
708.77	1251.31
708.95	1271.79
709.14	1257.45
709.32	1280.39
709.51	1291.04
709.69	1247.62
709.88	1247.62
710.06	1259.91
710.25	1293.09
710.43	1246.39
710.61	1250.90
710.80	1261.96
710.98	1239.84
711.17	1256.63
711.35	1242.30
711.54	1268.92
711.72	1257.45
711.90	1231.24
712.09	1232.06
712.27	1250.49
712.46	1266.46
712.64	1252.13
712.83	1283.67
713.01	1261.96
713.19	1247.21
713.38	1256.63
713.56	1246.39
713.75	1254.18
713.93	1249.67
714.11	1276.29
714.30	1261.14
714.48	1248.03
714.67	1253.77
714.85	1238.61
715.03	1247.21
715.22	1280.39
715.40	1218.13
715.59	1253.77
715.77	1277.11
715.95	1258.27
716.14	1252.13
716.32	1275.88
716.51	1251.72
716.69	1248.85
716.87	1273.84
717.06	1288.58
717.24	1237.79
717.42	1261.14
717.61	1232.88
717.79	1258.68
717.98	1258.27
718.16	1251.31
718.34	1280.80
718.53	1244.35
718.71	1247.62
718.89	1266.87
719.08	1252.95
719.26	1270.15
719.45	1286.94
719.63	1251.31
719.81	1255.00
720.00	1265.64
720.18	1275.07
720.36	1264.83
720.55	1264.42
720.73	1252.54
720.91	1250.08
721.10	1252.13
721.28	1233.29
721.46	1253.77
721.65	1247.62
721.83	1255.40
722.01	1234.93
722.20	1296.36
722.38	1261.96
722.56	1280.39
722.75	1270.15
722.93	1275.07
723.11	1261.96
723.30	1279.16
723.48	1256.63
723.66	1261.55
723.85	1266.46
724.03	1284.90
724.21	1256.22
724.40	1252.54
724.58	1250.08
724.76	1271.38
724.95	1222.23
725.13	1277.52
725.31	1288.58
725.50	1260.73
725.68	1232.88
725.86	1264.01
726.05	1302.10
726.23	1278.34
726.41	1257.04
726.59	1257.04
726.78	1251.72
726.96	1268.92
727.14	1252.13
727.33	1234.11
727.51	1237.38
727.69	1250.08
727.87	1242.71
728.06	1263.60
728.24	1254.59
728.42	1255.00
728.61	1255.40
728.79	1278.34
728.97	1244.35
729.15	1260.73
729.34	1287.35
729.52	1267.28
729.70	1228.37
729.89	1249.67
730.07	1266.46
730.25	1259.09
730.43	1268.51
730.62	1249.67
730.80	1249.26
730.98	1268.10
731.16	1237.38
731.35	1281.21
731.53	1262.37
731.71	1257.86
731.89	1259.91
732.08	1253.77
732.26	1236.15
732.44	1271.79
732.62	1245.16
732.81	1273.43
732.99	1258.68
733.17	1258.68
733.35	1268.10
733.54	1232.06
733.72	1271.79
733.90	1268.10
734.08	1224.69
734.27	1249.26
734.45	1241.89
734.63	1257.45
734.81	1271.38
735.00	1274.25
735.18	1233.29
735.36	1264.83
735.54	1245.57
735.72	1249.67
735.91	1278.75
736.09	1243.94
736.27	1273.84
736.45	1248.85
736.63	1253.36
736.82	1258.27
737.00	1264.42
737.18	1230.01
737.36	1259.09
737.55	1258.27
737.73	1217.72
737.91	1288.17
738.09	1262.37
738.27	1295.55
738.46	1230.42
738.64	1219.77
738.82	1245.98
739.00	1257.45
739.18	1231.65
739.36	1248.85
739.55	1241.07
739.73	1290.63
739.91	1267.28
740.09	1262.37
740.27	1264.01
740.46	1280.80
740.64	1246.39
740.82	1253.77
741.00	1280.39
741.18	1253.77
741.36	1287.35
741.55	1256.22
741.73	1273.02
741.91	1238.20
742.09	1270.15
742.27	1258.27
742.45	1278.75
742.64	1243.53
742.82	1276.70
743.00	1257.86
743.18	1277.93
743.36	1250.08
743.54	1285.71
743.72	1266.46
743.91	1280.80
744.09	1250.08
744.27	1253.36
744.45	1278.34
744.63	1279.57
744.81	1270.97
744.99	1255.00
745.18	1244.76
745.36	1259.91
745.54	1240.25
745.72	1267.28
745.90	1257.04
746.08	1257.04
746.26	1244.76
746.45	1243.53
746.63	1254.18
746.81	1267.69
746.99	1277.52
747.17	1249.67
747.35	1254.18
747.53	1221.00
747.71	1242.71
747.89	1268.51
748.08	1252.13
748.26	1269.33
748.44	1239.43
748.62	1244.35
748.80	1261.55
748.98	1264.01
749.16	1292.27
749.34	1248.03
749.52	1221.41
749.70	1248.85
749.89	1268.51
750.07	1255.81
750.25	1262.78
750.43	1251.72
750.61	1269.33
750.79	1266.87
750.97	1264.42
751.15	1254.18
751.33	1255.00
751.51	1278.75
751.69	1275.07
751.88	1243.94
752.06	1261.14
752.24	1275.07
752.42	1281.62
752.60	1248.85
752.78	1251.72
752.96	1244.35
753.14	1263.19
753.32	1254.18
753.50	1275.47
753.68	1264.83
753.86	1278.34
754.04	1261.14
754.22	1265.24
754.40	1240.66
754.58	1239.43
754.76	1235.33
754.95	1264.01
755.13	1272.20
755.31	1286.94
755.49	1232.47
755.67	1281.21
755.85	1243.94
756.03	1267.69
756.21	1245.98
756.39	1285.71
756.57	1253.77
756.75	1251.31
756.93	1248.44
757.11	1265.64
757.29	1254.18
757.47	1248.44
757.65	1278.75
757.83	1264.01
758.01	1256.22
758.19	1246.39
758.37	1250.49
758.55	1272.20
758.73	1264.42
758.91	1264.42
759.09	1286.53
759.27	1257.86
759.45	1244.35
759.63	1269.33
759.81	1254.18
759.99	1242.30
760.17	1247.21
760.35	1266.46
760.53	1255.00
760.71	1282.44
760.89	1257.04
761.07	1266.05
761.25	1232.47
761.43	1240.25
761.61	1230.01
761.79	1248.85
761.97	1248.44
762.15	1264.83
762.33	1262.37
762.51	1276.29
762.69	1248.85
762.87	1227.14
763.05	1272.20
763.23	1270.15
763.41	1252.95
763.59	1244.35
763.77	1250.08
763.95	1266.87
764.13	1241.07
764.31	1220.59
764.49	1252.95
764.67	1240.25
764.85	1235.74
765.03	1242.30
765.21	1251.31
765.38	1243.94
765.56	1278.75
765.74	1259.91
765.92	1247.62
766.10	1245.98
766.28	1262.78
766.46	1252.54
766.64	1257.45
766.82	1241.48
767.00	1262.78
767.18	1266.46
767.36	1255.00
767.54	1252.95
767.72	1251.31
767.90	1239.84
768.08	1284.49
768.26	1265.64
768.43	1285.31
768.61	1267.69
768.79	1271.79
768.97	1288.99
769.15	1226.73
769.33	1236.56
769.51	1251.72
769.69	1264.01
769.87	1273.84
770.05	1276.29
770.23	1236.15
770.40	1284.08
770.58	1257.45
770.76	1268.51
770.94	1249.26
771.12	1268.51
771.30	1270.15
771.48	1270.56
771.66	1251.72
771.84	1247.21
772.02	1277.11
772.19	1254.18
772.37	1261.55
772.55	1277.11
772.73	1233.29
772.91	1265.64
773.09	1237.38
773.27	1262.37
773.45	1267.28
773.63	1254.18
773.80	1266.46
773.98	1268.92
774.16	1246.39
774.34	1254.59
774.52	1250.90
774.70	1285.31
774.88	1241.89
775.05	1272.20
775.23	1275.07
775.41	1259.50
775.59	1240.25
775.77	1257.04
775.95	1261.14
776.13	1269.74
776.30	1249.26
776.48	1261.55
776.66	1221.41
776.84	1274.25
777.02	1271.79
777.20	1234.93
777.38	1250.90
777.55	1227.55
777.73	1261.96
777.91	1237.38
778.09	1289.81
778.27	1257.45
778.45	1260.73
778.62	1262.78
778.80	1250.08
778.98	1299.23
779.16	1227.96
779.34	1252.95
779.51	1224.28
779.69	1257.04
779.87	1256.63
780.05	1252.95
780.23	1288.17
780.41	1264.42
780.58	1259.09
780.76	1286.53
780.94	1266.05
781.12	1254.18
781.30	1256.22
781.47	1254.59
781.65	1237.38
781.83	1280.80
782.01	1261.96
782.19	1299.64
782.36	1296.36
782.54	1278.75
782.72	1248.44
782.90	1255.40
783.08	1237.79
783.25	1264.83
783.43	1267.69
783.61	1263.19
783.79	1224.69
783.96	1241.89
784.14	1252.54
784.32	1264.01
784.50	1262.37
784.68	1252.54
784.85	1262.78
785.03	1241.48
785.21	1256.63
785.39	1277.93
785.56	1273.02
785.74	1245.98
785.92	1275.47
786.10	1257.45
786.27	1245.57
786.45	1238.20
786.63	1270.97
786.81	1244.35
786.98	1235.33
787.16	1278.75
787.34	1249.26
787.52	1290.22
787.69	1238.20
787.87	1258.27
788.05	1243.94
788.23	1258.68
788.40	1249.26
788.58	1275.47
788.76	1268.92
788.94	1275.07
789.11	1246.80
789.29	1252.54
789.47	1268.92
789.64	1278.75
789.82	1239.02
790.00	1282.85
790.18	1237.79
790.35	1254.59
790.53	1268.92
790.71	1233.29
790.89	1224.69
791.06	1281.21
791.24	1284.49
791.42	1247.62
791.59	1251.31
791.77	1297.18
791.95	1255.40
792.12	1264.42
792.30	1268.10
792.48	1290.63
792.66	1263.60
792.83	1241.48
793.01	1251.72
793.19	1239.43
793.36	1239.02
793.54	1268.92
793.72	1252.13
793.89	1288.17
794.07	1257.45
794.25	1273.43
794.42	1266.46
794.60	1248.85
794.78	1258.68
794.95	1279.57
795.13	1264.01
795.31	1227.96
795.48	1263.19
795.66	1257.45
795.84	1261.96
796.01	1248.03
796.19	1226.73
796.37	1275.47
796.54	1242.71
796.72	1265.64
796.90	1257.04
797.07	1268.10
797.25	1257.86
797.43	1270.97
797.60	1263.19
797.78	1284.49
797.96	1232.88
798.13	1268.10
798.31	1234.11
798.49	1275.07
798.66	1221.82
798.84	1253.36
799.01	1256.22
799.19	1280.80
799.37	1265.64
799.54	1279.98
799.72	1211.58
799.90	1256.22
800.07	1248.03
800.25	1292.27
800.43	1288.17
800.60	1231.24
800.78	1261.14
800.95	1256.22
801.13	1261.14
801.31	1227.14
801.48	1279.57
801.66	1266.05
801.83	1262.37
802.01	1266.46
802.19	1271.38
802.36	1261.96
802.54	1231.24
802.71	1239.02
802.89	1226.73
803.07	1286.12
803.24	1267.28
803.42	1239.84
803.59	1298.82
803.77	1230.83
803.95	1230.01
804.12	1252.13
804.30	1250.49
804.47	1248.03
804.65	1272.61
804.82	1248.03
805.00	1272.61
805.18	1282.03
805.35	1255.81
805.53	1273.84
805.70	1277.52
805.88	1255.40
806.05	1261.55
806.23	1252.13
806.41	1258.68
806.58	1269.33
806.76	1245.98
806.93	1265.24
807.11	1272.20
807.28	1273.84
807.46	1221.82
807.64	1287.35
807.81	1277.93
807.99	1251.31
808.16	1253.77
808.34	1265.24
808.51	1228.78
808.69	1281.21
808.86	1245.57
809.04	1300.05
809.21	1254.18
809.39	1272.61
809.56	1268.92
809.74	1261.96
809.92	1253.77
810.09	1234.93
810.27	1264.01
810.44	1241.07
810.62	1239.84
810.79	1272.20
810.97	1252.95
811.14	1261.14
811.32	1259.09
811.49	1259.91
811.67	1255.00
811.84	1255.81
812.02	1257.45
812.19	1276.29
812.37	1262.78
812.54	1290.22
812.72	1280.39
812.89	1255.81
813.07	1266.87
813.24	1257.86
813.42	1233.29
813.59	1257.04
813.77	1247.62
813.94	1269.33
814.12	1262.37
814.29	1255.81
814.47	1230.83
814.64	1226.73
814.82	1293.91
814.99	1281.62
815.17	1248.85
815.34	1232.06
815.52	1250.49
815.69	1267.28
815.86	1257.04
816.04	1261.55
816.21	1298.41
816.39	1265.64
816.56	1280.39
816.74	1239.02
816.91	1214.04
817.09	1243.12
817.26	1274.66
817.44	1243.94
817.61	1234.11
817.79	1278.75
817.96	1250.90
818.13	1280.80
818.31	1306.60
818.48	1248.85
818.66	1253.77
818.83	1271.38
819.01	1210.35
819.18	1262.78
819.36	1223.05
819.53	1271.79
819.70	1245.57
819.88	1247.62
820.05	1265.24
820.23	1289.40
820.40	1257.86
820.58	1261.96
820.75	1233.70
820.92	1265.64
821.10	1256.63
821.27	1284.08
821.45	1242.30
821.62	1267.69
821.79	1222.64
821.97	1262.78
822.14	1288.58
822.32	1255.81
822.49	1259.50
822.66	1254.18
822.84	1243.94
823.01	1252.13
823.19	1294.32
823.36	1260.73
823.53	1261.55
823.71	1266.05
823.88	1238.61
824.06	1264.83
824.23	1260.32
824.40	1230.42
824.58	1256.63
824.75	1258.68
824.93	1255.00
825.10	1258.68
825.27	1246.80
825.45	1252.95
825.62	1270.56
825.79	1261.96
825.97	1252.54
826.14	1241.07
826.32	1272.61
826.49	1265.24
826.66	1275.88
826.84	1245.57
827.01	1235.74
827.18	1291.04
827.36	1236.97
827.53	1263.19
827.70	1264.01
827.88	1255.40
828.05	1275.88
828.22	1283.26
828.40	1230.83
828.57	1249.26
828.74	1242.30
828.92	1264.83
829.09	1221.82
829.27	1250.08
829.44	1274.66
829.61	1257.45
829.79	1261.14
829.96	1252.95
830.13	1280.39
830.30	1245.57
830.48	1277.52
830.65	1259.91
830.82	1271.79
831.00	1248.85
831.17	1268.51
831.34	1268.10
831.52	1244.76
831.69	1249.67
831.86	1237.79
832.04	1241.48
832.21	1263.60
832.38	1280.39
832.56	1252.95
832.73	1255.40
832.90	1289.40
833.07	1258.27
833.25	1232.06
833.42	1263.19
833.59	1258.68
833.77	1279.98
833.94	1229.60
834.11	1251.31
834.29	1235.33
834.46	1247.21
834.63	1236.97
834.80	1256.63
834.98	1259.09
835.15	1259.91
835.32	1247.62
835.49	1250.90
835.67	1238.20
835.84	1262.37
836.01	1250.90
836.19	1247.62
836.36	1261.55
836.53	1216.49
836.70	1250.90
836.88	1257.86
837.05	1238.20
837.22	1239.02
837.39	1257.45
837.57	1256.22
837.74	1268.10
837.91	1253.77
838.08	1270.56
838.26	1261.55
838.43	1233.70
838.60	1229.19
838.77	1233.70
838.95	1241.48
839.12	1264.01
839.29	1257.04
839.46	1267.28
839.64	1272.61
839.81	1239.02
839.98	1257.86
840.15	1263.19
840.32	1281.62
840.50	1271.79
840.67	1268.51
840.84	1276.29
841.01	1247.21
841.19	1277.52
841.36	1261.14
841.53	1274.66
841.70	1264.83
841.87	1267.69
842.05	1244.76
842.22	1266.87
842.39	1277.11
842.56	1274.66
842.73	1261.55
842.91	1227.14
843.08	1264.01
843.25	1273.02
843.42	1249.67
843.59	1271.79
843.77	1230.01
843.94	1263.19
844.11	1265.24
844.28	1270.97
844.45	1261.14
844.62	1250.49
844.80	1275.47
844.97	1231.65
845.14	1273.84
845.31	1254.18
845.48	1248.85
845.65	1230.83
845.83	1276.70
846.00	1267.69
846.17	1275.88
846.34	1240.66
846.51	1248.44
846.68	1291.45
846.86	1261.55
847.03	1238.20
847.20	1250.90
847.37	1258.27
847.54	1287.35
847.71	1259.50
847.89	1234.52
848.06	1273.43
848.23	1289.40
848.40	1250.49
848.57	1280.80
848.74	1255.81
848.91	1255.81
849.08	1271.79
849.26	1242.71
849.43	1264.42
849.60	1223.46
849.77	1256.63
849.94	1242.71
850.11	1258.68
850.28	1267.69
850.46	1238.61
850.63	1260.32
850.80	1229.60
850.97	1269.33
851.14	1239.43
851.31	1268.51
851.48	1240.66
851.65	1239.02
851.82	1251.72
852.00	1286.12
852.17	1279.98
852.34	1234.93
852.51	1233.29
852.68	1273.84
852.85	1279.57
853.02	1297.59
853.19	1256.22
853.36	1251.72
853.53	1267.69
853.70	1267.69
853.88	1255.40
854.05	1248.03
854.22	1238.20
854.39	1264.83
854.56	1240.66
854.73	1245.98
854.90	1277.11
855.07	1288.17
855.24	1249.26
855.41	1262.37
855.58	1258.27
855.75	1272.61
855.92	1302.92
856.09	1250.08
856.27	1267.28
856.44	1269.33
856.61	1246.39
856.78	1269.33
856.95	1247.62
857.12	1275.47
857.29	1260.73
857.46	1250.49
857.63	1265.64
857.80	1249.67
857.97	1267.69
858.14	1257.86
858.31	1253.36
858.48	1257.45
858.65	1246.80
858.82	1249.26
858.99	1219.77
859.16	1258.27
859.33	1249.26
859.50	1284.90
859.67	1274.25
859.84	1279.57
860.01	1239.84
860.18	1268.92
860.35	1249.67
860.52	1253.77
860.69	1255.00
860.86	1244.35
861.03	1269.33
861.20	1286.12
861.37	1219.77
861.54	1269.74
861.71	1242.71
861.88	1265.64
862.05	1235.33
862.22	1247.62
862.39	1238.20
862.56	1248.44
862.73	1235.33
862.90	1268.51
863.07	1242.71
863.24	1230.42
863.41	1244.76
863.58	1254.18
863.75	1256.63
863.92	1283.67
864.09	1263.19
864.26	1262.37
864.43	1250.08
864.60	1237.38
864.77	1252.13
864.94	1221.00
865.11	1269.33
865.28	1242.71
865.45	1264.42
865.62	1277.11
865.79	1233.29
865.96	1246.39
866.13	1273.43
866.30	1277.11
866.47	1253.36
866.64	1250.90
866.81	1258.68
866.98	1266.46
867.15	1257.86
867.31	1228.78
867.48	1261.96
867.65	1271.79
867.82	1248.44
867.99	1277.11
868.16	1261.96
868.33	1261.55
868.50	1231.65
868.67	1229.60
868.84	1271.38
869.01	1253.36
869.18	1256.63
869.35	1249.67
869.52	1235.74
869.68	1263.19
869.85	1247.62
870.02	1246.80
870.19	1239.02
870.36	1266.46
870.53	1267.69
870.70	1274.66
870.87	1257.04
871.04	1267.69
871.21	1256.63
871.38	1233.29
871.54	1258.27
871.71	1265.24
871.88	1270.56
872.05	1284.90
872.22	1278.75
872.39	1226.73
872.56	1290.22
872.73	1247.21
872.90	1250.49
873.06	1245.17
873.23	1277.11
873.40	1265.64
873.57	1266.05
873.74	1269.33
873.91	1291.04
874.08	1257.86
874.25	1259.09
874.41	1254.59
874.58	1252.95
874.75	1265.64
874.92	1266.05
875.09	1247.62
875.26	1238.20
875.43	1242.30
875.59	1248.03
875.76	1269.74
875.93	1255.00
876.10	1277.52
876.27	1251.31
876.44	1261.96
876.61	1271.79
876.77	1290.22
876.94	1269.33
877.11	1247.21
877.28	1261.14
877.45	1255.00
877.62	1276.70
877.78	1231.65
877.95	1245.57
878.12	1249.67
878.29	1251.72
878.46	1298.00
878.62	1257.45
878.79	1254.59
878.96	1268.10
879.13	1265.64
879.30	1278.75
879.47	1280.39
879.63	1282.03
879.80	1260.73
879.97	1251.72
880.14	1257.04
880.31	1257.86
880.47	1261.55
880.64	1236.56
880.81	1251.31
880.98	1233.29
881.15	1241.07
881.31	1261.14
881.48	1258.27
881.65	1269.74
881.82	1255.81
881.99	1290.63
882.15	1264.83
882.32	1273.84
882.49	1272.61
882.66	1239.43
882.82	1248.44
882.99	1253.36
883.16	1247.62
883.33	1269.74
883.49	1232.06
883.66	1256.22
883.83	1279.98
884.00	1249.26
884.17	1268.92
884.33	1239.02
884.50	1286.53
884.67	1268.51
884.84	1278.34
885.00	1275.07
885.17	1263.60
885.34	1261.96
885.51	1273.43
885.67	1229.60
885.84	1272.61
886.01	1254.18
886.18	1258.68
886.34	1238.20
886.51	1260.73
886.68	1291.45
886.84	1253.77
887.01	1260.32
887.18	1258.27
887.35	1262.37
887.51	1234.52
887.68	1241.07
887.85	1273.43
888.02	1259.91
888.18	1236.15
888.35	1243.94
888.52	1221.82
888.68	1237.38
>>>>>End Processed Spectral Data<<<<<
