# Supplementary material for: Design of a Novel Low Cost Point of Care Tampon (POCkeT) Colposcope for Use in Resource Limited Settings
Source: PLoS One. 2015 Sep 2;10(9):e0135869. doi: 10.1371/journal.pone.0135869 (PMC4557989; doi:10.1371/journal.pone.0135869)
Supplement: S1 File — A caption document for each sub-folder and file (S1 Detailed File Key) is found within the archive. Folder (S2) contains the set of raw images from quantitative imaging characterization between systems. Folder (S3) contains the CAD files for the custom circuit boards used in our POCkeT Colposcope. Folder (S4) contains the 3D CAD files for the probe handle and bill of materials. Folder (S5) contains the complete set of n = 5 replicate spectra files captured from each digital colposcope system. (ZIP) [file pone.0135869.s001.zip › S1 Supplementary Files/S5/S5 Spectra DB.txt]

SpectraSuite Data File
++++++++++++++++++++++++++++++++++++
Date: Mon Oct 13 14:15:55 EDT 2014
User: CTL11
Dark Spectrum Present: No
Reference Spectrum Present: No
Number of Sampled Component Spectra: 1
Spectrometers: USB4E01788
Integration Time (usec): 12000 (USB4E01788)
Spectra Averaged: 5 (USB4E01788)
Boxcar Smoothing: 0 (USB4E01788)
Correct for Electrical Dark: No (USB4E01788)
Strobe/Lamp Enabled: No (USB4E01788)
Correct for Detector Non-linearity: No (USB4E01788)
Correct for Stray Light: No (USB4E01788)
Number of Pixels in Processed Spectrum: 3648
>>>>>Begin Processed Spectral Data<<<<<
178.07	1193.97
178.29	1193.97
178.50	1193.97
178.72	1252.13
178.94	1230.83
179.15	1261.55
179.37	1244.76
179.59	1236.56
179.81	1271.38
180.02	1259.50
180.24	1255.81
180.46	1256.22
180.67	1252.13
180.89	1246.39
181.11	1242.71
181.32	1247.62
181.54	1310.70
181.76	1273.84
181.97	1252.54
182.19	1243.12
182.41	1259.91
182.62	1260.73
182.84	1233.29
183.06	1243.94
183.27	1233.29
183.49	1242.71
183.71	1254.59
183.92	1245.16
184.14	1258.68
184.35	1307.01
184.57	1243.94
184.79	1275.07
185.00	1275.07
185.22	1243.12
185.44	1287.35
185.65	1248.44
185.87	1243.12
186.09	1232.06
186.30	1253.36
186.52	1263.19
186.74	1272.20
186.95	1231.65
187.17	1252.13
187.39	1247.21
187.60	1261.14
187.82	1257.45
188.03	1273.43
188.25	1259.50
188.47	1261.14
188.68	1230.01
188.90	1256.22
189.12	1230.01
189.33	1222.64
189.55	1256.22
189.77	1273.43
189.98	1241.07
190.20	1257.86
190.41	1246.80
190.63	1271.79
190.85	1237.79
191.06	1246.80
191.28	1225.91
191.50	1261.14
191.71	1258.27
191.93	1258.27
192.14	1244.35
192.36	1254.18
192.58	1236.15
192.79	1240.66
193.01	1258.27
193.23	1277.93
193.44	1238.61
193.66	1268.51
193.87	1261.96
194.09	1265.24
194.31	1250.90
194.52	1296.77
194.74	1266.46
194.96	1292.27
195.17	1266.46
195.39	1251.72
195.60	1257.86
195.82	1260.73
196.04	1243.12
196.25	1290.22
196.47	1276.70
196.68	1283.26
196.90	1262.37
197.12	1265.64
197.33	1249.67
197.55	1264.01
197.76	1211.58
197.98	1277.52
198.20	1249.26
198.41	1257.86
198.63	1235.33
198.84	1251.31
199.06	1276.70
199.28	1270.15
199.49	1261.14
199.71	1273.43
199.92	1250.49
200.14	1306.60
200.36	1261.96
200.57	1272.20
200.79	1272.61
201.00	1255.40
201.22	1235.74
201.43	1240.66
201.65	1240.66
201.87	1238.61
202.08	1265.64
202.30	1243.12
202.51	1269.33
202.73	1256.63
202.95	1264.83
203.16	1259.09
203.38	1282.44
203.59	1238.20
203.81	1279.16
204.02	1225.50
204.24	1238.61
204.46	1250.90
204.67	1245.16
204.89	1273.02
205.10	1287.76
205.32	1300.46
205.53	1238.61
205.75	1244.35
205.96	1275.07
206.18	1259.50
206.40	1250.90
206.61	1255.00
206.83	1273.02
207.04	1294.73
207.26	1222.64
207.47	1230.42
207.69	1289.81
207.91	1236.97
208.12	1241.48
208.34	1258.27
208.55	1277.11
208.77	1255.40
208.98	1253.77
209.20	1266.87
209.41	1250.49
209.63	1232.06
209.85	1253.36
210.06	1277.52
210.28	1249.67
210.49	1249.67
210.71	1265.64
210.92	1261.96
211.14	1257.04
211.35	1218.54
211.57	1252.95
211.78	1279.57
212.00	1250.49
212.21	1261.96
212.43	1252.13
212.65	1277.11
212.86	1258.68
213.08	1260.73
213.29	1234.93
213.51	1263.19
213.72	1237.79
213.94	1249.26
214.15	1254.59
214.37	1271.38
214.58	1277.11
214.80	1278.34
215.01	1236.97
215.23	1248.44
215.44	1280.39
215.66	1262.37
215.87	1229.60
216.09	1222.23
216.31	1207.48
216.52	1266.87
216.74	1265.24
216.95	1281.21
217.17	1293.09
217.38	1265.24
217.60	1285.71
217.81	1277.93
218.03	1276.70
218.24	1243.53
218.46	1228.78
218.67	1235.33
218.89	1254.18
219.10	1270.97
219.32	1285.31
219.53	1266.87
219.75	1277.11
219.96	1277.52
220.18	1254.18
220.39	1260.32
220.61	1265.24
220.82	1257.04
221.04	1258.68
221.25	1276.29
221.47	1255.81
221.68	1262.37
221.90	1244.76
222.11	1251.31
222.33	1247.21
222.54	1231.65
222.76	1266.05
222.97	1273.84
223.19	1257.86
223.40	1268.92
223.62	1211.99
223.83	1274.25
224.05	1270.97
224.26	1234.93
224.48	1264.01
224.69	1271.79
224.91	1256.63
225.12	1309.47
225.34	1259.09
225.55	1280.80
225.77	1252.95
225.98	1239.02
226.19	1272.20
226.41	1251.31
226.62	1286.12
226.84	1285.31
227.05	1276.70
227.27	1244.35
227.48	1240.25
227.70	1259.91
227.91	1254.59
228.13	1230.01
228.34	1255.00
228.56	1276.70
228.77	1258.27
228.99	1290.22
229.20	1261.96
229.42	1266.87
229.63	1274.25
229.84	1277.11
230.06	1244.35
230.27	1258.68
230.49	1268.51
230.70	1275.07
230.92	1260.73
231.13	1245.17
231.35	1234.11
231.56	1288.58
231.78	1243.12
231.99	1295.14
232.20	1259.50
232.42	1277.11
232.63	1274.25
232.85	1270.97
233.06	1277.11
233.28	1243.53
233.49	1251.72
233.71	1250.08
233.92	1261.55
234.13	1273.84
234.35	1259.09
234.56	1251.31
234.78	1265.64
234.99	1260.32
235.21	1276.29
235.42	1283.26
235.64	1267.28
235.85	1232.06
236.06	1279.57
236.28	1295.14
236.49	1244.76
236.71	1270.15
236.92	1266.05
237.14	1259.50
237.35	1268.10
237.56	1254.59
237.78	1225.91
237.99	1268.10
238.21	1250.90
238.42	1290.63
238.64	1205.02
238.85	1232.88
239.06	1259.09
239.28	1262.37
239.49	1261.55
239.71	1258.27
239.92	1239.43
240.13	1248.44
240.35	1218.13
240.56	1245.16
240.78	1266.05
240.99	1291.04
241.21	1254.59
241.42	1283.26
241.63	1231.65
241.85	1261.14
242.06	1245.98
242.28	1286.12
242.49	1232.06
242.70	1283.26
242.92	1239.02
243.13	1241.48
243.35	1277.52
243.56	1269.74
243.77	1248.44
243.99	1263.60
244.20	1255.40
244.42	1259.50
244.63	1242.71
244.84	1284.49
245.06	1259.09
245.27	1243.12
245.49	1265.24
245.70	1263.19
245.91	1242.71
246.13	1246.80
246.34	1256.22
246.55	1239.43
246.77	1245.57
246.98	1261.14
247.20	1268.92
247.41	1244.35
247.62	1268.10
247.84	1278.75
248.05	1244.35
248.27	1245.98
248.48	1275.07
248.69	1277.11
248.91	1272.20
249.12	1285.31
249.33	1263.19
249.55	1280.39
249.76	1255.81
249.98	1288.17
250.19	1247.62
250.40	1273.02
250.62	1249.67
250.83	1244.76
251.04	1269.33
251.26	1264.83
251.47	1245.57
251.68	1256.63
251.90	1250.49
252.11	1271.79
252.33	1270.15
252.54	1244.35
252.75	1263.19
252.97	1227.55
253.18	1236.15
253.39	1255.40
253.61	1246.39
253.82	1244.76
254.03	1273.84
254.25	1248.03
254.46	1257.04
254.67	1270.97
254.89	1251.31
255.10	1271.38
255.31	1277.11
255.53	1283.67
255.74	1263.19
255.96	1279.16
256.17	1248.85
256.38	1262.78
256.60	1255.81
256.81	1275.88
257.02	1264.83
257.24	1271.38
257.45	1221.41
257.66	1260.73
257.88	1275.88
258.09	1243.53
258.30	1270.97
258.52	1266.87
258.73	1257.45
258.94	1223.87
259.16	1232.06
259.37	1287.35
259.58	1246.39
259.80	1248.03
260.01	1244.35
260.22	1233.70
260.43	1240.66
260.65	1255.81
260.86	1271.38
261.07	1257.86
261.29	1269.33
261.50	1255.00
261.71	1257.45
261.93	1243.94
262.14	1243.94
262.35	1270.15
262.57	1271.38
262.78	1232.47
262.99	1261.14
263.21	1248.03
263.42	1241.89
263.63	1270.97
263.85	1296.77
264.06	1250.49
264.27	1253.36
264.48	1257.86
264.70	1265.24
264.91	1273.02
265.12	1236.97
265.34	1269.33
265.55	1265.64
265.76	1251.72
265.98	1273.84
266.19	1257.86
266.40	1260.73
266.61	1286.12
266.83	1268.10
267.04	1264.42
267.25	1260.32
267.47	1251.31
267.68	1272.20
267.89	1273.02
268.10	1234.52
268.32	1282.85
268.53	1268.92
268.74	1262.78
268.96	1275.07
269.17	1268.10
269.38	1217.72
269.59	1276.29
269.81	1283.67
270.02	1276.29
270.23	1256.63
270.45	1253.36
270.66	1246.39
270.87	1254.59
271.08	1245.98
271.30	1284.08
271.51	1260.32
271.72	1267.28
271.93	1284.49
272.15	1266.46
272.36	1264.42
272.57	1273.84
272.79	1250.49
273.00	1264.01
273.21	1273.84
273.42	1237.79
273.64	1241.89
273.85	1262.37
274.06	1255.00
274.27	1271.38
274.49	1235.33
274.70	1264.83
274.91	1276.70
275.12	1261.55
275.34	1246.39
275.55	1256.22
275.76	1268.10
275.97	1252.54
276.19	1268.51
276.40	1254.59
276.61	1267.28
276.82	1275.07
277.04	1261.14
277.25	1266.05
277.46	1256.63
277.67	1266.05
277.89	1262.78
278.10	1263.60
278.31	1261.14
278.52	1257.45
278.74	1240.25
278.95	1268.51
279.16	1278.75
279.37	1271.38
279.58	1248.03
279.80	1252.54
280.01	1268.92
280.22	1277.93
280.43	1244.76
280.65	1259.09
280.86	1275.47
281.07	1214.45
281.28	1273.02
281.50	1255.40
281.71	1271.38
281.92	1294.73
282.13	1268.10
282.34	1245.16
282.56	1245.16
282.77	1300.87
282.98	1229.19
283.19	1235.33
283.40	1260.73
283.62	1284.08
283.83	1225.09
284.04	1269.74
284.25	1254.18
284.47	1242.71
284.68	1255.40
284.89	1267.28
285.10	1260.32
285.31	1220.18
285.53	1234.11
285.74	1264.42
285.95	1236.15
286.16	1263.19
286.37	1243.53
286.59	1261.55
286.80	1273.84
287.01	1236.15
287.22	1255.00
287.43	1264.83
287.65	1253.36
287.86	1255.81
288.07	1271.38
288.28	1263.60
288.49	1272.61
288.71	1253.36
288.92	1259.91
289.13	1247.21
289.34	1214.04
289.55	1291.45
289.76	1277.11
289.98	1266.05
290.19	1248.03
290.40	1281.21
290.61	1224.69
290.82	1264.01
291.04	1278.75
291.25	1273.02
291.46	1236.15
291.67	1236.97
291.88	1257.45
292.09	1255.81
292.31	1245.16
292.52	1245.98
292.73	1263.60
292.94	1307.83
293.15	1282.85
293.36	1250.49
293.58	1283.26
293.79	1247.21
294.00	1259.09
294.21	1265.64
294.42	1274.66
294.63	1263.60
294.85	1253.77
295.06	1266.46
295.27	1250.49
295.48	1265.24
295.69	1250.90
295.90	1236.97
296.12	1275.88
296.33	1261.14
296.54	1280.80
296.75	1289.81
296.96	1256.22
297.17	1263.19
297.38	1266.46
297.60	1236.56
297.81	1254.18
298.02	1262.78
298.23	1267.28
298.44	1251.72
298.65	1277.93
298.86	1252.95
299.08	1276.29
299.29	1312.34
299.50	1274.66
299.71	1288.99
299.92	1240.66
300.13	1290.22
300.34	1284.90
300.55	1261.55
300.77	1240.25
300.98	1247.21
301.19	1258.68
301.40	1266.46
301.61	1259.09
301.82	1261.14
302.03	1255.00
302.25	1255.00
302.46	1259.09
302.67	1229.19
302.88	1268.51
303.09	1271.38
303.30	1256.63
303.51	1239.02
303.72	1268.10
303.93	1252.54
304.15	1241.48
304.36	1265.24
304.57	1256.63
304.78	1247.62
304.99	1257.45
305.20	1252.54
305.41	1245.98
305.62	1260.32
305.83	1247.21
306.05	1240.66
306.26	1241.89
306.47	1261.14
306.68	1279.16
306.89	1268.10
307.10	1250.90
307.31	1281.62
307.52	1252.95
307.73	1275.88
307.94	1273.84
308.16	1285.71
308.37	1258.68
308.58	1265.24
308.79	1235.33
309.00	1264.42
309.21	1274.66
309.42	1273.02
309.63	1283.26
309.84	1269.33
310.05	1278.34
310.26	1284.08
310.48	1258.68
310.69	1249.26
310.90	1268.92
311.11	1264.42
311.32	1262.37
311.53	1295.14
311.74	1245.57
311.95	1259.50
312.16	1268.10
312.37	1262.78
312.58	1248.03
312.79	1227.96
313.00	1261.14
313.21	1261.55
313.43	1245.57
313.64	1247.21
313.85	1264.01
314.06	1275.47
314.27	1259.50
314.48	1260.32
314.69	1272.20
314.90	1262.78
315.11	1253.36
315.32	1264.83
315.53	1282.03
315.74	1295.95
315.95	1279.16
316.16	1292.68
316.37	1246.39
316.58	1248.03
316.79	1267.28
317.01	1236.97
317.22	1259.50
317.43	1264.42
317.64	1260.32
317.85	1293.91
318.06	1239.84
318.27	1221.82
318.48	1248.03
318.69	1250.08
318.90	1219.36
319.11	1247.62
319.32	1246.39
319.53	1283.67
319.74	1240.66
319.95	1253.36
320.16	1260.73
320.37	1279.57
320.58	1251.72
320.79	1266.87
321.00	1237.79
321.21	1280.39
321.42	1270.56
321.63	1237.38
321.84	1223.87
322.05	1270.56
322.26	1248.85
322.47	1250.08
322.68	1249.26
322.90	1243.53
323.11	1256.63
323.32	1253.36
323.53	1273.43
323.74	1249.26
323.95	1269.33
324.16	1236.97
324.37	1241.89
324.58	1278.75
324.79	1256.22
325.00	1280.39
325.21	1244.76
325.42	1266.46
325.63	1253.36
325.84	1258.27
326.05	1261.14
326.26	1261.55
326.47	1258.68
326.68	1268.92
326.89	1253.36
327.10	1259.91
327.31	1281.21
327.52	1263.19
327.73	1279.57
327.94	1251.72
328.15	1248.03
328.36	1270.15
328.57	1247.21
328.78	1254.59
328.99	1265.24
329.20	1273.43
329.41	1270.97
329.62	1257.45
329.83	1282.44
330.04	1264.42
330.25	1256.63
330.46	1277.52
330.67	1268.10
330.87	1265.24
331.08	1231.24
331.29	1265.64
331.50	1284.49
331.71	1257.04
331.92	1243.94
332.13	1228.78
332.34	1241.89
332.55	1251.31
332.76	1212.81
332.97	1256.63
333.18	1259.91
333.39	1251.31
333.60	1234.11
333.81	1257.86
334.02	1267.69
334.23	1261.55
334.44	1235.33
334.65	1250.49
334.86	1222.23
335.07	1246.80
335.28	1260.73
335.49	1271.79
335.70	1261.55
335.91	1249.67
336.12	1224.69
336.33	1264.42
336.54	1245.17
336.74	1229.60
336.95	1270.15
337.16	1265.24
337.37	1277.11
337.58	1256.22
337.79	1255.81
338.00	1279.98
338.21	1282.44
338.42	1251.72
338.63	1258.27
338.84	1250.90
339.05	1259.91
339.26	1298.00
339.47	1238.20
339.68	1256.22
339.89	1271.38
340.10	1275.47
340.30	1261.55
340.51	1257.04
340.72	1249.67
340.93	1257.45
341.14	1257.86
341.35	1273.02
341.56	1235.33
341.77	1249.67
341.98	1254.18
342.19	1269.74
342.40	1257.04
342.61	1272.61
342.82	1268.10
343.02	1272.61
343.23	1256.22
343.44	1250.90
343.65	1276.29
343.86	1270.15
344.07	1234.11
344.28	1271.79
344.49	1252.13
344.70	1250.08
344.91	1263.60
345.12	1253.77
345.32	1239.02
345.53	1277.11
345.74	1251.72
345.95	1287.35
346.16	1266.05
346.37	1256.63
346.58	1254.59
346.79	1278.34
347.00	1237.79
347.21	1261.55
347.41	1252.13
347.62	1261.96
347.83	1284.08
348.04	1252.54
348.25	1249.67
348.46	1274.25
348.67	1252.13
348.88	1245.98
349.09	1242.71
349.29	1254.18
349.50	1273.43
349.71	1272.61
349.92	1268.10
350.13	1267.28
350.34	1268.92
350.55	1255.81
350.76	1259.09
350.97	1268.92
351.17	1256.63
351.38	1249.67
351.59	1222.23
351.80	1253.77
352.01	1223.87
352.22	1255.81
352.43	1260.32
352.63	1257.86
352.84	1275.47
353.05	1281.21
353.26	1278.34
353.47	1241.48
353.68	1272.20
353.89	1220.18
354.10	1245.57
354.30	1258.27
354.51	1282.85
354.72	1257.04
354.93	1277.11
355.14	1282.03
355.35	1242.71
355.55	1275.47
355.76	1257.04
355.97	1268.10
356.18	1240.66
356.39	1272.61
356.60	1241.48
356.81	1254.18
357.01	1245.57
357.22	1265.24
357.43	1274.25
357.64	1280.80
357.85	1262.37
358.06	1275.88
358.26	1269.74
358.47	1306.60
358.68	1254.18
358.89	1283.26
359.10	1286.94
359.31	1244.35
359.51	1260.73
359.72	1283.26
359.93	1253.77
360.14	1278.34
360.35	1229.60
360.56	1253.36
360.76	1243.94
360.97	1284.08
361.18	1298.41
361.39	1261.55
361.60	1250.08
361.81	1265.24
362.01	1258.68
362.22	1255.00
362.43	1240.25
362.64	1264.01
362.85	1270.56
363.05	1277.93
363.26	1275.07
363.47	1270.15
363.68	1271.79
363.89	1253.77
364.09	1238.61
364.30	1245.57
364.51	1252.95
364.72	1244.76
364.93	1285.71
365.13	1274.25
365.34	1242.30
365.55	1263.19
365.76	1221.82
365.97	1263.19
366.17	1262.78
366.38	1278.34
366.59	1278.75
366.80	1250.49
367.01	1237.79
367.21	1261.55
367.42	1264.01
367.63	1304.56
367.84	1261.14
368.05	1247.21
368.25	1274.66
368.46	1298.41
368.67	1220.18
368.88	1264.42
369.08	1268.92
369.29	1256.22
369.50	1263.60
369.71	1254.18
369.92	1270.15
370.12	1251.31
370.33	1249.67
370.54	1245.57
370.75	1252.54
370.95	1255.81
371.16	1261.14
371.37	1243.12
371.58	1231.65
371.78	1269.74
371.99	1262.37
372.20	1259.09
372.41	1260.32
372.61	1277.93
372.82	1256.22
373.03	1243.53
373.24	1257.45
373.45	1248.85
373.65	1245.16
373.86	1273.43
374.07	1249.26
374.28	1253.77
374.48	1255.81
374.69	1257.86
374.90	1250.49
375.11	1260.73
375.31	1232.88
375.52	1269.74
375.73	1283.67
375.93	1284.08
376.14	1226.73
376.35	1286.53
376.56	1269.74
376.76	1231.24
376.97	1287.76
377.18	1270.97
377.39	1266.87
377.59	1250.90
377.80	1266.05
378.01	1229.19
378.22	1261.96
378.42	1266.87
378.63	1225.50
378.84	1268.10
379.04	1281.62
379.25	1293.09
379.46	1232.06
379.67	1241.07
379.87	1241.07
380.08	1253.36
380.29	1238.20
380.50	1288.17
380.70	1233.70
380.91	1238.20
381.12	1270.15
381.32	1272.20
381.53	1277.11
381.74	1283.26
381.95	1244.35
382.15	1208.71
382.36	1260.73
382.57	1293.09
382.77	1264.42
382.98	1267.28
383.19	1265.64
383.39	1266.87
383.60	1253.36
383.81	1284.49
384.02	1278.34
384.22	1260.32
384.43	1250.49
384.64	1270.15
384.84	1263.19
385.05	1248.03
385.26	1282.03
385.46	1255.40
385.67	1263.60
385.88	1241.89
386.08	1251.72
386.29	1280.80
386.50	1241.48
386.70	1281.62
386.91	1246.80
387.12	1266.05
387.33	1271.79
387.53	1259.50
387.74	1253.36
387.95	1260.73
388.15	1249.26
388.36	1268.92
388.57	1238.20
388.77	1232.06
388.98	1235.74
389.19	1266.05
389.39	1249.26
389.60	1265.64
389.81	1279.98
390.01	1259.09
390.22	1269.33
390.43	1251.31
390.63	1241.48
390.84	1270.15
391.05	1275.88
391.25	1284.08
391.46	1221.00
391.67	1255.81
391.87	1249.26
392.08	1288.99
392.28	1229.19
392.49	1264.83
392.70	1218.13
392.90	1259.91
393.11	1264.42
393.32	1282.03
393.52	1297.59
393.73	1259.50
393.94	1251.72
394.14	1249.26
394.35	1280.39
394.56	1236.15
394.76	1229.19
394.97	1248.03
395.17	1261.14
395.38	1268.92
395.59	1284.08
395.79	1295.14
396.00	1227.55
396.21	1251.72
396.41	1283.26
396.62	1257.45
396.83	1281.62
397.03	1242.71
397.24	1250.08
397.44	1217.31
397.65	1248.44
397.86	1277.93
398.06	1264.42
398.27	1258.27
398.47	1261.55
398.68	1259.91
398.89	1232.88
399.09	1257.45
399.30	1252.54
399.51	1270.15
399.71	1248.03
399.92	1248.03
400.12	1262.37
400.33	1259.91
400.54	1240.66
400.74	1295.95
400.95	1232.47
401.15	1268.92
401.36	1266.46
401.57	1260.32
401.77	1264.83
401.98	1242.30
402.18	1248.44
402.39	1269.33
402.60	1267.28
402.80	1261.55
403.01	1265.24
403.21	1259.50
403.42	1270.15
403.63	1268.51
403.83	1264.83
404.04	1285.31
404.24	1259.50
404.45	1282.03
404.65	1284.49
404.86	1273.02
405.07	1261.14
405.27	1257.04
405.48	1270.97
405.68	1243.12
405.89	1261.96
406.10	1275.88
406.30	1250.08
406.51	1287.76
406.71	1240.25
406.92	1260.32
407.12	1244.35
407.33	1227.14
407.53	1272.61
407.74	1242.71
407.95	1273.43
408.15	1237.38
408.36	1261.14
408.56	1286.12
408.77	1307.83
408.97	1251.31
409.18	1268.10
409.39	1243.94
409.59	1249.26
409.80	1247.62
410.00	1260.32
410.21	1252.13
410.41	1287.76
410.62	1259.50
410.82	1254.59
411.03	1254.59
411.23	1268.51
411.44	1271.38
411.65	1267.28
411.85	1274.25
412.06	1247.62
412.26	1256.22
412.47	1285.31
412.67	1233.29
412.88	1252.13
413.08	1278.75
413.29	1252.13
413.49	1262.37
413.70	1261.96
413.90	1227.96
414.11	1281.21
414.31	1262.37
414.52	1264.83
414.73	1245.17
414.93	1268.51
415.14	1270.15
415.34	1283.67
415.55	1266.05
415.75	1246.80
415.96	1270.97
416.16	1260.32
416.37	1266.87
416.57	1253.36
416.78	1254.59
416.98	1283.67
417.19	1253.36
417.39	1218.95
417.60	1252.54
417.80	1254.18
418.01	1247.62
418.21	1281.62
418.42	1242.71
418.62	1244.35
418.83	1257.86
419.03	1261.55
419.24	1291.45
419.44	1252.95
419.65	1253.36
419.85	1240.66
420.06	1271.38
420.26	1256.22
420.47	1241.07
420.67	1255.00
420.88	1246.80
421.08	1261.55
421.29	1275.47
421.49	1229.19
421.70	1238.61
421.90	1271.79
422.11	1281.62
422.31	1242.71
422.52	1254.18
422.72	1252.13
422.93	1278.34
423.13	1271.79
423.34	1270.56
423.54	1250.08
423.74	1256.22
423.95	1275.88
424.15	1259.50
424.36	1234.11
424.56	1255.40
424.77	1254.59
424.97	1282.85
425.18	1233.29
425.38	1271.38
425.59	1244.76
425.79	1278.75
426.00	1251.31
426.20	1245.98
426.40	1279.16
426.61	1239.43
426.81	1211.99
427.02	1274.66
427.22	1240.25
427.43	1253.77
427.63	1273.84
427.84	1273.02
428.04	1284.90
428.25	1266.05
428.45	1262.37
428.65	1268.92
428.86	1258.27
429.06	1242.30
429.27	1240.25
429.47	1268.92
429.68	1272.20
429.88	1285.31
430.09	1266.05
430.29	1273.02
430.49	1255.81
430.70	1256.63
430.90	1277.93
431.11	1288.99
431.31	1256.22
431.52	1295.95
431.72	1270.97
431.92	1261.55
432.13	1239.84
432.33	1251.31
432.54	1246.80
432.74	1241.07
432.94	1227.55
433.15	1272.20
433.35	1243.94
433.56	1274.25
433.76	1235.33
433.97	1252.54
434.17	1265.24
434.37	1276.29
434.58	1235.33
434.78	1254.18
434.99	1273.84
435.19	1269.33
435.39	1220.59
435.60	1273.02
435.80	1283.26
436.01	1239.02
436.21	1269.74
436.41	1252.54
436.62	1250.49
436.82	1261.55
437.03	1257.04
437.23	1249.26
437.43	1266.87
437.64	1258.27
437.84	1261.96
438.05	1239.43
438.25	1260.73
438.45	1263.60
438.66	1243.94
438.86	1251.31
439.06	1270.56
439.27	1266.87
439.47	1245.57
439.68	1243.53
439.88	1250.08
440.08	1244.35
440.29	1278.34
440.49	1254.18
440.69	1263.60
440.90	1274.25
441.10	1270.97
441.31	1267.28
441.51	1286.12
441.71	1289.81
441.92	1243.53
442.12	1244.35
442.32	1286.94
442.53	1247.21
442.73	1268.10
442.94	1230.01
443.14	1236.56
443.34	1260.32
443.55	1262.37
443.75	1268.92
443.95	1266.05
444.16	1276.29
444.36	1262.37
444.56	1245.98
444.77	1278.34
444.97	1270.56
445.17	1227.96
445.38	1266.05
445.58	1259.09
445.78	1278.34
445.99	1272.20
446.19	1255.81
446.39	1263.60
446.60	1241.89
446.80	1257.86
447.00	1266.46
447.21	1288.58
447.41	1242.71
447.61	1246.80
447.82	1238.61
448.02	1277.52
448.22	1250.49
448.43	1226.73
448.63	1264.42
448.83	1234.93
449.04	1276.29
449.24	1241.07
449.44	1277.52
449.65	1248.44
449.85	1258.27
450.05	1244.35
450.26	1297.59
450.46	1248.44
450.66	1241.89
450.87	1227.55
451.07	1266.87
451.27	1211.17
451.47	1252.54
451.68	1223.05
451.88	1233.29
452.08	1249.67
452.29	1251.31
452.49	1279.16
452.69	1265.64
452.90	1274.25
453.10	1278.34
453.30	1258.68
453.51	1248.03
453.71	1262.37
453.91	1261.14
454.11	1250.49
454.32	1268.92
454.52	1243.94
454.72	1270.56
454.93	1241.48
455.13	1276.29
455.33	1250.08
455.53	1272.20
455.74	1250.08
455.94	1257.04
456.14	1258.68
456.35	1291.45
456.55	1255.00
456.75	1237.38
456.95	1267.28
457.16	1251.31
457.36	1257.45
457.56	1259.50
457.76	1251.72
457.97	1266.87
458.17	1252.95
458.37	1266.05
458.57	1243.53
458.78	1259.50
458.98	1256.22
459.18	1256.22
459.39	1262.78
459.59	1293.91
459.79	1270.15
459.99	1273.84
460.20	1252.13
460.40	1234.11
460.60	1244.76
460.80	1240.25
461.01	1248.85
461.21	1277.52
461.41	1222.64
461.61	1239.84
461.82	1263.60
462.02	1241.07
462.22	1210.35
462.42	1247.62
462.63	1228.78
462.83	1265.24
463.03	1261.55
463.23	1267.69
463.43	1257.86
463.64	1260.32
463.84	1249.26
464.04	1266.46
464.24	1269.74
464.45	1255.40
464.65	1274.66
464.85	1311.11
465.05	1249.26
465.26	1261.96
465.46	1270.56
465.66	1257.45
465.86	1259.50
466.06	1304.56
466.27	1288.99
466.47	1270.15
466.67	1273.43
466.87	1243.12
467.08	1241.07
467.28	1255.81
467.48	1264.01
467.68	1273.84
467.88	1265.24
468.09	1241.48
468.29	1254.18
468.49	1268.10
468.69	1225.91
468.89	1277.52
469.10	1271.79
469.30	1236.97
469.50	1259.50
469.70	1281.62
469.90	1287.76
470.11	1259.50
470.31	1216.49
470.51	1257.86
470.71	1236.15
470.91	1254.59
471.11	1245.98
471.32	1252.54
471.52	1257.45
471.72	1265.24
471.92	1249.26
472.12	1254.18
472.33	1230.01
472.53	1225.91
472.73	1282.03
472.93	1267.69
473.13	1228.78
473.33	1278.34
473.54	1235.33
473.74	1246.80
473.94	1270.56
474.14	1253.77
474.34	1265.24
474.55	1263.60
474.75	1259.50
474.95	1248.85
475.15	1270.15
475.35	1239.02
475.55	1270.56
475.75	1259.09
475.96	1266.46
476.16	1247.62
476.36	1254.59
476.56	1259.09
476.76	1303.33
476.96	1258.68
477.17	1255.40
477.37	1268.10
477.57	1271.79
477.77	1275.88
477.97	1293.09
478.17	1279.16
478.37	1271.38
478.58	1241.89
478.78	1270.56
478.98	1275.88
479.18	1256.63
479.38	1257.45
479.58	1252.95
479.78	1271.38
479.99	1261.55
480.19	1266.87
480.39	1279.16
480.59	1261.14
480.79	1247.21
480.99	1266.05
481.19	1244.76
481.39	1286.53
481.60	1243.53
481.80	1275.47
482.00	1248.85
482.20	1264.01
482.40	1256.63
482.60	1259.50
482.80	1263.60
483.00	1248.44
483.20	1273.02
483.41	1259.91
483.61	1257.04
483.81	1277.52
484.01	1272.61
484.21	1267.28
484.41	1257.04
484.61	1279.16
484.81	1279.16
485.01	1264.01
485.22	1258.68
485.42	1222.64
485.62	1259.91
485.82	1277.52
486.02	1261.55
486.22	1242.30
486.42	1250.90
486.62	1243.94
486.82	1260.73
487.02	1235.33
487.22	1279.98
487.43	1251.31
487.63	1259.09
487.83	1267.69
488.03	1282.44
488.23	1235.33
488.43	1265.24
488.63	1273.84
488.83	1248.03
489.03	1270.97
489.23	1263.19
489.43	1273.43
489.63	1250.49
489.83	1258.68
490.04	1264.42
490.24	1275.47
490.44	1273.02
490.64	1245.16
490.84	1247.62
491.04	1258.27
491.24	1253.36
491.44	1283.26
491.64	1250.08
491.84	1225.50
492.04	1243.94
492.24	1255.40
492.44	1274.66
492.64	1235.74
492.84	1249.67
493.04	1256.63
493.24	1269.74
493.45	1262.37
493.65	1255.00
493.85	1272.20
494.05	1246.39
494.25	1253.77
494.45	1280.80
494.65	1255.81
494.85	1265.64
495.05	1242.71
495.25	1255.00
495.45	1267.28
495.65	1261.14
495.85	1257.04
496.05	1214.04
496.25	1281.62
496.45	1247.62
496.65	1268.92
496.85	1247.21
497.05	1267.69
497.25	1261.14
497.45	1242.30
497.65	1259.50
497.85	1245.98
498.05	1255.00
498.25	1271.79
498.45	1230.42
498.65	1302.51
498.85	1267.28
499.05	1262.37
499.25	1260.32
499.45	1259.50
499.65	1266.05
499.85	1257.45
500.05	1248.03
500.25	1279.57
500.45	1243.12
500.65	1257.86
500.85	1252.95
501.05	1247.21
501.25	1230.01
501.45	1269.74
501.65	1270.97
501.85	1251.31
502.05	1253.36
502.25	1258.27
502.45	1235.74
502.65	1250.49
502.85	1266.05
503.05	1274.25
503.25	1282.85
503.45	1245.98
503.65	1239.84
503.85	1296.77
504.05	1235.74
504.25	1246.39
504.45	1271.79
504.65	1264.01
504.85	1266.87
505.05	1229.19
505.25	1248.44
505.45	1253.36
505.65	1264.83
505.85	1294.73
506.05	1264.83
506.25	1258.27
506.45	1262.78
506.65	1320.12
506.85	1241.48
507.05	1250.90
507.25	1230.01
507.45	1266.46
507.65	1232.88
507.85	1273.02
508.04	1278.34
508.24	1271.38
508.44	1255.40
508.64	1254.59
508.84	1239.02
509.04	1280.39
509.24	1280.39
509.44	1252.13
509.64	1250.08
509.84	1258.27
510.04	1254.18
510.24	1281.62
510.44	1244.76
510.64	1232.47
510.84	1263.19
511.04	1269.74
511.24	1262.37
511.43	1243.53
511.63	1257.45
511.83	1245.57
512.03	1246.39
512.23	1281.21
512.43	1254.18
512.63	1279.57
512.83	1268.51
513.03	1259.09
513.23	1255.40
513.43	1241.07
513.63	1272.61
513.83	1286.94
514.02	1250.90
514.22	1254.18
514.42	1252.54
514.62	1263.60
514.82	1266.05
515.02	1274.25
515.22	1275.47
515.42	1282.85
515.62	1273.43
515.82	1251.72
516.02	1276.70
516.21	1261.14
516.41	1245.98
516.61	1280.80
516.81	1241.48
517.01	1263.19
517.21	1281.21
517.41	1258.27
517.61	1235.33
517.81	1240.25
518.00	1271.38
518.20	1252.13
518.40	1261.14
518.60	1267.69
518.80	1248.44
519.00	1252.13
519.20	1247.21
519.40	1261.96
519.60	1229.19
519.79	1236.56
519.99	1240.66
520.19	1254.59
520.39	1295.55
520.59	1224.28
520.79	1280.39
520.99	1285.31
521.18	1265.64
521.38	1249.26
521.58	1230.83
521.78	1257.86
521.98	1246.80
522.18	1250.49
522.38	1271.38
522.58	1269.74
522.77	1279.57
522.97	1245.57
523.17	1265.64
523.37	1253.36
523.57	1266.46
523.77	1246.80
523.96	1228.37
524.16	1263.60
524.36	1271.79
524.56	1270.15
524.76	1262.37
524.96	1222.23
525.16	1266.05
525.35	1241.48
525.55	1278.34
525.75	1289.81
525.95	1251.72
526.15	1260.32
526.35	1263.19
526.54	1262.37
526.74	1258.27
526.94	1270.56
527.14	1256.63
527.34	1293.50
527.54	1269.33
527.73	1240.25
527.93	1249.67
528.13	1303.33
528.33	1266.46
528.53	1250.90
528.72	1243.53
528.92	1247.21
529.12	1247.62
529.32	1258.27
529.52	1259.91
529.72	1251.72
529.91	1261.55
530.11	1261.96
530.31	1238.61
530.51	1264.01
530.71	1249.26
530.90	1240.66
531.10	1259.09
531.30	1252.95
531.50	1251.72
531.70	1256.63
531.89	1283.67
532.09	1253.36
532.29	1271.79
532.49	1255.40
532.69	1281.21
532.88	1272.61
533.08	1243.94
533.28	1261.96
533.48	1260.73
533.67	1279.16
533.87	1278.75
534.07	1258.68
534.27	1242.30
534.47	1249.67
534.66	1250.08
534.86	1268.92
535.06	1264.42
535.26	1265.24
535.45	1250.08
535.65	1263.19
535.85	1257.04
536.05	1293.91
536.24	1248.03
536.44	1257.86
536.64	1276.29
536.84	1313.98
537.04	1245.16
537.23	1246.80
537.43	1227.96
537.63	1273.43
537.83	1271.79
538.02	1255.00
538.22	1258.27
538.42	1271.79
538.62	1276.29
538.81	1259.50
539.01	1262.37
539.21	1286.94
539.41	1266.05
539.60	1269.33
539.80	1238.61
540.00	1212.40
540.20	1264.83
540.39	1274.25
540.59	1252.13
540.79	1262.78
540.98	1267.28
541.18	1268.51
541.38	1266.87
541.58	1263.19
541.77	1240.66
541.97	1229.19
542.17	1261.55
542.37	1263.60
542.56	1269.74
542.76	1233.29
542.96	1266.05
543.15	1262.78
543.35	1246.39
543.55	1285.31
543.75	1232.88
543.94	1256.22
544.14	1267.69
544.34	1264.42
544.53	1278.75
544.73	1276.70
544.93	1244.35
545.13	1282.44
545.32	1242.30
545.52	1260.32
545.72	1240.66
545.91	1253.36
546.11	1298.82
546.31	1252.13
546.50	1274.25
546.70	1277.11
546.90	1259.91
547.10	1298.00
547.29	1256.63
547.49	1271.79
547.69	1214.45
547.88	1285.71
548.08	1261.96
548.28	1252.95
548.47	1266.87
548.67	1248.44
548.87	1246.39
549.06	1264.01
549.26	1268.92
549.46	1277.93
549.65	1210.76
549.85	1259.50
550.05	1239.84
550.24	1275.07
550.44	1292.68
550.64	1252.13
550.83	1257.45
551.03	1264.83
551.23	1261.55
551.42	1296.77
551.62	1230.42
551.82	1292.27
552.01	1268.51
552.21	1290.63
552.41	1287.35
552.60	1277.52
552.80	1270.56
553.00	1262.78
553.19	1277.11
553.39	1255.81
553.59	1257.86
553.78	1258.68
553.98	1235.74
554.18	1275.88
554.37	1248.44
554.57	1227.14
554.76	1253.36
554.96	1255.40
555.16	1257.86
555.35	1247.21
555.55	1276.29
555.75	1269.33
555.94	1242.30
556.14	1243.12
556.34	1259.91
556.53	1239.43
556.73	1265.64
556.92	1274.66
557.12	1252.13
557.32	1222.23
557.51	1254.59
557.71	1268.51
557.91	1282.03
558.10	1267.28
558.30	1264.42
558.49	1249.26
558.69	1243.12
558.89	1248.03
559.08	1252.54
559.28	1279.57
559.47	1257.04
559.67	1254.18
559.87	1240.66
560.06	1264.01
560.26	1261.55
560.45	1265.64
560.65	1289.40
560.85	1259.91
561.04	1266.05
561.24	1252.54
561.43	1275.88
561.63	1248.44
561.83	1253.77
562.02	1257.86
562.22	1262.37
562.41	1258.27
562.61	1230.42
562.81	1241.07
563.00	1280.80
563.20	1261.96
563.39	1281.21
563.59	1292.27
563.78	1255.40
563.98	1273.84
564.18	1265.24
564.37	1270.15
564.57	1271.38
564.76	1274.66
564.96	1252.13
565.15	1274.66
565.35	1236.97
565.55	1241.89
565.74	1264.42
565.94	1240.25
566.13	1269.33
566.33	1263.19
566.52	1250.08
566.72	1246.39
566.91	1255.81
567.11	1274.25
567.31	1266.87
567.50	1232.47
567.70	1261.55
567.89	1277.93
568.09	1259.91
568.28	1258.68
568.48	1284.90
568.67	1257.04
568.87	1245.17
569.06	1250.90
569.26	1256.63
569.46	1259.91
569.65	1250.08
569.85	1239.84
570.04	1245.57
570.24	1268.92
570.43	1244.76
570.63	1276.29
570.82	1284.49
571.02	1296.77
571.21	1268.10
571.41	1273.43
571.60	1266.46
571.80	1270.56
571.99	1255.00
572.19	1259.91
572.38	1255.81
572.58	1261.55
572.77	1282.03
572.97	1291.86
573.16	1268.10
573.36	1264.01
573.55	1292.68
573.75	1252.54
573.94	1256.63
574.14	1269.33
574.33	1250.49
574.53	1249.26
574.72	1234.93
574.92	1235.74
575.11	1265.24
575.31	1271.79
575.50	1295.55
575.70	1265.64
575.89	1291.86
576.09	1268.51
576.28	1258.68
576.48	1246.80
576.67	1275.47
576.87	1259.91
577.06	1236.97
577.26	1219.36
577.45	1263.60
577.65	1243.12
577.84	1291.86
578.04	1271.38
578.23	1260.73
578.43	1273.02
578.62	1217.72
578.82	1223.46
579.01	1277.52
579.21	1293.50
579.40	1308.24
579.59	1271.38
579.79	1265.64
579.98	1239.43
580.18	1226.73
580.37	1240.25
580.57	1246.39
580.76	1232.47
580.96	1263.19
581.15	1264.83
581.35	1264.42
581.54	1258.27
581.74	1249.67
581.93	1269.33
582.12	1244.35
582.32	1279.16
582.51	1291.04
582.71	1260.32
582.90	1243.12
583.10	1252.95
583.29	1250.49
583.48	1246.80
583.68	1249.26
583.87	1271.79
584.07	1257.86
584.26	1248.03
584.46	1243.94
584.65	1273.84
584.84	1242.71
585.04	1245.98
585.23	1250.08
585.43	1220.18
585.62	1258.27
585.82	1241.48
586.01	1262.37
586.20	1252.13
586.40	1264.01
586.59	1274.25
586.79	1277.52
586.98	1248.03
587.18	1272.61
587.37	1225.91
587.56	1279.57
587.76	1272.61
587.95	1269.74
588.15	1250.08
588.34	1260.32
588.53	1260.32
588.73	1254.18
588.92	1245.57
589.12	1257.45
589.31	1275.07
589.50	1225.91
589.70	1286.12
589.89	1244.76
590.08	1283.26
590.28	1269.33
590.47	1275.07
590.67	1261.96
590.86	1266.87
591.05	1243.12
591.25	1261.55
591.44	1258.68
591.64	1283.26
591.83	1250.49
592.02	1235.74
592.22	1279.16
592.41	1266.46
592.60	1260.32
592.80	1275.88
592.99	1269.74
593.18	1271.38
593.38	1275.07
593.57	1280.80
593.77	1255.81
593.96	1268.10
594.15	1282.03
594.35	1250.49
594.54	1259.09
594.73	1280.80
594.93	1218.95
595.12	1244.76
595.31	1276.29
595.51	1262.37
595.70	1251.31
595.89	1291.04
596.09	1242.71
596.28	1282.44
596.47	1279.57
596.67	1243.94
596.86	1225.91
597.06	1259.50
597.25	1258.68
597.44	1257.86
597.64	1248.85
597.83	1290.22
598.02	1257.45
598.22	1267.28
598.41	1209.53
598.60	1260.32
598.79	1246.80
598.99	1255.81
599.18	1248.85
599.37	1267.28
599.57	1274.66
599.76	1273.02
599.95	1238.61
600.15	1268.51
600.34	1243.12
600.53	1267.69
600.73	1233.29
600.92	1271.38
601.11	1243.94
601.31	1282.03
601.50	1241.48
601.69	1259.91
601.88	1245.16
602.08	1253.36
602.27	1219.36
602.46	1255.81
602.66	1244.35
602.85	1250.08
603.04	1250.49
603.24	1255.81
603.43	1265.24
603.62	1276.29
603.81	1263.60
604.01	1255.00
604.20	1250.90
604.39	1228.78
604.59	1248.44
604.78	1257.86
604.97	1281.62
605.16	1267.28
605.36	1258.27
605.55	1247.21
605.74	1264.01
605.94	1294.73
606.13	1239.84
606.32	1252.95
606.51	1259.50
606.71	1250.49
606.90	1241.89
607.09	1284.90
607.28	1246.39
607.48	1278.75
607.67	1256.22
607.86	1252.13
608.05	1282.03
608.25	1251.72
608.44	1258.27
608.63	1234.52
608.82	1269.33
609.02	1271.79
609.21	1258.27
609.40	1276.29
609.59	1256.22
609.79	1288.58
609.98	1239.02
610.17	1277.11
610.36	1288.17
610.56	1257.86
610.75	1253.77
610.94	1256.22
611.13	1257.86
611.33	1268.92
611.52	1280.39
611.71	1245.17
611.90	1272.61
612.09	1261.14
612.29	1232.88
612.48	1243.53
612.67	1234.11
612.86	1264.01
613.06	1228.37
613.25	1238.20
613.44	1250.49
613.63	1261.55
613.82	1255.81
614.02	1293.09
614.21	1250.08
614.40	1264.01
614.59	1233.70
614.78	1241.89
614.98	1248.44
615.17	1279.57
615.36	1232.47
615.55	1279.57
615.74	1274.66
615.94	1257.04
616.13	1244.76
616.32	1255.00
616.51	1241.48
616.70	1273.02
616.90	1274.66
617.09	1269.74
617.28	1265.64
617.47	1283.67
617.66	1236.56
617.86	1269.33
618.05	1243.12
618.24	1252.95
618.43	1266.87
618.62	1248.03
618.81	1241.07
619.01	1271.38
619.20	1244.35
619.39	1245.98
619.58	1241.07
619.77	1266.46
619.96	1240.66
620.16	1269.74
620.35	1259.09
620.54	1281.62
620.73	1231.65
620.92	1242.30
621.11	1272.20
621.31	1249.67
621.50	1268.10
621.69	1246.80
621.88	1230.83
622.07	1271.79
622.26	1272.61
622.46	1271.38
622.65	1274.25
622.84	1236.97
623.03	1254.18
623.22	1267.28
623.41	1231.24
623.60	1268.92
623.80	1231.65
623.99	1248.03
624.18	1261.55
624.37	1211.17
624.56	1248.03
624.75	1257.04
624.94	1231.24
625.13	1253.36
625.33	1252.95
625.52	1254.18
625.71	1238.61
625.90	1264.83
626.09	1273.84
626.28	1234.52
626.47	1297.59
626.66	1273.02
626.86	1274.25
627.05	1265.64
627.24	1245.57
627.43	1269.33
627.62	1267.28
627.81	1268.10
628.00	1237.79
628.19	1265.64
628.38	1239.43
628.57	1267.28
628.77	1255.00
628.96	1264.01
629.15	1255.00
629.34	1265.24
629.53	1256.63
629.72	1244.35
629.91	1261.55
630.10	1232.06
630.29	1239.84
630.48	1267.28
630.68	1229.19
630.87	1260.32
631.06	1258.27
631.25	1233.29
631.44	1226.32
631.63	1261.14
631.82	1280.80
632.01	1266.05
632.20	1254.59
632.39	1244.76
632.58	1288.58
632.77	1245.16
632.96	1243.12
633.15	1249.67
633.35	1268.10
633.54	1255.40
633.73	1269.33
633.92	1274.25
634.11	1277.93
634.30	1250.49
634.49	1254.59
634.68	1287.76
634.87	1264.01
635.06	1243.53
635.25	1257.04
635.44	1228.37
635.63	1276.29
635.82	1255.40
636.01	1245.98
636.20	1259.09
636.39	1222.64
636.58	1250.90
636.77	1251.31
636.97	1232.88
637.16	1238.20
637.35	1266.05
637.54	1247.62
637.73	1267.28
637.92	1248.85
638.11	1275.47
638.30	1251.72
638.49	1248.03
638.68	1242.30
638.87	1249.67
639.06	1242.30
639.25	1275.07
639.44	1273.02
639.63	1271.79
639.82	1262.78
640.01	1245.57
640.20	1232.88
640.39	1284.49
640.58	1265.24
640.77	1255.40
640.96	1259.91
641.15	1257.45
641.34	1267.28
641.53	1238.20
641.72	1275.88
641.91	1265.64
642.10	1248.44
642.29	1261.14
642.48	1255.81
642.67	1236.56
642.86	1227.55
643.05	1255.00
643.24	1248.44
643.43	1251.31
643.62	1233.70
643.81	1320.12
644.00	1276.70
644.19	1252.13
644.38	1243.94
644.57	1271.38
644.76	1228.78
644.95	1282.03
645.14	1256.22
645.33	1260.32
645.52	1280.39
645.71	1274.25
645.90	1235.33
646.09	1261.14
646.28	1252.54
646.46	1278.75
646.65	1267.28
646.84	1267.28
647.03	1262.78
647.22	1250.08
647.41	1248.03
647.60	1252.54
647.79	1249.67
647.98	1270.97
648.17	1254.18
648.36	1273.02
648.55	1233.70
648.74	1242.30
648.93	1249.26
649.12	1222.23
649.31	1254.59
649.50	1254.59
649.69	1273.43
649.88	1273.84
650.06	1234.11
650.25	1289.81
650.44	1245.16
650.63	1230.01
650.82	1254.59
651.01	1249.67
651.20	1266.46
651.39	1275.07
651.58	1268.51
651.77	1259.50
651.96	1251.72
652.15	1254.59
652.34	1284.08
652.52	1286.53
652.71	1248.85
652.90	1252.54
653.09	1279.57
653.28	1230.83
653.47	1236.56
653.66	1248.44
653.85	1244.76
654.04	1239.84
654.23	1247.21
654.42	1250.08
654.60	1261.14
654.79	1254.18
654.98	1268.92
655.17	1239.02
655.36	1288.58
655.55	1246.80
655.74	1280.80
655.93	1254.18
656.12	1242.30
656.30	1259.91
656.49	1258.68
656.68	1231.65
656.87	1253.36
657.06	1243.53
657.25	1262.78
657.44	1247.21
657.63	1237.38
657.82	1264.01
658.00	1231.24
658.19	1230.01
658.38	1257.04
658.57	1244.35
658.76	1295.55
658.95	1247.21
659.14	1275.47
659.32	1253.36
659.51	1269.74
659.70	1268.51
659.89	1242.71
660.08	1246.80
660.27	1264.83
660.46	1258.68
660.64	1245.17
660.83	1270.15
661.02	1284.49
661.21	1264.42
661.40	1269.74
661.59	1272.20
661.78	1265.64
661.96	1275.07
662.15	1249.26
662.34	1246.39
662.53	1251.31
662.72	1275.07
662.91	1260.73
663.09	1270.56
663.28	1273.84
663.47	1267.28
663.66	1248.85
663.85	1292.68
664.03	1259.09
664.22	1221.82
664.41	1271.38
664.60	1264.83
664.79	1265.64
664.98	1248.03
665.16	1246.39
665.35	1250.49
665.54	1235.33
665.73	1308.24
665.92	1244.35
666.10	1228.37
666.29	1273.02
666.48	1272.20
666.67	1245.98
666.86	1225.09
667.04	1275.88
667.23	1234.11
667.42	1251.31
667.61	1269.74
667.80	1267.28
667.98	1293.09
668.17	1266.05
668.36	1261.96
668.55	1254.59
668.74	1244.76
668.92	1268.10
669.11	1258.27
669.30	1250.08
669.49	1264.83
669.68	1245.57
669.86	1259.50
670.05	1276.70
670.24	1281.21
670.43	1247.62
670.61	1270.15
670.80	1250.49
670.99	1278.34
671.18	1300.87
671.36	1286.94
671.55	1252.54
671.74	1290.63
671.93	1264.83
672.11	1228.78
672.30	1252.13
672.49	1279.98
672.68	1250.08
672.87	1255.81
673.05	1259.91
673.24	1243.12
673.43	1262.78
673.62	1250.49
673.80	1245.98
673.99	1255.81
674.18	1260.32
674.36	1253.36
674.55	1244.76
674.74	1236.15
674.93	1272.20
675.11	1272.20
675.30	1261.96
675.49	1230.83
675.68	1259.09
675.86	1275.88
676.05	1254.59
676.24	1272.20
676.43	1261.14
676.61	1299.64
676.80	1268.92
676.99	1249.67
677.17	1256.63
677.36	1275.07
677.55	1225.09
677.74	1286.12
677.92	1259.50
678.11	1252.13
678.30	1243.12
678.48	1255.81
678.67	1249.26
678.86	1307.01
679.04	1248.85
679.23	1252.13
679.42	1250.08
679.61	1246.39
679.79	1239.84
679.98	1273.02
680.17	1236.97
680.35	1264.42
680.54	1231.24
680.73	1288.58
680.91	1259.91
681.10	1272.61
681.29	1229.19
681.47	1274.25
681.66	1269.74
681.85	1279.98
682.04	1265.24
682.22	1272.61
682.41	1269.33
682.60	1269.74
682.78	1254.18
682.97	1268.92
683.16	1266.05
683.34	1256.63
683.53	1261.14
683.72	1271.79
683.90	1261.14
684.09	1276.70
684.28	1268.10
684.46	1250.90
684.65	1235.74
684.83	1256.63
685.02	1274.25
685.21	1286.94
685.39	1274.66
685.58	1273.84
685.77	1246.80
685.95	1253.36
686.14	1225.91
686.33	1247.21
686.51	1279.57
686.70	1248.03
686.89	1260.32
687.07	1272.61
687.26	1225.09
687.44	1243.94
687.63	1281.62
687.82	1254.59
688.00	1229.19
688.19	1271.79
688.38	1256.22
688.56	1277.52
688.75	1269.74
688.93	1256.22
689.12	1256.22
689.31	1275.47
689.49	1255.00
689.68	1250.90
689.87	1266.87
690.05	1266.46
690.24	1268.51
690.42	1273.43
690.61	1239.43
690.80	1266.87
690.98	1245.16
691.17	1281.21
691.35	1298.41
691.54	1256.22
691.73	1262.37
691.91	1241.07
692.10	1276.29
692.28	1265.64
692.47	1264.83
692.66	1288.17
692.84	1277.11
693.03	1252.95
693.21	1249.67
693.40	1246.80
693.59	1257.04
693.77	1247.62
693.96	1258.68
694.14	1270.15
694.33	1263.19
694.51	1254.18
694.70	1244.76
694.89	1232.47
695.07	1273.43
695.26	1302.10
695.44	1307.42
695.63	1267.69
695.81	1259.91
696.00	1256.22
696.18	1223.87
696.37	1252.54
696.56	1241.07
696.74	1267.28
696.93	1262.78
697.11	1273.84
697.30	1271.79
697.48	1284.08
697.67	1267.28
697.85	1261.14
698.04	1258.68
698.23	1257.45
698.41	1229.19
698.60	1248.03
698.78	1239.43
698.97	1245.16
699.15	1245.57
699.34	1288.17
699.52	1265.64
699.71	1259.91
699.89	1268.92
700.08	1257.86
700.26	1261.96
700.45	1261.14
700.63	1244.35
700.82	1282.44
701.01	1249.67
701.19	1260.32
701.38	1256.22
701.56	1264.42
701.75	1236.56
701.93	1291.45
702.12	1254.59
702.30	1268.92
702.49	1250.90
702.67	1273.84
702.86	1243.53
703.04	1267.28
703.23	1285.71
703.41	1277.52
703.60	1269.33
703.78	1253.36
703.97	1225.91
704.15	1277.11
704.34	1263.60
704.52	1265.24
704.71	1245.16
704.89	1264.42
705.08	1260.73
705.26	1247.21
705.45	1230.42
705.63	1275.47
705.81	1253.77
706.00	1246.80
706.18	1274.66
706.37	1254.18
706.55	1253.36
706.74	1272.61
706.92	1268.10
707.11	1248.03
707.29	1258.68
707.48	1275.88
707.66	1241.07
707.85	1259.09
708.03	1265.24
708.22	1254.18
708.40	1266.46
708.58	1274.66
708.77	1250.08
708.95	1274.66
709.14	1245.98
709.32	1239.43
709.51	1243.94
709.69	1241.48
709.88	1276.29
710.06	1289.81
710.25	1274.66
710.43	1245.98
710.61	1267.28
710.80	1283.67
710.98	1262.78
711.17	1273.84
711.35	1244.76
711.54	1261.96
711.72	1272.20
711.90	1287.76
712.09	1244.76
712.27	1253.77
712.46	1221.41
712.64	1252.54
712.83	1278.34
713.01	1275.07
713.19	1234.52
713.38	1251.72
713.56	1270.15
713.75	1252.13
713.93	1243.12
714.11	1248.85
714.30	1222.23
714.48	1290.63
714.67	1262.37
714.85	1278.34
715.03	1242.30
715.22	1266.46
715.40	1269.74
715.59	1244.76
715.77	1255.00
715.95	1261.55
716.14	1271.38
716.32	1275.07
716.51	1259.91
716.69	1267.69
716.87	1247.62
717.06	1285.71
717.24	1230.42
717.42	1264.01
717.61	1276.70
717.79	1240.25
717.98	1268.10
718.16	1244.76
718.34	1251.72
718.53	1252.13
718.71	1248.44
718.89	1240.66
719.08	1277.52
719.26	1236.97
719.45	1261.14
719.63	1277.11
719.81	1273.02
720.00	1264.42
720.18	1248.03
720.36	1258.68
720.55	1255.40
720.73	1259.91
720.91	1255.00
721.10	1275.47
721.28	1255.81
721.46	1277.11
721.65	1252.13
721.83	1274.66
722.01	1250.90
722.20	1260.73
722.38	1273.02
722.56	1262.78
722.75	1272.20
722.93	1269.74
723.11	1266.87
723.30	1255.40
723.48	1238.61
723.66	1253.77
723.85	1248.44
724.03	1288.99
724.21	1242.71
724.40	1228.78
724.58	1259.09
724.76	1233.29
724.95	1249.26
725.13	1242.71
725.31	1244.35
725.50	1247.21
725.68	1277.52
725.86	1274.66
726.05	1246.80
726.23	1281.62
726.41	1243.12
726.59	1259.09
726.78	1245.16
726.96	1241.48
727.14	1242.30
727.33	1269.33
727.51	1251.31
727.69	1216.08
727.87	1250.49
728.06	1286.94
728.24	1249.67
728.42	1258.27
728.61	1255.00
728.79	1292.68
728.97	1254.18
729.15	1257.86
729.34	1254.18
729.52	1259.91
729.70	1259.50
729.89	1270.56
730.07	1252.54
730.25	1256.63
730.43	1261.14
730.62	1259.09
730.80	1266.46
730.98	1241.89
731.16	1255.40
731.35	1268.10
731.53	1251.31
731.71	1260.32
731.89	1254.59
732.08	1266.46
732.26	1288.58
732.44	1230.83
732.62	1232.47
732.81	1232.47
732.99	1247.62
733.17	1256.22
733.35	1233.70
733.54	1254.59
733.72	1273.43
733.90	1253.36
734.08	1261.14
734.27	1266.05
734.45	1250.90
734.63	1245.98
734.81	1249.67
735.00	1266.46
735.18	1241.89
735.36	1280.80
735.54	1268.92
735.72	1247.62
735.91	1255.40
736.09	1245.16
736.27	1270.97
736.45	1259.09
736.63	1235.33
736.82	1255.81
737.00	1267.28
737.18	1274.25
737.36	1270.56
737.55	1263.19
737.73	1241.48
737.91	1267.69
738.09	1246.80
738.27	1259.09
738.46	1262.37
738.64	1272.61
738.82	1253.77
739.00	1245.16
739.18	1252.54
739.36	1270.97
739.55	1255.81
739.73	1266.05
739.91	1229.60
740.09	1244.35
740.27	1249.26
740.46	1280.80
740.64	1277.52
740.82	1260.32
741.00	1252.54
741.18	1266.05
741.36	1239.43
741.55	1271.38
741.73	1263.19
741.91	1256.22
742.09	1251.31
742.27	1295.14
742.45	1245.98
742.64	1239.43
742.82	1264.42
743.00	1279.57
743.18	1257.04
743.36	1243.12
743.54	1233.29
743.72	1253.36
743.91	1275.07
744.09	1274.25
744.27	1249.67
744.45	1284.90
744.63	1299.64
744.81	1254.59
744.99	1253.77
745.18	1241.89
745.36	1240.66
745.54	1254.18
745.72	1263.19
745.90	1263.60
746.08	1246.80
746.26	1265.64
746.45	1268.92
746.63	1233.70
746.81	1256.63
746.99	1279.57
747.17	1241.48
747.35	1288.58
747.53	1226.73
747.71	1256.22
747.89	1263.60
748.08	1259.09
748.26	1263.60
748.44	1245.57
748.62	1243.94
748.80	1228.37
748.98	1259.50
749.16	1259.50
749.34	1252.95
749.52	1250.49
749.70	1211.58
749.89	1237.79
750.07	1237.38
750.25	1266.05
750.43	1241.89
750.61	1256.22
750.79	1260.73
750.97	1255.40
751.15	1264.01
751.33	1259.09
751.51	1273.02
751.69	1284.49
751.88	1243.12
752.06	1265.24
752.24	1279.16
752.42	1249.26
752.60	1238.61
752.78	1268.92
752.96	1263.19
753.14	1260.32
753.32	1211.99
753.50	1272.61
753.68	1226.32
753.86	1291.86
754.04	1230.83
754.22	1265.64
754.40	1216.90
754.58	1274.25
754.76	1245.57
754.95	1256.22
755.13	1257.04
755.31	1283.67
755.49	1241.89
755.67	1248.85
755.85	1265.64
756.03	1267.28
756.21	1288.58
756.39	1234.93
756.57	1251.72
756.75	1279.16
756.93	1270.56
757.11	1257.45
757.29	1275.47
757.47	1247.62
757.65	1253.77
757.83	1267.69
758.01	1259.91
758.19	1242.30
758.37	1227.96
758.55	1274.25
758.73	1265.24
758.91	1241.48
759.09	1276.29
759.27	1252.13
759.45	1264.42
759.63	1270.56
759.81	1259.09
759.99	1259.91
760.17	1256.22
760.35	1264.42
760.53	1244.35
760.71	1242.71
760.89	1256.22
761.07	1232.06
761.25	1254.59
761.43	1256.63
761.61	1220.59
761.79	1249.26
761.97	1214.04
762.15	1250.49
762.33	1244.76
762.51	1263.19
762.69	1257.45
762.87	1257.04
763.05	1261.96
763.23	1276.70
763.41	1251.31
763.59	1232.47
763.77	1238.20
763.95	1292.27
764.13	1260.32
764.31	1264.83
764.49	1226.32
764.67	1284.49
764.85	1290.63
765.03	1250.08
765.21	1236.56
765.38	1263.60
765.56	1261.96
765.74	1252.95
765.92	1295.14
766.10	1276.70
766.28	1248.03
766.46	1264.01
766.64	1286.94
766.82	1298.41
767.00	1230.83
767.18	1257.86
767.36	1250.49
767.54	1265.24
767.72	1236.15
767.90	1259.50
768.08	1250.08
768.26	1266.87
768.43	1267.28
768.61	1259.09
768.79	1307.01
768.97	1253.36
769.15	1270.97
769.33	1290.63
769.51	1255.81
769.69	1252.54
769.87	1270.56
770.05	1279.16
770.23	1250.49
770.40	1275.47
770.58	1252.54
770.76	1296.36
770.94	1255.81
771.12	1266.05
771.30	1252.54
771.48	1248.44
771.66	1250.90
771.84	1261.55
772.02	1288.17
772.19	1273.84
772.37	1227.14
772.55	1279.16
772.73	1262.78
772.91	1273.02
773.09	1263.19
773.27	1251.31
773.45	1255.40
773.63	1271.79
773.80	1250.49
773.98	1270.97
774.16	1261.14
774.34	1214.86
774.52	1270.97
774.70	1245.16
774.88	1241.89
775.05	1274.25
775.23	1271.38
775.41	1269.74
775.59	1245.98
775.77	1257.86
775.95	1254.18
776.13	1257.04
776.30	1259.09
776.48	1292.68
776.66	1267.69
776.84	1233.70
777.02	1261.55
777.20	1243.53
777.38	1255.00
777.55	1251.72
777.73	1259.09
777.91	1274.25
778.09	1264.83
778.27	1225.50
778.45	1278.75
778.62	1261.55
778.80	1259.09
778.98	1297.18
779.16	1245.57
779.34	1264.83
779.51	1244.76
779.69	1304.56
779.87	1251.72
780.05	1280.39
780.23	1259.09
780.41	1273.02
780.58	1260.32
780.76	1251.31
780.94	1245.16
781.12	1259.50
781.30	1280.39
781.47	1264.83
781.65	1269.33
781.83	1264.01
782.01	1262.37
782.19	1275.07
782.36	1230.42
782.54	1257.45
782.72	1266.46
782.90	1248.03
783.08	1245.17
783.25	1266.05
783.43	1262.78
783.61	1284.90
783.79	1252.54
783.96	1256.22
784.14	1293.09
784.32	1281.21
784.50	1277.93
784.68	1267.69
784.85	1241.48
785.03	1268.92
785.21	1252.95
785.39	1268.10
785.56	1252.95
785.74	1234.11
785.92	1254.18
786.10	1261.55
786.27	1259.50
786.45	1286.12
786.63	1258.27
786.81	1286.12
786.98	1245.16
787.16	1262.78
787.34	1267.28
787.52	1280.80
787.69	1238.61
787.87	1257.45
788.05	1231.65
788.23	1278.34
788.40	1253.77
788.58	1254.59
788.76	1262.37
788.94	1258.68
789.11	1277.93
789.29	1243.94
789.47	1243.94
789.64	1254.18
789.82	1258.68
790.00	1243.12
790.18	1255.40
790.35	1259.09
790.53	1266.05
790.71	1250.08
790.89	1269.74
791.06	1239.84
791.24	1274.66
791.42	1266.05
791.59	1253.36
791.77	1237.79
791.95	1270.15
792.12	1256.22
792.30	1241.07
792.48	1261.14
792.66	1279.16
792.83	1289.81
793.01	1271.38
793.19	1264.83
793.36	1253.77
793.54	1257.86
793.72	1238.61
793.89	1284.08
794.07	1247.21
794.25	1252.95
794.42	1275.88
794.60	1284.90
794.78	1261.96
794.95	1285.71
795.13	1282.44
795.31	1251.72
795.48	1279.57
795.66	1248.85
795.84	1299.64
796.01	1233.70
796.19	1248.03
796.37	1237.79
796.54	1285.31
796.72	1270.15
796.90	1286.12
797.07	1250.49
797.25	1272.20
797.43	1270.56
797.60	1282.85
797.78	1264.42
797.96	1234.52
798.13	1267.69
798.31	1256.63
798.49	1266.87
798.66	1239.02
798.84	1244.76
799.01	1261.55
799.19	1236.56
799.37	1264.83
799.54	1234.11
799.72	1239.43
799.90	1268.51
800.07	1243.12
800.25	1259.50
800.43	1259.91
800.60	1278.75
800.78	1248.85
800.95	1250.08
801.13	1248.03
801.31	1291.04
801.48	1212.81
801.66	1246.39
801.83	1267.28
802.01	1243.94
802.19	1257.45
802.36	1244.76
802.54	1247.62
802.71	1253.77
802.89	1256.63
803.07	1270.15
803.24	1252.95
803.42	1253.77
803.59	1274.25
803.77	1264.83
803.95	1232.88
804.12	1262.78
804.30	1261.55
804.47	1238.20
804.65	1262.78
804.82	1269.74
805.00	1256.22
805.18	1253.77
805.35	1262.37
805.53	1303.33
805.70	1243.12
805.88	1261.55
806.05	1244.76
806.23	1298.00
806.41	1257.86
806.58	1253.77
806.76	1243.94
806.93	1248.85
807.11	1237.79
807.28	1248.85
807.46	1274.66
807.64	1233.70
807.81	1284.49
807.99	1264.42
808.16	1261.96
808.34	1245.57
808.51	1285.71
808.69	1234.52
808.86	1252.13
809.04	1276.70
809.21	1249.67
809.39	1262.37
809.56	1248.03
809.74	1274.66
809.92	1242.71
810.09	1273.02
810.27	1268.92
810.44	1263.60
810.62	1265.64
810.79	1241.07
810.97	1241.07
811.14	1267.28
811.32	1261.14
811.49	1251.72
811.67	1251.72
811.84	1259.91
812.02	1282.03
812.19	1262.37
812.37	1275.47
812.54	1261.14
812.72	1252.13
812.89	1276.29
813.07	1291.04
813.24	1258.68
813.42	1238.61
813.59	1292.27
813.77	1241.48
813.94	1241.89
814.12	1270.15
814.29	1290.63
814.47	1236.56
814.64	1233.29
814.82	1264.01
814.99	1258.27
815.17	1270.15
815.34	1241.07
815.52	1237.38
815.69	1243.94
815.86	1252.54
816.04	1240.25
816.21	1286.53
816.39	1257.04
816.56	1243.53
816.74	1235.33
816.91	1273.84
817.09	1238.61
817.26	1272.61
817.44	1279.16
817.61	1264.42
817.79	1290.22
817.96	1244.35
818.13	1250.08
818.31	1254.59
818.48	1253.36
818.66	1244.76
818.83	1259.91
819.01	1270.15
819.18	1241.89
819.36	1256.22
819.53	1290.22
819.70	1253.77
819.88	1286.12
820.05	1251.31
820.23	1265.64
820.40	1246.39
820.58	1268.10
820.75	1254.18
820.92	1253.77
821.10	1254.59
821.27	1259.50
821.45	1267.28
821.62	1291.04
821.79	1249.67
821.97	1273.02
822.14	1280.39
822.32	1281.21
822.49	1243.94
822.66	1261.14
822.84	1213.22
823.01	1263.60
823.19	1250.08
823.36	1258.68
823.53	1260.73
823.71	1259.09
823.88	1241.89
824.06	1245.16
824.23	1245.98
824.40	1279.16
824.58	1220.59
824.75	1283.67
824.93	1225.91
825.10	1255.40
825.27	1253.77
825.45	1231.65
825.62	1266.87
825.79	1277.11
825.97	1298.82
826.14	1262.78
826.32	1242.30
826.49	1275.07
826.66	1248.44
826.84	1259.50
827.01	1219.36
827.18	1258.27
827.36	1224.28
827.53	1279.98
827.70	1267.69
827.88	1233.70
828.05	1241.07
828.22	1230.01
828.40	1245.98
828.57	1307.01
828.74	1276.70
828.92	1279.98
829.09	1281.62
829.27	1282.44
829.44	1290.22
829.61	1267.69
829.79	1268.92
829.96	1266.87
830.13	1249.26
830.30	1273.43
830.48	1263.19
830.65	1276.29
830.82	1267.28
831.00	1259.91
831.17	1264.01
831.34	1258.68
831.52	1253.36
831.69	1265.24
831.86	1242.30
832.04	1298.00
832.21	1244.76
832.38	1266.05
832.56	1236.97
832.73	1242.30
832.90	1266.87
833.07	1260.32
833.25	1243.94
833.42	1268.10
833.59	1255.40
833.77	1262.78
833.94	1245.16
834.11	1263.19
834.29	1244.76
834.46	1266.05
834.63	1277.52
834.80	1277.11
834.98	1251.72
835.15	1266.87
835.32	1261.14
835.49	1258.68
835.67	1249.67
835.84	1255.00
836.01	1250.08
836.19	1257.86
836.36	1209.12
836.53	1272.20
836.70	1264.83
836.88	1282.85
837.05	1272.20
837.22	1262.37
837.39	1244.35
837.57	1263.60
837.74	1274.25
837.91	1282.85
838.08	1263.19
838.26	1258.68
838.43	1250.90
838.60	1277.11
838.77	1248.44
838.95	1267.69
839.12	1272.20
839.29	1265.64
839.46	1247.21
839.64	1279.16
839.81	1258.27
839.98	1264.83
840.15	1280.80
840.32	1272.61
840.50	1277.52
840.67	1252.54
840.84	1265.24
841.01	1255.00
841.19	1262.78
841.36	1247.21
841.53	1277.11
841.70	1276.29
841.87	1266.87
842.05	1267.28
842.22	1268.10
842.39	1267.69
842.56	1263.19
842.73	1245.98
842.91	1263.19
843.08	1271.38
843.25	1244.35
843.42	1274.25
843.59	1251.72
843.77	1209.94
843.94	1270.56
844.11	1248.44
844.28	1241.48
844.45	1281.21
844.62	1240.25
844.80	1271.79
844.97	1273.02
845.14	1266.46
845.31	1266.46
845.48	1249.67
845.65	1287.35
845.83	1281.21
846.00	1264.42
846.17	1256.22
846.34	1238.61
846.51	1257.04
846.68	1257.04
846.86	1266.05
847.03	1265.24
847.20	1267.69
847.37	1287.76
847.54	1262.37
847.71	1239.43
847.89	1247.21
848.06	1259.09
848.23	1257.04
848.40	1232.47
848.57	1299.23
848.74	1230.83
848.91	1252.13
849.08	1261.14
849.26	1240.25
849.43	1269.33
849.60	1266.87
849.77	1239.84
849.94	1265.24
850.11	1265.64
850.28	1267.28
850.46	1252.54
850.63	1268.10
850.80	1250.90
850.97	1276.70
851.14	1256.63
851.31	1264.83
851.48	1282.03
851.65	1281.62
851.82	1268.10
852.00	1252.13
852.17	1264.83
852.34	1233.29
852.51	1243.12
852.68	1270.15
852.85	1254.59
853.02	1282.44
853.19	1266.46
853.36	1274.66
853.53	1257.86
853.70	1248.03
853.88	1255.00
854.05	1243.94
854.22	1268.92
854.39	1279.57
854.56	1270.56
854.73	1293.91
854.90	1282.03
855.07	1250.49
855.24	1275.07
855.41	1266.87
855.58	1239.43
855.75	1289.81
855.92	1247.21
856.09	1255.81
856.27	1236.15
856.44	1263.19
856.61	1239.43
856.78	1241.89
856.95	1249.67
857.12	1263.60
857.29	1258.27
857.46	1241.48
857.63	1267.28
857.80	1221.00
857.97	1245.98
858.14	1278.75
858.31	1278.75
858.48	1248.03
858.65	1282.85
858.82	1257.86
858.99	1254.18
859.16	1261.14
859.33	1276.70
859.50	1244.76
859.67	1283.67
859.84	1257.04
860.01	1284.08
860.18	1265.24
860.35	1255.40
860.52	1273.02
860.69	1242.71
860.86	1268.51
861.03	1264.42
861.20	1291.04
861.37	1241.48
861.54	1258.27
861.71	1270.97
861.88	1281.62
862.05	1247.21
862.22	1234.93
862.39	1257.04
862.56	1266.05
862.73	1247.62
862.90	1276.29
863.07	1277.93
863.24	1264.42
863.41	1243.94
863.58	1257.45
863.75	1271.79
863.92	1254.18
864.09	1264.42
864.26	1258.27
864.43	1274.25
864.60	1244.76
864.77	1271.79
864.94	1263.19
865.11	1273.02
865.28	1232.47
865.45	1254.59
865.62	1261.55
865.79	1260.32
865.96	1257.86
866.13	1275.88
866.30	1273.84
866.47	1279.16
866.64	1281.62
866.81	1268.51
866.98	1259.09
867.15	1250.90
867.31	1236.56
867.48	1242.71
867.65	1230.83
867.82	1212.40
867.99	1279.57
868.16	1261.55
868.33	1242.71
868.50	1277.93
868.67	1236.97
868.84	1256.22
869.01	1261.14
869.18	1237.79
869.35	1266.87
869.52	1276.29
869.68	1255.40
869.85	1226.73
870.02	1284.90
870.19	1275.47
870.36	1260.73
870.53	1293.91
870.70	1269.33
870.87	1245.57
871.04	1262.78
871.21	1252.54
871.38	1273.02
871.54	1275.07
871.71	1234.52
871.88	1202.98
872.05	1285.31
872.22	1263.19
872.39	1249.26
872.56	1244.76
872.73	1288.17
872.90	1277.93
873.06	1266.05
873.23	1260.32
873.40	1265.24
873.57	1291.04
873.74	1231.24
873.91	1258.27
874.08	1275.88
874.25	1247.21
874.41	1278.34
874.58	1280.39
874.75	1241.89
874.92	1266.05
875.09	1238.20
875.26	1257.04
875.43	1289.40
875.59	1278.34
875.76	1280.80
875.93	1257.45
876.10	1286.94
876.27	1268.51
876.44	1276.29
876.61	1263.60
876.77	1294.73
876.94	1266.87
877.11	1234.93
877.28	1234.93
877.45	1302.51
877.62	1275.47
877.78	1271.38
877.95	1275.07
878.12	1261.14
878.29	1246.39
878.46	1278.75
878.62	1264.83
878.79	1254.18
878.96	1252.54
879.13	1243.94
879.30	1289.40
879.47	1279.98
879.63	1250.49
879.80	1273.02
879.97	1271.38
880.14	1268.51
880.31	1278.75
880.47	1279.57
880.64	1268.51
880.81	1290.22
880.98	1248.44
881.15	1263.19
881.31	1257.86
881.48	1286.94
881.65	1245.98
881.82	1234.52
881.99	1259.09
882.15	1277.93
882.32	1261.55
882.49	1270.97
882.66	1251.31
882.82	1256.22
882.99	1269.33
883.16	1258.27
883.33	1259.50
883.49	1257.04
883.66	1257.45
883.83	1243.53
884.00	1270.15
884.17	1259.91
884.33	1233.29
884.50	1270.56
884.67	1230.42
884.84	1286.53
885.00	1250.90
885.17	1252.13
885.34	1277.93
885.51	1258.27
885.67	1248.85
885.84	1254.59
886.01	1207.89
886.18	1273.84
886.34	1252.54
886.51	1270.56
886.68	1273.43
886.84	1263.19
887.01	1241.89
887.18	1251.31
887.35	1233.29
887.51	1257.04
887.68	1258.27
887.85	1287.35
888.02	1244.76
888.18	1244.76
888.35	1282.03
888.52	1275.07
888.68	1228.78
>>>>>End Processed Spectral Data<<<<<
