# Supplementary material for: Design of a Novel Low Cost Point of Care Tampon (POCkeT) Colposcope for Use in Resource Limited Settings
Source: PLoS One. 2015 Sep 2;10(9):e0135869. doi: 10.1371/journal.pone.0135869 (PMC4557989; doi:10.1371/journal.pone.0135869)
Supplement: S1 File — A caption document for each sub-folder and file (S1 Detailed File Key) is found within the archive. Folder (S2) contains the set of raw images from quantitative imaging characterization between systems. Folder (S3) contains the CAD files for the custom circuit boards used in our POCkeT Colposcope. Folder (S4) contains the 3D CAD files for the probe handle and bill of materials. Folder (S5) contains the complete set of n = 5 replicate spectra files captured from each digital colposcope system. (ZIP) [file pone.0135869.s001.zip › S1 Supplementary Files/S5/S5 Spectra DC.txt]

SpectraSuite Data File
++++++++++++++++++++++++++++++++++++
Date: Mon Oct 13 14:16:12 EDT 2014
User: CTL11
Dark Spectrum Present: No
Reference Spectrum Present: No
Number of Sampled Component Spectra: 1
Spectrometers: USB4E01788
Integration Time (usec): 12000 (USB4E01788)
Spectra Averaged: 5 (USB4E01788)
Boxcar Smoothing: 0 (USB4E01788)
Correct for Electrical Dark: No (USB4E01788)
Strobe/Lamp Enabled: No (USB4E01788)
Correct for Detector Non-linearity: No (USB4E01788)
Correct for Stray Light: No (USB4E01788)
Number of Pixels in Processed Spectrum: 3648
>>>>>Begin Processed Spectral Data<<<<<
178.07	1209.53
178.29	1209.53
178.50	1209.53
178.72	1201.34
178.94	1216.90
179.15	1234.11
179.37	1235.74
179.59	1250.49
179.81	1249.26
180.02	1247.21
180.24	1239.02
180.46	1259.91
180.67	1234.11
180.89	1247.21
181.11	1259.09
181.32	1246.39
181.54	1205.43
181.76	1237.79
181.97	1223.46
182.19	1253.77
182.41	1265.24
182.62	1246.39
182.84	1249.26
183.06	1259.09
183.27	1248.03
183.49	1252.95
183.71	1234.93
183.92	1235.33
184.14	1289.40
184.35	1276.70
184.57	1244.35
184.79	1239.02
185.00	1266.46
185.22	1236.15
185.44	1266.87
185.65	1264.83
185.87	1267.28
186.09	1264.83
186.30	1217.31
186.52	1239.02
186.74	1250.90
186.95	1243.53
187.17	1291.86
187.39	1246.39
187.60	1277.52
187.82	1276.70
188.03	1274.25
188.25	1232.47
188.47	1253.77
188.68	1250.08
188.90	1268.51
189.12	1281.21
189.33	1243.53
189.55	1277.52
189.77	1245.57
189.98	1248.44
190.20	1266.46
190.41	1298.82
190.63	1269.33
190.85	1211.17
191.06	1264.83
191.28	1270.97
191.50	1280.80
191.71	1270.56
191.93	1236.56
192.14	1215.26
192.36	1246.39
192.58	1294.73
192.79	1265.64
193.01	1258.27
193.23	1254.18
193.44	1255.40
193.66	1237.79
193.87	1250.08
194.09	1277.11
194.31	1261.14
194.52	1275.07
194.74	1269.33
194.96	1232.47
195.17	1269.74
195.39	1248.03
195.60	1258.68
195.82	1253.77
196.04	1268.51
196.25	1260.32
196.47	1244.76
196.68	1228.37
196.90	1265.24
197.12	1241.89
197.33	1258.27
197.55	1283.67
197.76	1258.27
197.98	1284.08
198.20	1233.29
198.41	1276.70
198.63	1253.36
198.84	1236.97
199.06	1269.74
199.28	1241.07
199.49	1257.45
199.71	1252.13
199.92	1264.83
200.14	1248.44
200.36	1250.49
200.57	1258.27
200.79	1273.02
201.00	1254.18
201.22	1251.31
201.43	1211.58
201.65	1239.02
201.87	1248.03
202.08	1233.70
202.30	1255.81
202.51	1237.79
202.73	1271.38
202.95	1250.90
203.16	1217.72
203.38	1237.38
203.59	1279.57
203.81	1271.38
204.02	1269.74
204.24	1275.47
204.46	1259.09
204.67	1255.40
204.89	1266.46
205.10	1310.29
205.32	1257.04
205.53	1285.71
205.75	1261.96
205.96	1252.95
206.18	1272.61
206.40	1239.84
206.61	1248.44
206.83	1248.03
207.04	1247.62
207.26	1235.74
207.47	1250.49
207.69	1268.10
207.91	1253.36
208.12	1245.98
208.34	1241.48
208.55	1238.61
208.77	1265.64
208.98	1254.59
209.20	1289.81
209.41	1236.15
209.63	1294.32
209.85	1268.51
210.06	1285.31
210.28	1264.83
210.49	1252.13
210.71	1265.24
210.92	1287.35
211.14	1295.95
211.35	1271.79
211.57	1280.80
211.78	1248.85
212.00	1245.57
212.21	1265.64
212.43	1246.80
212.65	1279.98
212.86	1261.14
213.08	1229.60
213.29	1234.93
213.51	1263.60
213.72	1273.84
213.94	1265.24
214.15	1234.52
214.37	1261.55
214.58	1260.73
214.80	1235.74
215.01	1236.56
215.23	1268.92
215.44	1251.72
215.66	1252.95
215.87	1262.37
216.09	1267.69
216.31	1262.78
216.52	1242.30
216.74	1247.21
216.95	1250.90
217.17	1259.50
217.38	1264.42
217.60	1283.67
217.81	1279.98
218.03	1250.90
218.24	1250.08
218.46	1211.17
218.67	1257.04
218.89	1243.53
219.10	1254.18
219.32	1278.75
219.53	1251.72
219.75	1263.60
219.96	1228.37
220.18	1252.54
220.39	1266.05
220.61	1269.74
220.82	1275.88
221.04	1244.76
221.25	1267.69
221.47	1253.36
221.68	1279.16
221.90	1260.32
222.11	1243.94
222.33	1274.25
222.54	1266.87
222.76	1248.44
222.97	1261.14
223.19	1244.35
223.40	1277.52
223.62	1281.21
223.83	1274.25
224.05	1251.72
224.26	1250.49
224.48	1241.07
224.69	1273.84
224.91	1266.46
225.12	1268.10
225.34	1268.51
225.55	1267.69
225.77	1241.48
225.98	1265.64
226.19	1241.48
226.41	1279.57
226.62	1278.34
226.84	1257.86
227.05	1239.02
227.27	1251.72
227.48	1244.35
227.70	1243.12
227.91	1238.61
228.13	1241.89
228.34	1251.72
228.56	1271.79
228.77	1256.22
228.99	1265.64
229.20	1251.72
229.42	1254.59
229.63	1284.08
229.84	1235.74
230.06	1258.27
230.27	1273.02
230.49	1245.98
230.70	1225.50
230.92	1264.01
231.13	1244.76
231.35	1263.19
231.56	1234.11
231.78	1272.61
231.99	1251.72
232.20	1280.80
232.42	1264.42
232.63	1251.72
232.85	1269.74
233.06	1262.37
233.28	1268.51
233.49	1258.68
233.71	1239.84
233.92	1264.01
234.13	1261.96
234.35	1241.07
234.56	1261.96
234.78	1264.01
234.99	1292.27
235.21	1253.36
235.42	1278.75
235.64	1265.24
235.85	1239.02
236.06	1244.76
236.28	1282.03
236.49	1289.81
236.71	1241.48
236.92	1228.78
237.14	1241.89
237.35	1255.81
237.56	1256.22
237.78	1223.87
237.99	1295.55
238.21	1279.57
238.42	1256.22
238.64	1262.78
238.85	1233.70
239.06	1235.33
239.28	1258.27
239.49	1262.37
239.71	1252.13
239.92	1232.47
240.13	1249.26
240.35	1258.68
240.56	1257.45
240.78	1262.37
240.99	1281.62
241.21	1236.97
241.42	1261.14
241.63	1223.05
241.85	1259.09
242.06	1279.16
242.28	1279.57
242.49	1243.12
242.70	1286.94
242.92	1264.01
243.13	1236.15
243.35	1261.14
243.56	1255.81
243.77	1306.60
243.99	1282.44
244.20	1233.29
244.42	1250.08
244.63	1256.63
244.84	1270.15
245.06	1297.59
245.27	1259.50
245.49	1262.78
245.70	1263.19
245.91	1245.57
246.13	1254.18
246.34	1253.36
246.55	1266.87
246.77	1224.69
246.98	1247.21
247.20	1277.93
247.41	1266.05
247.62	1221.82
247.84	1268.92
248.05	1248.85
248.27	1256.63
248.48	1221.41
248.69	1244.76
248.91	1249.67
249.12	1242.30
249.33	1238.61
249.55	1285.71
249.76	1263.19
249.98	1234.11
250.19	1278.75
250.40	1280.39
250.62	1273.84
250.83	1259.91
251.04	1273.02
251.26	1279.16
251.47	1255.40
251.68	1247.62
251.90	1253.77
252.11	1262.78
252.33	1248.44
252.54	1271.38
252.75	1244.35
252.97	1267.69
253.18	1229.19
253.39	1220.18
253.61	1257.86
253.82	1250.08
254.03	1247.62
254.25	1271.38
254.46	1250.90
254.67	1278.34
254.89	1262.37
255.10	1301.28
255.31	1270.56
255.53	1259.50
255.74	1278.75
255.96	1239.02
256.17	1277.52
256.38	1278.75
256.60	1232.47
256.81	1271.38
257.02	1261.14
257.24	1261.55
257.45	1224.28
257.66	1280.80
257.88	1284.49
258.09	1247.21
258.30	1276.29
258.52	1278.75
258.73	1252.13
258.94	1248.85
259.16	1236.15
259.37	1274.66
259.58	1271.38
259.80	1261.96
260.01	1248.03
260.22	1255.00
260.43	1245.57
260.65	1276.70
260.86	1236.56
261.07	1246.39
261.29	1224.69
261.50	1258.27
261.71	1234.93
261.93	1246.39
262.14	1261.96
262.35	1243.94
262.57	1252.54
262.78	1242.30
262.99	1253.36
263.21	1222.64
263.42	1255.40
263.63	1247.21
263.85	1263.60
264.06	1278.34
264.27	1236.15
264.48	1249.26
264.70	1238.20
264.91	1275.47
265.12	1282.03
265.34	1279.98
265.55	1255.00
265.76	1258.27
265.98	1254.18
266.19	1277.52
266.40	1259.91
266.61	1253.77
266.83	1285.71
267.04	1255.40
267.25	1279.98
267.47	1292.68
267.68	1254.18
267.89	1252.13
268.10	1254.59
268.32	1261.55
268.53	1235.33
268.74	1279.57
268.96	1274.25
269.17	1252.54
269.38	1254.59
269.59	1275.47
269.81	1242.71
270.02	1255.40
270.23	1287.35
270.45	1286.94
270.66	1254.59
270.87	1249.26
271.08	1275.47
271.30	1254.18
271.51	1263.19
271.72	1247.62
271.93	1281.62
272.15	1266.46
272.36	1259.50
272.57	1259.50
272.79	1277.93
273.00	1248.03
273.21	1242.71
273.42	1271.38
273.64	1239.84
273.85	1266.46
274.06	1240.25
274.27	1249.67
274.49	1231.65
274.70	1244.76
274.91	1259.91
275.12	1249.26
275.34	1274.66
275.55	1248.44
275.76	1275.07
275.97	1256.63
276.19	1239.43
276.40	1257.04
276.61	1246.80
276.82	1238.20
277.04	1254.59
277.25	1225.09
277.46	1263.60
277.67	1269.33
277.89	1242.71
278.10	1259.09
278.31	1264.42
278.52	1258.68
278.74	1258.27
278.95	1282.44
279.16	1260.32
279.37	1267.28
279.58	1259.09
279.80	1279.16
280.01	1253.77
280.22	1275.07
280.43	1249.67
280.65	1266.46
280.86	1246.39
281.07	1237.38
281.28	1275.07
281.50	1275.07
281.71	1260.32
281.92	1244.35
282.13	1285.31
282.34	1224.69
282.56	1234.11
282.77	1257.86
282.98	1271.79
283.19	1253.36
283.40	1298.82
283.62	1261.55
283.83	1233.29
284.04	1241.07
284.25	1250.08
284.47	1255.40
284.68	1251.72
284.89	1261.14
285.10	1255.00
285.31	1238.20
285.53	1282.85
285.74	1231.24
285.95	1240.66
286.16	1238.61
286.37	1256.22
286.59	1258.68
286.80	1268.10
287.01	1225.91
287.22	1239.84
287.43	1267.69
287.65	1251.72
287.86	1278.75
288.07	1265.64
288.28	1299.23
288.49	1255.00
288.71	1236.15
288.92	1230.42
289.13	1256.22
289.34	1225.50
289.55	1233.29
289.76	1253.77
289.98	1257.86
290.19	1252.95
290.40	1259.91
290.61	1257.45
290.82	1248.85
291.04	1276.70
291.25	1249.67
291.46	1209.53
291.67	1259.50
291.88	1250.08
292.09	1246.39
292.31	1226.32
292.52	1250.49
292.73	1262.37
292.94	1265.64
293.15	1258.27
293.36	1284.90
293.58	1224.69
293.79	1267.28
294.00	1281.21
294.21	1271.79
294.42	1243.94
294.63	1242.30
294.85	1257.04
295.06	1263.60
295.27	1257.04
295.48	1259.91
295.69	1243.53
295.90	1233.70
296.12	1250.08
296.33	1279.98
296.54	1264.01
296.75	1233.29
296.96	1242.71
297.17	1214.04
297.38	1293.91
297.60	1260.32
297.81	1254.18
298.02	1246.39
298.23	1281.62
298.44	1275.07
298.65	1288.17
298.86	1236.15
299.08	1261.96
299.29	1256.63
299.50	1236.56
299.71	1214.86
299.92	1257.04
300.13	1246.39
300.34	1262.78
300.55	1241.48
300.77	1218.13
300.98	1259.09
301.19	1229.19
301.40	1267.69
301.61	1257.86
301.82	1256.63
302.03	1256.63
302.25	1254.18
302.46	1250.90
302.67	1240.25
302.88	1269.33
303.09	1249.67
303.30	1251.31
303.51	1250.90
303.72	1280.39
303.93	1261.55
304.15	1250.08
304.36	1269.74
304.57	1302.10
304.78	1255.00
304.99	1246.80
305.20	1262.37
305.41	1236.97
305.62	1257.45
305.83	1247.21
306.05	1232.88
306.26	1230.01
306.47	1273.84
306.68	1251.72
306.89	1250.08
307.10	1221.82
307.31	1248.44
307.52	1252.54
307.73	1256.63
307.94	1233.29
308.16	1256.63
308.37	1237.38
308.58	1262.78
308.79	1269.74
309.00	1275.47
309.21	1228.37
309.42	1250.08
309.63	1266.87
309.84	1237.38
310.05	1276.70
310.26	1243.53
310.48	1223.46
310.69	1241.48
310.90	1260.73
311.11	1253.77
311.32	1272.20
311.53	1264.42
311.74	1243.12
311.95	1245.57
312.16	1252.13
312.37	1286.53
312.58	1275.07
312.79	1282.03
313.00	1268.10
313.21	1240.66
313.43	1230.42
313.64	1263.19
313.85	1275.47
314.06	1271.79
314.27	1296.36
314.48	1264.01
314.69	1260.32
314.90	1259.09
315.11	1270.56
315.32	1271.38
315.53	1260.32
315.74	1272.20
315.95	1267.69
316.16	1256.22
316.37	1260.73
316.58	1252.95
316.79	1237.79
317.01	1267.69
317.22	1263.19
317.43	1252.95
317.64	1271.79
317.85	1268.10
318.06	1284.49
318.27	1257.45
318.48	1242.30
318.69	1258.68
318.90	1241.89
319.11	1242.71
319.32	1261.14
319.53	1267.69
319.74	1256.22
319.95	1253.36
320.16	1268.51
320.37	1294.32
320.58	1272.20
320.79	1284.08
321.00	1261.14
321.21	1243.12
321.42	1263.60
321.63	1200.93
321.84	1221.00
322.05	1262.78
322.26	1271.79
322.47	1265.24
322.68	1275.07
322.90	1251.72
323.11	1255.40
323.32	1260.32
323.53	1258.68
323.74	1256.63
323.95	1232.47
324.16	1250.90
324.37	1245.57
324.58	1257.45
324.79	1244.76
325.00	1264.01
325.21	1214.45
325.42	1275.07
325.63	1257.86
325.84	1249.26
326.05	1244.35
326.26	1269.74
326.47	1232.47
326.68	1254.18
326.89	1272.61
327.10	1273.43
327.31	1278.34
327.52	1266.46
327.73	1266.05
327.94	1244.76
328.15	1239.02
328.36	1268.10
328.57	1252.54
328.78	1249.26
328.99	1232.06
329.20	1281.62
329.41	1212.81
329.62	1258.68
329.83	1237.38
330.04	1247.21
330.25	1232.88
330.46	1264.42
330.67	1249.26
330.87	1227.14
331.08	1240.25
331.29	1232.88
331.50	1241.48
331.71	1250.90
331.92	1257.45
332.13	1226.73
332.34	1296.77
332.55	1269.33
332.76	1254.18
332.97	1255.00
333.18	1233.70
333.39	1267.69
333.60	1237.38
333.81	1252.13
334.02	1257.86
334.23	1257.86
334.44	1231.24
334.65	1267.69
334.86	1252.13
335.07	1230.42
335.28	1256.63
335.49	1242.30
335.70	1272.61
335.91	1264.42
336.12	1259.50
336.33	1258.68
336.54	1244.35
336.74	1234.93
336.95	1280.39
337.16	1257.04
337.37	1237.79
337.58	1274.25
337.79	1262.78
338.00	1257.86
338.21	1261.55
338.42	1242.30
338.63	1255.81
338.84	1246.39
339.05	1259.50
339.26	1279.57
339.47	1268.51
339.68	1266.87
339.89	1244.35
340.10	1267.28
340.30	1251.31
340.51	1247.62
340.72	1266.87
340.93	1241.89
341.14	1252.54
341.35	1235.33
341.56	1261.14
341.77	1241.07
341.98	1270.56
342.19	1274.25
342.40	1250.90
342.61	1253.77
342.82	1273.02
343.02	1272.61
343.23	1241.48
343.44	1268.92
343.65	1248.03
343.86	1264.01
344.07	1246.39
344.28	1298.00
344.49	1270.56
344.70	1245.17
344.91	1268.10
345.12	1280.39
345.32	1284.90
345.53	1271.38
345.74	1256.22
345.95	1276.70
346.16	1265.24
346.37	1275.07
346.58	1239.02
346.79	1280.80
347.00	1263.19
347.21	1292.68
347.41	1276.70
347.62	1248.03
347.83	1239.43
348.04	1268.92
348.25	1241.07
348.46	1270.97
348.67	1230.01
348.88	1251.31
349.09	1238.61
349.29	1267.28
349.50	1280.39
349.71	1269.74
349.92	1300.05
350.13	1232.47
350.34	1247.62
350.55	1278.75
350.76	1247.62
350.97	1262.37
351.17	1240.66
351.38	1253.36
351.59	1253.77
351.80	1271.38
352.01	1274.66
352.22	1288.99
352.43	1233.29
352.63	1255.40
352.84	1266.05
353.05	1229.19
353.26	1279.57
353.47	1275.47
353.68	1248.03
353.89	1250.90
354.10	1269.74
354.30	1268.10
354.51	1230.42
354.72	1287.35
354.93	1273.84
355.14	1279.16
355.35	1268.51
355.55	1252.95
355.76	1252.13
355.97	1260.73
356.18	1250.90
356.39	1236.97
356.60	1217.31
356.81	1222.64
357.01	1245.16
357.22	1268.51
357.43	1254.18
357.64	1260.32
357.85	1268.51
358.06	1236.97
358.26	1279.57
358.47	1267.69
358.68	1272.20
358.89	1250.08
359.10	1250.49
359.31	1261.14
359.51	1243.94
359.72	1236.97
359.93	1264.83
360.14	1251.72
360.35	1250.08
360.56	1255.81
360.76	1258.27
360.97	1243.12
361.18	1241.48
361.39	1228.78
361.60	1268.51
361.81	1254.18
362.01	1280.39
362.22	1260.73
362.43	1216.90
362.64	1288.58
362.85	1250.49
363.05	1245.57
363.26	1236.97
363.47	1239.02
363.68	1238.20
363.89	1244.35
364.09	1263.60
364.30	1236.56
364.51	1232.06
364.72	1248.44
364.93	1245.57
365.13	1250.90
365.34	1250.90
365.55	1269.33
365.76	1239.02
365.97	1236.97
366.17	1268.10
366.38	1248.44
366.59	1259.50
366.80	1264.83
367.01	1279.16
367.21	1250.90
367.42	1248.03
367.63	1264.42
367.84	1235.74
368.05	1262.78
368.25	1246.39
368.46	1257.86
368.67	1261.14
368.88	1292.68
369.08	1252.54
369.29	1268.10
369.50	1273.43
369.71	1248.03
369.92	1267.28
370.12	1264.01
370.33	1247.62
370.54	1268.51
370.75	1225.50
370.95	1286.12
371.16	1262.78
371.37	1255.40
371.58	1258.27
371.78	1242.71
371.99	1234.11
372.20	1243.53
372.41	1244.35
372.61	1225.50
372.82	1254.18
373.03	1247.62
373.24	1246.39
373.45	1241.07
373.65	1222.64
373.86	1273.43
374.07	1241.07
374.28	1264.83
374.48	1261.96
374.69	1236.56
374.90	1246.80
375.11	1268.10
375.31	1254.18
375.52	1260.73
375.73	1280.80
375.93	1259.91
376.14	1270.97
376.35	1266.46
376.56	1253.77
376.76	1237.38
376.97	1240.25
377.18	1258.68
377.39	1268.92
377.59	1261.55
377.80	1245.17
378.01	1267.69
378.22	1266.05
378.42	1252.54
378.63	1269.33
378.84	1264.01
379.04	1234.52
379.25	1266.87
379.46	1218.54
379.67	1269.74
379.87	1262.78
380.08	1270.15
380.29	1277.11
380.50	1245.98
380.70	1268.92
380.91	1254.18
381.12	1245.98
381.32	1265.64
381.53	1258.68
381.74	1268.92
381.95	1255.40
382.15	1230.42
382.36	1240.25
382.57	1258.68
382.77	1261.96
382.98	1253.36
383.19	1255.00
383.39	1239.02
383.60	1236.97
383.81	1281.21
384.02	1240.25
384.22	1255.81
384.43	1268.51
384.64	1274.66
384.84	1278.34
385.05	1276.70
385.26	1287.35
385.46	1266.87
385.67	1259.50
385.88	1250.08
386.08	1252.54
386.29	1265.24
386.50	1285.71
386.70	1232.88
386.91	1277.11
387.12	1260.73
387.33	1261.55
387.53	1223.05
387.74	1232.47
387.95	1251.72
388.15	1251.31
388.36	1235.74
388.57	1266.46
388.77	1252.54
388.98	1221.82
389.19	1297.18
389.39	1241.48
389.60	1223.05
389.81	1272.61
390.01	1263.19
390.22	1255.81
390.43	1279.16
390.63	1252.54
390.84	1248.44
391.05	1252.95
391.25	1263.60
391.46	1225.50
391.67	1236.15
391.87	1260.32
392.08	1260.73
392.28	1223.05
392.49	1239.43
392.70	1265.64
392.90	1249.26
393.11	1255.81
393.32	1257.45
393.52	1236.56
393.73	1279.16
393.94	1239.84
394.14	1266.05
394.35	1250.49
394.56	1260.73
394.76	1259.09
394.97	1253.36
395.17	1261.96
395.38	1303.74
395.59	1226.32
395.79	1255.40
396.00	1273.43
396.21	1271.79
396.41	1235.33
396.62	1242.30
396.83	1249.26
397.03	1246.39
397.24	1263.19
397.44	1271.38
397.65	1268.10
397.86	1254.18
398.06	1233.70
398.27	1261.55
398.47	1250.49
398.68	1243.12
398.89	1260.73
399.09	1261.14
399.30	1271.79
399.51	1270.56
399.71	1261.55
399.92	1245.16
400.12	1245.98
400.33	1247.62
400.54	1225.50
400.74	1272.61
400.95	1258.27
401.15	1240.66
401.36	1251.72
401.57	1275.07
401.77	1270.56
401.98	1248.03
402.18	1260.73
402.39	1262.37
402.60	1269.74
402.80	1279.98
403.01	1241.89
403.21	1276.29
403.42	1225.09
403.63	1259.50
403.83	1237.38
404.04	1250.08
404.24	1249.26
404.45	1249.26
404.65	1262.78
404.86	1277.52
405.07	1260.73
405.27	1264.42
405.48	1236.56
405.68	1268.92
405.89	1279.98
406.10	1249.67
406.30	1257.04
406.51	1249.67
406.71	1250.90
406.92	1232.88
407.12	1244.35
407.33	1267.69
407.53	1270.56
407.74	1249.67
407.95	1261.96
408.15	1261.96
408.36	1252.13
408.56	1257.04
408.77	1252.54
408.97	1244.76
409.18	1261.55
409.39	1234.52
409.59	1240.25
409.80	1270.15
410.00	1260.32
410.21	1267.69
410.41	1291.45
410.62	1258.68
410.82	1285.71
411.03	1266.46
411.23	1258.27
411.44	1284.49
411.65	1245.16
411.85	1267.28
412.06	1253.77
412.26	1255.81
412.47	1247.21
412.67	1241.48
412.88	1195.19
413.08	1241.89
413.29	1240.66
413.49	1259.50
413.70	1257.04
413.90	1259.91
414.11	1228.78
414.31	1237.38
414.52	1273.84
414.73	1247.21
414.93	1232.88
415.14	1257.04
415.34	1233.29
415.55	1279.98
415.75	1264.42
415.96	1273.02
416.16	1255.40
416.37	1275.47
416.57	1276.29
416.78	1270.97
416.98	1263.19
417.19	1248.85
417.39	1258.68
417.60	1259.91
417.80	1246.39
418.01	1252.54
418.21	1241.48
418.42	1244.76
418.62	1277.93
418.83	1250.90
419.03	1227.96
419.24	1267.28
419.44	1250.49
419.65	1264.01
419.85	1254.59
420.06	1279.98
420.26	1251.31
420.47	1259.91
420.67	1236.15
420.88	1248.03
421.08	1210.35
421.29	1261.55
421.49	1261.96
421.70	1269.74
421.90	1250.90
422.11	1263.19
422.31	1245.57
422.52	1266.87
422.72	1276.70
422.93	1271.79
423.13	1258.68
423.34	1243.94
423.54	1255.81
423.74	1280.39
423.95	1259.50
424.15	1248.03
424.36	1250.90
424.56	1241.89
424.77	1255.00
424.97	1261.55
425.18	1227.14
425.38	1265.24
425.59	1265.64
425.79	1261.96
426.00	1258.27
426.20	1220.18
426.40	1211.99
426.61	1262.37
426.81	1253.77
427.02	1273.84
427.22	1268.10
427.43	1250.90
427.63	1276.70
427.84	1227.14
428.04	1250.08
428.25	1264.83
428.45	1250.08
428.65	1236.97
428.86	1246.80
429.06	1251.31
429.27	1225.91
429.47	1244.35
429.68	1249.26
429.88	1273.43
430.09	1221.41
430.29	1229.19
430.49	1223.05
430.70	1256.63
430.90	1226.73
431.11	1285.31
431.31	1250.08
431.52	1236.97
431.72	1234.52
431.92	1248.85
432.13	1264.42
432.33	1236.97
432.54	1241.07
432.74	1275.07
432.94	1273.84
433.15	1261.96
433.35	1244.35
433.56	1274.25
433.76	1227.14
433.97	1240.25
434.17	1257.04
434.37	1250.49
434.58	1286.12
434.78	1243.94
434.99	1276.29
435.19	1286.94
435.39	1287.35
435.60	1282.44
435.80	1273.43
436.01	1228.37
436.21	1272.61
436.41	1257.45
436.62	1259.50
436.82	1280.39
437.03	1240.25
437.23	1272.20
437.43	1250.08
437.64	1282.44
437.84	1246.39
438.05	1273.84
438.25	1227.55
438.45	1279.16
438.66	1250.49
438.86	1254.18
439.06	1256.22
439.27	1275.07
439.47	1277.52
439.68	1299.64
439.88	1280.80
440.08	1281.21
440.29	1248.85
440.49	1260.73
440.69	1282.85
440.90	1259.09
441.10	1265.64
441.31	1268.51
441.51	1258.68
441.71	1290.22
441.92	1270.97
442.12	1253.36
442.32	1275.47
442.53	1265.24
442.73	1261.55
442.94	1266.46
443.14	1276.70
443.34	1264.01
443.55	1220.59
443.75	1264.42
443.95	1267.69
444.16	1256.22
444.36	1259.09
444.56	1263.19
444.77	1249.26
444.97	1266.87
445.17	1268.92
445.38	1238.61
445.58	1261.96
445.78	1257.86
445.99	1217.72
446.19	1251.31
446.39	1232.06
446.60	1252.95
446.80	1268.92
447.00	1276.29
447.21	1244.76
447.41	1297.59
447.61	1227.14
447.82	1273.43
448.02	1239.02
448.22	1270.97
448.43	1257.04
448.63	1276.70
448.83	1244.35
449.04	1228.37
449.24	1216.90
449.44	1300.46
449.65	1271.79
449.85	1280.80
450.05	1277.93
450.26	1278.34
450.46	1273.84
450.66	1271.38
450.87	1238.61
451.07	1272.61
451.27	1267.69
451.47	1257.86
451.68	1239.02
451.88	1255.40
452.08	1252.95
452.29	1265.64
452.49	1270.15
452.69	1233.70
452.90	1265.24
453.10	1241.07
453.30	1270.15
453.51	1249.67
453.71	1241.07
453.91	1272.61
454.11	1262.37
454.32	1307.01
454.52	1271.38
454.72	1259.09
454.93	1274.66
455.13	1241.89
455.33	1225.50
455.53	1250.08
455.74	1285.31
455.94	1268.51
456.14	1241.48
456.35	1262.37
456.55	1275.88
456.75	1249.67
456.95	1275.07
457.16	1257.04
457.36	1244.35
457.56	1277.93
457.76	1257.45
457.97	1248.85
458.17	1262.78
458.37	1256.22
458.57	1264.01
458.78	1250.08
458.98	1261.55
459.18	1248.03
459.39	1286.12
459.59	1268.51
459.79	1246.39
459.99	1252.54
460.20	1276.29
460.40	1240.25
460.60	1275.47
460.80	1258.27
461.01	1232.88
461.21	1236.97
461.41	1227.96
461.61	1290.63
461.82	1241.48
462.02	1257.45
462.22	1237.38
462.42	1254.59
462.63	1248.03
462.83	1262.37
463.03	1238.20
463.23	1204.21
463.43	1260.73
463.64	1253.77
463.84	1239.84
464.04	1278.34
464.24	1233.29
464.45	1249.67
464.65	1257.86
464.85	1294.32
465.05	1238.61
465.26	1273.84
465.46	1264.83
465.66	1264.01
465.86	1266.46
466.06	1259.09
466.27	1271.79
466.47	1267.28
466.67	1259.50
466.87	1280.39
467.08	1261.14
467.28	1241.48
467.48	1257.04
467.68	1279.16
467.88	1258.27
468.09	1266.46
468.29	1228.78
468.49	1255.81
468.69	1255.40
468.89	1246.39
469.10	1273.84
469.30	1257.04
469.50	1282.03
469.70	1284.90
469.90	1246.80
470.11	1253.36
470.31	1245.98
470.51	1252.95
470.71	1244.76
470.91	1259.09
471.11	1233.70
471.32	1256.22
471.52	1275.88
471.72	1256.63
471.92	1268.92
472.12	1288.99
472.33	1262.37
472.53	1261.14
472.73	1243.94
472.93	1261.96
473.13	1249.67
473.33	1278.34
473.54	1245.98
473.74	1280.80
473.94	1276.70
474.14	1290.63
474.34	1261.14
474.55	1254.18
474.75	1257.45
474.95	1227.96
475.15	1248.03
475.35	1295.55
475.55	1249.26
475.75	1242.30
475.96	1278.75
476.16	1253.77
476.36	1242.71
476.56	1272.20
476.76	1248.03
476.96	1229.19
477.17	1287.76
477.37	1274.25
477.57	1250.08
477.77	1221.82
477.97	1286.12
478.17	1255.81
478.37	1257.04
478.58	1271.79
478.78	1234.52
478.98	1242.71
479.18	1269.33
479.38	1245.16
479.58	1241.89
479.78	1266.46
479.99	1278.34
480.19	1261.55
480.39	1227.14
480.59	1266.87
480.79	1245.57
480.99	1240.66
481.19	1229.19
481.39	1262.37
481.60	1244.35
481.80	1293.09
482.00	1273.84
482.20	1275.88
482.40	1252.54
482.60	1246.80
482.80	1266.87
483.00	1250.08
483.20	1255.00
483.41	1239.43
483.61	1254.59
483.81	1268.10
484.01	1252.13
484.21	1253.77
484.41	1261.96
484.61	1279.16
484.81	1238.61
485.01	1292.68
485.22	1265.24
485.42	1262.78
485.62	1261.14
485.82	1266.87
486.02	1263.60
486.22	1243.12
486.42	1238.61
486.62	1246.39
486.82	1242.71
487.02	1234.93
487.22	1221.41
487.43	1276.70
487.63	1262.78
487.83	1252.54
488.03	1255.00
488.23	1264.83
488.43	1250.90
488.63	1239.43
488.83	1232.06
489.03	1264.42
489.23	1255.40
489.43	1262.37
489.63	1245.98
489.83	1249.26
490.04	1245.16
490.24	1264.42
490.44	1289.40
490.64	1246.80
490.84	1245.16
491.04	1267.69
491.24	1248.85
491.44	1252.95
491.64	1257.86
491.84	1259.09
492.04	1233.29
492.24	1256.63
492.44	1256.22
492.64	1246.39
492.84	1244.35
493.04	1242.30
493.24	1278.34
493.45	1258.27
493.65	1273.02
493.85	1218.54
494.05	1267.69
494.25	1267.28
494.45	1239.84
494.65	1267.28
494.85	1274.66
495.05	1257.45
495.25	1259.09
495.45	1235.33
495.65	1264.42
495.85	1256.22
496.05	1275.47
496.25	1249.26
496.45	1289.81
496.65	1264.01
496.85	1257.04
497.05	1254.59
497.25	1275.88
497.45	1242.30
497.65	1257.04
497.85	1255.00
498.05	1280.80
498.25	1266.87
498.45	1256.63
498.65	1271.38
498.85	1243.94
499.05	1250.08
499.25	1245.16
499.45	1262.37
499.65	1236.97
499.85	1246.39
500.05	1268.51
500.25	1268.10
500.45	1257.04
500.65	1262.37
500.85	1238.20
501.05	1225.50
501.25	1255.81
501.45	1281.21
501.65	1287.76
501.85	1254.18
502.05	1262.37
502.25	1257.04
502.45	1264.01
502.65	1226.32
502.85	1244.76
503.05	1272.20
503.25	1264.01
503.45	1270.15
503.65	1225.50
503.85	1271.79
504.05	1229.19
504.25	1236.15
504.45	1232.47
504.65	1243.94
504.85	1244.76
505.05	1268.10
505.25	1248.03
505.45	1242.30
505.65	1225.09
505.85	1271.38
506.05	1261.96
506.25	1274.25
506.45	1273.43
506.65	1277.93
506.85	1266.05
507.05	1246.80
507.25	1275.07
507.45	1262.37
507.65	1224.28
507.85	1273.84
508.04	1289.40
508.24	1245.57
508.44	1264.83
508.64	1263.19
508.84	1250.49
509.04	1289.40
509.24	1245.98
509.44	1270.97
509.64	1281.21
509.84	1268.92
510.04	1268.51
510.24	1261.14
510.44	1204.62
510.64	1275.47
510.84	1243.12
511.04	1270.56
511.24	1244.35
511.43	1264.42
511.63	1239.84
511.83	1261.96
512.03	1243.94
512.23	1285.71
512.43	1241.48
512.63	1251.31
512.83	1253.77
513.03	1293.91
513.23	1229.19
513.43	1259.91
513.63	1248.03
513.83	1256.63
514.02	1235.33
514.22	1263.19
514.42	1259.09
514.62	1256.22
514.82	1259.09
515.02	1245.98
515.22	1261.14
515.42	1257.86
515.62	1270.56
515.82	1259.50
516.02	1266.87
516.21	1248.03
516.41	1242.71
516.61	1252.54
516.81	1253.77
517.01	1248.85
517.21	1256.22
517.41	1277.11
517.61	1263.60
517.81	1241.48
518.00	1240.25
518.20	1234.93
518.40	1232.88
518.60	1258.68
518.80	1235.33
519.00	1250.49
519.20	1261.14
519.40	1276.29
519.60	1276.29
519.79	1263.19
519.99	1275.88
520.19	1258.68
520.39	1246.80
520.59	1279.98
520.79	1258.27
520.99	1252.13
521.18	1255.81
521.38	1252.13
521.58	1252.13
521.78	1279.16
521.98	1237.79
522.18	1280.39
522.38	1245.16
522.58	1254.18
522.77	1290.22
522.97	1261.14
523.17	1248.85
523.37	1294.32
523.57	1259.91
523.77	1235.74
523.96	1248.85
524.16	1267.69
524.36	1245.98
524.56	1238.20
524.76	1248.44
524.96	1248.03
525.16	1243.53
525.35	1268.10
525.55	1246.39
525.75	1275.88
525.95	1264.42
526.15	1276.70
526.35	1245.98
526.54	1254.18
526.74	1276.70
526.94	1279.98
527.14	1234.93
527.34	1253.77
527.54	1260.32
527.73	1244.76
527.93	1300.87
528.13	1258.27
528.33	1302.92
528.53	1257.45
528.72	1254.18
528.92	1279.57
529.12	1248.85
529.32	1241.07
529.52	1237.79
529.72	1255.00
529.91	1220.18
530.11	1252.13
530.31	1274.25
530.51	1284.08
530.71	1268.92
530.90	1286.94
531.10	1258.27
531.30	1245.57
531.50	1259.91
531.70	1276.70
531.89	1230.42
532.09	1255.00
532.29	1265.24
532.49	1240.66
532.69	1266.87
532.88	1236.15
533.08	1255.40
533.28	1278.34
533.48	1260.73
533.67	1291.04
533.87	1248.03
534.07	1266.46
534.27	1243.53
534.47	1243.53
534.66	1265.24
534.86	1227.55
535.06	1269.74
535.26	1246.80
535.45	1250.08
535.65	1305.38
535.85	1219.77
536.05	1244.76
536.24	1279.16
536.44	1246.39
536.64	1255.40
536.84	1245.57
537.04	1257.86
537.23	1212.40
537.43	1277.52
537.63	1263.60
537.83	1254.59
538.02	1269.33
538.22	1278.34
538.42	1239.02
538.62	1281.21
538.81	1248.44
539.01	1284.08
539.21	1250.08
539.41	1251.31
539.60	1247.21
539.80	1257.04
540.00	1264.42
540.20	1280.39
540.39	1280.39
540.59	1255.00
540.79	1252.13
540.98	1253.36
541.18	1258.27
541.38	1240.66
541.58	1251.72
541.77	1245.98
541.97	1223.46
542.17	1235.33
542.37	1235.33
542.56	1273.43
542.76	1282.44
542.96	1249.67
543.15	1237.38
543.35	1243.12
543.55	1277.52
543.75	1232.47
543.94	1254.18
544.14	1239.43
544.34	1264.83
544.53	1237.79
544.73	1269.33
544.93	1250.08
545.13	1249.67
545.32	1246.39
545.52	1230.01
545.72	1243.94
545.91	1243.94
546.11	1269.33
546.31	1255.81
546.50	1253.36
546.70	1228.37
546.90	1275.47
547.10	1271.38
547.29	1235.33
547.49	1266.87
547.69	1236.15
547.88	1281.21
548.08	1221.41
548.28	1276.29
548.47	1271.79
548.67	1278.34
548.87	1265.24
549.06	1273.02
549.26	1250.90
549.46	1270.56
549.65	1233.29
549.85	1241.89
550.05	1237.38
550.24	1282.85
550.44	1246.39
550.64	1259.50
550.83	1276.29
551.03	1264.42
551.23	1265.64
551.42	1284.49
551.62	1207.48
551.82	1255.40
552.01	1246.80
552.21	1248.44
552.41	1257.45
552.60	1267.69
552.80	1254.59
553.00	1240.66
553.19	1278.75
553.39	1268.10
553.59	1252.54
553.78	1239.43
553.98	1289.81
554.18	1262.78
554.37	1215.67
554.57	1256.22
554.76	1268.92
554.96	1294.32
555.16	1233.29
555.35	1231.65
555.55	1237.79
555.75	1264.42
555.94	1266.05
556.14	1255.40
556.34	1241.48
556.53	1245.57
556.73	1227.96
556.92	1277.52
557.12	1245.16
557.32	1282.44
557.51	1236.97
557.71	1274.25
557.91	1271.38
558.10	1272.61
558.30	1245.17
558.49	1228.37
558.69	1265.24
558.89	1260.73
559.08	1260.73
559.28	1283.26
559.47	1278.75
559.67	1291.86
559.87	1258.27
560.06	1238.20
560.26	1265.24
560.45	1264.42
560.65	1288.99
560.85	1244.76
561.04	1274.66
561.24	1253.77
561.43	1249.26
561.63	1244.35
561.83	1222.64
562.02	1254.18
562.22	1264.83
562.41	1268.51
562.61	1258.27
562.81	1254.59
563.00	1239.84
563.20	1227.55
563.39	1253.77
563.59	1242.71
563.78	1267.28
563.98	1262.78
564.18	1250.49
564.37	1261.55
564.57	1259.50
564.76	1265.64
564.96	1225.50
565.15	1247.62
565.35	1279.16
565.55	1261.14
565.74	1259.09
565.94	1248.85
566.13	1254.18
566.33	1252.95
566.52	1247.21
566.72	1276.70
566.91	1262.37
567.11	1275.47
567.31	1250.49
567.50	1252.95
567.70	1272.20
567.89	1254.18
568.09	1268.92
568.28	1270.15
568.48	1250.08
568.67	1290.63
568.87	1282.03
569.06	1241.48
569.26	1236.15
569.46	1245.16
569.65	1242.71
569.85	1244.76
570.04	1257.45
570.24	1246.39
570.43	1247.62
570.63	1270.97
570.82	1236.56
571.02	1228.37
571.21	1234.11
571.41	1250.49
571.60	1293.91
571.80	1233.70
571.99	1251.72
572.19	1256.63
572.38	1252.13
572.58	1270.15
572.77	1253.77
572.97	1271.38
573.16	1261.55
573.36	1257.45
573.55	1232.88
573.75	1231.65
573.94	1272.20
574.14	1253.36
574.33	1257.86
574.53	1264.42
574.72	1278.75
574.92	1258.68
575.11	1254.59
575.31	1255.00
575.50	1239.02
575.70	1247.21
575.89	1245.98
576.09	1273.02
576.28	1278.34
576.48	1274.25
576.67	1228.37
576.87	1284.08
577.06	1273.84
577.26	1246.80
577.45	1260.32
577.65	1241.89
577.84	1243.53
578.04	1274.25
578.23	1230.01
578.43	1245.98
578.62	1253.36
578.82	1230.01
579.01	1265.24
579.21	1245.98
579.40	1241.48
579.59	1247.21
579.79	1261.96
579.98	1248.03
580.18	1255.40
580.37	1248.85
580.57	1254.18
580.76	1266.87
580.96	1281.62
581.15	1241.48
581.35	1247.21
581.54	1282.03
581.74	1305.78
581.93	1286.94
582.12	1289.81
582.32	1255.00
582.51	1233.70
582.71	1291.45
582.90	1232.06
583.10	1239.43
583.29	1249.67
583.48	1279.98
583.68	1245.17
583.87	1292.27
584.07	1279.98
584.26	1276.70
584.46	1243.94
584.65	1260.73
584.84	1261.96
585.04	1269.74
585.23	1273.02
585.43	1264.01
585.62	1261.14
585.82	1232.06
586.01	1249.67
586.20	1263.60
586.40	1261.14
586.59	1281.62
586.79	1280.39
586.98	1268.92
587.18	1243.94
587.37	1248.03
587.56	1269.33
587.76	1251.31
587.95	1265.24
588.15	1289.40
588.34	1242.30
588.53	1234.52
588.73	1262.78
588.92	1254.59
589.12	1239.84
589.31	1249.67
589.50	1242.30
589.70	1251.31
589.89	1219.36
590.08	1268.10
590.28	1243.94
590.47	1282.44
590.67	1257.04
590.86	1259.09
591.05	1228.78
591.25	1248.85
591.44	1227.96
591.64	1276.70
591.83	1262.37
592.02	1245.57
592.22	1277.52
592.41	1264.01
592.60	1256.22
592.80	1270.97
592.99	1261.96
593.18	1313.98
593.38	1234.11
593.57	1273.43
593.77	1270.97
593.96	1285.71
594.15	1245.98
594.35	1257.45
594.54	1240.25
594.73	1261.55
594.93	1254.59
595.12	1275.88
595.31	1266.46
595.51	1264.42
595.70	1262.37
595.89	1260.73
596.09	1243.53
596.28	1258.27
596.47	1242.30
596.67	1280.39
596.86	1247.62
597.06	1273.02
597.25	1270.56
597.44	1270.97
597.64	1251.72
597.83	1234.11
598.02	1231.65
598.22	1238.61
598.41	1290.63
598.60	1286.94
598.79	1255.40
598.99	1232.06
599.18	1250.08
599.37	1236.97
599.57	1276.29
599.76	1253.77
599.95	1270.97
600.15	1270.97
600.34	1232.88
600.53	1253.36
600.73	1250.90
600.92	1273.02
601.11	1260.73
601.31	1255.00
601.50	1246.80
601.69	1249.26
601.88	1259.50
602.08	1251.31
602.27	1221.82
602.46	1233.70
602.66	1266.05
602.85	1243.94
603.04	1260.32
603.24	1243.94
603.43	1248.44
603.62	1257.04
603.81	1265.24
604.01	1241.07
604.20	1274.25
604.39	1241.48
604.59	1256.63
604.78	1236.15
604.97	1270.56
605.16	1248.85
605.36	1212.81
605.55	1251.31
605.74	1250.08
605.94	1277.93
606.13	1251.72
606.32	1258.68
606.51	1288.58
606.71	1262.37
606.90	1255.00
607.09	1275.47
607.28	1263.19
607.48	1257.86
607.67	1288.58
607.86	1266.46
608.05	1243.94
608.25	1257.04
608.44	1270.15
608.63	1266.46
608.82	1252.13
609.02	1256.63
609.21	1238.20
609.40	1267.28
609.59	1256.22
609.79	1270.15
609.98	1243.12
610.17	1264.01
610.36	1272.20
610.56	1265.64
610.75	1230.01
610.94	1248.03
611.13	1282.44
611.33	1235.74
611.52	1282.44
611.71	1247.62
611.90	1267.28
612.09	1253.36
612.29	1259.50
612.48	1240.66
612.67	1253.77
612.86	1292.68
613.06	1257.86
613.25	1281.62
613.44	1234.11
613.63	1251.31
613.82	1274.25
614.02	1257.04
614.21	1218.13
614.40	1292.27
614.59	1237.38
614.78	1223.87
614.98	1247.21
615.17	1251.31
615.36	1266.05
615.55	1270.56
615.74	1249.26
615.94	1272.20
616.13	1240.25
616.32	1261.55
616.51	1277.11
616.70	1248.44
616.90	1259.50
617.09	1267.69
617.28	1236.97
617.47	1259.91
617.66	1236.15
617.86	1243.12
618.05	1243.53
618.24	1268.51
618.43	1247.21
618.62	1260.73
618.81	1227.55
619.01	1271.38
619.20	1231.65
619.39	1274.66
619.58	1273.02
619.77	1247.21
619.96	1276.70
620.16	1244.35
620.35	1258.27
620.54	1261.14
620.73	1262.37
620.92	1290.22
621.11	1260.32
621.31	1252.13
621.50	1264.01
621.69	1239.43
621.88	1248.85
622.07	1284.08
622.26	1259.09
622.46	1263.60
622.65	1236.56
622.84	1242.30
623.03	1252.54
623.22	1244.35
623.41	1220.59
623.60	1244.35
623.80	1226.32
623.99	1266.05
624.18	1244.35
624.37	1262.78
624.56	1245.98
624.75	1278.34
624.94	1250.90
625.13	1240.66
625.33	1259.09
625.52	1252.13
625.71	1233.29
625.90	1227.55
626.09	1261.14
626.28	1256.22
626.47	1265.64
626.66	1268.10
626.86	1248.44
627.05	1263.60
627.24	1243.94
627.43	1282.44
627.62	1264.83
627.81	1262.37
628.00	1264.42
628.19	1268.10
628.38	1239.84
628.57	1260.32
628.77	1283.26
628.96	1267.28
629.15	1226.73
629.34	1231.65
629.53	1256.22
629.72	1274.66
629.91	1244.76
630.10	1241.48
630.29	1264.42
630.48	1279.57
630.68	1208.71
630.87	1275.47
631.06	1275.88
631.25	1219.77
631.44	1244.35
631.63	1293.50
631.82	1262.78
632.01	1255.40
632.20	1199.70
632.39	1247.21
632.58	1285.31
632.77	1267.69
632.96	1249.67
633.15	1253.36
633.35	1295.95
633.54	1277.52
633.73	1266.46
633.92	1230.01
634.11	1230.01
634.30	1262.78
634.49	1254.18
634.68	1255.81
634.87	1250.08
635.06	1283.26
635.25	1274.25
635.44	1247.21
635.63	1262.78
635.82	1228.37
636.01	1257.45
636.20	1265.64
636.39	1233.29
636.58	1253.36
636.77	1277.93
636.97	1262.78
637.16	1279.16
637.35	1230.42
637.54	1250.08
637.73	1257.86
637.92	1264.42
638.11	1264.01
638.30	1254.18
638.49	1244.76
638.68	1279.98
638.87	1209.94
639.06	1249.26
639.25	1236.56
639.44	1257.86
639.63	1227.14
639.82	1248.44
640.01	1235.74
640.20	1225.50
640.39	1279.16
640.58	1218.95
640.77	1241.07
640.96	1255.00
641.15	1272.20
641.34	1240.66
641.53	1259.91
641.72	1275.47
641.91	1242.30
642.10	1252.54
642.29	1262.78
642.48	1255.81
642.67	1246.39
642.86	1263.19
643.05	1219.36
643.24	1272.61
643.43	1273.84
643.62	1235.74
643.81	1299.64
644.00	1249.67
644.19	1257.86
644.38	1230.01
644.57	1270.15
644.76	1252.95
644.95	1274.25
645.14	1261.96
645.33	1240.25
645.52	1272.20
645.71	1294.32
645.90	1266.05
646.09	1282.03
646.28	1224.69
646.46	1257.04
646.65	1253.36
646.84	1258.27
647.03	1253.77
647.22	1253.36
647.41	1259.91
647.60	1279.57
647.79	1239.02
647.98	1284.49
648.17	1254.59
648.36	1262.37
648.55	1248.44
648.74	1290.22
648.93	1264.42
649.12	1245.57
649.31	1215.67
649.50	1259.50
649.69	1257.04
649.88	1267.69
650.06	1236.97
650.25	1287.35
650.44	1237.38
650.63	1234.93
650.82	1236.97
651.01	1249.26
651.20	1227.14
651.39	1267.28
651.58	1255.40
651.77	1290.22
651.96	1225.91
652.15	1256.63
652.34	1275.47
652.52	1284.90
652.71	1237.38
652.90	1268.92
653.09	1261.55
653.28	1234.11
653.47	1250.90
653.66	1243.12
653.85	1245.98
654.04	1212.81
654.23	1261.96
654.42	1272.61
654.60	1245.98
654.79	1269.33
654.98	1263.60
655.17	1245.98
655.36	1270.56
655.55	1258.68
655.74	1260.73
655.93	1225.50
656.12	1237.79
656.30	1241.89
656.49	1245.98
656.68	1249.67
656.87	1250.49
657.06	1248.44
657.25	1268.51
657.44	1256.22
657.63	1236.15
657.82	1308.24
658.00	1246.80
658.19	1236.97
658.38	1246.39
658.57	1230.01
658.76	1296.77
658.95	1232.47
659.14	1273.02
659.32	1241.48
659.51	1215.67
659.70	1266.46
659.89	1268.10
660.08	1268.10
660.27	1260.73
660.46	1233.29
660.64	1240.66
660.83	1257.86
661.02	1257.04
661.21	1254.18
661.40	1230.42
661.59	1282.44
661.78	1261.55
661.96	1254.59
662.15	1284.08
662.34	1232.88
662.53	1284.08
662.72	1239.84
662.91	1260.73
663.09	1240.66
663.28	1273.02
663.47	1255.00
663.66	1241.89
663.85	1263.60
664.03	1250.49
664.22	1236.97
664.41	1274.66
664.60	1265.24
664.79	1265.24
664.98	1271.79
665.16	1241.07
665.35	1241.07
665.54	1240.25
665.73	1246.39
665.92	1249.67
666.10	1298.82
666.29	1255.40
666.48	1284.90
666.67	1259.09
666.86	1266.46
667.04	1265.24
667.23	1262.78
667.42	1255.40
667.61	1265.24
667.80	1254.18
667.98	1259.09
668.17	1266.46
668.36	1261.96
668.55	1250.49
668.74	1288.99
668.92	1250.90
669.11	1261.96
669.30	1244.76
669.49	1268.51
669.68	1250.90
669.86	1284.49
670.05	1275.07
670.24	1232.47
670.43	1222.64
670.61	1282.03
670.80	1281.62
670.99	1277.93
671.18	1272.20
671.36	1241.48
671.55	1260.32
671.74	1266.46
671.93	1254.18
672.11	1274.25
672.30	1267.28
672.49	1282.03
672.68	1259.91
672.87	1290.22
673.05	1221.82
673.24	1269.33
673.43	1261.55
673.62	1270.97
673.80	1236.56
673.99	1251.72
674.18	1271.79
674.36	1244.35
674.55	1264.42
674.74	1265.64
674.93	1233.29
675.11	1247.62
675.30	1241.48
675.49	1257.04
675.68	1269.33
675.86	1238.20
676.05	1246.80
676.24	1286.94
676.43	1228.78
676.61	1236.97
676.80	1232.88
676.99	1221.82
677.17	1261.96
677.36	1252.95
677.55	1228.37
677.74	1256.63
677.92	1262.78
678.11	1284.08
678.30	1254.59
678.48	1268.51
678.67	1242.30
678.86	1255.40
679.04	1229.60
679.23	1243.12
679.42	1259.09
679.61	1282.85
679.79	1229.60
679.98	1293.50
680.17	1282.85
680.35	1264.42
680.54	1269.74
680.73	1252.54
680.91	1248.03
681.10	1242.30
681.29	1241.07
681.47	1250.49
681.66	1255.00
681.85	1259.91
682.04	1254.59
682.22	1236.97
682.41	1280.80
682.60	1257.04
682.78	1265.24
682.97	1250.90
683.16	1275.88
683.34	1278.34
683.53	1265.24
683.72	1261.96
683.90	1276.29
684.09	1275.07
684.28	1248.44
684.46	1282.85
684.65	1240.25
684.83	1272.61
685.02	1254.59
685.21	1265.64
685.39	1234.11
685.58	1257.04
685.77	1252.54
685.95	1261.96
686.14	1244.76
686.33	1264.42
686.51	1264.83
686.70	1257.04
686.89	1229.60
687.07	1305.78
687.26	1247.21
687.44	1251.72
687.63	1245.17
687.82	1275.07
688.00	1259.09
688.19	1239.02
688.38	1247.62
688.56	1280.39
688.75	1235.74
688.93	1298.82
689.12	1244.76
689.31	1250.08
689.49	1245.57
689.68	1254.18
689.87	1253.77
690.05	1257.86
690.24	1264.01
690.42	1238.61
690.61	1216.08
690.80	1257.04
690.98	1234.52
691.17	1241.89
691.35	1252.54
691.54	1242.30
691.73	1255.00
691.91	1241.48
692.10	1236.15
692.28	1259.50
692.47	1262.37
692.66	1272.20
692.84	1249.26
693.03	1266.05
693.21	1288.99
693.40	1233.29
693.59	1230.42
693.77	1240.25
693.96	1249.26
694.14	1246.80
694.33	1251.72
694.51	1236.15
694.70	1249.67
694.89	1275.07
695.07	1259.91
695.26	1265.64
695.44	1264.01
695.63	1255.81
695.81	1275.88
696.00	1241.89
696.18	1252.95
696.37	1262.37
696.56	1255.00
696.74	1265.64
696.93	1234.93
697.11	1255.00
697.30	1247.21
697.48	1241.48
697.67	1257.45
697.85	1231.24
698.04	1261.55
698.23	1272.20
698.41	1244.35
698.60	1286.53
698.78	1244.76
698.97	1236.15
699.15	1267.28
699.34	1230.01
699.52	1242.71
699.71	1278.34
699.89	1269.33
700.08	1255.00
700.26	1243.12
700.45	1253.77
700.63	1222.23
700.82	1284.90
701.01	1291.45
701.19	1258.27
701.38	1249.67
701.56	1291.45
701.75	1230.42
701.93	1301.28
702.12	1268.51
702.30	1285.31
702.49	1252.54
702.67	1280.39
702.86	1229.19
703.04	1243.12
703.23	1258.27
703.41	1245.16
703.60	1225.91
703.78	1261.96
703.97	1268.10
704.15	1248.85
704.34	1235.33
704.52	1248.85
704.71	1232.88
704.89	1269.33
705.08	1278.34
705.26	1240.66
705.45	1261.96
705.63	1234.11
705.81	1257.45
706.00	1249.26
706.18	1265.64
706.37	1297.18
706.55	1230.01
706.74	1250.49
706.92	1283.26
707.11	1265.24
707.29	1247.21
707.48	1278.34
707.66	1251.72
707.85	1282.03
708.03	1260.73
708.22	1265.64
708.40	1274.25
708.58	1243.94
708.77	1280.80
708.95	1234.93
709.14	1253.77
709.32	1281.21
709.51	1273.43
709.69	1258.27
709.88	1246.39
710.06	1257.86
710.25	1236.56
710.43	1273.02
710.61	1243.53
710.80	1281.21
710.98	1233.29
711.17	1260.32
711.35	1270.97
711.54	1234.11
711.72	1255.00
711.90	1232.88
712.09	1254.59
712.27	1272.61
712.46	1253.77
712.64	1279.16
712.83	1284.90
713.01	1256.22
713.19	1263.60
713.38	1289.81
713.56	1234.52
713.75	1250.08
713.93	1246.80
714.11	1263.60
714.30	1230.01
714.48	1243.53
714.67	1230.83
714.85	1261.96
715.03	1256.63
715.22	1274.66
715.40	1258.68
715.59	1286.94
715.77	1284.90
715.95	1277.11
716.14	1225.09
716.32	1282.44
716.51	1263.60
716.69	1262.37
716.87	1264.01
717.06	1240.66
717.24	1257.45
717.42	1231.24
717.61	1254.59
717.79	1288.17
717.98	1232.47
718.16	1278.34
718.34	1256.63
718.53	1259.09
718.71	1297.59
718.89	1267.28
719.08	1256.63
719.26	1247.21
719.45	1270.97
719.63	1270.56
719.81	1247.62
720.00	1239.43
720.18	1258.27
720.36	1241.89
720.55	1232.47
720.73	1251.72
720.91	1262.78
721.10	1259.09
721.28	1245.57
721.46	1234.11
721.65	1248.85
721.83	1265.24
722.01	1246.80
722.20	1257.04
722.38	1276.70
722.56	1252.95
722.75	1257.45
722.93	1232.47
723.11	1241.48
723.30	1273.84
723.48	1277.52
723.66	1274.66
723.85	1244.76
724.03	1253.36
724.21	1260.32
724.40	1281.21
724.58	1266.46
724.76	1230.83
724.95	1237.79
725.13	1282.44
725.31	1238.20
725.50	1261.55
725.68	1252.95
725.86	1234.93
726.05	1272.61
726.23	1258.68
726.41	1250.08
726.59	1282.44
726.78	1248.44
726.96	1267.28
727.14	1270.97
727.33	1269.74
727.51	1253.77
727.69	1225.09
727.87	1251.72
728.06	1256.22
728.24	1261.96
728.42	1286.94
728.61	1219.36
728.79	1267.28
728.97	1240.66
729.15	1253.36
729.34	1259.09
729.52	1237.38
729.70	1240.66
729.89	1264.01
730.07	1271.79
730.25	1253.77
730.43	1257.86
730.62	1270.56
730.80	1245.57
730.98	1256.63
731.16	1235.33
731.35	1271.79
731.53	1249.26
731.71	1264.42
731.89	1222.64
732.08	1249.67
732.26	1259.91
732.44	1285.71
732.62	1275.88
732.81	1275.88
732.99	1258.68
733.17	1267.28
733.35	1252.54
733.54	1247.21
733.72	1250.49
733.90	1283.67
734.08	1271.79
734.27	1250.49
734.45	1246.39
734.63	1247.62
734.81	1235.33
735.00	1238.61
735.18	1246.80
735.36	1281.21
735.54	1268.10
735.72	1266.87
735.91	1242.30
736.09	1253.77
736.27	1255.40
736.45	1239.43
736.63	1270.97
736.82	1257.45
737.00	1226.73
737.18	1246.80
737.36	1235.33
737.55	1259.09
737.73	1249.67
737.91	1252.95
738.09	1276.70
738.27	1277.11
738.46	1250.08
738.64	1241.07
738.82	1265.24
739.00	1269.74
739.18	1232.06
739.36	1266.05
739.55	1266.46
739.73	1249.26
739.91	1237.79
740.09	1239.43
740.27	1252.95
740.46	1291.45
740.64	1264.83
740.82	1264.01
741.00	1287.76
741.18	1261.96
741.36	1203.80
741.55	1227.14
741.73	1221.41
741.91	1248.44
742.09	1270.97
742.27	1279.57
742.45	1275.07
742.64	1270.15
742.82	1263.60
743.00	1233.29
743.18	1233.70
743.36	1279.16
743.54	1249.26
743.72	1253.36
743.91	1270.15
744.09	1272.61
744.27	1249.67
744.45	1258.68
744.63	1242.71
744.81	1300.05
744.99	1264.01
745.18	1297.59
745.36	1262.37
745.54	1249.67
745.72	1256.63
745.90	1278.75
746.08	1248.03
746.26	1279.57
746.45	1250.08
746.63	1249.26
746.81	1254.18
746.99	1285.31
747.17	1232.88
747.35	1268.10
747.53	1250.49
747.71	1233.70
747.89	1268.92
748.08	1283.26
748.26	1238.61
748.44	1258.68
748.62	1227.55
748.80	1249.26
748.98	1262.37
749.16	1262.78
749.34	1236.97
749.52	1248.85
749.70	1242.30
749.89	1256.22
750.07	1240.25
750.25	1249.67
750.43	1245.16
750.61	1287.35
750.79	1251.72
750.97	1256.22
751.15	1250.90
751.33	1284.49
751.51	1249.67
751.69	1296.77
751.88	1242.71
752.06	1257.04
752.24	1247.21
752.42	1256.63
752.60	1269.74
752.78	1280.80
752.96	1249.67
753.14	1243.53
753.32	1273.02
753.50	1254.59
753.68	1212.81
753.86	1245.16
754.04	1268.92
754.22	1295.55
754.40	1268.92
754.58	1261.96
754.76	1231.65
754.95	1268.10
755.13	1247.62
755.31	1260.73
755.49	1265.64
755.67	1236.15
755.85	1268.10
756.03	1264.42
756.21	1275.88
756.39	1250.90
756.57	1257.04
756.75	1244.35
756.93	1250.49
757.11	1245.98
757.29	1241.89
757.47	1231.24
757.65	1261.96
757.83	1225.91
758.01	1243.94
758.19	1273.43
758.37	1234.52
758.55	1263.19
758.73	1275.88
758.91	1269.33
759.09	1278.34
759.27	1237.79
759.45	1259.50
759.63	1269.74
759.81	1259.50
759.99	1241.07
760.17	1245.57
760.35	1266.87
760.53	1239.43
760.71	1230.01
760.89	1265.64
761.07	1232.88
761.25	1245.98
761.43	1237.38
761.61	1263.19
761.79	1241.48
761.97	1255.40
762.15	1244.35
762.33	1268.10
762.51	1256.22
762.69	1262.37
762.87	1253.77
763.05	1248.85
763.23	1243.12
763.41	1241.07
763.59	1274.66
763.77	1258.68
763.95	1248.85
764.13	1268.10
764.31	1245.98
764.49	1244.35
764.67	1264.83
764.85	1252.13
765.03	1269.33
765.21	1266.46
765.38	1275.07
765.56	1256.22
765.74	1225.91
765.92	1268.92
766.10	1267.28
766.28	1240.25
766.46	1266.87
766.64	1273.02
766.82	1284.90
767.00	1230.01
767.18	1255.81
767.36	1286.94
767.54	1253.77
767.72	1230.83
767.90	1259.50
768.08	1245.98
768.26	1268.51
768.43	1257.45
768.61	1265.24
768.79	1266.46
768.97	1257.86
769.15	1249.67
769.33	1253.77
769.51	1291.04
769.69	1261.96
769.87	1252.13
770.05	1284.49
770.23	1255.00
770.40	1283.67
770.58	1278.34
770.76	1277.93
770.94	1245.57
771.12	1259.50
771.30	1270.97
771.48	1266.05
771.66	1250.08
771.84	1265.24
772.02	1268.51
772.19	1268.92
772.37	1244.76
772.55	1252.95
772.73	1237.79
772.91	1247.21
773.09	1274.25
773.27	1257.04
773.45	1261.14
773.63	1293.09
773.80	1263.19
773.98	1246.39
774.16	1266.46
774.34	1253.77
774.52	1226.73
774.70	1254.59
774.88	1247.21
775.05	1281.21
775.23	1245.57
775.41	1267.69
775.59	1255.81
775.77	1298.00
775.95	1230.01
776.13	1244.76
776.30	1211.99
776.48	1297.18
776.66	1248.03
776.84	1259.09
777.02	1261.55
777.20	1241.89
777.38	1263.60
777.55	1261.96
777.73	1240.66
777.91	1223.46
778.09	1252.13
778.27	1265.64
778.45	1255.81
778.62	1262.78
778.80	1248.85
778.98	1282.85
779.16	1246.80
779.34	1287.35
779.51	1239.43
779.69	1255.81
779.87	1289.40
780.05	1231.24
780.23	1220.18
780.41	1267.28
780.58	1258.27
780.76	1263.60
780.94	1266.05
781.12	1252.13
781.30	1245.57
781.47	1241.07
781.65	1261.55
781.83	1245.57
782.01	1264.01
782.19	1268.92
782.36	1243.12
782.54	1259.91
782.72	1275.07
782.90	1251.31
783.08	1248.03
783.25	1237.79
783.43	1258.27
783.61	1233.29
783.79	1259.50
783.96	1240.25
784.14	1249.26
784.32	1232.06
784.50	1251.72
784.68	1248.44
784.85	1232.88
785.03	1222.23
785.21	1252.95
785.39	1271.79
785.56	1258.68
785.74	1281.62
785.92	1275.88
786.10	1255.81
786.27	1245.17
786.45	1266.05
786.63	1269.74
786.81	1275.07
786.98	1219.77
787.16	1234.52
787.34	1269.74
787.52	1256.63
787.69	1239.84
787.87	1273.02
788.05	1212.40
788.23	1228.78
788.40	1246.39
788.58	1274.66
788.76	1269.33
788.94	1277.52
789.11	1257.86
789.29	1265.64
789.47	1245.98
789.64	1243.12
789.82	1276.29
790.00	1256.22
790.18	1243.94
790.35	1260.32
790.53	1270.97
790.71	1234.52
790.89	1224.28
791.06	1262.78
791.24	1273.84
791.42	1244.76
791.59	1232.88
791.77	1250.08
791.95	1231.65
792.12	1268.51
792.30	1260.73
792.48	1273.43
792.66	1279.98
792.83	1277.11
793.01	1253.36
793.19	1284.08
793.36	1299.23
793.54	1218.54
793.72	1240.66
793.89	1267.69
794.07	1258.68
794.25	1279.98
794.42	1275.47
794.60	1249.67
794.78	1251.72
794.95	1256.63
795.13	1268.10
795.31	1262.37
795.48	1269.33
795.66	1258.68
795.84	1275.47
796.01	1270.15
796.19	1236.15
796.37	1274.66
796.54	1281.21
796.72	1275.07
796.90	1275.07
797.07	1264.42
797.25	1255.00
797.43	1257.45
797.60	1234.11
797.78	1280.39
797.96	1265.64
798.13	1286.53
798.31	1252.54
798.49	1272.20
798.66	1250.08
798.84	1262.37
799.01	1262.78
799.19	1272.20
799.37	1227.96
799.54	1259.09
799.72	1240.25
799.90	1262.78
800.07	1255.00
800.25	1295.55
800.43	1236.97
800.60	1252.95
800.78	1242.30
800.95	1231.24
801.13	1250.08
801.31	1250.90
801.48	1248.44
801.66	1225.50
801.83	1262.37
802.01	1238.61
802.19	1287.35
802.36	1229.60
802.54	1264.42
802.71	1261.55
802.89	1273.02
803.07	1271.79
803.24	1275.88
803.42	1265.24
803.59	1287.76
803.77	1270.56
803.95	1230.83
804.12	1259.91
804.30	1249.26
804.47	1273.84
804.65	1248.85
804.82	1264.42
805.00	1269.33
805.18	1265.24
805.35	1260.32
805.53	1265.64
805.70	1246.39
805.88	1236.97
806.05	1254.18
806.23	1270.97
806.41	1256.22
806.58	1256.22
806.76	1260.32
806.93	1236.15
807.11	1240.25
807.28	1261.14
807.46	1242.71
807.64	1256.63
807.81	1273.84
807.99	1254.59
808.16	1264.42
808.34	1259.09
808.51	1240.66
808.69	1253.77
808.86	1244.76
809.04	1289.81
809.21	1233.70
809.39	1246.39
809.56	1252.54
809.74	1270.97
809.92	1239.84
810.09	1258.68
810.27	1239.02
810.44	1259.09
810.62	1250.49
810.79	1281.62
810.97	1261.14
811.14	1250.90
811.32	1259.91
811.49	1262.78
811.67	1266.05
811.84	1289.81
812.02	1269.33
812.19	1264.42
812.37	1239.43
812.54	1271.79
812.72	1260.32
812.89	1280.80
813.07	1253.36
813.24	1290.63
813.42	1258.68
813.59	1271.38
813.77	1266.46
813.94	1284.08
814.12	1246.39
814.29	1289.40
814.47	1265.24
814.64	1249.26
814.82	1276.29
814.99	1249.67
815.17	1262.78
815.34	1237.38
815.52	1242.71
815.69	1261.14
815.86	1261.55
816.04	1262.37
816.21	1245.57
816.39	1247.21
816.56	1270.56
816.74	1233.70
816.91	1272.61
817.09	1265.24
817.26	1248.03
817.44	1244.35
817.61	1248.85
817.79	1252.54
817.96	1270.15
818.13	1272.20
818.31	1274.25
818.48	1276.70
818.66	1247.62
818.83	1246.80
819.01	1269.33
819.18	1276.70
819.36	1245.57
819.53	1300.05
819.70	1266.87
819.88	1232.06
820.05	1236.15
820.23	1282.03
820.40	1273.02
820.58	1272.61
820.75	1263.60
820.92	1235.33
821.10	1239.43
821.27	1256.63
821.45	1269.33
821.62	1292.27
821.79	1251.72
821.97	1251.31
822.14	1242.71
822.32	1267.69
822.49	1206.66
822.66	1257.86
822.84	1249.67
823.01	1264.01
823.19	1277.52
823.36	1252.13
823.53	1230.01
823.71	1262.37
823.88	1233.29
824.06	1257.86
824.23	1230.83
824.40	1293.09
824.58	1252.13
824.75	1262.78
824.93	1239.02
825.10	1261.96
825.27	1233.29
825.45	1268.10
825.62	1283.67
825.79	1284.90
825.97	1246.80
826.14	1270.15
826.32	1271.79
826.49	1270.15
826.66	1258.68
826.84	1255.40
827.01	1241.48
827.18	1213.63
827.36	1245.57
827.53	1251.31
827.70	1240.25
827.88	1259.50
828.05	1250.49
828.22	1282.03
828.40	1266.46
828.57	1229.60
828.74	1271.79
828.92	1256.22
829.09	1259.50
829.27	1285.31
829.44	1244.35
829.61	1245.98
829.79	1285.31
829.96	1267.69
830.13	1247.62
830.30	1240.25
830.48	1272.61
830.65	1279.57
830.82	1229.19
831.00	1257.45
831.17	1257.86
831.34	1260.32
831.52	1261.14
831.69	1240.25
831.86	1224.28
832.04	1283.26
832.21	1279.98
832.38	1273.02
832.56	1241.07
832.73	1263.19
832.90	1271.79
833.07	1252.95
833.25	1262.78
833.42	1262.37
833.59	1287.76
833.77	1247.21
833.94	1258.68
834.11	1252.13
834.29	1284.08
834.46	1237.38
834.63	1262.78
834.80	1260.32
834.98	1252.54
835.15	1264.83
835.32	1252.95
835.49	1263.60
835.67	1246.39
835.84	1244.76
836.01	1245.57
836.19	1227.96
836.36	1247.62
836.53	1252.54
836.70	1260.32
836.88	1257.86
837.05	1245.57
837.22	1257.45
837.39	1267.28
837.57	1245.57
837.74	1275.07
837.91	1261.96
838.08	1264.42
838.26	1257.45
838.43	1278.34
838.60	1236.56
838.77	1264.42
838.95	1275.88
839.12	1272.20
839.29	1282.03
839.46	1262.78
839.64	1261.14
839.81	1285.71
839.98	1279.57
840.15	1256.63
840.32	1300.87
840.50	1259.50
840.67	1247.62
840.84	1243.94
841.01	1245.57
841.19	1259.50
841.36	1272.20
841.53	1232.88
841.70	1271.38
841.87	1226.32
842.05	1256.63
842.22	1274.25
842.39	1277.11
842.56	1270.56
842.73	1273.43
842.91	1248.85
843.08	1267.28
843.25	1295.95
843.42	1279.57
843.59	1251.72
843.77	1266.05
843.94	1274.25
844.11	1243.94
844.28	1268.92
844.45	1263.60
844.62	1262.37
844.80	1256.63
844.97	1268.10
845.14	1248.44
845.31	1280.39
845.48	1282.44
845.65	1273.84
845.83	1239.02
846.00	1264.42
846.17	1286.94
846.34	1254.18
846.51	1265.24
846.68	1266.87
846.86	1236.56
847.03	1211.58
847.20	1245.98
847.37	1270.97
847.54	1237.38
847.71	1248.44
847.89	1274.66
848.06	1261.55
848.23	1284.08
848.40	1259.91
848.57	1274.66
848.74	1279.16
848.91	1240.25
849.08	1282.03
849.26	1265.24
849.43	1266.05
849.60	1248.03
849.77	1244.35
849.94	1226.32
850.11	1235.74
850.28	1256.63
850.46	1228.78
850.63	1280.80
850.80	1243.53
850.97	1263.19
851.14	1260.32
851.31	1254.59
851.48	1251.72
851.65	1255.00
851.82	1256.22
852.00	1261.14
852.17	1253.36
852.34	1272.20
852.51	1244.35
852.68	1298.82
852.85	1257.04
853.02	1273.43
853.19	1237.79
853.36	1258.68
853.53	1260.32
853.70	1269.33
853.88	1266.87
854.05	1274.25
854.22	1253.36
854.39	1268.10
854.56	1249.26
854.73	1264.01
854.90	1267.28
855.07	1238.61
855.24	1250.49
855.41	1291.86
855.58	1275.47
855.75	1239.84
855.92	1245.16
856.09	1286.94
856.27	1255.00
856.44	1258.27
856.61	1259.50
856.78	1262.78
856.95	1237.38
857.12	1247.62
857.29	1236.97
857.46	1279.98
857.63	1259.50
857.80	1268.92
857.97	1274.66
858.14	1256.22
858.31	1239.84
858.48	1261.96
858.65	1257.86
858.82	1245.57
858.99	1261.55
859.16	1237.79
859.33	1267.28
859.50	1256.22
859.67	1277.52
859.84	1243.53
860.01	1247.62
860.18	1262.37
860.35	1252.13
860.52	1228.78
860.69	1264.01
860.86	1236.15
861.03	1252.95
861.20	1274.66
861.37	1270.56
861.54	1248.03
861.71	1284.49
861.88	1270.56
862.05	1256.63
862.22	1255.00
862.39	1286.12
862.56	1234.52
862.73	1251.31
862.90	1216.49
863.07	1250.49
863.24	1267.69
863.41	1259.50
863.58	1255.00
863.75	1249.26
863.92	1268.92
864.09	1257.86
864.26	1245.16
864.43	1255.81
864.60	1253.36
864.77	1264.42
864.94	1254.59
865.11	1229.60
865.28	1219.36
865.45	1296.77
865.62	1260.32
865.79	1259.91
865.96	1265.64
866.13	1266.46
866.30	1260.73
866.47	1215.67
866.64	1264.42
866.81	1257.45
866.98	1234.11
867.15	1252.13
867.31	1253.36
867.48	1252.95
867.65	1266.87
867.82	1288.99
867.99	1242.71
868.16	1283.26
868.33	1244.76
868.50	1254.18
868.67	1227.14
868.84	1260.73
869.01	1261.14
869.18	1250.49
869.35	1276.29
869.52	1247.62
869.68	1267.28
869.85	1258.27
870.02	1268.10
870.19	1256.63
870.36	1282.85
870.53	1232.06
870.70	1261.96
870.87	1240.66
871.04	1278.75
871.21	1265.24
871.38	1241.89
871.54	1239.43
871.71	1250.08
871.88	1250.90
872.05	1268.51
872.22	1253.77
872.39	1275.88
872.56	1245.57
872.73	1250.49
872.90	1254.59
873.06	1274.25
873.23	1232.06
873.40	1293.50
873.57	1290.63
873.74	1267.69
873.91	1286.94
874.08	1283.26
874.25	1250.08
874.41	1273.43
874.58	1235.33
874.75	1263.19
874.92	1265.64
875.09	1241.07
875.26	1249.67
875.43	1256.63
875.59	1247.21
875.76	1251.31
875.93	1247.21
876.10	1286.94
876.27	1258.68
876.44	1279.98
876.61	1268.10
876.77	1281.62
876.94	1226.73
877.11	1268.51
877.28	1294.32
877.45	1258.68
877.62	1229.60
877.78	1233.29
877.95	1275.88
878.12	1256.22
878.29	1265.64
878.46	1251.31
878.62	1267.69
878.79	1282.85
878.96	1268.92
879.13	1259.50
879.30	1264.01
879.47	1271.79
879.63	1259.09
879.80	1275.47
879.97	1233.70
880.14	1254.18
880.31	1274.66
880.47	1286.94
880.64	1259.91
880.81	1278.75
880.98	1267.28
881.15	1285.71
881.31	1241.89
881.48	1275.47
881.65	1251.72
881.82	1250.49
881.99	1243.53
882.15	1261.14
882.32	1258.68
882.49	1256.22
882.66	1279.98
882.82	1253.77
882.99	1251.72
883.16	1249.67
883.33	1235.33
883.49	1256.63
883.66	1262.78
883.83	1270.97
884.00	1227.55
884.17	1250.49
884.33	1248.44
884.50	1259.09
884.67	1295.55
884.84	1260.32
885.00	1251.31
885.17	1275.88
885.34	1265.64
885.51	1275.07
885.67	1270.56
885.84	1261.55
886.01	1246.80
886.18	1257.04
886.34	1284.08
886.51	1239.43
886.68	1269.74
886.84	1268.10
887.01	1284.90
887.18	1313.57
887.35	1264.83
887.51	1245.57
887.68	1264.01
887.85	1285.71
888.02	1246.39
888.18	1251.31
888.35	1274.25
888.52	1222.64
888.68	1232.47
>>>>>End Processed Spectral Data<<<<<
