# Supplementary material for: Design of a Novel Low Cost Point of Care Tampon (POCkeT) Colposcope for Use in Resource Limited Settings
Source: PLoS One. 2015 Sep 2;10(9):e0135869. doi: 10.1371/journal.pone.0135869 (PMC4557989; doi:10.1371/journal.pone.0135869)
Supplement: S1 File — A caption document for each sub-folder and file (S1 Detailed File Key) is found within the archive. Folder (S2) contains the set of raw images from quantitative imaging characterization between systems. Folder (S3) contains the CAD files for the custom circuit boards used in our POCkeT Colposcope. Folder (S4) contains the 3D CAD files for the probe handle and bill of materials. Folder (S5) contains the complete set of n = 5 replicate spectra files captured from each digital colposcope system. (ZIP) [file pone.0135869.s001.zip › S1 Supplementary Files/S5/S5 Spectra DD.txt]

SpectraSuite Data File
++++++++++++++++++++++++++++++++++++
Date: Mon Oct 13 14:16:22 EDT 2014
User: CTL11
Dark Spectrum Present: No
Reference Spectrum Present: No
Number of Sampled Component Spectra: 1
Spectrometers: USB4E01788
Integration Time (usec): 12000 (USB4E01788)
Spectra Averaged: 5 (USB4E01788)
Boxcar Smoothing: 0 (USB4E01788)
Correct for Electrical Dark: No (USB4E01788)
Strobe/Lamp Enabled: No (USB4E01788)
Correct for Detector Non-linearity: No (USB4E01788)
Correct for Stray Light: No (USB4E01788)
Number of Pixels in Processed Spectrum: 3648
>>>>>Begin Processed Spectral Data<<<<<
178.07	1245.57
178.29	1245.57
178.50	1245.57
178.72	1224.69
178.94	1230.83
179.15	1258.68
179.37	1277.93
179.59	1278.34
179.81	1292.68
180.02	1248.44
180.24	1252.95
180.46	1255.81
180.67	1266.87
180.89	1260.32
181.11	1261.14
181.32	1259.91
181.54	1240.25
181.76	1259.50
181.97	1247.62
182.19	1257.04
182.41	1250.08
182.62	1254.18
182.84	1263.19
183.06	1242.71
183.27	1252.95
183.49	1269.74
183.71	1225.50
183.92	1248.44
184.14	1266.46
184.35	1270.15
184.57	1292.27
184.79	1239.43
185.00	1259.09
185.22	1252.95
185.44	1282.85
185.65	1222.23
185.87	1261.14
186.09	1268.51
186.30	1230.83
186.52	1273.02
186.74	1272.20
186.95	1240.25
187.17	1229.19
187.39	1293.50
187.60	1261.14
187.82	1255.81
188.03	1236.97
188.25	1267.28
188.47	1236.15
188.68	1253.77
188.90	1295.55
189.12	1244.35
189.33	1268.51
189.55	1265.64
189.77	1252.13
189.98	1269.33
190.20	1261.96
190.41	1247.21
190.63	1294.73
190.85	1249.26
191.06	1255.81
191.28	1255.40
191.50	1257.04
191.71	1250.90
191.93	1230.42
192.14	1257.04
192.36	1258.68
192.58	1266.05
192.79	1247.62
193.01	1252.95
193.23	1284.90
193.44	1257.04
193.66	1252.54
193.87	1255.81
194.09	1225.91
194.31	1253.36
194.52	1265.24
194.74	1225.50
194.96	1265.24
195.17	1239.02
195.39	1263.60
195.60	1264.83
195.82	1261.55
196.04	1242.71
196.25	1268.51
196.47	1281.62
196.68	1273.84
196.90	1266.05
197.12	1255.40
197.33	1268.10
197.55	1272.20
197.76	1282.03
197.98	1258.68
198.20	1248.85
198.41	1293.50
198.63	1263.60
198.84	1259.09
199.06	1246.39
199.28	1238.61
199.49	1259.91
199.71	1219.77
199.92	1290.22
200.14	1281.62
200.36	1264.01
200.57	1277.52
200.79	1255.40
201.00	1259.91
201.22	1245.16
201.43	1265.24
201.65	1241.89
201.87	1259.50
202.08	1263.19
202.30	1242.71
202.51	1286.12
202.73	1276.29
202.95	1255.81
203.16	1256.22
203.38	1254.18
203.59	1263.19
203.81	1245.98
204.02	1261.55
204.24	1289.40
204.46	1270.56
204.67	1277.11
204.89	1282.85
205.10	1269.33
205.32	1254.59
205.53	1258.27
205.75	1240.66
205.96	1289.81
206.18	1254.18
206.40	1251.72
206.61	1248.03
206.83	1222.64
207.04	1272.20
207.26	1269.74
207.47	1245.17
207.69	1250.49
207.91	1243.53
208.12	1266.46
208.34	1267.69
208.55	1276.70
208.77	1271.79
208.98	1227.96
209.20	1219.77
209.41	1264.42
209.63	1253.77
209.85	1260.32
210.06	1288.17
210.28	1275.07
210.49	1286.94
210.71	1253.36
210.92	1268.92
211.14	1245.17
211.35	1269.74
211.57	1279.16
211.78	1265.64
212.00	1265.64
212.21	1285.71
212.43	1254.59
212.65	1266.46
212.86	1260.73
213.08	1252.54
213.29	1249.26
213.51	1242.30
213.72	1261.55
213.94	1254.18
214.15	1266.05
214.37	1253.36
214.58	1275.07
214.80	1241.48
215.01	1280.80
215.23	1244.76
215.44	1266.87
215.66	1248.44
215.87	1256.63
216.09	1248.85
216.31	1285.31
216.52	1267.69
216.74	1279.16
216.95	1273.43
217.17	1262.78
217.38	1250.49
217.60	1266.46
217.81	1250.49
218.03	1244.76
218.24	1273.43
218.46	1231.24
218.67	1259.09
218.89	1260.73
219.10	1262.78
219.32	1264.42
219.53	1231.24
219.75	1250.49
219.96	1275.88
220.18	1232.88
220.39	1264.01
220.61	1264.42
220.82	1281.21
221.04	1239.84
221.25	1266.05
221.47	1248.03
221.68	1279.98
221.90	1268.51
222.11	1249.26
222.33	1295.14
222.54	1269.74
222.76	1258.27
222.97	1243.12
223.19	1259.50
223.40	1273.84
223.62	1241.89
223.83	1262.78
224.05	1265.64
224.26	1261.14
224.48	1280.39
224.69	1287.76
224.91	1258.68
225.12	1256.22
225.34	1232.88
225.55	1261.96
225.77	1296.77
225.98	1264.83
226.19	1254.59
226.41	1235.33
226.62	1260.32
226.84	1248.85
227.05	1261.55
227.27	1263.19
227.48	1257.86
227.70	1258.27
227.91	1258.27
228.13	1241.48
228.34	1268.92
228.56	1276.70
228.77	1275.47
228.99	1290.63
229.20	1252.95
229.42	1275.47
229.63	1243.53
229.84	1268.10
230.06	1274.66
230.27	1252.54
230.49	1246.39
230.70	1244.35
230.92	1255.00
231.13	1244.76
231.35	1250.90
231.56	1275.47
231.78	1277.11
231.99	1257.86
232.20	1266.05
232.42	1247.21
232.63	1295.55
232.85	1248.44
233.06	1263.60
233.28	1264.42
233.49	1261.14
233.71	1277.93
233.92	1252.13
234.13	1250.49
234.35	1266.87
234.56	1248.44
234.78	1264.42
234.99	1246.80
235.21	1230.83
235.42	1259.09
235.64	1258.27
235.85	1238.61
236.06	1255.00
236.28	1266.05
236.49	1268.10
236.71	1274.66
236.92	1259.91
237.14	1266.46
237.35	1254.18
237.56	1252.95
237.78	1225.50
237.99	1285.71
238.21	1246.80
238.42	1287.35
238.64	1256.63
238.85	1270.56
239.06	1239.02
239.28	1260.73
239.49	1266.05
239.71	1299.23
239.92	1252.54
240.13	1239.43
240.35	1254.18
240.56	1240.66
240.78	1277.52
240.99	1262.37
241.21	1260.32
241.42	1295.55
241.63	1284.49
241.85	1254.59
242.06	1280.80
242.28	1265.24
242.49	1286.94
242.70	1245.57
242.92	1267.28
243.13	1251.72
243.35	1250.08
243.56	1270.15
243.77	1264.42
243.99	1245.98
244.20	1278.34
244.42	1238.20
244.63	1242.30
244.84	1280.39
245.06	1223.87
245.27	1238.20
245.49	1233.29
245.70	1268.92
245.91	1241.48
246.13	1255.81
246.34	1231.65
246.55	1259.91
246.77	1260.32
246.98	1249.26
247.20	1280.80
247.41	1253.36
247.62	1279.16
247.84	1273.84
248.05	1277.93
248.27	1255.40
248.48	1236.15
248.69	1213.63
248.91	1258.68
249.12	1255.00
249.33	1243.94
249.55	1258.27
249.76	1253.36
249.98	1306.60
250.19	1287.35
250.40	1282.85
250.62	1245.16
250.83	1277.11
251.04	1238.20
251.26	1275.88
251.47	1273.43
251.68	1227.14
251.90	1271.38
252.11	1267.69
252.33	1268.92
252.54	1243.94
252.75	1250.08
252.97	1244.35
253.18	1265.64
253.39	1232.06
253.61	1266.46
253.82	1259.50
254.03	1261.96
254.25	1273.02
254.46	1283.26
254.67	1285.71
254.89	1261.96
255.10	1287.35
255.31	1290.63
255.53	1250.49
255.74	1294.32
255.96	1276.29
256.17	1271.38
256.38	1260.32
256.60	1264.01
256.81	1272.20
257.02	1263.19
257.24	1252.54
257.45	1272.20
257.66	1249.67
257.88	1266.05
258.09	1270.15
258.30	1243.53
258.52	1279.98
258.73	1240.66
258.94	1245.57
259.16	1221.82
259.37	1295.95
259.58	1269.74
259.80	1254.59
260.01	1229.60
260.22	1252.54
260.43	1246.80
260.65	1263.60
260.86	1240.25
261.07	1272.20
261.29	1243.53
261.50	1261.55
261.71	1239.84
261.93	1274.66
262.14	1242.71
262.35	1288.17
262.57	1252.54
262.78	1283.26
262.99	1252.95
263.21	1246.80
263.42	1271.38
263.63	1281.21
263.85	1270.97
264.06	1249.67
264.27	1241.07
264.48	1248.44
264.70	1268.51
264.91	1258.68
265.12	1255.40
265.34	1251.31
265.55	1266.46
265.76	1246.80
265.98	1242.30
266.19	1274.66
266.40	1215.26
266.61	1248.85
266.83	1264.83
267.04	1250.08
267.25	1262.78
267.47	1270.15
267.68	1230.01
267.89	1273.02
268.10	1255.00
268.32	1259.09
268.53	1253.77
268.74	1265.64
268.96	1268.51
269.17	1271.38
269.38	1275.07
269.59	1235.33
269.81	1270.15
270.02	1245.98
270.23	1244.76
270.45	1260.73
270.66	1257.86
270.87	1286.53
271.08	1276.70
271.30	1273.02
271.51	1259.91
271.72	1241.89
271.93	1248.44
272.15	1227.14
272.36	1252.95
272.57	1237.79
272.79	1229.60
273.00	1269.33
273.21	1268.92
273.42	1244.35
273.64	1260.32
273.85	1235.74
274.06	1247.21
274.27	1260.73
274.49	1257.86
274.70	1251.72
274.91	1283.26
275.12	1234.93
275.34	1250.49
275.55	1249.26
275.76	1270.15
275.97	1248.85
276.19	1264.42
276.40	1256.22
276.61	1254.59
276.82	1262.78
277.04	1233.29
277.25	1242.71
277.46	1257.86
277.67	1256.63
277.89	1269.74
278.10	1257.04
278.31	1256.63
278.52	1275.47
278.74	1255.81
278.95	1273.84
279.16	1243.12
279.37	1216.90
279.58	1238.61
279.80	1269.33
280.01	1274.66
280.22	1276.70
280.43	1239.84
280.65	1246.39
280.86	1270.56
281.07	1264.42
281.28	1274.66
281.50	1273.02
281.71	1264.42
281.92	1246.80
282.13	1277.93
282.34	1274.25
282.56	1263.60
282.77	1264.83
282.98	1261.14
283.19	1277.93
283.40	1279.98
283.62	1279.98
283.83	1264.01
284.04	1226.32
284.25	1250.08
284.47	1218.13
284.68	1248.85
284.89	1269.74
285.10	1251.31
285.31	1276.29
285.53	1269.74
285.74	1272.61
285.95	1229.19
286.16	1250.08
286.37	1277.11
286.59	1249.26
286.80	1252.54
287.01	1260.32
287.22	1233.70
287.43	1244.76
287.65	1235.33
287.86	1264.83
288.07	1248.03
288.28	1241.07
288.49	1263.60
288.71	1254.59
288.92	1261.55
289.13	1248.03
289.34	1264.42
289.55	1245.98
289.76	1257.45
289.98	1260.73
290.19	1234.52
290.40	1243.12
290.61	1231.24
290.82	1255.40
291.04	1275.07
291.25	1257.86
291.46	1248.85
291.67	1240.25
291.88	1237.38
292.09	1265.64
292.31	1240.25
292.52	1230.83
292.73	1242.71
292.94	1250.90
293.15	1282.03
293.36	1261.55
293.58	1316.02
293.79	1274.25
294.00	1276.70
294.21	1265.64
294.42	1266.05
294.63	1273.84
294.85	1232.06
295.06	1265.24
295.27	1255.40
295.48	1244.35
295.69	1245.57
295.90	1282.85
296.12	1260.73
296.33	1227.14
296.54	1241.07
296.75	1241.48
296.96	1243.12
297.17	1213.63
297.38	1248.03
297.60	1280.39
297.81	1228.37
298.02	1277.52
298.23	1236.97
298.44	1291.45
298.65	1256.63
298.86	1250.49
299.08	1234.52
299.29	1295.55
299.50	1257.86
299.71	1281.62
299.92	1279.16
300.13	1252.54
300.34	1280.39
300.55	1255.40
300.77	1256.22
300.98	1288.99
301.19	1270.97
301.40	1259.09
301.61	1267.28
301.82	1208.71
302.03	1242.71
302.25	1258.68
302.46	1255.81
302.67	1231.24
302.88	1236.15
303.09	1277.93
303.30	1237.79
303.51	1267.69
303.72	1273.84
303.93	1283.67
304.15	1271.38
304.36	1257.04
304.57	1267.69
304.78	1234.52
304.99	1240.66
305.20	1242.71
305.41	1241.48
305.62	1258.68
305.83	1225.50
306.05	1276.29
306.26	1243.53
306.47	1236.15
306.68	1266.05
306.89	1251.72
307.10	1255.81
307.31	1268.10
307.52	1245.57
307.73	1275.07
307.94	1269.33
308.16	1255.00
308.37	1228.78
308.58	1264.83
308.79	1273.02
309.00	1254.18
309.21	1252.54
309.42	1260.73
309.63	1250.08
309.84	1243.94
310.05	1257.86
310.26	1272.61
310.48	1231.65
310.69	1267.69
310.90	1248.03
311.11	1263.19
311.32	1264.01
311.53	1283.67
311.74	1228.37
311.95	1243.94
312.16	1242.71
312.37	1260.32
312.58	1270.15
312.79	1262.37
313.00	1248.85
313.21	1227.55
313.43	1260.73
313.64	1262.37
313.85	1236.15
314.06	1281.62
314.27	1297.59
314.48	1252.95
314.69	1275.07
314.90	1266.46
315.11	1279.57
315.32	1262.78
315.53	1253.36
315.74	1277.93
315.95	1270.15
316.16	1251.31
316.37	1242.30
316.58	1282.44
316.79	1245.17
317.01	1257.86
317.22	1235.74
317.43	1274.66
317.64	1247.21
317.85	1270.56
318.06	1259.91
318.27	1241.07
318.48	1250.49
318.69	1252.95
318.90	1268.92
319.11	1231.24
319.32	1232.47
319.53	1272.20
319.74	1259.09
319.95	1264.42
320.16	1270.97
320.37	1287.76
320.58	1279.16
320.79	1239.02
321.00	1245.16
321.21	1246.80
321.42	1270.56
321.63	1274.25
321.84	1238.20
322.05	1258.27
322.26	1254.18
322.47	1264.83
322.68	1214.04
322.90	1257.86
323.11	1284.49
323.32	1257.86
323.53	1229.60
323.74	1243.53
323.95	1239.84
324.16	1232.88
324.37	1228.37
324.58	1260.73
324.79	1268.10
325.00	1269.33
325.21	1252.54
325.42	1251.72
325.63	1263.19
325.84	1297.59
326.05	1238.20
326.26	1254.18
326.47	1252.54
326.68	1278.75
326.89	1246.80
327.10	1287.35
327.31	1260.32
327.52	1269.33
327.73	1285.31
327.94	1267.28
328.15	1257.45
328.36	1244.76
328.57	1236.56
328.78	1261.55
328.99	1269.74
329.20	1269.33
329.41	1245.98
329.62	1283.67
329.83	1257.86
330.04	1264.01
330.25	1248.44
330.46	1299.23
330.67	1275.88
330.87	1267.28
331.08	1264.42
331.29	1283.26
331.50	1247.21
331.71	1267.28
331.92	1228.78
332.13	1250.08
332.34	1241.07
332.55	1279.57
332.76	1244.35
332.97	1250.90
333.18	1236.97
333.39	1277.93
333.60	1233.29
333.81	1282.44
334.02	1243.94
334.23	1252.13
334.44	1260.73
334.65	1262.37
334.86	1279.98
335.07	1258.68
335.28	1242.71
335.49	1246.39
335.70	1248.85
335.91	1272.20
336.12	1259.09
336.33	1243.12
336.54	1287.35
336.74	1250.49
336.95	1285.31
337.16	1238.61
337.37	1261.55
337.58	1271.79
337.79	1223.46
338.00	1264.42
338.21	1245.16
338.42	1261.55
338.63	1262.78
338.84	1279.16
339.05	1258.27
339.26	1250.08
339.47	1275.88
339.68	1269.74
339.89	1270.15
340.10	1236.56
340.30	1221.00
340.51	1239.02
340.72	1262.37
340.93	1272.20
341.14	1248.85
341.35	1239.43
341.56	1262.78
341.77	1255.81
341.98	1259.91
342.19	1255.00
342.40	1264.42
342.61	1290.63
342.82	1270.15
343.02	1242.30
343.23	1286.53
343.44	1239.02
343.65	1237.79
343.86	1253.36
344.07	1255.40
344.28	1250.90
344.49	1279.98
344.70	1263.19
344.91	1226.32
345.12	1270.56
345.32	1264.83
345.53	1258.68
345.74	1256.22
345.95	1254.18
346.16	1266.87
346.37	1274.66
346.58	1237.79
346.79	1267.28
347.00	1225.09
347.21	1307.42
347.41	1258.27
347.62	1276.29
347.83	1270.15
348.04	1261.14
348.25	1238.61
348.46	1257.04
348.67	1263.60
348.88	1249.67
349.09	1265.64
349.29	1264.01
349.50	1264.83
349.71	1290.63
349.92	1255.81
350.13	1274.66
350.34	1245.98
350.55	1257.04
350.76	1246.80
350.97	1259.09
351.17	1245.98
351.38	1250.90
351.59	1255.00
351.80	1264.01
352.01	1267.69
352.22	1223.87
352.43	1261.14
352.63	1238.61
352.84	1251.72
353.05	1270.56
353.26	1287.35
353.47	1249.26
353.68	1257.86
353.89	1268.10
354.10	1236.15
354.30	1250.49
354.51	1259.50
354.72	1276.29
354.93	1272.20
355.14	1268.92
355.35	1240.25
355.55	1276.29
355.76	1230.83
355.97	1292.68
356.18	1268.51
356.39	1292.68
356.60	1227.96
356.81	1239.02
357.01	1289.81
357.22	1246.39
357.43	1201.34
357.64	1291.04
357.85	1276.70
358.06	1268.92
358.26	1248.03
358.47	1266.87
358.68	1248.85
358.89	1232.06
359.10	1252.13
359.31	1263.19
359.51	1262.37
359.72	1266.87
359.93	1280.80
360.14	1229.19
360.35	1238.61
360.56	1269.33
360.76	1260.73
360.97	1255.40
361.18	1266.05
361.39	1255.00
361.60	1273.84
361.81	1249.26
362.01	1252.54
362.22	1244.35
362.43	1267.69
362.64	1231.24
362.85	1239.02
363.05	1237.79
363.26	1278.75
363.47	1280.39
363.68	1249.26
363.89	1253.36
364.09	1268.92
364.30	1263.19
364.51	1256.63
364.72	1248.03
364.93	1255.81
365.13	1255.81
365.34	1270.97
365.55	1283.67
365.76	1236.56
365.97	1226.32
366.17	1256.63
366.38	1282.03
366.59	1246.39
366.80	1264.01
367.01	1243.12
367.21	1262.78
367.42	1245.98
367.63	1276.70
367.84	1254.18
368.05	1228.37
368.25	1252.95
368.46	1276.29
368.67	1232.06
368.88	1241.89
369.08	1279.98
369.29	1265.24
369.50	1279.16
369.71	1245.16
369.92	1249.67
370.12	1290.22
370.33	1282.85
370.54	1275.07
370.75	1282.44
370.95	1239.43
371.16	1258.27
371.37	1243.53
371.58	1243.12
371.78	1257.86
371.99	1253.77
372.20	1246.80
372.41	1273.84
372.61	1262.37
372.82	1266.46
373.03	1235.33
373.24	1247.62
373.45	1261.55
373.65	1236.97
373.86	1241.89
374.07	1249.67
374.28	1253.77
374.48	1235.74
374.69	1279.57
374.90	1258.27
375.11	1256.22
375.31	1236.56
375.52	1235.33
375.73	1258.68
375.93	1278.34
376.14	1256.63
376.35	1258.68
376.56	1239.84
376.76	1265.64
376.97	1265.64
377.18	1282.85
377.39	1264.83
377.59	1248.44
377.80	1251.31
378.01	1252.54
378.22	1270.56
378.42	1268.10
378.63	1242.30
378.84	1244.76
379.04	1292.68
379.25	1275.47
379.46	1243.94
379.67	1267.69
379.87	1261.14
380.08	1239.02
380.29	1255.00
380.50	1264.42
380.70	1259.91
380.91	1270.15
381.12	1268.51
381.32	1227.14
381.53	1259.50
381.74	1247.21
381.95	1241.48
382.15	1279.57
382.36	1259.50
382.57	1256.22
382.77	1266.05
382.98	1255.40
383.19	1239.02
383.39	1256.22
383.60	1275.07
383.81	1258.27
384.02	1273.84
384.22	1284.90
384.43	1222.64
384.64	1269.74
384.84	1251.31
385.05	1280.80
385.26	1242.30
385.46	1255.40
385.67	1247.62
385.88	1242.71
386.08	1291.86
386.29	1235.33
386.50	1293.91
386.70	1274.66
386.91	1232.47
387.12	1255.00
387.33	1264.01
387.53	1263.19
387.74	1251.72
387.95	1258.68
388.15	1226.32
388.36	1238.20
388.57	1308.24
388.77	1242.30
388.98	1229.60
389.19	1279.57
389.39	1277.11
389.60	1239.84
389.81	1267.28
390.01	1266.46
390.22	1283.26
390.43	1267.69
390.63	1242.30
390.84	1251.72
391.05	1234.11
391.25	1281.21
391.46	1259.91
391.67	1256.22
391.87	1256.63
392.08	1256.63
392.28	1248.85
392.49	1233.29
392.70	1289.40
392.90	1256.22
393.11	1261.14
393.32	1260.73
393.52	1245.57
393.73	1271.38
393.94	1230.83
394.14	1256.22
394.35	1264.83
394.56	1245.98
394.76	1262.37
394.97	1235.33
395.17	1245.17
395.38	1243.12
395.59	1246.80
395.79	1257.04
396.00	1255.81
396.21	1266.87
396.41	1238.61
396.62	1240.66
396.83	1244.76
397.03	1261.96
397.24	1268.51
397.44	1250.90
397.65	1226.32
397.86	1253.77
398.06	1271.79
398.27	1268.51
398.47	1257.45
398.68	1235.33
398.89	1247.21
399.09	1283.67
399.30	1266.05
399.51	1274.25
399.71	1255.00
399.92	1244.35
400.12	1260.32
400.33	1279.16
400.54	1272.20
400.74	1298.82
400.95	1275.47
401.15	1299.23
401.36	1285.31
401.57	1275.88
401.77	1227.14
401.98	1274.25
402.18	1259.91
402.39	1260.32
402.60	1285.31
402.80	1249.26
403.01	1227.96
403.21	1275.47
403.42	1255.40
403.63	1272.20
403.83	1255.81
404.04	1255.00
404.24	1242.30
404.45	1244.76
404.65	1254.59
404.86	1235.74
405.07	1253.77
405.27	1244.35
405.48	1252.95
405.68	1270.97
405.89	1278.34
406.10	1296.36
406.30	1246.39
406.51	1248.44
406.71	1261.14
406.92	1272.61
407.12	1256.63
407.33	1213.22
407.53	1305.78
407.74	1267.28
407.95	1243.94
408.15	1249.67
408.36	1264.01
408.56	1267.69
408.77	1264.83
408.97	1257.45
409.18	1288.17
409.39	1261.55
409.59	1284.49
409.80	1230.01
410.00	1255.40
410.21	1279.98
410.41	1238.61
410.62	1259.09
410.82	1252.54
411.03	1277.52
411.23	1275.07
411.44	1234.52
411.65	1230.42
411.85	1260.32
412.06	1264.01
412.26	1266.46
412.47	1241.89
412.67	1233.70
412.88	1218.13
413.08	1259.91
413.29	1244.35
413.49	1284.49
413.70	1235.74
413.90	1261.55
414.11	1248.03
414.31	1251.72
414.52	1261.14
414.73	1263.19
414.93	1269.33
415.14	1263.19
415.34	1243.94
415.55	1266.05
415.75	1247.21
415.96	1243.53
416.16	1284.49
416.37	1238.20
416.57	1254.18
416.78	1240.66
416.98	1248.85
417.19	1247.21
417.39	1266.05
417.60	1223.46
417.80	1288.17
418.01	1248.03
418.21	1259.09
418.42	1277.52
418.62	1222.64
418.83	1277.52
419.03	1291.86
419.24	1268.51
419.44	1268.51
419.65	1243.12
419.85	1247.21
420.06	1270.15
420.26	1217.72
420.47	1279.57
420.67	1279.98
420.88	1276.70
421.08	1253.36
421.29	1255.40
421.49	1290.22
421.70	1239.02
421.90	1243.53
422.11	1260.32
422.31	1241.07
422.52	1258.68
422.72	1253.77
422.93	1264.42
423.13	1270.15
423.34	1273.43
423.54	1260.73
423.74	1275.07
423.95	1257.86
424.15	1257.86
424.36	1252.95
424.56	1248.03
424.77	1225.50
424.97	1288.99
425.18	1242.71
425.38	1248.85
425.59	1241.89
425.79	1244.35
426.00	1271.79
426.20	1279.57
426.40	1269.33
426.61	1252.95
426.81	1269.74
427.02	1237.79
427.22	1239.84
427.43	1255.40
427.63	1248.03
427.84	1249.67
428.04	1218.95
428.25	1281.21
428.45	1284.90
428.65	1280.80
428.86	1260.73
429.06	1236.97
429.27	1255.40
429.47	1253.77
429.68	1272.20
429.88	1250.49
430.09	1246.39
430.29	1257.04
430.49	1253.36
430.70	1273.84
430.90	1263.19
431.11	1279.16
431.31	1279.57
431.52	1266.87
431.72	1216.08
431.92	1223.46
432.13	1246.80
432.33	1237.38
432.54	1250.90
432.74	1251.31
432.94	1252.54
433.15	1256.63
433.35	1231.24
433.56	1270.97
433.76	1268.51
433.97	1277.93
434.17	1248.85
434.37	1246.39
434.58	1226.73
434.78	1228.37
434.99	1276.29
435.19	1280.80
435.39	1246.39
435.60	1283.26
435.80	1265.24
436.01	1255.81
436.21	1234.93
436.41	1236.97
436.62	1245.98
436.82	1277.11
437.03	1234.11
437.23	1256.63
437.43	1261.14
437.64	1257.86
437.84	1261.14
438.05	1229.19
438.25	1264.01
438.45	1260.73
438.66	1260.32
438.86	1276.29
439.06	1253.77
439.27	1262.78
439.47	1265.24
439.68	1261.96
439.88	1272.20
440.08	1258.68
440.29	1266.05
440.49	1263.60
440.69	1236.56
440.90	1247.62
441.10	1259.91
441.31	1266.87
441.51	1256.22
441.71	1263.60
441.92	1263.19
442.12	1234.11
442.32	1250.90
442.53	1262.78
442.73	1259.50
442.94	1255.00
443.14	1245.16
443.34	1234.52
443.55	1259.09
443.75	1278.34
443.95	1266.87
444.16	1275.88
444.36	1275.07
444.56	1257.45
444.77	1259.09
444.97	1245.17
445.17	1244.76
445.38	1258.68
445.58	1261.55
445.78	1285.71
445.99	1238.20
446.19	1267.69
446.39	1260.32
446.60	1242.30
446.80	1265.24
447.00	1266.05
447.21	1268.92
447.41	1273.02
447.61	1259.50
447.82	1240.66
448.02	1236.56
448.22	1259.50
448.43	1265.24
448.63	1264.83
448.83	1227.14
449.04	1244.76
449.24	1267.28
449.44	1260.32
449.65	1271.79
449.85	1261.55
450.05	1262.78
450.26	1260.73
450.46	1234.93
450.66	1259.50
450.87	1250.08
451.07	1254.18
451.27	1247.62
451.47	1256.22
451.68	1239.02
451.88	1240.66
452.08	1238.61
452.29	1273.43
452.49	1319.71
452.69	1247.62
452.90	1257.86
453.10	1267.69
453.30	1249.67
453.51	1295.55
453.71	1218.13
453.91	1242.71
454.11	1265.24
454.32	1240.25
454.52	1227.96
454.72	1238.20
454.93	1239.02
455.13	1261.55
455.33	1270.56
455.53	1234.11
455.74	1244.35
455.94	1261.96
456.14	1261.14
456.35	1252.54
456.55	1268.10
456.75	1260.32
456.95	1228.78
457.16	1274.66
457.36	1242.30
457.56	1260.73
457.76	1252.95
457.97	1239.43
458.17	1271.79
458.37	1255.40
458.57	1272.61
458.78	1254.18
458.98	1224.69
459.18	1246.80
459.39	1246.80
459.59	1295.95
459.79	1266.87
459.99	1239.84
460.20	1233.70
460.40	1259.50
460.60	1239.84
460.80	1260.32
461.01	1254.18
461.21	1261.96
461.41	1230.42
461.61	1254.59
461.82	1266.87
462.02	1233.29
462.22	1221.41
462.42	1280.39
462.63	1275.07
462.83	1289.40
463.03	1250.90
463.23	1265.24
463.43	1249.67
463.64	1260.73
463.84	1248.85
464.04	1246.80
464.24	1235.74
464.45	1252.54
464.65	1266.87
464.85	1265.64
465.05	1257.86
465.26	1264.83
465.46	1263.19
465.66	1286.53
465.86	1258.68
466.06	1255.81
466.27	1293.50
466.47	1266.87
466.67	1286.53
466.87	1250.90
467.08	1265.64
467.28	1250.08
467.48	1238.61
467.68	1268.92
467.88	1229.60
468.09	1223.87
468.29	1250.08
468.49	1270.56
468.69	1254.18
468.89	1259.91
469.10	1255.81
469.30	1272.61
469.50	1260.32
469.70	1247.21
469.90	1255.00
470.11	1268.92
470.31	1244.76
470.51	1264.42
470.71	1227.96
470.91	1267.69
471.11	1243.53
471.32	1271.38
471.52	1286.53
471.72	1271.38
471.92	1254.59
472.12	1273.84
472.33	1271.38
472.53	1259.09
472.73	1193.97
472.93	1271.79
473.13	1245.98
473.33	1248.44
473.54	1257.04
473.74	1298.00
473.94	1251.72
474.14	1261.55
474.34	1257.86
474.55	1281.21
474.75	1262.78
474.95	1262.78
475.15	1286.12
475.35	1232.88
475.55	1272.61
475.75	1240.25
475.96	1293.50
476.16	1243.53
476.36	1261.96
476.56	1242.30
476.76	1268.10
476.96	1277.11
477.17	1243.94
477.37	1286.94
477.57	1264.42
477.77	1245.16
477.97	1243.94
478.17	1273.84
478.37	1239.02
478.58	1256.63
478.78	1242.30
478.98	1271.79
479.18	1218.13
479.38	1230.42
479.58	1251.31
479.78	1250.90
479.99	1252.95
480.19	1275.88
480.39	1234.11
480.59	1231.24
480.79	1250.08
480.99	1264.42
481.19	1234.52
481.39	1264.83
481.60	1253.36
481.80	1250.49
482.00	1279.16
482.20	1229.60
482.40	1287.76
482.60	1259.50
482.80	1254.18
483.00	1248.44
483.20	1262.78
483.41	1263.19
483.61	1272.20
483.81	1252.54
484.01	1249.67
484.21	1258.68
484.41	1266.46
484.61	1267.28
484.81	1245.16
485.01	1267.28
485.22	1277.93
485.42	1266.05
485.62	1241.48
485.82	1256.63
486.02	1267.69
486.22	1268.51
486.42	1253.36
486.62	1256.63
486.82	1275.07
487.02	1260.73
487.22	1256.63
487.43	1259.09
487.63	1252.95
487.83	1264.01
488.03	1258.27
488.23	1255.81
488.43	1245.17
488.63	1274.25
488.83	1279.57
489.03	1234.93
489.23	1270.56
489.43	1270.15
489.63	1247.21
489.83	1241.89
490.04	1265.24
490.24	1264.83
490.44	1248.85
490.64	1248.03
490.84	1244.76
491.04	1263.60
491.24	1257.45
491.44	1295.55
491.64	1234.52
491.84	1250.49
492.04	1254.59
492.24	1253.77
492.44	1249.67
492.64	1216.49
492.84	1273.43
493.04	1275.47
493.24	1254.18
493.45	1256.22
493.65	1232.06
493.85	1238.20
494.05	1260.32
494.25	1225.09
494.45	1263.60
494.65	1272.61
494.85	1263.60
495.05	1260.32
495.25	1241.89
495.45	1239.02
495.65	1269.74
495.85	1248.03
496.05	1256.22
496.25	1255.00
496.45	1217.72
496.65	1244.35
496.85	1223.05
497.05	1239.02
497.25	1256.63
497.45	1272.20
497.65	1256.22
497.85	1254.18
498.05	1278.75
498.25	1257.86
498.45	1254.59
498.65	1281.62
498.85	1270.56
499.05	1266.46
499.25	1233.70
499.45	1247.21
499.65	1259.50
499.85	1279.98
500.05	1273.02
500.25	1258.68
500.45	1271.38
500.65	1245.98
500.85	1241.89
501.05	1272.61
501.25	1254.18
501.45	1257.45
501.65	1261.14
501.85	1242.71
502.05	1257.45
502.25	1270.97
502.45	1271.38
502.65	1264.83
502.85	1239.84
503.05	1214.04
503.25	1250.90
503.45	1240.25
503.65	1236.97
503.85	1245.98
504.05	1248.03
504.25	1273.84
504.45	1231.65
504.65	1253.77
504.85	1254.18
505.05	1261.96
505.25	1241.48
505.45	1249.67
505.65	1256.22
505.85	1284.90
506.05	1252.54
506.25	1295.55
506.45	1265.24
506.65	1261.14
506.85	1262.78
507.05	1264.83
507.25	1231.65
507.45	1241.89
507.65	1256.22
507.85	1258.27
508.04	1228.78
508.24	1255.81
508.44	1261.55
508.64	1295.95
508.84	1252.13
509.04	1275.88
509.24	1270.97
509.44	1247.21
509.64	1245.16
509.84	1236.56
510.04	1238.20
510.24	1275.88
510.44	1230.83
510.64	1231.65
510.84	1250.90
511.04	1275.07
511.24	1231.65
511.43	1256.63
511.63	1252.54
511.83	1291.45
512.03	1237.79
512.23	1253.77
512.43	1264.83
512.63	1234.52
512.83	1246.80
513.03	1271.79
513.23	1277.52
513.43	1243.94
513.63	1260.73
513.83	1298.00
514.02	1251.72
514.22	1265.24
514.42	1268.51
514.62	1255.00
514.82	1261.96
515.02	1274.66
515.22	1231.24
515.42	1250.90
515.62	1286.94
515.82	1282.44
516.02	1236.15
516.21	1285.31
516.41	1257.04
516.61	1268.51
516.81	1279.16
517.01	1250.08
517.21	1244.35
517.41	1258.27
517.61	1229.19
517.81	1264.83
518.00	1243.53
518.20	1270.15
518.40	1258.68
518.60	1237.79
518.80	1261.55
519.00	1245.17
519.20	1238.61
519.40	1243.53
519.60	1257.45
519.79	1282.44
519.99	1259.50
520.19	1297.59
520.39	1241.07
520.59	1254.18
520.79	1257.86
520.99	1269.33
521.18	1240.66
521.38	1255.81
521.58	1226.32
521.78	1283.67
521.98	1266.05
522.18	1240.25
522.38	1232.06
522.58	1265.64
522.77	1235.33
522.97	1254.18
523.17	1260.32
523.37	1267.28
523.57	1285.31
523.77	1273.84
523.96	1277.52
524.16	1237.79
524.36	1262.78
524.56	1261.55
524.76	1249.67
524.96	1253.77
525.16	1242.71
525.35	1263.19
525.55	1259.50
525.75	1284.49
525.95	1226.73
526.15	1264.01
526.35	1246.80
526.54	1257.04
526.74	1266.87
526.94	1269.33
527.14	1266.46
527.34	1271.38
527.54	1257.04
527.73	1244.35
527.93	1282.85
528.13	1249.26
528.33	1254.18
528.53	1231.65
528.72	1229.19
528.92	1236.97
529.12	1260.73
529.32	1264.83
529.52	1282.44
529.72	1265.64
529.91	1257.86
530.11	1276.29
530.31	1253.36
530.51	1261.55
530.71	1222.23
530.90	1248.03
531.10	1284.90
531.30	1241.89
531.50	1257.45
531.70	1286.94
531.89	1252.54
532.09	1262.37
532.29	1246.80
532.49	1270.97
532.69	1267.69
532.88	1250.90
533.08	1237.38
533.28	1260.73
533.48	1250.08
533.67	1250.08
533.87	1248.03
534.07	1252.95
534.27	1276.70
534.47	1267.28
534.66	1252.13
534.86	1273.02
535.06	1282.44
535.26	1263.60
535.45	1271.38
535.65	1259.09
535.85	1227.14
536.05	1239.02
536.24	1243.53
536.44	1230.42
536.64	1259.50
536.84	1246.80
537.04	1255.00
537.23	1257.04
537.43	1264.83
537.63	1272.20
537.83	1245.17
538.02	1232.47
538.22	1239.02
538.42	1274.66
538.62	1245.57
538.81	1275.07
539.01	1233.70
539.21	1232.88
539.41	1266.46
539.60	1276.70
539.80	1249.26
540.00	1262.78
540.20	1268.10
540.39	1266.87
540.59	1239.02
540.79	1232.47
540.98	1245.98
541.18	1254.18
541.38	1266.46
541.58	1241.89
541.77	1243.53
541.97	1266.46
542.17	1298.00
542.37	1279.98
542.56	1270.56
542.76	1262.37
542.96	1255.81
543.15	1291.45
543.35	1282.85
543.55	1273.43
543.75	1268.92
543.94	1286.94
544.14	1252.54
544.34	1229.19
544.53	1222.23
544.73	1257.86
544.93	1258.27
545.13	1244.35
545.32	1250.49
545.52	1222.23
545.72	1267.28
545.91	1250.49
546.11	1242.71
546.31	1260.73
546.50	1295.14
546.70	1276.70
546.90	1267.69
547.10	1274.25
547.29	1269.74
547.49	1287.35
547.69	1209.12
547.88	1273.43
548.08	1234.93
548.28	1265.64
548.47	1255.00
548.67	1254.59
548.87	1248.03
549.06	1260.73
549.26	1247.21
549.46	1266.46
549.65	1227.14
549.85	1246.39
550.05	1274.25
550.24	1279.57
550.44	1241.07
550.64	1236.97
550.83	1242.30
551.03	1258.27
551.23	1253.36
551.42	1261.14
551.62	1231.65
551.82	1263.19
552.01	1259.09
552.21	1276.70
552.41	1256.63
552.60	1285.71
552.80	1270.15
553.00	1261.55
553.19	1248.44
553.39	1275.47
553.59	1246.39
553.78	1231.24
553.98	1261.55
554.18	1243.94
554.37	1252.54
554.57	1249.67
554.76	1266.46
554.96	1282.44
555.16	1227.14
555.35	1243.53
555.55	1271.38
555.75	1233.29
555.94	1219.77
556.14	1266.05
556.34	1256.22
556.53	1264.83
556.73	1249.67
556.92	1270.97
557.12	1227.96
557.32	1250.49
557.51	1257.86
557.71	1252.54
557.91	1255.81
558.10	1282.03
558.30	1248.03
558.49	1240.66
558.69	1273.43
558.89	1282.85
559.08	1251.31
559.28	1284.08
559.47	1246.80
559.67	1237.38
559.87	1284.08
560.06	1258.27
560.26	1266.05
560.45	1262.78
560.65	1248.44
560.85	1257.86
561.04	1248.03
561.24	1240.25
561.43	1293.50
561.63	1258.27
561.83	1227.14
562.02	1261.55
562.22	1249.26
562.41	1303.74
562.61	1262.37
562.81	1248.85
563.00	1252.54
563.20	1282.85
563.39	1265.24
563.59	1259.50
563.78	1248.85
563.98	1272.61
564.18	1241.48
564.37	1245.98
564.57	1255.40
564.76	1264.83
564.96	1258.27
565.15	1285.71
565.35	1264.01
565.55	1229.60
565.74	1304.15
565.94	1236.97
566.13	1238.20
566.33	1260.32
566.52	1264.83
566.72	1261.96
566.91	1266.05
567.11	1261.14
567.31	1258.27
567.50	1262.78
567.70	1211.17
567.89	1249.67
568.09	1248.85
568.28	1264.83
568.48	1284.49
568.67	1234.93
568.87	1275.47
569.06	1266.46
569.26	1266.87
569.46	1263.60
569.65	1243.12
569.85	1240.66
570.04	1257.45
570.24	1265.24
570.43	1225.09
570.63	1261.55
570.82	1230.01
571.02	1275.47
571.21	1232.06
571.41	1255.00
571.60	1274.25
571.80	1252.95
571.99	1263.60
572.19	1235.74
572.38	1255.40
572.58	1274.66
572.77	1252.13
572.97	1272.20
573.16	1245.57
573.36	1236.56
573.55	1258.68
573.75	1272.61
573.94	1256.63
574.14	1264.83
574.33	1273.02
574.53	1250.49
574.72	1260.32
574.92	1266.46
575.11	1240.66
575.31	1239.02
575.50	1250.49
575.70	1269.33
575.89	1263.60
576.09	1235.74
576.28	1248.85
576.48	1287.35
576.67	1277.93
576.87	1274.25
577.06	1263.60
577.26	1237.38
577.45	1259.50
577.65	1279.57
577.84	1258.68
578.04	1242.30
578.23	1252.13
578.43	1260.73
578.62	1255.81
578.82	1241.48
579.01	1252.95
579.21	1238.61
579.40	1266.05
579.59	1261.96
579.79	1250.49
579.98	1266.87
580.18	1242.30
580.37	1244.35
580.57	1264.01
580.76	1258.68
580.96	1265.64
581.15	1252.95
581.35	1241.07
581.54	1257.04
581.74	1257.86
581.93	1266.46
582.12	1270.56
582.32	1260.32
582.51	1276.29
582.71	1262.78
582.90	1248.03
583.10	1232.06
583.29	1236.15
583.48	1268.10
583.68	1258.27
583.87	1286.12
584.07	1264.01
584.26	1264.01
584.46	1252.95
584.65	1275.88
584.84	1245.57
585.04	1251.72
585.23	1267.69
585.43	1243.53
585.62	1227.55
585.82	1248.03
586.01	1253.36
586.20	1274.66
586.40	1259.09
586.59	1266.05
586.79	1266.46
586.98	1259.50
587.18	1254.18
587.37	1241.89
587.56	1288.99
587.76	1278.34
587.95	1244.76
588.15	1268.10
588.34	1253.77
588.53	1246.39
588.73	1263.19
588.92	1261.96
589.12	1234.93
589.31	1283.26
589.50	1234.52
589.70	1237.38
589.89	1257.04
590.08	1289.40
590.28	1255.40
590.47	1271.79
590.67	1230.83
590.86	1238.20
591.05	1249.67
591.25	1252.13
591.44	1279.57
591.64	1263.60
591.83	1236.56
592.02	1270.56
592.22	1251.72
592.41	1232.06
592.60	1249.26
592.80	1279.98
592.99	1253.77
593.18	1256.63
593.38	1235.74
593.57	1276.70
593.77	1257.45
593.96	1248.44
594.15	1259.91
594.35	1234.52
594.54	1240.66
594.73	1253.36
594.93	1253.77
595.12	1258.27
595.31	1250.49
595.51	1287.76
595.70	1224.69
595.89	1284.49
596.09	1234.52
596.28	1254.18
596.47	1246.39
596.67	1258.68
596.86	1220.59
597.06	1288.17
597.25	1242.71
597.44	1210.35
597.64	1258.27
597.83	1234.93
598.02	1253.77
598.22	1282.85
598.41	1236.56
598.60	1261.55
598.79	1254.59
598.99	1281.21
599.18	1232.88
599.37	1276.70
599.57	1282.03
599.76	1256.22
599.95	1257.45
600.15	1284.90
600.34	1219.36
600.53	1266.87
600.73	1282.03
600.92	1250.90
601.11	1233.70
601.31	1258.68
601.50	1240.66
601.69	1265.24
601.88	1290.63
602.08	1266.87
602.27	1237.79
602.46	1244.76
602.66	1258.68
602.85	1288.58
603.04	1252.13
603.24	1260.73
603.43	1268.92
603.62	1267.69
603.81	1257.86
604.01	1230.01
604.20	1240.66
604.39	1265.64
604.59	1259.09
604.78	1243.53
604.97	1274.25
605.16	1283.67
605.36	1247.62
605.55	1257.45
605.74	1216.08
605.94	1273.02
606.13	1260.73
606.32	1298.41
606.51	1262.37
606.71	1281.21
606.90	1249.67
607.09	1232.47
607.28	1249.26
607.48	1257.45
607.67	1243.94
607.86	1267.69
608.05	1286.94
608.25	1247.62
608.44	1260.73
608.63	1271.79
608.82	1248.44
609.02	1246.80
609.21	1237.79
609.40	1270.15
609.59	1247.62
609.79	1260.73
609.98	1250.49
610.17	1246.39
610.36	1260.73
610.56	1255.40
610.75	1264.01
610.94	1262.37
611.13	1250.90
611.33	1252.13
611.52	1266.46
611.71	1258.27
611.90	1272.20
612.09	1248.85
612.29	1241.48
612.48	1232.06
612.67	1252.95
612.86	1246.39
613.06	1262.37
613.25	1261.14
613.44	1259.09
613.63	1232.47
613.82	1254.18
614.02	1228.37
614.21	1282.03
614.40	1251.31
614.59	1262.78
614.78	1259.91
614.98	1262.37
615.17	1281.62
615.36	1275.07
615.55	1242.71
615.74	1268.92
615.94	1244.35
616.13	1266.05
616.32	1252.13
616.51	1269.33
616.70	1243.53
616.90	1271.79
617.09	1270.56
617.28	1261.96
617.47	1275.47
617.66	1261.55
617.86	1277.11
618.05	1251.72
618.24	1252.54
618.43	1270.97
618.62	1271.38
618.81	1230.01
619.01	1234.52
619.20	1247.62
619.39	1238.20
619.58	1259.91
619.77	1239.84
619.96	1263.19
620.16	1204.62
620.35	1259.09
620.54	1255.40
620.73	1209.53
620.92	1279.98
621.11	1246.80
621.31	1240.25
621.50	1258.68
621.69	1245.17
621.88	1301.69
622.07	1270.15
622.26	1252.95
622.46	1272.20
622.65	1232.06
622.84	1276.29
623.03	1250.90
623.22	1265.64
623.41	1249.26
623.60	1265.64
623.80	1258.27
623.99	1265.64
624.18	1265.64
624.37	1252.13
624.56	1257.04
624.75	1286.53
624.94	1264.01
625.13	1277.93
625.33	1226.32
625.52	1283.26
625.71	1242.71
625.90	1258.27
626.09	1264.83
626.28	1234.52
626.47	1237.79
626.66	1260.73
626.86	1255.00
627.05	1296.36
627.24	1266.05
627.43	1270.15
627.62	1244.76
627.81	1264.01
628.00	1236.15
628.19	1273.02
628.38	1216.49
628.57	1270.15
628.77	1251.72
628.96	1264.83
629.15	1273.02
629.34	1247.21
629.53	1251.31
629.72	1264.01
629.91	1247.21
630.10	1260.32
630.29	1239.43
630.48	1260.73
630.68	1255.40
630.87	1248.44
631.06	1260.73
631.25	1242.71
631.44	1258.68
631.63	1240.25
631.82	1276.29
632.01	1280.80
632.20	1248.85
632.39	1224.69
632.58	1282.44
632.77	1260.32
632.96	1238.20
633.15	1241.48
633.35	1267.69
633.54	1248.03
633.73	1255.40
633.92	1243.94
634.11	1254.18
634.30	1262.37
634.49	1274.25
634.68	1278.34
634.87	1270.15
635.06	1256.63
635.25	1256.63
635.44	1276.70
635.63	1254.18
635.82	1257.45
636.01	1265.24
636.20	1253.36
636.39	1248.44
636.58	1253.77
636.77	1288.99
636.97	1241.07
637.16	1271.79
637.35	1246.80
637.54	1220.59
637.73	1248.03
637.92	1220.18
638.11	1291.04
638.30	1214.45
638.49	1230.42
638.68	1271.79
638.87	1259.50
639.06	1249.67
639.25	1244.76
639.44	1241.48
639.63	1239.02
639.82	1247.21
640.01	1247.62
640.20	1256.63
640.39	1273.02
640.58	1238.20
640.77	1266.05
640.96	1279.57
641.15	1270.97
641.34	1259.91
641.53	1233.29
641.72	1268.92
641.91	1256.22
642.10	1246.39
642.29	1247.21
642.48	1231.24
642.67	1260.32
642.86	1249.67
643.05	1277.93
643.24	1242.71
643.43	1276.70
643.62	1241.48
643.81	1259.50
644.00	1256.63
644.19	1250.49
644.38	1248.44
644.57	1248.03
644.76	1249.67
644.95	1282.85
645.14	1253.36
645.33	1216.90
645.52	1255.40
645.71	1242.30
645.90	1249.26
646.09	1232.88
646.28	1280.39
646.46	1235.74
646.65	1255.81
646.84	1255.00
647.03	1252.54
647.22	1242.30
647.41	1265.24
647.60	1242.30
647.79	1260.32
647.98	1253.36
648.17	1257.86
648.36	1255.00
648.55	1258.68
648.74	1230.01
648.93	1267.28
649.12	1280.39
649.31	1264.42
649.50	1268.51
649.69	1279.98
649.88	1250.49
650.06	1236.97
650.25	1243.12
650.44	1236.56
650.63	1254.59
650.82	1240.25
651.01	1262.37
651.20	1241.89
651.39	1280.80
651.58	1283.26
651.77	1250.90
651.96	1250.08
652.15	1259.09
652.34	1256.63
652.52	1252.13
652.71	1236.56
652.90	1263.19
653.09	1245.16
653.28	1249.26
653.47	1243.12
653.66	1244.35
653.85	1221.00
654.04	1262.37
654.23	1233.29
654.42	1260.73
654.60	1247.62
654.79	1284.90
654.98	1267.69
655.17	1251.72
655.36	1289.81
655.55	1259.50
655.74	1251.31
655.93	1248.03
656.12	1264.83
656.30	1243.12
656.49	1232.88
656.68	1264.01
656.87	1279.16
657.06	1249.67
657.25	1247.21
657.44	1277.11
657.63	1218.54
657.82	1268.51
658.00	1256.63
658.19	1250.90
658.38	1259.09
658.57	1243.94
658.76	1252.95
658.95	1262.37
659.14	1255.81
659.32	1281.21
659.51	1239.02
659.70	1260.73
659.89	1235.74
660.08	1271.79
660.27	1254.18
660.46	1207.07
660.64	1239.84
660.83	1273.43
661.02	1246.80
661.21	1243.53
661.40	1236.97
661.59	1245.57
661.78	1245.98
661.96	1242.71
662.15	1268.10
662.34	1247.62
662.53	1235.33
662.72	1277.52
662.91	1264.83
663.09	1259.91
663.28	1276.29
663.47	1256.22
663.66	1261.96
663.85	1263.60
664.03	1247.62
664.22	1235.33
664.41	1228.78
664.60	1248.44
664.79	1241.48
664.98	1261.55
665.16	1250.90
665.35	1244.76
665.54	1259.50
665.73	1259.50
665.92	1243.94
666.10	1279.57
666.29	1245.57
666.48	1286.94
666.67	1254.59
666.86	1287.35
667.04	1246.39
667.23	1231.65
667.42	1232.06
667.61	1296.77
667.80	1246.39
667.98	1236.56
668.17	1232.06
668.36	1267.69
668.55	1221.82
668.74	1248.85
668.92	1231.65
669.11	1253.77
669.30	1233.70
669.49	1249.26
669.68	1259.09
669.86	1254.59
670.05	1247.21
670.24	1265.24
670.43	1266.05
670.61	1248.85
670.80	1260.32
670.99	1243.94
671.18	1261.55
671.36	1275.47
671.55	1251.72
671.74	1278.75
671.93	1245.16
672.11	1259.09
672.30	1239.84
672.49	1262.37
672.68	1233.70
672.87	1269.74
673.05	1269.74
673.24	1254.59
673.43	1264.01
673.62	1268.10
673.80	1243.12
673.99	1266.87
674.18	1251.31
674.36	1284.49
674.55	1234.52
674.74	1278.75
674.93	1225.91
675.11	1229.19
675.30	1216.90
675.49	1243.12
675.68	1234.11
675.86	1274.66
676.05	1253.77
676.24	1264.42
676.43	1286.12
676.61	1225.91
676.80	1273.43
676.99	1252.13
677.17	1279.16
677.36	1257.45
677.55	1232.06
677.74	1265.64
677.92	1235.74
678.11	1282.44
678.30	1259.50
678.48	1268.10
678.67	1282.85
678.86	1233.70
679.04	1252.13
679.23	1266.87
679.42	1243.12
679.61	1247.21
679.79	1250.49
679.98	1243.94
680.17	1268.10
680.35	1284.90
680.54	1264.42
680.73	1270.56
680.91	1282.85
681.10	1270.56
681.29	1231.65
681.47	1258.68
681.66	1263.60
681.85	1254.59
682.04	1278.34
682.22	1270.56
682.41	1283.26
682.60	1261.55
682.78	1228.37
682.97	1259.09
683.16	1268.92
683.34	1251.31
683.53	1256.63
683.72	1268.51
683.90	1243.53
684.09	1250.90
684.28	1275.88
684.46	1244.35
684.65	1257.86
684.83	1264.42
685.02	1245.98
685.21	1243.94
685.39	1268.51
685.58	1258.27
685.77	1265.64
685.95	1241.48
686.14	1279.57
686.33	1236.56
686.51	1262.78
686.70	1282.44
686.89	1264.01
687.07	1251.31
687.26	1257.45
687.44	1264.83
687.63	1240.25
687.82	1272.20
688.00	1254.18
688.19	1256.63
688.38	1210.76
688.56	1296.77
688.75	1249.26
688.93	1245.57
689.12	1249.67
689.31	1229.19
689.49	1269.74
689.68	1239.02
689.87	1281.21
690.05	1255.40
690.24	1238.20
690.42	1234.52
690.61	1248.03
690.80	1282.85
690.98	1239.02
691.17	1235.74
691.35	1239.43
691.54	1253.36
691.73	1252.13
691.91	1288.58
692.10	1243.53
692.28	1259.09
692.47	1246.39
692.66	1272.61
692.84	1249.67
693.03	1271.79
693.21	1245.57
693.40	1279.57
693.59	1266.05
693.77	1229.60
693.96	1262.37
694.14	1234.93
694.33	1247.21
694.51	1291.86
694.70	1245.98
694.89	1251.31
695.07	1284.90
695.26	1273.02
695.44	1265.64
695.63	1255.00
695.81	1261.55
696.00	1246.39
696.18	1236.97
696.37	1268.92
696.56	1254.59
696.74	1279.98
696.93	1277.52
697.11	1275.47
697.30	1254.59
697.48	1248.03
697.67	1243.94
697.85	1310.29
698.04	1247.21
698.23	1285.71
698.41	1277.93
698.60	1235.33
698.78	1259.09
698.97	1246.80
699.15	1264.01
699.34	1268.92
699.52	1249.26
699.71	1266.46
699.89	1257.04
700.08	1263.60
700.26	1232.88
700.45	1265.24
700.63	1274.66
700.82	1262.37
701.01	1254.59
701.19	1250.08
701.38	1234.52
701.56	1285.71
701.75	1257.45
701.93	1242.30
702.12	1262.37
702.30	1275.47
702.49	1247.62
702.67	1253.36
702.86	1256.22
703.04	1253.36
703.23	1246.39
703.41	1269.33
703.60	1238.61
703.78	1243.53
703.97	1243.53
704.15	1280.39
704.34	1273.43
704.52	1292.68
704.71	1270.15
704.89	1273.02
705.08	1244.35
705.26	1246.80
705.45	1256.22
705.63	1252.13
705.81	1262.37
706.00	1259.91
706.18	1253.77
706.37	1273.84
706.55	1245.57
706.74	1251.72
706.92	1259.09
707.11	1248.44
707.29	1275.88
707.48	1250.90
707.66	1285.31
707.85	1264.83
708.03	1237.38
708.22	1275.47
708.40	1250.08
708.58	1258.27
708.77	1271.38
708.95	1307.01
709.14	1239.02
709.32	1262.37
709.51	1265.24
709.69	1262.37
709.88	1265.64
710.06	1260.32
710.25	1273.84
710.43	1283.67
710.61	1281.21
710.80	1257.86
710.98	1229.19
711.17	1257.86
711.35	1238.61
711.54	1254.18
711.72	1282.03
711.90	1255.00
712.09	1221.41
712.27	1272.20
712.46	1237.38
712.64	1241.89
712.83	1303.33
713.01	1271.38
713.19	1273.43
713.38	1275.07
713.56	1284.08
713.75	1280.39
713.93	1223.87
714.11	1255.40
714.30	1227.96
714.48	1281.21
714.67	1247.21
714.85	1279.98
715.03	1238.20
715.22	1285.71
715.40	1284.49
715.59	1245.57
715.77	1254.59
715.95	1243.53
716.14	1250.08
716.32	1277.11
716.51	1253.77
716.69	1243.94
716.87	1222.23
717.06	1247.21
717.24	1225.09
717.42	1276.70
717.61	1249.26
717.79	1245.16
717.98	1264.83
718.16	1260.32
718.34	1237.79
718.53	1250.08
718.71	1268.92
718.89	1238.61
719.08	1227.14
719.26	1233.70
719.45	1242.71
719.63	1262.37
719.81	1236.15
720.00	1233.29
720.18	1244.35
720.36	1262.78
720.55	1243.12
720.73	1268.92
720.91	1277.11
721.10	1265.24
721.28	1274.66
721.46	1288.58
721.65	1245.16
721.83	1239.84
722.01	1245.16
722.20	1259.09
722.38	1249.26
722.56	1276.70
722.75	1262.78
722.93	1262.78
723.11	1243.53
723.30	1253.36
723.48	1246.39
723.66	1282.44
723.85	1283.67
724.03	1275.07
724.21	1253.77
724.40	1250.90
724.58	1225.91
724.76	1274.25
724.95	1260.32
725.13	1275.47
725.31	1250.90
725.50	1239.84
725.68	1259.50
725.86	1292.68
726.05	1267.69
726.23	1282.03
726.41	1230.01
726.59	1248.44
726.78	1260.73
726.96	1280.39
727.14	1248.85
727.33	1249.67
727.51	1287.35
727.69	1274.66
727.87	1291.04
728.06	1274.25
728.24	1266.05
728.42	1270.15
728.61	1252.54
728.79	1240.25
728.97	1273.43
729.15	1257.86
729.34	1266.87
729.52	1247.62
729.70	1243.12
729.89	1277.93
730.07	1250.08
730.25	1268.10
730.43	1275.88
730.62	1241.89
730.80	1263.60
730.98	1273.84
731.16	1226.32
731.35	1258.27
731.53	1238.20
731.71	1264.01
731.89	1248.44
732.08	1268.51
732.26	1255.81
732.44	1246.39
732.62	1245.57
732.81	1270.15
732.99	1252.95
733.17	1254.59
733.35	1258.27
733.54	1231.65
733.72	1255.81
733.90	1283.67
734.08	1261.14
734.27	1273.84
734.45	1247.21
734.63	1246.39
734.81	1261.55
735.00	1276.70
735.18	1255.40
735.36	1259.09
735.54	1256.63
735.72	1267.28
735.91	1248.03
736.09	1250.49
736.27	1260.73
736.45	1279.57
736.63	1235.33
736.82	1232.06
737.00	1245.98
737.18	1256.22
737.36	1268.51
737.55	1261.96
737.73	1261.96
737.91	1237.38
738.09	1259.50
738.27	1223.87
738.46	1275.47
738.64	1250.49
738.82	1254.59
739.00	1259.91
739.18	1238.20
739.36	1259.50
739.55	1236.56
739.73	1279.98
739.91	1280.80
740.09	1268.92
740.27	1253.36
740.46	1302.92
740.64	1268.51
740.82	1231.65
741.00	1245.17
741.18	1265.24
741.36	1238.20
741.55	1227.14
741.73	1246.80
741.91	1247.21
742.09	1274.66
742.27	1248.03
742.45	1261.96
742.64	1238.20
742.82	1261.14
743.00	1261.14
743.18	1227.14
743.36	1247.62
743.54	1247.62
743.72	1261.55
743.91	1260.73
744.09	1247.62
744.27	1275.88
744.45	1252.13
744.63	1237.38
744.81	1253.36
744.99	1221.41
745.18	1267.69
745.36	1253.77
745.54	1262.37
745.72	1228.37
745.90	1244.35
746.08	1234.52
746.26	1241.48
746.45	1233.29
746.63	1269.74
746.81	1279.57
746.99	1273.84
747.17	1235.33
747.35	1251.72
747.53	1226.32
747.71	1266.46
747.89	1277.11
748.08	1258.27
748.26	1261.14
748.44	1259.50
748.62	1260.32
748.80	1214.04
748.98	1254.59
749.16	1248.44
749.34	1233.70
749.52	1246.80
749.70	1246.80
749.89	1239.43
750.07	1254.59
750.25	1253.77
750.43	1244.35
750.61	1255.40
750.79	1251.72
750.97	1250.08
751.15	1246.39
751.33	1259.09
751.51	1243.12
751.69	1295.95
751.88	1255.00
752.06	1274.66
752.24	1285.31
752.42	1242.71
752.60	1251.31
752.78	1261.55
752.96	1277.52
753.14	1273.43
753.32	1225.91
753.50	1272.61
753.68	1239.43
753.86	1255.40
754.04	1275.07
754.22	1271.79
754.40	1255.00
754.58	1288.99
754.76	1229.60
754.95	1260.32
755.13	1266.46
755.31	1286.12
755.49	1238.61
755.67	1260.73
755.85	1291.04
756.03	1293.50
756.21	1257.04
756.39	1272.61
756.57	1263.60
756.75	1284.08
756.93	1239.84
757.11	1243.94
757.29	1222.23
757.47	1262.78
757.65	1253.77
757.83	1241.07
758.01	1245.17
758.19	1282.85
758.37	1274.25
758.55	1262.37
758.73	1257.86
758.91	1266.05
759.09	1260.73
759.27	1267.28
759.45	1246.80
759.63	1279.98
759.81	1257.04
759.99	1248.44
760.17	1236.97
760.35	1235.74
760.53	1237.38
760.71	1285.71
760.89	1240.66
761.07	1254.59
761.25	1242.71
761.43	1257.04
761.61	1248.03
761.79	1252.95
761.97	1232.06
762.15	1251.31
762.33	1240.25
762.51	1281.62
762.69	1242.71
762.87	1277.11
763.05	1236.56
763.23	1229.60
763.41	1253.36
763.59	1234.93
763.77	1248.03
763.95	1279.16
764.13	1278.34
764.31	1258.68
764.49	1239.84
764.67	1253.77
764.85	1253.36
765.03	1272.20
765.21	1263.19
765.38	1231.65
765.56	1243.94
765.74	1247.62
765.92	1244.76
766.10	1257.45
766.28	1247.62
766.46	1262.78
766.64	1277.93
766.82	1268.51
767.00	1267.28
767.18	1234.11
767.36	1241.89
767.54	1244.76
767.72	1282.44
767.90	1264.42
768.08	1235.74
768.26	1278.34
768.43	1272.61
768.61	1255.81
768.79	1252.13
768.97	1279.16
769.15	1267.69
769.33	1239.84
769.51	1270.15
769.69	1261.14
769.87	1235.33
770.05	1249.26
770.23	1259.50
770.40	1255.00
770.58	1264.83
770.76	1242.71
770.94	1241.07
771.12	1286.53
771.30	1250.49
771.48	1266.05
771.66	1266.46
771.84	1261.14
772.02	1273.02
772.19	1266.05
772.37	1273.43
772.55	1264.01
772.73	1265.24
772.91	1257.86
773.09	1259.50
773.27	1268.51
773.45	1245.17
773.63	1245.98
773.80	1267.28
773.98	1250.49
774.16	1252.54
774.34	1294.73
774.52	1261.55
774.70	1254.59
774.88	1253.36
775.05	1311.52
775.23	1258.27
775.41	1272.61
775.59	1261.96
775.77	1255.81
775.95	1259.50
776.13	1290.63
776.30	1229.19
776.48	1236.56
776.66	1259.50
776.84	1257.04
777.02	1255.40
777.20	1233.29
777.38	1250.49
777.55	1245.57
777.73	1264.01
777.91	1261.96
778.09	1266.46
778.27	1241.48
778.45	1245.57
778.62	1247.62
778.80	1253.77
778.98	1290.63
779.16	1249.26
779.34	1258.68
779.51	1239.84
779.69	1255.40
779.87	1266.05
780.05	1272.61
780.23	1237.79
780.41	1259.50
780.58	1238.61
780.76	1259.91
780.94	1260.73
781.12	1280.39
781.30	1262.37
781.47	1255.40
781.65	1268.51
781.83	1253.77
782.01	1240.66
782.19	1307.83
782.36	1262.37
782.54	1217.31
782.72	1266.46
782.90	1232.06
783.08	1234.11
783.25	1250.08
783.43	1252.95
783.61	1267.69
783.79	1261.14
783.96	1273.84
784.14	1246.39
784.32	1271.79
784.50	1269.33
784.68	1262.37
784.85	1281.62
785.03	1251.31
785.21	1288.17
785.39	1243.53
785.56	1259.09
785.74	1256.22
785.92	1284.49
786.10	1273.84
786.27	1218.54
786.45	1260.73
786.63	1261.55
786.81	1276.29
786.98	1254.18
787.16	1244.35
787.34	1276.29
787.52	1267.69
787.69	1234.93
787.87	1263.60
788.05	1266.05
788.23	1278.75
788.40	1300.46
788.58	1242.30
788.76	1270.56
788.94	1255.40
789.11	1247.21
789.29	1220.59
789.47	1268.51
789.64	1257.45
789.82	1257.45
790.00	1261.96
790.18	1232.88
790.35	1263.19
790.53	1267.28
790.71	1236.56
790.89	1255.81
791.06	1247.62
791.24	1275.47
791.42	1258.27
791.59	1253.36
791.77	1268.51
791.95	1240.25
792.12	1277.52
792.30	1239.02
792.48	1267.69
792.66	1243.12
792.83	1288.99
793.01	1245.98
793.19	1266.05
793.36	1251.72
793.54	1261.96
793.72	1264.83
793.89	1264.01
794.07	1252.95
794.25	1250.49
794.42	1273.84
794.60	1238.20
794.78	1259.09
794.95	1275.07
795.13	1257.04
795.31	1267.69
795.48	1230.01
795.66	1246.80
795.84	1269.33
796.01	1276.70
796.19	1239.84
796.37	1282.85
796.54	1218.54
796.72	1279.98
796.90	1280.80
797.07	1229.19
797.25	1236.15
797.43	1273.02
797.60	1273.43
797.78	1288.17
797.96	1229.60
798.13	1255.00
798.31	1270.15
798.49	1284.90
798.66	1257.45
798.84	1225.50
799.01	1270.56
799.19	1272.20
799.37	1251.31
799.54	1277.52
799.72	1265.64
799.90	1239.43
800.07	1259.09
800.25	1250.49
800.43	1261.55
800.60	1267.28
800.78	1228.37
800.95	1243.12
801.13	1269.33
801.31	1277.93
801.48	1275.07
801.66	1259.50
801.83	1252.13
802.01	1253.77
802.19	1274.66
802.36	1248.03
802.54	1232.88
802.71	1266.46
802.89	1243.12
803.07	1250.49
803.24	1253.36
803.42	1263.19
803.59	1278.34
803.77	1258.27
803.95	1259.50
804.12	1272.20
804.30	1263.60
804.47	1264.83
804.65	1239.02
804.82	1262.37
805.00	1267.28
805.18	1282.44
805.35	1225.09
805.53	1259.09
805.70	1299.64
805.88	1237.38
806.05	1277.11
806.23	1262.37
806.41	1259.09
806.58	1264.42
806.76	1250.08
806.93	1284.08
807.11	1243.94
807.28	1271.38
807.46	1246.80
807.64	1266.46
807.81	1257.04
807.99	1268.92
808.16	1286.53
808.34	1274.66
808.51	1250.08
808.69	1229.60
808.86	1259.91
809.04	1283.67
809.21	1257.04
809.39	1232.88
809.56	1282.03
809.74	1264.83
809.92	1255.40
810.09	1226.73
810.27	1253.77
810.44	1299.23
810.62	1232.88
810.79	1256.22
810.97	1234.93
811.14	1257.04
811.32	1249.26
811.49	1248.03
811.67	1268.51
811.84	1297.18
812.02	1285.31
812.19	1266.46
812.37	1262.37
812.54	1264.83
812.72	1280.80
812.89	1250.08
813.07	1252.54
813.24	1258.68
813.42	1254.18
813.59	1245.17
813.77	1221.82
813.94	1232.88
814.12	1234.93
814.29	1233.70
814.47	1230.01
814.64	1256.22
814.82	1258.68
814.99	1275.07
815.17	1259.09
815.34	1247.21
815.52	1254.18
815.69	1273.02
815.86	1252.13
816.04	1252.54
816.21	1248.44
816.39	1243.12
816.56	1263.19
816.74	1259.50
816.91	1258.27
817.09	1259.91
817.26	1293.91
817.44	1261.96
817.61	1282.03
817.79	1263.60
817.96	1273.84
818.13	1241.48
818.31	1269.33
818.48	1268.10
818.66	1273.02
818.83	1246.80
819.01	1261.96
819.18	1268.51
819.36	1209.94
819.53	1254.59
819.70	1244.35
819.88	1254.18
820.05	1273.84
820.23	1266.46
820.40	1252.95
820.58	1266.46
820.75	1243.12
820.92	1265.64
821.10	1242.71
821.27	1250.08
821.45	1261.55
821.62	1231.24
821.79	1283.67
821.97	1276.29
822.14	1312.75
822.32	1254.18
822.49	1232.88
822.66	1247.62
822.84	1259.50
823.01	1246.80
823.19	1268.10
823.36	1259.50
823.53	1246.39
823.71	1242.30
823.88	1237.38
824.06	1262.37
824.23	1252.13
824.40	1247.21
824.58	1265.24
824.75	1279.98
824.93	1255.81
825.10	1286.53
825.27	1240.25
825.45	1251.31
825.62	1261.96
825.79	1257.04
825.97	1248.44
826.14	1248.44
826.32	1257.45
826.49	1241.89
826.66	1281.62
826.84	1262.78
827.01	1257.45
827.18	1247.21
827.36	1261.96
827.53	1249.26
827.70	1245.17
827.88	1246.39
828.05	1232.47
828.22	1302.51
828.40	1253.77
828.57	1238.20
828.74	1273.02
828.92	1261.96
829.09	1283.26
829.27	1244.35
829.44	1226.32
829.61	1238.61
829.79	1275.07
829.96	1297.59
830.13	1216.90
830.30	1208.71
830.48	1277.93
830.65	1268.92
830.82	1248.85
831.00	1257.45
831.17	1253.77
831.34	1291.86
831.52	1294.73
831.69	1233.29
831.86	1265.64
832.04	1259.09
832.21	1263.60
832.38	1240.66
832.56	1252.54
832.73	1288.99
832.90	1242.71
833.07	1257.04
833.25	1266.87
833.42	1272.61
833.59	1261.14
833.77	1258.27
833.94	1267.69
834.11	1279.16
834.29	1255.40
834.46	1253.77
834.63	1268.10
834.80	1255.00
834.98	1301.69
835.15	1291.86
835.32	1272.20
835.49	1245.57
835.67	1282.44
835.84	1282.44
836.01	1241.89
836.19	1248.44
836.36	1266.05
836.53	1251.31
836.70	1292.68
836.88	1262.37
837.05	1268.51
837.22	1305.78
837.39	1255.81
837.57	1273.02
837.74	1270.56
837.91	1225.91
838.08	1258.68
838.26	1281.21
838.43	1280.39
838.60	1249.26
838.77	1250.49
838.95	1271.79
839.12	1245.16
839.29	1252.95
839.46	1240.66
839.64	1298.41
839.81	1248.85
839.98	1246.80
840.15	1268.92
840.32	1242.71
840.50	1279.57
840.67	1248.03
840.84	1268.51
841.01	1250.90
841.19	1276.29
841.36	1257.04
841.53	1256.63
841.70	1258.27
841.87	1255.00
842.05	1225.09
842.22	1248.03
842.39	1271.38
842.56	1278.75
842.73	1268.51
842.91	1236.97
843.08	1270.15
843.25	1284.49
843.42	1264.01
843.59	1269.33
843.77	1277.11
843.94	1280.80
844.11	1250.08
844.28	1264.01
844.45	1290.63
844.62	1272.61
844.80	1250.90
844.97	1246.80
845.14	1291.04
845.31	1267.69
845.48	1285.71
845.65	1255.81
845.83	1281.21
846.00	1282.85
846.17	1261.55
846.34	1230.42
846.51	1234.52
846.68	1228.37
846.86	1226.73
847.03	1227.14
847.20	1269.74
847.37	1266.05
847.54	1269.33
847.71	1261.55
847.89	1252.95
848.06	1257.45
848.23	1259.50
848.40	1263.19
848.57	1244.35
848.74	1263.19
848.91	1270.56
849.08	1253.77
849.26	1236.97
849.43	1266.87
849.60	1251.31
849.77	1254.59
849.94	1262.78
850.11	1245.17
850.28	1266.87
850.46	1251.31
850.63	1273.02
850.80	1260.73
850.97	1242.71
851.14	1259.09
851.31	1241.89
851.48	1268.51
851.65	1217.31
851.82	1255.81
852.00	1253.77
852.17	1286.12
852.34	1260.32
852.51	1243.94
852.68	1264.83
852.85	1258.68
853.02	1274.66
853.19	1269.74
853.36	1228.37
853.53	1264.01
853.70	1266.46
853.88	1265.24
854.05	1250.49
854.22	1251.72
854.39	1241.48
854.56	1262.37
854.73	1287.76
854.90	1253.77
855.07	1253.77
855.24	1244.35
855.41	1261.96
855.58	1256.63
855.75	1266.46
855.92	1249.67
856.09	1227.55
856.27	1264.42
856.44	1274.66
856.61	1242.30
856.78	1294.73
856.95	1263.60
857.12	1277.11
857.29	1279.98
857.46	1264.01
857.63	1235.33
857.80	1239.02
857.97	1248.44
858.14	1248.85
858.31	1260.32
858.48	1277.11
858.65	1263.19
858.82	1268.92
858.99	1271.38
859.16	1274.66
859.33	1214.45
859.50	1274.25
859.67	1229.19
859.84	1281.21
860.01	1257.45
860.18	1249.67
860.35	1271.38
860.52	1271.38
860.69	1244.35
860.86	1257.86
861.03	1266.05
861.20	1280.80
861.37	1238.61
861.54	1249.67
861.71	1255.00
861.88	1265.24
862.05	1272.20
862.22	1244.76
862.39	1252.13
862.56	1232.88
862.73	1249.26
862.90	1258.68
863.07	1229.60
863.24	1274.66
863.41	1271.79
863.58	1238.20
863.75	1254.59
863.92	1277.52
864.09	1279.98
864.26	1261.14
864.43	1262.78
864.60	1282.85
864.77	1221.82
864.94	1249.26
865.11	1275.47
865.28	1250.08
865.45	1254.18
865.62	1258.68
865.79	1284.90
865.96	1261.55
866.13	1276.29
866.30	1249.26
866.47	1243.53
866.64	1262.78
866.81	1256.22
866.98	1251.72
867.15	1258.68
867.31	1239.02
867.48	1243.53
867.65	1283.67
867.82	1257.45
867.99	1251.72
868.16	1260.73
868.33	1261.55
868.50	1261.14
868.67	1286.94
868.84	1241.07
869.01	1272.61
869.18	1234.93
869.35	1248.03
869.52	1260.73
869.68	1264.01
869.85	1259.09
870.02	1260.32
870.19	1244.76
870.36	1254.18
870.53	1259.09
870.70	1286.53
870.87	1278.34
871.04	1263.19
871.21	1277.52
871.38	1270.15
871.54	1257.04
871.71	1278.34
871.88	1269.74
872.05	1257.86
872.22	1271.79
872.39	1272.61
872.56	1255.40
872.73	1249.26
872.90	1243.12
873.06	1278.75
873.23	1250.08
873.40	1280.80
873.57	1276.29
873.74	1255.81
873.91	1284.49
874.08	1270.56
874.25	1250.49
874.41	1251.31
874.58	1266.46
874.75	1249.26
874.92	1254.59
875.09	1234.52
875.26	1220.18
875.43	1230.42
875.59	1260.32
875.76	1280.80
875.93	1241.07
876.10	1277.52
876.27	1262.78
876.44	1251.31
876.61	1258.68
876.77	1270.15
876.94	1257.86
877.11	1253.36
877.28	1228.78
877.45	1264.42
877.62	1266.05
877.78	1285.71
877.95	1252.54
878.12	1248.03
878.29	1237.38
878.46	1279.16
878.62	1267.69
878.79	1254.18
878.96	1241.07
879.13	1240.25
879.30	1281.62
879.47	1274.25
879.63	1258.27
879.80	1295.14
879.97	1237.38
880.14	1272.20
880.31	1292.27
880.47	1264.83
880.64	1255.81
880.81	1246.39
880.98	1246.80
881.15	1280.80
881.31	1259.50
881.48	1249.26
881.65	1238.20
881.82	1275.07
881.99	1244.35
882.15	1251.72
882.32	1273.84
882.49	1283.26
882.66	1255.81
882.82	1245.57
882.99	1244.76
883.16	1259.91
883.33	1276.70
883.49	1233.29
883.66	1249.26
883.83	1248.44
884.00	1241.89
884.17	1261.14
884.33	1269.74
884.50	1235.74
884.67	1266.87
884.84	1256.22
885.00	1275.07
885.17	1252.95
885.34	1250.08
885.51	1282.44
885.67	1269.74
885.84	1257.86
886.01	1259.50
886.18	1273.84
886.34	1271.79
886.51	1243.12
886.68	1255.00
886.84	1291.04
887.01	1292.27
887.18	1275.88
887.35	1267.69
887.51	1281.62
887.68	1262.37
887.85	1268.51
888.02	1227.14
888.18	1264.42
888.35	1266.87
888.52	1261.55
888.68	1267.69
>>>>>End Processed Spectral Data<<<<<
