# Supplementary material for: Design of a Novel Low Cost Point of Care Tampon (POCkeT) Colposcope for Use in Resource Limited Settings
Source: PLoS One. 2015 Sep 2;10(9):e0135869. doi: 10.1371/journal.pone.0135869 (PMC4557989; doi:10.1371/journal.pone.0135869)
Supplement: S1 File — A caption document for each sub-folder and file (S1 Detailed File Key) is found within the archive. Folder (S2) contains the set of raw images from quantitative imaging characterization between systems. Folder (S3) contains the CAD files for the custom circuit boards used in our POCkeT Colposcope. Folder (S4) contains the 3D CAD files for the probe handle and bill of materials. Folder (S5) contains the complete set of n = 5 replicate spectra files captured from each digital colposcope system. (ZIP) [file pone.0135869.s001.zip › S1 Supplementary Files/S5/S5 Spectra DDA.txt]

SpectraSuite Data File
++++++++++++++++++++++++++++++++++++
Date: Wed May 28 13:57:12 EDT 2014
User: CTL11
Dark Spectrum Present: No
Reference Spectrum Present: No
Number of Sampled Component Spectra: 1
Spectrometers: USB4E01788
Integration Time (usec): 100000 (USB4E01788)
Spectra Averaged: 1 (USB4E01788)
Boxcar Smoothing: 0 (USB4E01788)
Correct for Electrical Dark: No (USB4E01788)
Strobe/Lamp Enabled: No (USB4E01788)
Correct for Detector Non-linearity: No (USB4E01788)
Correct for Stray Light: No (USB4E01788)
Number of Pixels in Processed Spectrum: 3648
>>>>>Begin Processed Spectral Data<<<<<
178.07	956.40
178.29	956.40
178.50	956.40
178.72	952.31
178.94	919.54
179.15	1142.77
179.37	1130.48
179.59	1085.42
179.81	1071.09
180.02	1083.38
180.24	1091.57
180.46	1116.14
180.67	1048.56
180.89	1114.10
181.11	1036.27
181.32	1187.82
181.54	1097.71
181.76	1120.24
181.97	1077.23
182.19	1101.81
182.41	1163.25
182.62	1120.24
182.84	1099.76
183.06	1089.52
183.27	1075.18
183.49	1083.38
183.71	1083.38
183.92	1054.70
184.14	1165.29
184.35	1140.72
184.57	1138.67
184.79	1075.18
185.00	1177.58
185.22	1066.99
185.44	1087.47
185.65	1097.71
185.87	1066.99
186.09	1089.52
186.30	1095.66
186.52	1093.62
186.74	1122.29
186.95	1056.75
187.17	1138.67
187.39	1173.49
187.60	1136.62
187.82	1081.33
188.03	1066.99
188.25	1120.24
188.47	1134.57
188.68	1153.01
188.90	1132.53
189.12	1140.72
189.33	1105.90
189.55	1136.62
189.77	1034.22
189.98	1218.54
190.20	1077.23
190.41	1130.48
190.63	1124.33
190.85	1079.28
191.06	1126.38
191.28	1196.01
191.50	1126.38
191.71	1095.66
191.93	1161.20
192.14	1148.91
192.36	1114.10
192.58	1159.15
192.79	1122.29
193.01	1157.10
193.23	1159.15
193.44	1062.90
193.66	1091.57
193.87	1114.10
194.09	1044.46
194.31	1134.57
194.52	1112.05
194.74	1144.81
194.96	1132.53
195.17	1079.28
195.39	1093.62
195.60	1142.77
195.82	1103.86
196.04	1097.71
196.25	1142.77
196.47	1130.48
196.68	1097.71
196.90	1105.90
197.12	1079.28
197.33	1181.68
197.55	1103.86
197.76	1159.15
197.98	1118.19
198.20	1132.53
198.41	1081.33
198.63	1021.94
198.84	1095.66
199.06	1142.77
199.28	1134.57
199.49	1155.05
199.71	1218.54
199.92	1036.27
200.14	1038.32
200.36	1107.95
200.57	1136.62
200.79	1085.42
201.00	1005.55
201.22	1032.18
201.43	1132.53
201.65	1069.04
201.87	1132.53
202.08	1085.42
202.30	1153.01
202.51	1073.14
202.73	1142.77
202.95	1159.15
203.16	1091.57
203.38	1134.57
203.59	1056.75
203.81	1107.95
204.02	1169.39
204.24	1105.90
204.46	1179.63
204.67	1056.75
204.89	1177.58
205.10	1140.72
205.32	1099.76
205.53	1017.84
205.75	1083.38
205.96	1163.25
206.18	1126.38
206.40	1107.95
206.61	1056.75
206.83	1107.95
207.04	1239.02
207.26	1089.52
207.47	1085.42
207.69	1064.94
207.91	1073.14
208.12	1105.90
208.34	1112.05
208.55	1134.57
208.77	1165.29
208.98	1085.42
209.20	1097.71
209.41	1101.81
209.63	1134.57
209.85	1126.38
210.06	1132.53
210.28	1077.23
210.49	1075.18
210.71	1163.25
210.92	1064.94
211.14	1124.33
211.35	1071.09
211.57	1130.48
211.78	1038.32
212.00	1093.62
212.21	1095.66
212.43	1175.53
212.65	1161.20
212.86	1157.10
213.08	1155.05
213.29	1132.53
213.51	1107.95
213.72	1083.38
213.94	1040.37
214.15	1023.98
214.37	1095.66
214.58	1122.29
214.80	1097.71
215.01	1023.98
215.23	1091.57
215.44	1017.84
215.66	1050.61
215.87	1112.05
216.09	1159.15
216.31	1114.10
216.52	1091.57
216.74	1138.67
216.95	1110.00
217.17	1105.90
217.38	1216.49
217.60	1150.96
217.81	1169.39
218.03	1163.25
218.24	1069.04
218.46	1124.33
218.67	1069.04
218.89	1140.72
219.10	1155.05
219.32	1153.01
219.53	1128.43
219.75	1157.10
219.96	1220.59
220.18	1054.70
220.39	1105.90
220.61	1085.42
220.82	1222.64
221.04	1046.51
221.25	1058.80
221.47	1048.56
221.68	1097.71
221.90	1112.05
222.11	1112.05
222.33	1210.35
222.54	1081.33
222.76	1091.57
222.97	1130.48
223.19	1071.09
223.40	1097.71
223.62	1081.33
223.83	1077.23
224.05	1056.75
224.26	1044.46
224.48	1124.33
224.69	1056.75
224.91	1159.15
225.12	1177.58
225.34	1163.25
225.55	1157.10
225.77	1105.90
225.98	1126.38
226.19	1159.15
226.41	1054.70
226.62	1116.14
226.84	1093.62
227.05	1032.18
227.27	1161.20
227.48	1083.38
227.70	1036.27
227.91	1114.10
228.13	1138.67
228.34	1153.01
228.56	1148.91
228.77	1120.24
228.99	1150.96
229.20	1036.27
229.42	1134.57
229.63	1159.15
229.84	1157.10
230.06	1191.92
230.27	1206.25
230.49	1142.77
230.70	1083.38
230.92	1157.10
231.13	1052.66
231.35	1095.66
231.56	1177.58
231.78	1134.57
231.99	1107.95
232.20	1105.90
232.42	1046.51
232.63	1226.73
232.85	1056.75
233.06	1062.90
233.28	1167.34
233.49	1009.65
233.71	1077.23
233.92	1130.48
234.13	1097.71
234.35	1036.27
234.56	1171.44
234.78	1085.42
234.99	1107.95
235.21	1130.48
235.42	1114.10
235.64	1116.14
235.85	1140.72
236.06	1095.66
236.28	1132.53
236.49	1161.20
236.71	1105.90
236.92	1101.81
237.14	1087.47
237.35	1142.77
237.56	1130.48
237.78	1122.29
237.99	1163.25
238.21	1171.44
238.42	1142.77
238.64	1085.42
238.85	1101.81
239.06	1046.51
239.28	1103.86
239.49	1138.67
239.71	1148.91
239.92	1062.90
240.13	1023.98
240.35	1050.61
240.56	1148.91
240.78	1091.57
240.99	1132.53
241.21	1095.66
241.42	1136.62
241.63	1146.86
241.85	1218.54
242.06	1132.53
242.28	1110.00
242.49	1163.25
242.70	1130.48
242.92	1110.00
243.13	1128.43
243.35	1056.75
243.56	1134.57
243.77	1114.10
243.99	1089.52
244.20	1144.81
244.42	1189.87
244.63	1030.13
244.84	1114.10
245.06	1175.53
245.27	1056.75
245.49	1093.62
245.70	1175.53
245.91	1138.67
246.13	1087.47
246.34	1075.18
246.55	1075.18
246.77	1110.00
246.98	1040.37
247.20	1130.48
247.41	1142.77
247.62	1171.44
247.84	1124.33
248.05	1103.86
248.27	1083.38
248.48	1062.90
248.69	1085.42
248.91	1079.28
249.12	1099.76
249.33	1120.24
249.55	1124.33
249.76	1032.18
249.98	1130.48
250.19	1093.62
250.40	1247.21
250.62	1069.04
250.83	1126.38
251.04	1028.08
251.26	1183.73
251.47	1118.19
251.68	1050.61
251.90	1056.75
252.11	1007.60
252.33	1118.19
252.54	1105.90
252.75	1138.67
252.97	1087.47
253.18	1114.10
253.39	1107.95
253.61	1130.48
253.82	1095.66
254.03	1126.38
254.25	1083.38
254.46	1191.92
254.67	1120.24
254.89	1097.71
255.10	1023.98
255.31	1112.05
255.53	1126.38
255.74	1159.15
255.96	1077.23
256.17	1161.20
256.38	1101.81
256.60	1122.29
256.81	1091.57
257.02	1165.29
257.24	1083.38
257.45	1095.66
257.66	1140.72
257.88	1091.57
258.09	1107.95
258.30	1138.67
258.52	1157.10
258.73	1083.38
258.94	1054.70
259.16	1030.13
259.37	1173.49
259.58	1105.90
259.80	1148.91
260.01	1099.76
260.22	1075.18
260.43	1155.05
260.65	1093.62
260.86	1040.37
261.07	1011.70
261.29	1007.60
261.50	1064.94
261.71	1042.42
261.93	1101.81
262.14	1101.81
262.35	1116.14
262.57	1140.72
262.78	1171.44
262.99	1134.57
263.21	1073.14
263.42	1136.62
263.63	1140.72
263.85	1255.40
264.06	1118.19
264.27	1173.49
264.48	1144.81
264.70	1081.33
264.91	1134.57
265.12	1040.37
265.34	1120.24
265.55	1066.99
265.76	1107.95
265.98	1173.49
266.19	1130.48
266.40	1114.10
266.61	1073.14
266.83	1150.96
267.04	1140.72
267.25	1171.44
267.47	1105.90
267.68	1116.14
267.89	1126.38
268.10	1044.46
268.32	1095.66
268.53	1122.29
268.74	1107.95
268.96	1075.18
269.17	1142.77
269.38	1038.32
269.59	1089.52
269.81	1175.53
270.02	1091.57
270.23	1112.05
270.45	1159.15
270.66	1146.86
270.87	1114.10
271.08	1091.57
271.30	1032.18
271.51	1181.68
271.72	1140.72
271.93	1120.24
272.15	1153.01
272.36	1069.04
272.57	1097.71
272.79	1073.14
273.00	1161.20
273.21	1066.99
273.42	1089.52
273.64	1136.62
273.85	1009.65
274.06	1077.23
274.27	1114.10
274.49	1122.29
274.70	1202.16
274.91	1103.86
275.12	1042.42
275.34	1144.81
275.55	1110.00
275.76	1222.64
275.97	1091.57
276.19	1091.57
276.40	1122.29
276.61	1030.13
276.82	1073.14
277.04	1099.76
277.25	1038.32
277.46	1060.85
277.67	1120.24
277.89	1095.66
278.10	1155.05
278.31	1097.71
278.52	1058.80
278.74	1130.48
278.95	1064.94
279.16	1052.66
279.37	1101.81
279.58	1116.14
279.80	1056.75
280.01	1150.96
280.22	1105.90
280.43	1042.42
280.65	1130.48
280.86	1095.66
281.07	1136.62
281.28	1191.92
281.50	1132.53
281.71	1103.86
281.92	1169.39
282.13	1032.18
282.34	1081.33
282.56	1122.29
282.77	1118.19
282.98	1069.04
283.19	1110.00
283.40	1191.92
283.62	1138.67
283.83	1103.86
284.04	1110.00
284.25	1060.85
284.47	1048.56
284.68	1077.23
284.89	1056.75
285.10	1114.10
285.31	1064.94
285.53	1116.14
285.74	1091.57
285.95	1050.61
286.16	1023.98
286.37	1073.14
286.59	1122.29
286.80	1132.53
287.01	1062.90
287.22	1081.33
287.43	987.12
287.65	1021.94
287.86	1114.10
288.07	1081.33
288.28	1101.81
288.49	1062.90
288.71	1069.04
288.92	1093.62
289.13	1099.76
289.34	1105.90
289.55	1175.53
289.76	1148.91
289.98	1126.38
290.19	1175.53
290.40	1107.95
290.61	1073.14
290.82	1140.72
291.04	1044.46
291.25	1130.48
291.46	1079.28
291.67	1069.04
291.88	1118.19
292.09	1079.28
292.31	1118.19
292.52	1163.25
292.73	1112.05
292.94	1136.62
293.15	1132.53
293.36	1101.81
293.58	1126.38
293.79	1142.77
294.00	1228.78
294.21	1091.57
294.42	1161.20
294.63	1054.70
294.85	1023.98
295.06	1120.24
295.27	1066.99
295.48	1196.01
295.69	1095.66
295.90	1128.43
296.12	1140.72
296.33	1110.00
296.54	1103.86
296.75	1105.90
296.96	1175.53
297.17	1091.57
297.38	1142.77
297.60	1120.24
297.81	1083.38
298.02	1181.68
298.23	1054.70
298.44	1177.58
298.65	1173.49
298.86	1103.86
299.08	1140.72
299.29	1159.15
299.50	1140.72
299.71	1095.66
299.92	1099.76
300.13	1075.18
300.34	1095.66
300.55	1169.39
300.77	1093.62
300.98	1087.47
301.19	1099.76
301.40	1159.15
301.61	1101.81
301.82	1042.42
302.03	1073.14
302.25	1177.58
302.46	1099.76
302.67	1107.95
302.88	1093.62
303.09	1142.77
303.30	1075.18
303.51	1062.90
303.72	1089.52
303.93	1114.10
304.15	1048.56
304.36	1159.15
304.57	1077.23
304.78	1122.29
304.99	1028.08
305.20	1071.09
305.41	1071.09
305.62	1142.77
305.83	1130.48
306.05	999.41
306.26	1093.62
306.47	1120.24
306.68	1105.90
306.89	1030.13
307.10	1079.28
307.31	1181.68
307.52	1181.68
307.73	1163.25
307.94	1132.53
308.16	1036.27
308.37	1110.00
308.58	1153.01
308.79	1050.61
309.00	1165.29
309.21	1097.71
309.42	1071.09
309.63	1169.39
309.84	1112.05
310.05	1087.47
310.26	1142.77
310.48	1077.23
310.69	1144.81
310.90	1073.14
311.11	1153.01
311.32	1114.10
311.53	1220.59
311.74	1136.62
311.95	1079.28
312.16	1081.33
312.37	1208.30
312.58	1075.18
312.79	1028.08
313.00	1150.96
313.21	1071.09
313.43	1110.00
313.64	1091.57
313.85	1159.15
314.06	1093.62
314.27	1261.55
314.48	1064.94
314.69	1128.43
314.90	1124.33
315.11	1179.63
315.32	1091.57
315.53	1183.73
315.74	1191.92
315.95	1181.68
316.16	1179.63
316.37	1196.01
316.58	1056.75
316.79	1083.38
317.01	1079.28
317.22	1044.46
317.43	1085.42
317.64	1118.19
317.85	1128.43
318.06	1134.57
318.27	1050.61
318.48	1073.14
318.69	1169.39
318.90	1019.89
319.11	1026.03
319.32	1062.90
319.53	1062.90
319.74	1136.62
319.95	1077.23
320.16	1114.10
320.37	1220.59
320.58	1114.10
320.79	1148.91
321.00	1107.95
321.21	1062.90
321.42	1064.94
321.63	1056.75
321.84	1048.56
322.05	1126.38
322.26	1122.29
322.47	1136.62
322.68	1140.72
322.90	1118.19
323.11	1130.48
323.32	1146.86
323.53	1046.51
323.74	1126.38
323.95	1056.75
324.16	1161.20
324.37	1066.99
324.58	1148.91
324.79	1062.90
325.00	1058.80
325.21	1093.62
325.42	1081.33
325.63	1130.48
325.84	1069.04
326.05	1134.57
326.26	1198.06
326.47	1128.43
326.68	1032.18
326.89	1079.28
327.10	1163.25
327.31	1134.57
327.52	1122.29
327.73	1126.38
327.94	1118.19
328.15	1099.76
328.36	1107.95
328.57	1114.10
328.78	1062.90
328.99	1122.29
329.20	1015.79
329.41	1087.47
329.62	1062.90
329.83	1159.15
330.04	1066.99
330.25	1136.62
330.46	1142.77
330.67	1093.62
330.87	1140.72
331.08	1073.14
331.29	1150.96
331.50	1120.24
331.71	1120.24
331.92	1105.90
332.13	1066.99
332.34	1077.23
332.55	1105.90
332.76	1128.43
332.97	1089.52
333.18	1093.62
333.39	1097.71
333.60	1093.62
333.81	1132.53
334.02	1105.90
334.23	1093.62
334.44	1105.90
334.65	1085.42
334.86	1189.87
335.07	1077.23
335.28	1126.38
335.49	1083.38
335.70	1224.69
335.91	1116.14
336.12	1044.46
336.33	1138.67
336.54	1093.62
336.74	1087.47
336.95	1161.20
337.16	1128.43
337.37	1112.05
337.58	1153.01
337.79	1114.10
338.00	1101.81
338.21	1062.90
338.42	1159.15
338.63	1138.67
338.84	1032.18
339.05	1071.09
339.26	1204.21
339.47	1054.70
339.68	1095.66
339.89	1144.81
340.10	1120.24
340.30	1169.39
340.51	1023.98
340.72	1066.99
340.93	1183.73
341.14	1120.24
341.35	1146.86
341.56	1126.38
341.77	1054.70
341.98	1075.18
342.19	1138.67
342.40	1114.10
342.61	1124.33
342.82	1193.97
343.02	1089.52
343.23	1040.37
343.44	1056.75
343.65	1142.77
343.86	1112.05
344.07	1101.81
344.28	1120.24
344.49	1075.18
344.70	1153.01
344.91	1126.38
345.12	1066.99
345.32	1138.67
345.53	1085.42
345.74	1116.14
345.95	1130.48
346.16	1120.24
346.37	1165.29
346.58	1075.18
346.79	1189.87
347.00	1064.94
347.21	1140.72
347.41	1146.86
347.62	1128.43
347.83	1110.00
348.04	987.12
348.25	1060.85
348.46	1118.19
348.67	1077.23
348.88	1099.76
349.09	1138.67
349.29	1114.10
349.50	1130.48
349.71	1099.76
349.92	1091.57
350.13	1085.42
350.34	1079.28
350.55	1155.05
350.76	1015.79
350.97	1167.34
351.17	1124.33
351.38	1116.14
351.59	1105.90
351.80	1042.42
352.01	1105.90
352.22	1093.62
352.43	1075.18
352.63	1128.43
352.84	1079.28
353.05	1126.38
353.26	1157.10
353.47	1069.04
353.68	1116.14
353.89	1005.55
354.10	1044.46
354.30	985.07
354.51	1155.05
354.72	1040.37
354.93	1083.38
355.14	1079.28
355.35	1144.81
355.55	1011.70
355.76	1085.42
355.97	1157.10
356.18	1101.81
356.39	1083.38
356.60	1079.28
356.81	1103.86
357.01	1132.53
357.22	1075.18
357.43	1048.56
357.64	1155.05
357.85	1159.15
358.06	1161.20
358.26	1132.53
358.47	1185.77
358.68	1087.47
358.89	1136.62
359.10	1083.38
359.31	1101.81
359.51	1200.11
359.72	1112.05
359.93	1130.48
360.14	1005.55
360.35	1120.24
360.56	1110.00
360.76	1026.03
360.97	1144.81
361.18	1148.91
361.39	1081.33
361.60	1105.90
361.81	1210.35
362.01	1198.06
362.22	1064.94
362.43	1093.62
362.64	1122.29
362.85	1071.09
363.05	1175.53
363.26	1110.00
363.47	1003.50
363.68	1148.91
363.89	1062.90
364.09	1091.57
364.30	1144.81
364.51	1089.52
364.72	1114.10
364.93	1079.28
365.13	1122.29
365.34	1142.77
365.55	1124.33
365.76	1060.85
365.97	1085.42
366.17	1161.20
366.38	1105.90
366.59	1130.48
366.80	1124.33
367.01	1169.39
367.21	1140.72
367.42	1101.81
367.63	1120.24
367.84	1064.94
368.05	1083.38
368.25	1075.18
368.46	1196.01
368.67	1103.86
368.88	1081.33
369.08	1261.55
369.29	1087.47
369.50	1048.56
369.71	1083.38
369.92	1001.46
370.12	1142.77
370.33	1130.48
370.54	1130.48
370.75	1179.63
370.95	1013.74
371.16	1144.81
371.37	1105.90
371.58	1054.70
371.78	1140.72
371.99	1110.00
372.20	1073.14
372.41	1060.85
372.61	1122.29
372.82	1107.95
373.03	1112.05
373.24	1116.14
373.45	1110.00
373.65	1116.14
373.86	1056.75
374.07	1136.62
374.28	1097.71
374.48	1126.38
374.69	1171.44
374.90	1071.09
375.11	1114.10
375.31	1087.47
375.52	1167.34
375.73	1202.16
375.93	1107.95
376.14	1132.53
376.35	1183.73
376.56	1099.76
376.76	1091.57
376.97	1050.61
377.18	1132.53
377.39	1146.86
377.59	1112.05
377.80	1060.85
378.01	1103.86
378.22	1073.14
378.42	1179.63
378.63	1081.33
378.84	1017.84
379.04	1167.34
379.25	1095.66
379.46	1023.98
379.67	1165.29
379.87	1146.86
380.08	997.36
380.29	1159.15
380.50	1132.53
380.70	1103.86
380.91	1048.56
381.12	1110.00
381.32	1097.71
381.53	1089.52
381.74	1136.62
381.95	1083.38
382.15	1050.61
382.36	1099.76
382.57	1140.72
382.77	1245.16
382.98	1165.29
383.19	1060.85
383.39	1140.72
383.60	1073.14
383.81	1210.35
384.02	1085.42
384.22	1112.05
384.43	1060.85
384.64	1122.29
384.84	1120.24
385.05	1083.38
385.26	1163.25
385.46	1075.18
385.67	1118.19
385.88	1101.81
386.08	1138.67
386.29	1097.71
386.50	1136.62
386.70	1099.76
386.91	1110.00
387.12	1112.05
387.33	1132.53
387.53	1064.94
387.74	1148.91
387.95	1048.56
388.15	1089.52
388.36	1054.70
388.57	1093.62
388.77	1120.24
388.98	1130.48
389.19	1134.57
389.39	1028.08
389.60	1165.29
389.81	1095.66
390.01	1148.91
390.22	1126.38
390.43	1159.15
390.63	1054.70
390.84	1026.03
391.05	1071.09
391.25	1196.01
391.46	1138.67
391.67	1101.81
391.87	1097.71
392.08	1142.77
392.28	1107.95
392.49	1079.28
392.70	1181.68
392.90	1071.09
393.11	1132.53
393.32	1099.76
393.52	1054.70
393.73	1179.63
393.94	1040.37
394.14	1134.57
394.35	1130.48
394.56	1130.48
394.76	1138.67
394.97	1046.51
395.17	1085.42
395.38	1069.04
395.59	1050.61
395.79	1150.96
396.00	1126.38
396.21	1085.42
396.41	1112.05
396.62	1083.38
396.83	1036.27
397.03	1099.76
397.24	1083.38
397.44	1105.90
397.65	1093.62
397.86	1155.05
398.06	1083.38
398.27	1040.37
398.47	1085.42
398.68	1101.81
398.89	1066.99
399.09	1140.72
399.30	1091.57
399.51	1079.28
399.71	1073.14
399.92	1099.76
400.12	1021.94
400.33	1148.91
400.54	1165.29
400.74	1120.24
400.95	1052.66
401.15	1101.81
401.36	1073.14
401.57	1136.62
401.77	1060.85
401.98	1185.77
402.18	1075.18
402.39	1112.05
402.60	1118.19
402.80	1083.38
403.01	1128.43
403.21	1163.25
403.42	1073.14
403.63	1079.28
403.83	1126.38
404.04	1155.05
404.24	1052.66
404.45	1077.23
404.65	1179.63
404.86	1124.33
405.07	1077.23
405.27	1054.70
405.48	1071.09
405.68	1159.15
405.89	1146.86
406.10	1130.48
406.30	1087.47
406.51	1179.63
406.71	1097.71
406.92	1099.76
407.12	1089.52
407.33	1032.18
407.53	1198.06
407.74	1032.18
407.95	1171.44
408.15	1136.62
408.36	1048.56
408.56	1044.46
408.77	1124.33
408.97	1085.42
409.18	1155.05
409.39	1085.42
409.59	1105.90
409.80	1054.70
410.00	1075.18
410.21	1066.99
410.41	1179.63
410.62	1114.10
410.82	1091.57
411.03	1134.57
411.23	1107.95
411.44	1126.38
411.65	1093.62
411.85	1124.33
412.06	1148.91
412.26	1144.81
412.47	1112.05
412.67	1116.14
412.88	1083.38
413.08	1073.14
413.29	1066.99
413.49	1081.33
413.70	1171.44
413.90	1075.18
414.11	1138.67
414.31	1058.80
414.52	1060.85
414.73	1112.05
414.93	1085.42
415.14	1114.10
415.34	1048.56
415.55	1087.47
415.75	1036.27
415.96	1144.81
416.16	1177.58
416.37	1142.77
416.57	1066.99
416.78	1114.10
416.98	1042.42
417.19	1071.09
417.39	1171.44
417.60	1071.09
417.80	1081.33
418.01	1122.29
418.21	1159.15
418.42	1210.35
418.62	1048.56
418.83	1091.57
419.03	1073.14
419.24	1071.09
419.44	1105.90
419.65	1146.86
419.85	1089.52
420.06	1198.06
420.26	1052.66
420.47	1177.58
420.67	1091.57
420.88	1148.91
421.08	1048.56
421.29	1118.19
421.49	1099.76
421.70	958.45
421.90	1038.32
422.11	1083.38
422.31	1003.50
422.52	1093.62
422.72	1056.75
422.93	1116.14
423.13	1050.61
423.34	1028.08
423.54	1097.71
423.74	1073.14
423.95	1028.08
424.15	1101.81
424.36	1023.98
424.56	1064.94
424.77	1032.18
424.97	1062.90
425.18	1034.22
425.38	1153.01
425.59	1093.62
425.79	1081.33
426.00	1142.77
426.20	1087.47
426.40	1122.29
426.61	1101.81
426.81	1159.15
427.02	1187.82
427.22	1091.57
427.43	1034.22
427.63	1028.08
427.84	1069.04
428.04	1021.94
428.25	1124.33
428.45	1216.49
428.65	1120.24
428.86	1214.45
429.06	1103.86
429.27	1126.38
429.47	1122.29
429.68	1075.18
429.88	1206.25
430.09	1128.43
430.29	1110.00
430.49	1089.52
430.70	1105.90
430.90	1073.14
431.11	1169.39
431.31	1116.14
431.52	1110.00
431.72	1060.85
431.92	1048.56
432.13	1128.43
432.33	1077.23
432.54	1060.85
432.74	1077.23
432.94	1134.57
433.15	1118.19
433.35	1003.50
433.56	1146.86
433.76	1073.14
433.97	1095.66
434.17	1148.91
434.37	1095.66
434.58	1079.28
434.78	1050.61
434.99	1155.05
435.19	1189.87
435.39	1171.44
435.60	1136.62
435.80	1085.42
436.01	1110.00
436.21	1167.34
436.41	1138.67
436.62	1118.19
436.82	1150.96
437.03	1148.91
437.23	1073.14
437.43	1132.53
437.64	1075.18
437.84	1046.51
438.05	1073.14
438.25	1173.49
438.45	1138.67
438.66	1107.95
438.86	1101.81
439.06	1202.16
439.27	1097.71
439.47	1163.25
439.68	1177.58
439.88	1110.00
440.08	1089.52
440.29	1081.33
440.49	1105.90
440.69	1146.86
440.90	1099.76
441.10	1083.38
441.31	1064.94
441.51	1058.80
441.71	1181.68
441.92	1130.48
442.12	1144.81
442.32	1171.44
442.53	1048.56
442.73	1058.80
442.94	1116.14
443.14	1079.28
443.34	1048.56
443.55	1056.75
443.75	1087.47
443.95	1028.08
444.16	1087.47
444.36	1023.98
444.56	1110.00
444.77	1140.72
444.97	1118.19
445.17	1066.99
445.38	1091.57
445.58	1028.08
445.78	1171.44
445.99	1060.85
446.19	1075.18
446.39	1150.96
446.60	1069.04
446.80	1126.38
447.00	1196.01
447.21	1028.08
447.41	1159.15
447.61	1157.10
447.82	1060.85
448.02	1181.68
448.22	1083.38
448.43	1163.25
448.63	1038.32
448.83	1116.14
449.04	1081.33
449.24	1087.47
449.44	1236.97
449.65	1122.29
449.85	1083.38
450.05	1021.94
450.26	1208.30
450.46	1142.77
450.66	1118.19
450.87	1042.42
451.07	1142.77
451.27	1069.04
451.47	1001.46
451.68	1073.14
451.88	1044.46
452.08	1099.76
452.29	1095.66
452.49	1122.29
452.69	1097.71
452.90	1153.01
453.10	1040.37
453.30	1163.25
453.51	1093.62
453.71	1110.00
453.91	1171.44
454.11	1179.63
454.32	1101.81
454.52	1097.71
454.72	1097.71
454.93	1030.13
455.13	1146.86
455.33	1112.05
455.53	1112.05
455.74	1134.57
455.94	1114.10
456.14	1028.08
456.35	1089.52
456.55	1144.81
456.75	1163.25
456.95	1169.39
457.16	1062.90
457.36	1126.38
457.56	1128.43
457.76	1089.52
457.97	1095.66
458.17	1105.90
458.37	1050.61
458.57	1064.94
458.78	1140.72
458.98	1083.38
459.18	1110.00
459.39	1097.71
459.59	1126.38
459.79	1046.51
459.99	1206.25
460.20	1118.19
460.40	1200.11
460.60	1163.25
460.80	1116.14
461.01	1091.57
461.21	1116.14
461.41	1101.81
461.61	1105.90
461.82	1064.94
462.02	1069.04
462.22	1056.75
462.42	1081.33
462.63	1062.90
462.83	1126.38
463.03	1093.62
463.23	1189.87
463.43	1077.23
463.64	1134.57
463.84	1040.37
464.04	1085.42
464.24	1097.71
464.45	1073.14
464.65	1150.96
464.85	1105.90
465.05	1050.61
465.26	1028.08
465.46	1245.16
465.66	1214.45
465.86	1155.05
466.06	1118.19
466.27	1150.96
466.47	1083.38
466.67	1099.76
466.87	1155.05
467.08	1087.47
467.28	1167.34
467.48	1189.87
467.68	1112.05
467.88	1101.81
468.09	1144.81
468.29	1095.66
468.49	1128.43
468.69	1114.10
468.89	1146.86
469.10	1126.38
469.30	1058.80
469.50	1093.62
469.70	1130.48
469.90	1153.01
470.11	1107.95
470.31	1097.71
470.51	1126.38
470.71	1060.85
470.91	1116.14
471.11	1048.56
471.32	1083.38
471.52	1144.81
471.72	1095.66
471.92	1167.34
472.12	1124.33
472.33	1046.51
472.53	1132.53
472.73	1046.51
472.93	1107.95
473.13	1069.04
473.33	1155.05
473.54	1148.91
473.74	1153.01
473.94	1155.05
474.14	1085.42
474.34	1150.96
474.55	1107.95
474.75	1081.33
474.95	1122.29
475.15	1142.77
475.35	1097.71
475.55	1114.10
475.75	1173.49
475.96	1066.99
476.16	1060.85
476.36	1146.86
476.56	1040.37
476.76	1136.62
476.96	1017.84
477.17	1112.05
477.37	1136.62
477.57	1052.66
477.77	1079.28
477.97	1140.72
478.17	1097.71
478.37	1206.25
478.58	1120.24
478.78	1173.49
478.98	1146.86
479.18	1042.42
479.38	1173.49
479.58	1105.90
479.78	1132.53
479.99	1081.33
480.19	1017.84
480.39	1075.18
480.59	1110.00
480.79	1101.81
480.99	1097.71
481.19	1114.10
481.39	1136.62
481.60	1161.20
481.80	1099.76
482.00	1138.67
482.20	1142.77
482.40	1114.10
482.60	1112.05
482.80	1122.29
483.00	1097.71
483.20	1191.92
483.41	1066.99
483.61	1103.86
483.81	1075.18
484.01	1066.99
484.21	1130.48
484.41	1060.85
484.61	1120.24
484.81	987.12
485.01	1066.99
485.22	1181.68
485.42	1138.67
485.62	1050.61
485.82	1134.57
486.02	1181.68
486.22	1058.80
486.42	1048.56
486.62	1140.72
486.82	1136.62
487.02	1017.84
487.22	1134.57
487.43	1157.10
487.63	1208.30
487.83	1167.34
488.03	1036.27
488.23	1056.75
488.43	1140.72
488.63	1189.87
488.83	1134.57
489.03	1185.77
489.23	1066.99
489.43	1181.68
489.63	1058.80
489.83	1081.33
490.04	1148.91
490.24	1124.33
490.44	1159.15
490.64	1083.38
490.84	1091.57
491.04	1114.10
491.24	1056.75
491.44	1089.52
491.64	1105.90
491.84	1036.27
492.04	1060.85
492.24	1150.96
492.44	1150.96
492.64	1040.37
492.84	1077.23
493.04	1126.38
493.24	1083.38
493.45	1107.95
493.65	1073.14
493.85	1132.53
494.05	1107.95
494.25	1069.04
494.45	1126.38
494.65	1183.73
494.85	1140.72
495.05	1142.77
495.25	1171.44
495.45	1103.86
495.65	1185.77
495.85	1161.20
496.05	1066.99
496.25	1093.62
496.45	1083.38
496.65	1073.14
496.85	1124.33
497.05	1017.84
497.25	1153.01
497.45	1064.94
497.65	1054.70
497.85	1134.57
498.05	1136.62
498.25	1105.90
498.45	1060.85
498.65	1095.66
498.85	1064.94
499.05	1163.25
499.25	1140.72
499.45	1044.46
499.65	1075.18
499.85	1105.90
500.05	1116.14
500.25	1093.62
500.45	1114.10
500.65	1148.91
500.85	1073.14
501.05	1120.24
501.25	1089.52
501.45	1155.05
501.65	1044.46
501.85	1105.90
502.05	1095.66
502.25	1050.61
502.45	1093.62
502.65	1116.14
502.85	1116.14
503.05	1089.52
503.25	1112.05
503.45	1079.28
503.65	1073.14
503.85	1101.81
504.05	1105.90
504.25	1136.62
504.45	1155.05
504.65	1087.47
504.85	1142.77
505.05	1126.38
505.25	1087.47
505.45	1189.87
505.65	1132.53
505.85	1101.81
506.05	1095.66
506.25	1114.10
506.45	1136.62
506.65	1136.62
506.85	1114.10
507.05	1069.04
507.25	1064.94
507.45	1075.18
507.65	1085.42
507.85	978.93
508.04	1095.66
508.24	1075.18
508.44	1169.39
508.64	1089.52
508.84	1163.25
509.04	1142.77
509.24	1142.77
509.44	1077.23
509.64	1030.13
509.84	1142.77
510.04	1120.24
510.24	1183.73
510.44	1099.76
510.64	1036.27
510.84	1189.87
511.04	1132.53
511.24	1052.66
511.43	1124.33
511.63	1136.62
511.83	1167.34
512.03	1079.28
512.23	1046.51
512.43	1126.38
512.63	1103.86
512.83	1173.49
513.03	1124.33
513.23	1089.52
513.43	1081.33
513.63	1136.62
513.83	1148.91
514.02	1112.05
514.22	1130.48
514.42	1089.52
514.62	1058.80
514.82	1185.77
515.02	1073.14
515.22	1118.19
515.42	1134.57
515.62	1101.81
515.82	1167.34
516.02	1146.86
516.21	1163.25
516.41	1069.04
516.61	1157.10
516.81	1107.95
517.01	1212.40
517.21	1103.86
517.41	1075.18
517.61	1093.62
517.81	1132.53
518.00	1044.46
518.20	1046.51
518.40	1110.00
518.60	1005.55
518.80	1054.70
519.00	1099.76
519.20	1150.96
519.40	1187.82
519.60	1196.01
519.79	1085.42
519.99	1134.57
520.19	1130.48
520.39	1107.95
520.59	1058.80
520.79	1048.56
520.99	1146.86
521.18	1050.61
521.38	1077.23
521.58	1146.86
521.78	1114.10
521.98	1040.37
522.18	1097.71
522.38	1064.94
522.58	1099.76
522.77	1171.44
522.97	1136.62
523.17	1079.28
523.37	1110.00
523.57	1132.53
523.77	1021.94
523.96	1153.01
524.16	1097.71
524.36	1028.08
524.56	995.31
524.76	1081.33
524.96	1048.56
525.16	1034.22
525.35	1114.10
525.55	1054.70
525.75	1122.29
525.95	1093.62
526.15	1105.90
526.35	1056.75
526.54	1128.43
526.74	1060.85
526.94	1105.90
527.14	1122.29
527.34	1083.38
527.54	1091.57
527.73	1097.71
527.93	1107.95
528.13	1126.38
528.33	1191.92
528.53	1150.96
528.72	1093.62
528.92	1144.81
529.12	1122.29
529.32	1081.33
529.52	1089.52
529.72	1083.38
529.91	1073.14
530.11	1085.42
530.31	1116.14
530.51	1138.67
530.71	1054.70
530.90	1075.18
531.10	1066.99
531.30	1175.53
531.50	1054.70
531.70	1132.53
531.89	1058.80
532.09	1064.94
532.29	1122.29
532.49	1159.15
532.69	1081.33
532.88	1079.28
533.08	1093.62
533.28	1095.66
533.48	1056.75
533.67	1112.05
533.87	1058.80
534.07	1181.68
534.27	1091.57
534.47	1083.38
534.66	1077.23
534.86	1095.66
535.06	1171.44
535.26	1060.85
535.45	1095.66
535.65	1163.25
535.85	1097.71
536.05	1099.76
536.24	1153.01
536.44	1058.80
536.64	1169.39
536.84	1069.04
537.04	1181.68
537.23	1097.71
537.43	1083.38
537.63	1142.77
537.83	1038.32
538.02	1122.29
538.22	1155.05
538.42	1095.66
538.62	1118.19
538.81	1120.24
539.01	1126.38
539.21	1187.82
539.41	1097.71
539.60	1165.29
539.80	1146.86
540.00	1150.96
540.20	1163.25
540.39	1142.77
540.59	1124.33
540.79	1103.86
540.98	1114.10
541.18	1177.58
541.38	1173.49
541.58	1196.01
541.77	1097.71
541.97	1083.38
542.17	1132.53
542.37	1064.94
542.56	1083.38
542.76	1110.00
542.96	1126.38
543.15	1091.57
543.35	1069.04
543.55	1110.00
543.75	1159.15
543.94	1163.25
544.14	1118.19
544.34	1169.39
544.53	1183.73
544.73	1112.05
544.93	1107.95
545.13	1083.38
545.32	1064.94
545.52	1046.51
545.72	1077.23
545.91	1110.00
546.11	1175.53
546.31	1091.57
546.50	1122.29
546.70	1134.57
546.90	1148.91
547.10	1163.25
547.29	1114.10
547.49	1148.91
547.69	1136.62
547.88	1173.49
548.08	1130.48
548.28	1173.49
548.47	1134.57
548.67	1144.81
548.87	1153.01
549.06	1107.95
549.26	1136.62
549.46	1134.57
549.65	1075.18
549.85	1095.66
550.05	1196.01
550.24	1134.57
550.44	1136.62
550.64	1198.06
550.83	1077.23
551.03	1081.33
551.23	1103.86
551.42	1107.95
551.62	1089.52
551.82	1140.72
552.01	1171.44
552.21	1062.90
552.41	1087.47
552.60	1085.42
552.80	1124.33
553.00	1132.53
553.19	1112.05
553.39	1202.16
553.59	1060.85
553.78	1122.29
553.98	1056.75
554.18	1150.96
554.37	1075.18
554.57	1056.75
554.76	1073.14
554.96	1216.49
555.16	1122.29
555.35	1038.32
555.55	1124.33
555.75	1196.01
555.94	1079.28
556.14	1114.10
556.34	1091.57
556.53	1048.56
556.73	1112.05
556.92	1228.78
557.12	1105.90
557.32	1066.99
557.51	1075.18
557.71	1206.25
557.91	1118.19
558.10	1167.34
558.30	1048.56
558.49	1091.57
558.69	1124.33
558.89	1064.94
559.08	1126.38
559.28	1206.25
559.47	1124.33
559.67	1140.72
559.87	1075.18
560.06	1132.53
560.26	1159.15
560.45	1130.48
560.65	1132.53
560.85	1044.46
561.04	1101.81
561.24	1075.18
561.43	1148.91
561.63	1026.03
561.83	1071.09
562.02	1114.10
562.22	1069.04
562.41	1169.39
562.61	1093.62
562.81	1101.81
563.00	1140.72
563.20	1048.56
563.39	1136.62
563.59	1198.06
563.78	1122.29
563.98	1126.38
564.18	1173.49
564.37	1148.91
564.57	1101.81
564.76	1089.52
564.96	1101.81
565.15	1142.77
565.35	1105.90
565.55	1011.70
565.74	1105.90
565.94	1101.81
566.13	1062.90
566.33	1103.86
566.52	1032.18
566.72	1114.10
566.91	1183.73
567.11	1183.73
567.31	1081.33
567.50	1097.71
567.70	1150.96
567.89	1097.71
568.09	1079.28
568.28	1058.80
568.48	1054.70
568.67	1099.76
568.87	1138.67
569.06	1157.10
569.26	1153.01
569.46	1167.34
569.65	1042.42
569.85	1052.66
570.04	1228.78
570.24	1062.90
570.43	1091.57
570.63	1161.20
570.82	1079.28
571.02	1130.48
571.21	1089.52
571.41	1042.42
571.60	1116.14
571.80	1083.38
571.99	1081.33
572.19	1085.42
572.38	1046.51
572.58	1091.57
572.77	1175.53
572.97	1093.62
573.16	1105.90
573.36	1114.10
573.55	1110.00
573.75	1032.18
573.94	1140.72
574.14	1136.62
574.33	1085.42
574.53	1032.18
574.72	1146.86
574.92	1003.50
575.11	1066.99
575.31	991.22
575.50	1075.18
575.70	1097.71
575.89	1071.09
576.09	1103.86
576.28	1112.05
576.48	1134.57
576.67	1116.14
576.87	1069.04
577.06	1116.14
577.26	1069.04
577.45	1159.15
577.65	1175.53
577.84	1116.14
578.04	1167.34
578.23	1095.66
578.43	1052.66
578.62	1075.18
578.82	1081.33
579.01	1169.39
579.21	1112.05
579.40	1081.33
579.59	1097.71
579.79	1069.04
579.98	1103.86
580.18	1148.91
580.37	1036.27
580.57	1177.58
580.76	1081.33
580.96	1105.90
581.15	1103.86
581.35	1140.72
581.54	1134.57
581.74	1148.91
581.93	1118.19
582.12	1079.28
582.32	1116.14
582.51	1081.33
582.71	1124.33
582.90	1122.29
583.10	1089.52
583.29	1097.71
583.48	1148.91
583.68	1116.14
583.87	1165.29
584.07	1040.37
584.26	1032.18
584.46	1083.38
584.65	1087.47
584.84	1071.09
585.04	1058.80
585.23	1134.57
585.43	1021.94
585.62	1050.61
585.82	1101.81
586.01	1095.66
586.20	1095.66
586.40	1148.91
586.59	1159.15
586.79	1103.86
586.98	1091.57
587.18	1136.62
587.37	1099.76
587.56	1120.24
587.76	1138.67
587.95	1099.76
588.15	1110.00
588.34	1075.18
588.53	1130.48
588.73	1087.47
588.92	1169.39
589.12	1064.94
589.31	1122.29
589.50	1032.18
589.70	1099.76
589.89	1069.04
590.08	1140.72
590.28	1157.10
590.47	1128.43
590.67	1093.62
590.86	1073.14
591.05	1157.10
591.25	1134.57
591.44	1081.33
591.64	1134.57
591.83	1181.68
592.02	993.26
592.22	1138.67
592.41	1124.33
592.60	1105.90
592.80	1099.76
592.99	1171.44
593.18	1130.48
593.38	1077.23
593.57	1083.38
593.77	1165.29
593.96	1110.00
594.15	1085.42
594.35	1058.80
594.54	1093.62
594.73	1146.86
594.93	1105.90
595.12	1107.95
595.31	1181.68
595.51	1118.19
595.70	1073.14
595.89	1181.68
596.09	1112.05
596.28	1107.95
596.47	1081.33
596.67	1105.90
596.86	976.88
597.06	1175.53
597.25	1144.81
597.44	1073.14
597.64	1148.91
597.83	1081.33
598.02	1148.91
598.22	1175.53
598.41	1081.33
598.60	1126.38
598.79	1062.90
598.99	1089.52
599.18	1101.81
599.37	1060.85
599.57	1073.14
599.76	1138.67
599.95	1118.19
600.15	1132.53
600.34	1087.47
600.53	1077.23
600.73	1062.90
600.92	1189.87
601.11	1075.18
601.31	1091.57
601.50	1069.04
601.69	1138.67
601.88	1142.77
602.08	1112.05
602.27	1026.03
602.46	1138.67
602.66	1085.42
602.85	1073.14
603.04	1142.77
603.24	1105.90
603.43	1081.33
603.62	1161.20
603.81	1163.25
604.01	1042.42
604.20	1107.95
604.39	1042.42
604.59	1128.43
604.78	1097.71
604.97	1138.67
605.16	1130.48
605.36	1114.10
605.55	1040.37
605.74	1036.27
605.94	1099.76
606.13	1021.94
606.32	1103.86
606.51	1089.52
606.71	1163.25
606.90	1050.61
607.09	1146.86
607.28	1177.58
607.48	1087.47
607.67	1132.53
607.86	1140.72
608.05	1142.77
608.25	1130.48
608.44	1114.10
608.63	1132.53
608.82	1040.37
609.02	1153.01
609.21	1046.51
609.40	1132.53
609.59	1091.57
609.79	1193.97
609.98	1140.72
610.17	1126.38
610.36	1058.80
610.56	1075.18
610.75	1116.14
610.94	1087.47
611.13	1146.86
611.33	1112.05
611.52	1097.71
611.71	1095.66
611.90	1081.33
612.09	1193.97
612.29	1114.10
612.48	1060.85
612.67	1083.38
612.86	1062.90
613.06	1054.70
613.25	1091.57
613.44	1091.57
613.63	1077.23
613.82	1191.92
614.02	1026.03
614.21	1122.29
614.40	1173.49
614.59	1138.67
614.78	1138.67
614.98	1058.80
615.17	1124.33
615.36	1177.58
615.55	1083.38
615.74	1165.29
615.94	1187.82
616.13	1157.10
616.32	1138.67
616.51	1089.52
616.70	1093.62
616.90	1081.33
617.09	1191.92
617.28	1114.10
617.47	1134.57
617.66	1105.90
617.86	1155.05
618.05	1126.38
618.24	1091.57
618.43	1163.25
618.62	1050.61
618.81	1110.00
619.01	1071.09
619.20	1089.52
619.39	1048.56
619.58	1179.63
619.77	1091.57
619.96	1091.57
620.16	1040.37
620.35	1224.69
620.54	1021.94
620.73	1083.38
620.92	1075.18
621.11	1126.38
621.31	1075.18
621.50	1177.58
621.69	1048.56
621.88	1132.53
622.07	1189.87
622.26	1089.52
622.46	1124.33
622.65	1052.66
622.84	1036.27
623.03	1087.47
623.22	1144.81
623.41	1148.91
623.60	1110.00
623.80	1050.61
623.99	1122.29
624.18	1173.49
624.37	1091.57
624.56	1107.95
624.75	1167.34
624.94	1122.29
625.13	1124.33
625.33	1103.86
625.52	1089.52
625.71	1161.20
625.90	1097.71
626.09	1054.70
626.28	1130.48
626.47	1116.14
626.66	1124.33
626.86	1089.52
627.05	1075.18
627.24	1171.44
627.43	1146.86
627.62	1124.33
627.81	1089.52
628.00	1081.33
628.19	1179.63
628.38	1075.18
628.57	1042.42
628.77	1230.83
628.96	1177.58
629.15	1148.91
629.34	1062.90
629.53	1071.09
629.72	1118.19
629.91	1060.85
630.10	1155.05
630.29	1124.33
630.48	1099.76
630.68	1095.66
630.87	1171.44
631.06	1021.94
631.25	1073.14
631.44	1071.09
631.63	1069.04
631.82	1150.96
632.01	1165.29
632.20	1089.52
632.39	1146.86
632.58	1136.62
632.77	1079.28
632.96	1130.48
633.15	1034.22
633.35	1062.90
633.54	1159.15
633.73	1155.05
633.92	1083.38
634.11	1187.82
634.30	1066.99
634.49	1128.43
634.68	1232.88
634.87	999.41
635.06	1120.24
635.25	1132.53
635.44	999.41
635.63	1085.42
635.82	1101.81
636.01	1038.32
636.20	1132.53
636.39	1044.46
636.58	1042.42
636.77	1048.56
636.97	1087.47
637.16	1105.90
637.35	1087.47
637.54	1040.37
637.73	1103.86
637.92	1150.96
638.11	1103.86
638.30	1157.10
638.49	1110.00
638.68	1103.86
638.87	1163.25
639.06	1052.66
639.25	1128.43
639.44	1146.86
639.63	1017.84
639.82	1148.91
640.01	1044.46
640.20	1042.42
640.39	1118.19
640.58	1087.47
640.77	1083.38
640.96	1128.43
641.15	1175.53
641.34	1230.83
641.53	1087.47
641.72	1099.76
641.91	1118.19
642.10	1058.80
642.29	1073.14
642.48	1140.72
642.67	1089.52
642.86	1089.52
643.05	1069.04
643.24	1091.57
643.43	1075.18
643.62	1130.48
643.81	1122.29
644.00	1159.15
644.19	1081.33
644.38	1005.55
644.57	1122.29
644.76	1099.76
644.95	1101.81
645.14	1103.86
645.33	1089.52
645.52	1093.62
645.71	1034.22
645.90	1081.33
646.09	1161.20
646.28	1128.43
646.46	1009.65
646.65	1138.67
646.84	1118.19
647.03	1185.77
647.22	1095.66
647.41	1069.04
647.60	1077.23
647.79	1081.33
647.98	1066.99
648.17	1120.24
648.36	1144.81
648.55	1167.34
648.74	1054.70
648.93	1064.94
649.12	1112.05
649.31	1089.52
649.50	1140.72
649.69	1120.24
649.88	1198.06
650.06	1157.10
650.25	1191.92
650.44	1081.33
650.63	1114.10
650.82	1040.37
651.01	1093.62
651.20	1105.90
651.39	1079.28
651.58	1212.40
651.77	1089.52
651.96	1181.68
652.15	1073.14
652.34	1134.57
652.52	1140.72
652.71	1140.72
652.90	1087.47
653.09	1173.49
653.28	1105.90
653.47	1083.38
653.66	1050.61
653.85	1034.22
654.04	1044.46
654.23	1042.42
654.42	1153.01
654.60	1144.81
654.79	1112.05
654.98	1181.68
655.17	1093.62
655.36	1122.29
655.55	1116.14
655.74	1105.90
655.93	1093.62
656.12	1071.09
656.30	1169.39
656.49	1128.43
656.68	1077.23
656.87	1091.57
657.06	1019.89
657.25	1056.75
657.44	1183.73
657.63	1114.10
657.82	1136.62
658.00	1130.48
658.19	1165.29
658.38	1089.52
658.57	1066.99
658.76	1183.73
658.95	1128.43
659.14	1175.53
659.32	1044.46
659.51	1132.53
659.70	1077.23
659.89	1165.29
660.08	1085.42
660.27	1075.18
660.46	1081.33
660.64	1079.28
660.83	1064.94
661.02	1066.99
661.21	1050.61
661.40	1056.75
661.59	1120.24
661.78	1073.14
661.96	1071.09
662.15	1093.62
662.34	1128.43
662.53	1075.18
662.72	1103.86
662.91	1159.15
663.09	1130.48
663.28	1134.57
663.47	1091.57
663.66	1034.22
663.85	1026.03
664.03	1157.10
664.22	1099.76
664.41	1091.57
664.60	1116.14
664.79	1050.61
664.98	1118.19
665.16	1110.00
665.35	1179.63
665.54	1122.29
665.73	1066.99
665.92	1066.99
666.10	1189.87
666.29	1124.33
666.48	1052.66
666.67	1019.89
666.86	1130.48
667.04	1191.92
667.23	1015.79
667.42	1140.72
667.61	1126.38
667.80	1036.27
667.98	1071.09
668.17	1116.14
668.36	1130.48
668.55	1159.15
668.74	1105.90
668.92	1120.24
669.11	1146.86
669.30	1081.33
669.49	1144.81
669.68	1138.67
669.86	1181.68
670.05	1077.23
670.24	1103.86
670.43	1107.95
670.61	1120.24
670.80	1069.04
670.99	1114.10
671.18	1153.01
671.36	1110.00
671.55	1077.23
671.74	1146.86
671.93	1079.28
672.11	1128.43
672.30	1007.60
672.49	1181.68
672.68	1189.87
672.87	1181.68
673.05	1054.70
673.24	1150.96
673.43	1161.20
673.62	1066.99
673.80	1161.20
673.99	1155.05
674.18	1191.92
674.36	1120.24
674.55	1128.43
674.74	1081.33
674.93	1122.29
675.11	1105.90
675.30	1052.66
675.49	1118.19
675.68	1060.85
675.86	1155.05
676.05	1062.90
676.24	1202.16
676.43	1124.33
676.61	1023.98
676.80	1064.94
676.99	1066.99
677.17	1208.30
677.36	1064.94
677.55	1087.47
677.74	1126.38
677.92	1118.19
678.11	1161.20
678.30	1101.81
678.48	1126.38
678.67	1189.87
678.86	1120.24
679.04	1058.80
679.23	1140.72
679.42	1050.61
679.61	1101.81
679.79	1144.81
679.98	1134.57
680.17	1081.33
680.35	1134.57
680.54	1062.90
680.73	1101.81
680.91	1042.42
681.10	1112.05
681.29	1116.14
681.47	1069.04
681.66	1099.76
681.85	1132.53
682.04	1040.37
682.22	1071.09
682.41	1210.35
682.60	1077.23
682.78	1099.76
682.97	1130.48
683.16	1218.54
683.34	1003.50
683.53	1118.19
683.72	1042.42
683.90	1105.90
684.09	1081.33
684.28	1093.62
684.46	1079.28
684.65	1040.37
684.83	1150.96
685.02	1058.80
685.21	1230.83
685.39	1146.86
685.58	1091.57
685.77	1066.99
685.95	1044.46
686.14	1155.05
686.33	1130.48
686.51	1126.38
686.70	1167.34
686.89	1081.33
687.07	1155.05
687.26	1077.23
687.44	1095.66
687.63	1155.05
687.82	1128.43
688.00	1058.80
688.19	1087.47
688.38	972.79
688.56	1126.38
688.75	1087.47
688.93	1142.77
689.12	1091.57
689.31	1069.04
689.49	1110.00
689.68	1021.94
689.87	1097.71
690.05	1173.49
690.24	1128.43
690.42	1093.62
690.61	1062.90
690.80	1185.77
690.98	1110.00
691.17	1140.72
691.35	1112.05
691.54	1075.18
691.73	1064.94
691.91	1128.43
692.10	1046.51
692.28	1140.72
692.47	1056.75
692.66	1124.33
692.84	1189.87
693.03	1099.76
693.21	1136.62
693.40	1085.42
693.59	1021.94
693.77	985.07
693.96	1085.42
694.14	1083.38
694.33	1150.96
694.51	1105.90
694.70	1038.32
694.89	1052.66
695.07	1124.33
695.26	1136.62
695.44	1157.10
695.63	1089.52
695.81	1112.05
696.00	1189.87
696.18	1060.85
696.37	1134.57
696.56	1107.95
696.74	1110.00
696.93	1060.85
697.11	1089.52
697.30	1126.38
697.48	1095.66
697.67	1095.66
697.85	1114.10
698.04	1105.90
698.23	1116.14
698.41	1091.57
698.60	1071.09
698.78	1034.22
698.97	1116.14
699.15	1101.81
699.34	1105.90
699.52	1165.29
699.71	1126.38
699.89	1056.75
700.08	1130.48
700.26	1155.05
700.45	1091.57
700.63	1060.85
700.82	1150.96
701.01	1091.57
701.19	1069.04
701.38	1040.37
701.56	1171.44
701.75	1110.00
701.93	1101.81
702.12	1028.08
702.30	1157.10
702.49	1095.66
702.67	1128.43
702.86	1023.98
703.04	1134.57
703.23	1118.19
703.41	1081.33
703.60	1118.19
703.78	1089.52
703.97	1165.29
704.15	1097.71
704.34	1138.67
704.52	1079.28
704.71	1114.10
704.89	1077.23
705.08	1095.66
705.26	1107.95
705.45	1140.72
705.63	1101.81
705.81	1193.97
706.00	1130.48
706.18	1124.33
706.37	1107.95
706.55	1048.56
706.74	1087.47
706.92	1120.24
707.11	1112.05
707.29	1036.27
707.48	1103.86
707.66	1097.71
707.85	1034.22
708.03	1032.18
708.22	1056.75
708.40	1148.91
708.58	1101.81
708.77	1187.82
708.95	1112.05
709.14	1079.28
709.32	1099.76
709.51	1112.05
709.69	1142.77
709.88	1064.94
710.06	1087.47
710.25	1128.43
710.43	1187.82
710.61	1138.67
710.80	1128.43
710.98	1064.94
711.17	1050.61
711.35	1056.75
711.54	1148.91
711.72	1138.67
711.90	1066.99
712.09	1124.33
712.27	1107.95
712.46	995.31
712.64	1105.90
712.83	1169.39
713.01	1140.72
713.19	1085.42
713.38	1153.01
713.56	1046.51
713.75	1171.44
713.93	1083.38
714.11	1077.23
714.30	1114.10
714.48	1081.33
714.67	1071.09
714.85	1148.91
715.03	1146.86
715.22	1122.29
715.40	1216.49
715.59	1091.57
715.77	1163.25
715.95	1114.10
716.14	1105.90
716.32	1105.90
716.51	1230.83
716.69	962.55
716.87	1167.34
717.06	1071.09
717.24	1073.14
717.42	1081.33
717.61	1058.80
717.79	1110.00
717.98	1075.18
718.16	1095.66
718.34	1079.28
718.53	1118.19
718.71	1173.49
718.89	1050.61
719.08	1122.29
719.26	1034.22
719.45	1114.10
719.63	1105.90
719.81	1126.38
720.00	1046.51
720.18	1105.90
720.36	1073.14
720.55	1167.34
720.73	1093.62
720.91	1079.28
721.10	1089.52
721.28	1077.23
721.46	1134.57
721.65	1089.52
721.83	1110.00
722.01	1112.05
722.20	1132.53
722.38	1118.19
722.56	1099.76
722.75	1157.10
722.93	1167.34
723.11	1138.67
723.30	1112.05
723.48	1146.86
723.66	1144.81
723.85	1081.33
724.03	1126.38
724.21	1083.38
724.40	1066.99
724.58	1091.57
724.76	1130.48
724.95	1071.09
725.13	1112.05
725.31	1148.91
725.50	1171.44
725.68	1064.94
725.86	1173.49
726.05	1097.71
726.23	1126.38
726.41	1179.63
726.59	1083.38
726.78	1122.29
726.96	1175.53
727.14	1085.42
727.33	1114.10
727.51	1066.99
727.69	1114.10
727.87	1153.01
728.06	1124.33
728.24	1122.29
728.42	1161.20
728.61	1069.04
728.79	1169.39
728.97	1191.92
729.15	1101.81
729.34	1165.29
729.52	1079.28
729.70	1081.33
729.89	1146.86
730.07	1159.15
730.25	1093.62
730.43	1185.77
730.62	1120.24
730.80	1177.58
730.98	1030.13
731.16	1128.43
731.35	1146.86
731.53	1099.76
731.71	1181.68
731.89	1130.48
732.08	1066.99
732.26	1110.00
732.44	1077.23
732.62	1066.99
732.81	1095.66
732.99	1138.67
733.17	1073.14
733.35	1118.19
733.54	1130.48
733.72	1085.42
733.90	1159.15
734.08	1175.53
734.27	1028.08
734.45	1060.85
734.63	1122.29
734.81	1112.05
735.00	1110.00
735.18	1048.56
735.36	1122.29
735.54	1075.18
735.72	1091.57
735.91	1107.95
736.09	1066.99
736.27	1054.70
736.45	1083.38
736.63	1058.80
736.82	1169.39
737.00	1101.81
737.18	1089.52
737.36	1058.80
737.55	1132.53
737.73	1011.70
737.91	1142.77
738.09	1118.19
738.27	1153.01
738.46	1056.75
738.64	1083.38
738.82	1089.52
739.00	1097.71
739.18	1089.52
739.36	1085.42
739.55	1122.29
739.73	1034.22
739.91	1120.24
740.09	1110.00
740.27	1163.25
740.46	1126.38
740.64	1112.05
740.82	1144.81
741.00	1048.56
741.18	1095.66
741.36	1091.57
741.55	1183.73
741.73	1142.77
741.91	1042.42
742.09	1202.16
742.27	1153.01
742.45	1103.86
742.64	1071.09
742.82	1083.38
743.00	1124.33
743.18	1069.04
743.36	1110.00
743.54	1130.48
743.72	1167.34
743.91	1134.57
744.09	1066.99
744.27	1091.57
744.45	1130.48
744.63	1085.42
744.81	1210.35
744.99	1060.85
745.18	1138.67
745.36	1097.71
745.54	1208.30
745.72	1023.98
745.90	1148.91
746.08	1146.86
746.26	1187.82
746.45	1155.05
746.63	1122.29
746.81	1126.38
746.99	1120.24
747.17	1099.76
747.35	1077.23
747.53	1077.23
747.71	1046.51
747.89	1124.33
748.08	1165.29
748.26	1110.00
748.44	1021.94
748.62	1058.80
748.80	1132.53
748.98	1105.90
749.16	1144.81
749.34	1087.47
749.52	1069.04
749.70	1077.23
749.89	1148.91
750.07	1034.22
750.25	1077.23
750.43	1079.28
750.61	1089.52
750.79	1136.62
750.97	1220.59
751.15	1101.81
751.33	1118.19
751.51	1138.67
751.69	1181.68
751.88	1001.46
752.06	1118.19
752.24	1179.63
752.42	1142.77
752.60	1136.62
752.78	1126.38
752.96	1048.56
753.14	1132.53
753.32	1048.56
753.50	1044.46
753.68	1040.37
753.86	1052.66
754.04	1064.94
754.22	1105.90
754.40	1015.79
754.58	1036.27
754.76	1054.70
754.95	1069.04
755.13	1136.62
755.31	1103.86
755.49	1056.75
755.67	1095.66
755.85	1103.86
756.03	1181.68
756.21	1105.90
756.39	1040.37
756.57	1011.70
756.75	1077.23
756.93	1081.33
757.11	1089.52
757.29	1112.05
757.47	1116.14
757.65	1083.38
757.83	1091.57
758.01	1120.24
758.19	1155.05
758.37	1130.48
758.55	1083.38
758.73	1116.14
758.91	1249.26
759.09	1105.90
759.27	1066.99
759.45	1105.90
759.63	1146.86
759.81	1013.74
759.99	1095.66
760.17	1021.94
760.35	1081.33
760.53	1081.33
760.71	1091.57
760.89	1093.62
761.07	1060.85
761.25	1157.10
761.43	1091.57
761.61	1118.19
761.79	1069.04
761.97	1099.76
762.15	1089.52
762.33	1079.28
762.51	1122.29
762.69	1101.81
762.87	1083.38
763.05	1110.00
763.23	1077.23
763.41	1077.23
763.59	1120.24
763.77	1093.62
763.95	1142.77
764.13	1087.47
764.31	1118.19
764.49	1089.52
764.67	1169.39
764.85	1196.01
765.03	1130.48
765.21	1069.04
765.38	1073.14
765.56	1083.38
765.74	1167.34
765.92	1101.81
766.10	1091.57
766.28	1073.14
766.46	1155.05
766.64	1089.52
766.82	1161.20
767.00	1032.18
767.18	1077.23
767.36	1189.87
767.54	1046.51
767.72	1087.47
767.90	1060.85
768.08	1093.62
768.26	1155.05
768.43	1118.19
768.61	1087.47
768.79	1089.52
768.97	1136.62
769.15	1208.30
769.33	1157.10
769.51	1173.49
769.69	1093.62
769.87	1146.86
770.05	1097.71
770.23	1138.67
770.40	1175.53
770.58	1114.10
770.76	1146.86
770.94	1015.79
771.12	1120.24
771.30	1075.18
771.48	1142.77
771.66	1142.77
771.84	1146.86
772.02	1128.43
772.19	1165.29
772.37	1103.86
772.55	1122.29
772.73	1077.23
772.91	1130.48
773.09	1103.86
773.27	1142.77
773.45	978.93
773.63	1093.62
773.80	1099.76
773.98	1083.38
774.16	1091.57
774.34	1089.52
774.52	1081.33
774.70	1132.53
774.88	1073.14
775.05	1198.06
775.23	1091.57
775.41	1124.33
775.59	1105.90
775.77	1056.75
775.95	1142.77
776.13	1140.72
776.30	1081.33
776.48	1230.83
776.66	1056.75
776.84	1083.38
777.02	1077.23
777.20	1071.09
777.38	1171.44
777.55	1062.90
777.73	1114.10
777.91	1073.14
778.09	1058.80
778.27	1077.23
778.45	1153.01
778.62	1056.75
778.80	1042.42
778.98	1183.73
779.16	1019.89
779.34	1136.62
779.51	1077.23
779.69	1161.20
779.87	1038.32
780.05	1062.90
780.23	1007.60
780.41	1083.38
780.58	1128.43
780.76	1105.90
780.94	1112.05
781.12	1054.70
781.30	1163.25
781.47	1064.94
781.65	1038.32
781.83	1175.53
782.01	1058.80
782.19	1087.47
782.36	958.45
782.54	1034.22
782.72	1093.62
782.90	1120.24
783.08	1132.53
783.25	1079.28
783.43	1122.29
783.61	1146.86
783.79	1132.53
783.96	1126.38
784.14	1208.30
784.32	1079.28
784.50	1134.57
784.68	1169.39
784.85	1095.66
785.03	1110.00
785.21	1021.94
785.39	1064.94
785.56	1044.46
785.74	1081.33
785.92	1167.34
786.10	1202.16
786.27	1118.19
786.45	1130.48
786.63	1114.10
786.81	1058.80
786.98	1089.52
787.16	1153.01
787.34	1085.42
787.52	1165.29
787.69	1116.14
787.87	1120.24
788.05	1136.62
788.23	1116.14
788.40	1064.94
788.58	1107.95
788.76	1220.59
788.94	970.74
789.11	1253.36
789.29	1083.38
789.47	1087.47
789.64	1169.39
789.82	1099.76
790.00	1050.61
790.18	1077.23
790.35	1163.25
790.53	1198.06
790.71	1073.14
790.89	1089.52
791.06	1148.91
791.24	1150.96
791.42	1130.48
791.59	1136.62
791.77	1126.38
791.95	1120.24
792.12	1128.43
792.30	1132.53
792.48	1150.96
792.66	1157.10
792.83	1060.85
793.01	1085.42
793.19	1089.52
793.36	1128.43
793.54	1122.29
793.72	1056.75
793.89	1101.81
794.07	1138.67
794.25	1083.38
794.42	1165.29
794.60	1087.47
794.78	1095.66
794.95	1087.47
795.13	1093.62
795.31	1157.10
795.48	1050.61
795.66	1071.09
795.84	1153.01
796.01	1054.70
796.19	1075.18
796.37	1093.62
796.54	1187.82
796.72	1128.43
796.90	1069.04
797.07	1163.25
797.25	1148.91
797.43	1073.14
797.60	1179.63
797.78	1105.90
797.96	1069.04
798.13	1165.29
798.31	1142.77
798.49	1105.90
798.66	1105.90
798.84	1118.19
799.01	1198.06
799.19	1101.81
799.37	1085.42
799.54	1083.38
799.72	1122.29
799.90	1116.14
800.07	1087.47
800.25	1136.62
800.43	1069.04
800.60	1097.71
800.78	1120.24
800.95	1048.56
801.13	1066.99
801.31	1071.09
801.48	1120.24
801.66	1069.04
801.83	1138.67
802.01	1118.19
802.19	1081.33
802.36	1021.94
802.54	1091.57
802.71	1099.76
802.89	1060.85
803.07	1083.38
803.24	1126.38
803.42	1163.25
803.59	1230.83
803.77	1112.05
803.95	1069.04
804.12	1116.14
804.30	1093.62
804.47	1161.20
804.65	1130.48
804.82	1124.33
805.00	1191.92
805.18	1116.14
805.35	1112.05
805.53	1126.38
805.70	1116.14
805.88	1019.89
806.05	1066.99
806.23	1136.62
806.41	985.07
806.58	1091.57
806.76	1071.09
806.93	1142.77
807.11	1169.39
807.28	1097.71
807.46	1083.38
807.64	1198.06
807.81	1132.53
807.99	1155.05
808.16	1144.81
808.34	1214.45
808.51	1110.00
808.69	1130.48
808.86	1085.42
809.04	1050.61
809.21	1038.32
809.39	1114.10
809.56	1050.61
809.74	1060.85
809.92	1130.48
810.09	1083.38
810.27	1110.00
810.44	1085.42
810.62	1107.95
810.79	1093.62
810.97	1046.51
811.14	1204.21
811.32	1130.48
811.49	1138.67
811.67	1075.18
811.84	1101.81
812.02	1126.38
812.19	1175.53
812.37	1185.77
812.54	1138.67
812.72	1114.10
812.89	1153.01
813.07	1124.33
813.24	1204.21
813.42	1017.84
813.59	1142.77
813.77	1091.57
813.94	1056.75
814.12	1132.53
814.29	1118.19
814.47	1087.47
814.64	1103.86
814.82	1060.85
814.99	1126.38
815.17	1112.05
815.34	1046.51
815.52	1042.42
815.69	1064.94
815.86	1112.05
816.04	1064.94
816.21	1077.23
816.39	1130.48
816.56	1103.86
816.74	1048.56
816.91	1128.43
817.09	1161.20
817.26	1136.62
817.44	1091.57
817.61	1155.05
817.79	1122.29
817.96	1091.57
818.13	1116.14
818.31	1159.15
818.48	1101.81
818.66	1077.23
818.83	1110.00
819.01	1138.67
819.18	1089.52
819.36	1091.57
819.53	1095.66
819.70	1103.86
819.88	1101.81
820.05	1150.96
820.23	1159.15
820.40	1056.75
820.58	1083.38
820.75	1142.77
820.92	1095.66
821.10	1187.82
821.27	1124.33
821.45	1079.28
821.62	1183.73
821.79	1122.29
821.97	1150.96
822.14	1214.45
822.32	1023.98
822.49	1128.43
822.66	1130.48
822.84	1021.94
823.01	1187.82
823.19	1062.90
823.36	1138.67
823.53	1077.23
823.71	1138.67
823.88	993.26
824.06	1091.57
824.23	1011.70
824.40	1130.48
824.58	1107.95
824.75	1177.58
824.93	1089.52
825.10	1128.43
825.27	1066.99
825.45	1134.57
825.62	1079.28
825.79	1175.53
825.97	1107.95
826.14	1101.81
826.32	1138.67
826.49	1163.25
826.66	1091.57
826.84	1124.33
827.01	1071.09
827.18	1032.18
827.36	1136.62
827.53	1193.97
827.70	1218.54
827.88	1144.81
828.05	1107.95
828.22	1200.11
828.40	1075.18
828.57	1177.58
828.74	1073.14
828.92	1126.38
829.09	1181.68
829.27	1110.00
829.44	1062.90
829.61	1112.05
829.79	1220.59
829.96	1050.61
830.13	1134.57
830.30	1079.28
830.48	1134.57
830.65	1181.68
830.82	1126.38
831.00	1153.01
831.17	1105.90
831.34	1138.67
831.52	1134.57
831.69	1155.05
831.86	1138.67
832.04	1060.85
832.21	1112.05
832.38	1116.14
832.56	1140.72
832.73	1101.81
832.90	1122.29
833.07	1097.71
833.25	1107.95
833.42	1189.87
833.59	1140.72
833.77	1130.48
833.94	1046.51
834.11	1101.81
834.29	1097.71
834.46	1122.29
834.63	1066.99
834.80	1169.39
834.98	1062.90
835.15	1093.62
835.32	1081.33
835.49	1157.10
835.67	1044.46
835.84	1075.18
836.01	1183.73
836.19	1101.81
836.36	1130.48
836.53	1089.52
836.70	1122.29
836.88	1132.53
837.05	1105.90
837.22	1097.71
837.39	1085.42
837.57	1116.14
837.74	1163.25
837.91	1116.14
838.08	1097.71
838.26	1126.38
838.43	1052.66
838.60	1142.77
838.77	1032.18
838.95	1107.95
839.12	1116.14
839.29	1169.39
839.46	1089.52
839.64	1138.67
839.81	1075.18
839.98	1095.66
840.15	1171.44
840.32	1073.14
840.50	1167.34
840.67	1085.42
840.84	1140.72
841.01	1089.52
841.19	1105.90
841.36	1171.44
841.53	1142.77
841.70	1191.92
841.87	1146.86
842.05	1032.18
842.22	1187.82
842.39	1183.73
842.56	1202.16
842.73	1118.19
842.91	1060.85
843.08	1140.72
843.25	1167.34
843.42	1140.72
843.59	1126.38
843.77	1159.15
843.94	1204.21
844.11	1118.19
844.28	1134.57
844.45	1161.20
844.62	1040.37
844.80	1099.76
844.97	1028.08
845.14	1130.48
845.31	1097.71
845.48	1155.05
845.65	1116.14
845.83	1155.05
846.00	1173.49
846.17	1200.11
846.34	1038.32
846.51	1122.29
846.68	1050.61
846.86	1148.91
847.03	1056.75
847.20	1118.19
847.37	1112.05
847.54	1046.51
847.71	1163.25
847.89	1120.24
848.06	1120.24
848.23	1157.10
848.40	1120.24
848.57	1208.30
848.74	1146.86
848.91	1120.24
849.08	1066.99
849.26	1069.04
849.43	1157.10
849.60	1017.84
849.77	1026.03
849.94	1058.80
850.11	1153.01
850.28	1126.38
850.46	1054.70
850.63	1126.38
850.80	1163.25
850.97	1169.39
851.14	1017.84
851.31	1062.90
851.48	1122.29
851.65	1095.66
851.82	1081.33
852.00	1089.52
852.17	1155.05
852.34	1105.90
852.51	1081.33
852.68	1171.44
852.85	1150.96
853.02	1093.62
853.19	1034.22
853.36	1142.77
853.53	1089.52
853.70	1120.24
853.88	1116.14
854.05	1142.77
854.22	1077.23
854.39	1179.63
854.56	1069.04
854.73	1110.00
854.90	1107.95
855.07	1144.81
855.24	1099.76
855.41	1101.81
855.58	1114.10
855.75	1122.29
855.92	1105.90
856.09	1144.81
856.27	1097.71
856.44	1079.28
856.61	1062.90
856.78	1056.75
856.95	1034.22
857.12	1103.86
857.29	1175.53
857.46	1048.56
857.63	1073.14
857.80	1069.04
857.97	1077.23
858.14	1079.28
858.31	1136.62
858.48	1071.09
858.65	1155.05
858.82	1085.42
858.99	1075.18
859.16	1122.29
859.33	1091.57
859.50	1183.73
859.67	1146.86
859.84	1103.86
860.01	1138.67
860.18	1112.05
860.35	1095.66
860.52	1130.48
860.69	1056.75
860.86	1140.72
861.03	1171.44
861.20	1110.00
861.37	1060.85
861.54	1101.81
861.71	1116.14
861.88	1159.15
862.05	1032.18
862.22	1122.29
862.39	1073.14
862.56	1155.05
862.73	1089.52
862.90	1148.91
863.07	1071.09
863.24	1093.62
863.41	1163.25
863.58	1126.38
863.75	1130.48
863.92	1175.53
864.09	1007.60
864.26	1089.52
864.43	1177.58
864.60	1116.14
864.77	1056.75
864.94	1089.52
865.11	1155.05
865.28	1116.14
865.45	1267.69
865.62	1097.71
865.79	1150.96
865.96	1095.66
866.13	1159.15
866.30	1130.48
866.47	1124.33
866.64	1128.43
866.81	1169.39
866.98	1124.33
867.15	1079.28
867.31	1044.46
867.48	1093.62
867.65	1148.91
867.82	1126.38
867.99	1198.06
868.16	1159.15
868.33	1069.04
868.50	1159.15
868.67	1146.86
868.84	1132.53
869.01	1081.33
869.18	1038.32
869.35	1189.87
869.52	1066.99
869.68	1124.33
869.85	1095.66
870.02	1122.29
870.19	1099.76
870.36	1050.61
870.53	1150.96
870.70	1179.63
870.87	1064.94
871.04	1093.62
871.21	1120.24
871.38	1075.18
871.54	1181.68
871.71	1036.27
871.88	1105.90
872.05	1101.81
872.22	1157.10
872.39	1056.75
872.56	1148.91
872.73	1138.67
872.90	1101.81
873.06	1177.58
873.23	1075.18
873.40	1122.29
873.57	1155.05
873.74	1110.00
873.91	1181.68
874.08	1146.86
874.25	1056.75
874.41	1183.73
874.58	1171.44
874.75	1099.76
874.92	1165.29
875.09	1058.80
875.26	1101.81
875.43	1144.81
875.59	1122.29
875.76	1116.14
875.93	1134.57
876.10	1179.63
876.27	1050.61
876.44	1075.18
876.61	1146.86
876.77	1150.96
876.94	1171.44
877.11	1101.81
877.28	1114.10
877.45	1146.86
877.62	1155.05
877.78	1091.57
877.95	1060.85
878.12	1142.77
878.29	1124.33
878.46	1179.63
878.62	1144.81
878.79	1175.53
878.96	1060.85
879.13	1116.14
879.30	1044.46
879.47	1075.18
879.63	1179.63
879.80	1212.40
879.97	1181.68
880.14	1161.20
880.31	1099.76
880.47	1185.77
880.64	1101.81
880.81	1126.38
880.98	1138.67
881.15	1110.00
881.31	1150.96
881.48	1095.66
881.65	1134.57
881.82	1079.28
881.99	1097.71
882.15	1150.96
882.32	1101.81
882.49	1089.52
882.66	1091.57
882.82	1103.86
882.99	1085.42
883.16	1187.82
883.33	1081.33
883.49	1089.52
883.66	1130.48
883.83	1134.57
884.00	1095.66
884.17	1089.52
884.33	1032.18
884.50	1089.52
884.67	1081.33
884.84	1179.63
885.00	1093.62
885.17	1095.66
885.34	1073.14
885.51	1093.62
885.67	1103.86
885.84	1114.10
886.01	1159.15
886.18	1169.39
886.34	1097.71
886.51	1169.39
886.68	1224.69
886.84	1114.10
887.01	1177.58
887.18	1138.67
887.35	1159.15
887.51	1112.05
887.68	1140.72
887.85	1134.57
888.02	1140.72
888.18	1122.29
888.35	1214.45
888.52	1124.33
888.68	1146.86
>>>>>End Processed Spectral Data<<<<<
