# Supplementary material for: Design of a Novel Low Cost Point of Care Tampon (POCkeT) Colposcope for Use in Resource Limited Settings
Source: PLoS One. 2015 Sep 2;10(9):e0135869. doi: 10.1371/journal.pone.0135869 (PMC4557989; doi:10.1371/journal.pone.0135869)
Supplement: S1 File — A caption document for each sub-folder and file (S1 Detailed File Key) is found within the archive. Folder (S2) contains the set of raw images from quantitative imaging characterization between systems. Folder (S3) contains the CAD files for the custom circuit boards used in our POCkeT Colposcope. Folder (S4) contains the 3D CAD files for the probe handle and bill of materials. Folder (S5) contains the complete set of n = 5 replicate spectra files captured from each digital colposcope system. (ZIP) [file pone.0135869.s001.zip › S1 Supplementary Files/S5/S5 Spectra DDB.txt]

SpectraSuite Data File
++++++++++++++++++++++++++++++++++++
Date: Wed May 28 13:56:38 EDT 2014
User: CTL11
Dark Spectrum Present: No
Reference Spectrum Present: No
Number of Sampled Component Spectra: 1
Spectrometers: USB4E01788
Integration Time (usec): 100000 (USB4E01788)
Spectra Averaged: 1 (USB4E01788)
Boxcar Smoothing: 0 (USB4E01788)
Correct for Electrical Dark: No (USB4E01788)
Strobe/Lamp Enabled: No (USB4E01788)
Correct for Detector Non-linearity: No (USB4E01788)
Correct for Stray Light: No (USB4E01788)
Number of Pixels in Processed Spectrum: 3648
>>>>>Begin Processed Spectral Data<<<<<
178.07	1003.50
178.29	1003.50
178.50	1003.50
178.72	974.83
178.94	985.07
179.15	1110.00
179.37	1107.95
179.59	1079.28
179.81	1095.66
180.02	1105.90
180.24	1062.90
180.46	1077.23
180.67	1017.84
180.89	1163.25
181.11	1146.86
181.32	1181.68
181.54	997.36
181.76	1128.43
181.97	1075.18
182.19	1173.49
182.41	1054.70
182.62	1048.56
182.84	1114.10
183.06	1142.77
183.27	1116.14
183.49	1089.52
183.71	993.26
183.92	1116.14
184.14	1171.44
184.35	1114.10
184.57	1075.18
184.79	1048.56
185.00	1118.19
185.22	1071.09
185.44	1046.51
185.65	1075.18
185.87	1062.90
186.09	1122.29
186.30	1126.38
186.52	1085.42
186.74	1134.57
186.95	1124.33
187.17	1114.10
187.39	1087.47
187.60	1124.33
187.82	1083.38
188.03	1138.67
188.25	1095.66
188.47	1087.47
188.68	1114.10
188.90	1097.71
189.12	1069.04
189.33	1038.32
189.55	1089.52
189.77	1128.43
189.98	1153.01
190.20	1075.18
190.41	1157.10
190.63	1148.91
190.85	1105.90
191.06	1066.99
191.28	1124.33
191.50	1097.71
191.71	1069.04
191.93	1040.37
192.14	1032.18
192.36	1122.29
192.58	1138.67
192.79	1060.85
193.01	1103.86
193.23	1173.49
193.44	1142.77
193.66	1083.38
193.87	1118.19
194.09	1079.28
194.31	1148.91
194.52	1089.52
194.74	1144.81
194.96	1093.62
195.17	1110.00
195.39	1083.38
195.60	1103.86
195.82	1073.14
196.04	1075.18
196.25	1118.19
196.47	1079.28
196.68	1107.95
196.90	1054.70
197.12	1112.05
197.33	1054.70
197.55	1157.10
197.76	1081.33
197.98	1132.53
198.20	1085.42
198.41	1091.57
198.63	999.41
198.84	1032.18
199.06	1169.39
199.28	1062.90
199.49	1171.44
199.71	1124.33
199.92	1136.62
200.14	1093.62
200.36	1036.27
200.57	1140.72
200.79	1107.95
201.00	1073.14
201.22	1069.04
201.43	1153.01
201.65	1028.08
201.87	1083.38
202.08	1138.67
202.30	1146.86
202.51	1083.38
202.73	1118.19
202.95	1146.86
203.16	1015.79
203.38	1058.80
203.59	999.41
203.81	1093.62
204.02	1050.61
204.24	1110.00
204.46	1040.37
204.67	1058.80
204.89	1128.43
205.10	1189.87
205.32	1153.01
205.53	1140.72
205.75	1089.52
205.96	1105.90
206.18	1116.14
206.40	1093.62
206.61	1015.79
206.83	1099.76
207.04	1173.49
207.26	1116.14
207.47	1124.33
207.69	1089.52
207.91	1015.79
208.12	1097.71
208.34	1101.81
208.55	1144.81
208.77	1120.24
208.98	1007.60
209.20	1058.80
209.41	1095.66
209.63	1091.57
209.85	1200.11
210.06	1095.66
210.28	1132.53
210.49	1126.38
210.71	1120.24
210.92	1107.95
211.14	1153.01
211.35	1036.27
211.57	1159.15
211.78	1110.00
212.00	1148.91
212.21	1167.34
212.43	1058.80
212.65	1140.72
212.86	1101.81
213.08	1120.24
213.29	1062.90
213.51	1062.90
213.72	1155.05
213.94	1081.33
214.15	1126.38
214.37	1148.91
214.58	1054.70
214.80	1105.90
215.01	1110.00
215.23	1103.86
215.44	1105.90
215.66	1028.08
215.87	1073.14
216.09	1116.14
216.31	1071.09
216.52	1058.80
216.74	1140.72
216.95	1093.62
217.17	1159.15
217.38	1056.75
217.60	1169.39
217.81	1198.06
218.03	1171.44
218.24	1069.04
218.46	1089.52
218.67	1124.33
218.89	1132.53
219.10	1114.10
219.32	1077.23
219.53	1058.80
219.75	1114.10
219.96	1179.63
220.18	1028.08
220.39	1185.77
220.61	1138.67
220.82	1165.29
221.04	1060.85
221.25	1144.81
221.47	1066.99
221.68	1087.47
221.90	1122.29
222.11	1112.05
222.33	1112.05
222.54	1118.19
222.76	1087.47
222.97	1157.10
223.19	1120.24
223.40	1105.90
223.62	1071.09
223.83	1155.05
224.05	1107.95
224.26	1038.32
224.48	1187.82
224.69	1107.95
224.91	1021.94
225.12	1171.44
225.34	1101.81
225.55	1107.95
225.77	1120.24
225.98	1161.20
226.19	1155.05
226.41	1093.62
226.62	1114.10
226.84	1202.16
227.05	1122.29
227.27	1153.01
227.48	1048.56
227.70	1071.09
227.91	1052.66
228.13	1085.42
228.34	1132.53
228.56	1150.96
228.77	1073.14
228.99	1085.42
229.20	1105.90
229.42	1064.94
229.63	1153.01
229.84	1140.72
230.06	1030.13
230.27	1210.35
230.49	1050.61
230.70	1066.99
230.92	1157.10
231.13	1026.03
231.35	1011.70
231.56	1099.76
231.78	1066.99
231.99	1138.67
232.20	1089.52
232.42	1144.81
232.63	1171.44
232.85	1046.51
233.06	1021.94
233.28	1118.19
233.49	1046.51
233.71	1114.10
233.92	1120.24
234.13	1069.04
234.35	1105.90
234.56	1130.48
234.78	1087.47
234.99	1052.66
235.21	1105.90
235.42	1091.57
235.64	1101.81
235.85	1095.66
236.06	1126.38
236.28	1187.82
236.49	1085.42
236.71	1050.61
236.92	1101.81
237.14	1101.81
237.35	1132.53
237.56	1099.76
237.78	1052.66
237.99	1181.68
238.21	1116.14
238.42	1101.81
238.64	1042.42
238.85	1052.66
239.06	1073.14
239.28	1122.29
239.49	1103.86
239.71	1181.68
239.92	1030.13
240.13	1066.99
240.35	1030.13
240.56	1124.33
240.78	1048.56
240.99	1148.91
241.21	1146.86
241.42	1036.27
241.63	1081.33
241.85	1130.48
242.06	1114.10
242.28	1062.90
242.49	1159.15
242.70	1058.80
242.92	1040.37
243.13	1093.62
243.35	1120.24
243.56	1118.19
243.77	1107.95
243.99	1124.33
244.20	1003.50
244.42	1093.62
244.63	1093.62
244.84	1110.00
245.06	1064.94
245.27	1148.91
245.49	1146.86
245.70	1110.00
245.91	1101.81
246.13	1077.23
246.34	1122.29
246.55	1058.80
246.77	1077.23
246.98	1060.85
247.20	1069.04
247.41	1079.28
247.62	1107.95
247.84	1179.63
248.05	1066.99
248.27	1050.61
248.48	1116.14
248.69	1163.25
248.91	1066.99
249.12	1107.95
249.33	1101.81
249.55	1148.91
249.76	1134.57
249.98	1140.72
250.19	1052.66
250.40	1198.06
250.62	1095.66
250.83	1099.76
251.04	1028.08
251.26	1116.14
251.47	1114.10
251.68	1083.38
251.90	1034.22
252.11	1036.27
252.33	1167.34
252.54	1107.95
252.75	1107.95
252.97	1048.56
253.18	1071.09
253.39	1056.75
253.61	1093.62
253.82	1175.53
254.03	1132.53
254.25	1177.58
254.46	1116.14
254.67	1118.19
254.89	1091.57
255.10	1130.48
255.31	1146.86
255.53	1021.94
255.74	1073.14
255.96	1077.23
256.17	1114.10
256.38	1091.57
256.60	1071.09
256.81	1101.81
257.02	1181.68
257.24	1122.29
257.45	1023.98
257.66	1079.28
257.88	1099.76
258.09	1095.66
258.30	1146.86
258.52	1107.95
258.73	1060.85
258.94	1058.80
259.16	1052.66
259.37	1159.15
259.58	1044.46
259.80	1128.43
260.01	1052.66
260.22	1124.33
260.43	1093.62
260.65	1032.18
260.86	1032.18
261.07	1103.86
261.29	1042.42
261.50	1191.92
261.71	1044.46
261.93	1071.09
262.14	1007.60
262.35	1036.27
262.57	1087.47
262.78	1118.19
262.99	1103.86
263.21	1056.75
263.42	1142.77
263.63	1042.42
263.85	1212.40
264.06	1097.71
264.27	1120.24
264.48	1099.76
264.70	1089.52
264.91	1056.75
265.12	1128.43
265.34	1134.57
265.55	1073.14
265.76	1054.70
265.98	1128.43
266.19	1167.34
266.40	1101.81
266.61	1093.62
266.83	1181.68
267.04	1140.72
267.25	1069.04
267.47	1173.49
267.68	1134.57
267.89	1128.43
268.10	1032.18
268.32	1075.18
268.53	1079.28
268.74	1112.05
268.96	1159.15
269.17	1159.15
269.38	1042.42
269.59	1118.19
269.81	1077.23
270.02	1142.77
270.23	1083.38
270.45	1107.95
270.66	1075.18
270.87	1110.00
271.08	1112.05
271.30	1116.14
271.51	1091.57
271.72	1077.23
271.93	1048.56
272.15	1204.21
272.36	1081.33
272.57	1054.70
272.79	1091.57
273.00	1157.10
273.21	1132.53
273.42	1136.62
273.64	1089.52
273.85	1073.14
274.06	1048.56
274.27	1216.49
274.49	1091.57
274.70	1107.95
274.91	1071.09
275.12	1077.23
275.34	1181.68
275.55	1034.22
275.76	1105.90
275.97	1085.42
276.19	1085.42
276.40	1091.57
276.61	1103.86
276.82	1107.95
277.04	1071.09
277.25	1060.85
277.46	1103.86
277.67	1110.00
277.89	1099.76
278.10	1132.53
278.31	1075.18
278.52	1101.81
278.74	1101.81
278.95	1130.48
279.16	1034.22
279.37	1099.76
279.58	1179.63
279.80	1060.85
280.01	1091.57
280.22	1105.90
280.43	1118.19
280.65	1103.86
280.86	1105.90
281.07	1112.05
281.28	1118.19
281.50	1136.62
281.71	1048.56
281.92	1150.96
282.13	1085.42
282.34	1083.38
282.56	1071.09
282.77	1101.81
282.98	1058.80
283.19	1071.09
283.40	1206.25
283.62	1155.05
283.83	1140.72
284.04	1118.19
284.25	1198.06
284.47	1050.61
284.68	1124.33
284.89	1148.91
285.10	1142.77
285.31	1050.61
285.53	1112.05
285.74	1073.14
285.95	1079.28
286.16	989.17
286.37	1048.56
286.59	1054.70
286.80	1120.24
287.01	1044.46
287.22	1075.18
287.43	1122.29
287.65	1042.42
287.86	1114.10
288.07	997.36
288.28	1118.19
288.49	1138.67
288.71	1093.62
288.92	1105.90
289.13	1091.57
289.34	1085.42
289.55	1150.96
289.76	1112.05
289.98	1132.53
290.19	1044.46
290.40	1122.29
290.61	1054.70
290.82	1114.10
291.04	1148.91
291.25	1114.10
291.46	1040.37
291.67	1073.14
291.88	1021.94
292.09	1132.53
292.31	1126.38
292.52	1136.62
292.73	1097.71
292.94	1179.63
293.15	1161.20
293.36	1085.42
293.58	1150.96
293.79	1175.53
294.00	1173.49
294.21	1034.22
294.42	1114.10
294.63	1153.01
294.85	1007.60
295.06	1077.23
295.27	1095.66
295.48	1040.37
295.69	1032.18
295.90	1112.05
296.12	1052.66
296.33	1052.66
296.54	1146.86
296.75	1048.56
296.96	1075.18
297.17	1071.09
297.38	1087.47
297.60	1083.38
297.81	1112.05
298.02	1122.29
298.23	1079.28
298.44	1148.91
298.65	1161.20
298.86	1034.22
299.08	1146.86
299.29	1136.62
299.50	1040.37
299.71	1114.10
299.92	1103.86
300.13	1155.05
300.34	1155.05
300.55	1132.53
300.77	1093.62
300.98	1089.52
301.19	1023.98
301.40	1132.53
301.61	1036.27
301.82	1089.52
302.03	1122.29
302.25	1040.37
302.46	1107.95
302.67	1093.62
302.88	1097.71
303.09	1177.58
303.30	1124.33
303.51	1097.71
303.72	1161.20
303.93	1144.81
304.15	1038.32
304.36	1066.99
304.57	1134.57
304.78	1134.57
304.99	1157.10
305.20	1114.10
305.41	1107.95
305.62	1157.10
305.83	1091.57
306.05	1044.46
306.26	1058.80
306.47	1177.58
306.68	1077.23
306.89	1099.76
307.10	1081.33
307.31	1091.57
307.52	1060.85
307.73	1206.25
307.94	1140.72
308.16	1130.48
308.37	1150.96
308.58	1021.94
308.79	1105.90
309.00	1011.70
309.21	1066.99
309.42	1130.48
309.63	1044.46
309.84	1093.62
310.05	1071.09
310.26	1144.81
310.48	1007.60
310.69	1083.38
310.90	1083.38
311.11	1081.33
311.32	1122.29
311.53	1134.57
311.74	1054.70
311.95	1064.94
312.16	1153.01
312.37	1032.18
312.58	1128.43
312.79	1056.75
313.00	1173.49
313.21	1077.23
313.43	1093.62
313.64	1019.89
313.85	1077.23
314.06	1105.90
314.27	1159.15
314.48	1091.57
314.69	1140.72
314.90	1138.67
315.11	1118.19
315.32	1091.57
315.53	1155.05
315.74	1122.29
315.95	1097.71
316.16	1101.81
316.37	1126.38
316.58	1142.77
316.79	1073.14
317.01	1134.57
317.22	1093.62
317.43	1085.42
317.64	1163.25
317.85	1157.10
318.06	1079.28
318.27	1114.10
318.48	1101.81
318.69	1101.81
318.90	1110.00
319.11	1097.71
319.32	1114.10
319.53	1073.14
319.74	1042.42
319.95	1140.72
320.16	1116.14
320.37	1120.24
320.58	1114.10
320.79	1091.57
321.00	1056.75
321.21	1032.18
321.42	1044.46
321.63	1048.56
321.84	1036.27
322.05	1087.47
322.26	1142.77
322.47	1120.24
322.68	1075.18
322.90	1003.50
323.11	1155.05
323.32	1130.48
323.53	1040.37
323.74	1142.77
323.95	1058.80
324.16	1132.53
324.37	1046.51
324.58	1083.38
324.79	1150.96
325.00	1038.32
325.21	1036.27
325.42	1071.09
325.63	1181.68
325.84	1052.66
326.05	1038.32
326.26	1066.99
326.47	1075.18
326.68	1062.90
326.89	1087.47
327.10	1126.38
327.31	1138.67
327.52	1118.19
327.73	1193.97
327.94	1134.57
328.15	1017.84
328.36	1130.48
328.57	1089.52
328.78	1083.38
328.99	1140.72
329.20	1171.44
329.41	1071.09
329.62	1116.14
329.83	1124.33
330.04	1032.18
330.25	1097.71
330.46	1159.15
330.67	1079.28
330.87	1048.56
331.08	1050.61
331.29	1107.95
331.50	1095.66
331.71	1023.98
331.92	1099.76
332.13	1034.22
332.34	1089.52
332.55	1052.66
332.76	1081.33
332.97	1005.55
333.18	1126.38
333.39	1124.33
333.60	1071.09
333.81	1052.66
334.02	1101.81
334.23	1110.00
334.44	1071.09
334.65	1161.20
334.86	1146.86
335.07	1146.86
335.28	1007.60
335.49	1019.89
335.70	1126.38
335.91	1110.00
336.12	1054.70
336.33	1161.20
336.54	1097.71
336.74	1116.14
336.95	1138.67
337.16	1085.42
337.37	1101.81
337.58	1103.86
337.79	1140.72
338.00	1064.94
338.21	1122.29
338.42	1200.11
338.63	1114.10
338.84	1050.61
339.05	958.45
339.26	1220.59
339.47	1122.29
339.68	1093.62
339.89	1066.99
340.10	1134.57
340.30	1116.14
340.51	1042.42
340.72	1136.62
340.93	1214.45
341.14	1073.14
341.35	1155.05
341.56	1101.81
341.77	1101.81
341.98	1077.23
342.19	1069.04
342.40	1118.19
342.61	1144.81
342.82	1107.95
343.02	1073.14
343.23	1058.80
343.44	1015.79
343.65	1036.27
343.86	1099.76
344.07	1048.56
344.28	1095.66
344.49	1087.47
344.70	1062.90
344.91	1148.91
345.12	1046.51
345.32	1066.99
345.53	1124.33
345.74	1056.75
345.95	1044.46
346.16	1122.29
346.37	1181.68
346.58	1146.86
346.79	1118.19
347.00	1073.14
347.21	1101.81
347.41	1069.04
347.62	1017.84
347.83	1077.23
348.04	1099.76
348.25	1081.33
348.46	1144.81
348.67	1091.57
348.88	1101.81
349.09	1066.99
349.29	1066.99
349.50	1126.38
349.71	1107.95
349.92	1122.29
350.13	1077.23
350.34	1110.00
350.55	1124.33
350.76	987.12
350.97	1013.74
351.17	1036.27
351.38	1122.29
351.59	1083.38
351.80	1114.10
352.01	1171.44
352.22	1114.10
352.43	1069.04
352.63	1048.56
352.84	1069.04
353.05	1138.67
353.26	991.22
353.47	1083.38
353.68	1077.23
353.89	1091.57
354.10	1087.47
354.30	1105.90
354.51	1079.28
354.72	1015.79
354.93	1101.81
355.14	1099.76
355.35	1052.66
355.55	1077.23
355.76	1134.57
355.97	1161.20
356.18	1038.32
356.39	1144.81
356.60	1075.18
356.81	1028.08
357.01	1013.74
357.22	1138.67
357.43	1017.84
357.64	1077.23
357.85	1126.38
358.06	1146.86
358.26	1112.05
358.47	1107.95
358.68	1075.18
358.89	1157.10
359.10	1073.14
359.31	1142.77
359.51	1093.62
359.72	1056.75
359.93	1118.19
360.14	1026.03
360.35	1052.66
360.56	1189.87
360.76	1066.99
360.97	1105.90
361.18	1105.90
361.39	999.41
361.60	1081.33
361.81	1085.42
362.01	1146.86
362.22	1042.42
362.43	1202.16
362.64	1097.71
362.85	1116.14
363.05	1116.14
363.26	1093.62
363.47	1030.13
363.68	1130.48
363.89	1077.23
364.09	1105.90
364.30	1073.14
364.51	1066.99
364.72	1173.49
364.93	1132.53
365.13	1101.81
365.34	1171.44
365.55	1210.35
365.76	974.83
365.97	1030.13
366.17	1132.53
366.38	1161.20
366.59	1089.52
366.80	1122.29
367.01	1126.38
367.21	1122.29
367.42	1056.75
367.63	1085.42
367.84	1056.75
368.05	1056.75
368.25	1118.19
368.46	1122.29
368.67	1044.46
368.88	1110.00
369.08	1187.82
369.29	1077.23
369.50	1097.71
369.71	1077.23
369.92	1165.29
370.12	1091.57
370.33	1126.38
370.54	1083.38
370.75	1136.62
370.95	1069.04
371.16	1112.05
371.37	1083.38
371.58	1097.71
371.78	1136.62
371.99	1155.05
372.20	1118.19
372.41	1023.98
372.61	1177.58
372.82	1099.76
373.03	1091.57
373.24	1116.14
373.45	1064.94
373.65	1048.56
373.86	1015.79
374.07	1085.42
374.28	1091.57
374.48	1042.42
374.69	1085.42
374.90	1075.18
375.11	1030.13
375.31	1122.29
375.52	1062.90
375.73	1128.43
375.93	1193.97
376.14	1056.75
376.35	1116.14
376.56	1089.52
376.76	1087.47
376.97	1095.66
377.18	1157.10
377.39	1050.61
377.59	1138.67
377.80	1091.57
378.01	1050.61
378.22	1042.42
378.42	1042.42
378.63	1130.48
378.84	1077.23
379.04	1134.57
379.25	1120.24
379.46	1087.47
379.67	1075.18
379.87	1130.48
380.08	1124.33
380.29	1056.75
380.50	1140.72
380.70	1153.01
380.91	1093.62
381.12	1060.85
381.32	1103.86
381.53	1056.75
381.74	1122.29
381.95	1107.95
382.15	1095.66
382.36	1034.22
382.57	1157.10
382.77	1105.90
382.98	1144.81
383.19	1032.18
383.39	1112.05
383.60	991.22
383.81	1130.48
384.02	1120.24
384.22	1073.14
384.43	1044.46
384.64	1138.67
384.84	1034.22
385.05	1062.90
385.26	1136.62
385.46	1138.67
385.67	1130.48
385.88	1064.94
386.08	1157.10
386.29	1083.38
386.50	1034.22
386.70	1058.80
386.91	1175.53
387.12	1114.10
387.33	1138.67
387.53	1155.05
387.74	1028.08
387.95	1099.76
388.15	1077.23
388.36	1124.33
388.57	1163.25
388.77	1091.57
388.98	1097.71
389.19	1167.34
389.39	1023.98
389.60	1095.66
389.81	1116.14
390.01	1066.99
390.22	1046.51
390.43	1079.28
390.63	1040.37
390.84	1093.62
391.05	1107.95
391.25	1140.72
391.46	1105.90
391.67	1085.42
391.87	1118.19
392.08	1122.29
392.28	1048.56
392.49	1060.85
392.70	1132.53
392.90	1089.52
393.11	1114.10
393.32	1083.38
393.52	1048.56
393.73	1142.77
393.94	1046.51
394.14	1122.29
394.35	1071.09
394.56	1177.58
394.76	1161.20
394.97	1114.10
395.17	1099.76
395.38	1144.81
395.59	1120.24
395.79	1140.72
396.00	1054.70
396.21	1085.42
396.41	1077.23
396.62	1044.46
396.83	1105.90
397.03	1091.57
397.24	1077.23
397.44	1124.33
397.65	1097.71
397.86	1095.66
398.06	1075.18
398.27	1044.46
398.47	1081.33
398.68	1034.22
398.89	1105.90
399.09	1132.53
399.30	1107.95
399.51	1130.48
399.71	1013.74
399.92	1066.99
400.12	1066.99
400.33	1118.19
400.54	1105.90
400.74	1185.77
400.95	1097.71
401.15	1095.66
401.36	1124.33
401.57	1124.33
401.77	1066.99
401.98	1155.05
402.18	1091.57
402.39	1044.46
402.60	1155.05
402.80	1122.29
403.01	1056.75
403.21	1175.53
403.42	1011.70
403.63	1110.00
403.83	1110.00
404.04	1165.29
404.24	1105.90
404.45	1048.56
404.65	1122.29
404.86	1091.57
405.07	1089.52
405.27	1079.28
405.48	1107.95
405.68	1107.95
405.89	1171.44
406.10	1124.33
406.30	1069.04
406.51	1120.24
406.71	1101.81
406.92	1060.85
407.12	1089.52
407.33	1093.62
407.53	1132.53
407.74	1075.18
407.95	1103.86
408.15	1050.61
408.36	1175.53
408.56	1142.77
408.77	1159.15
408.97	1103.86
409.18	1112.05
409.39	1009.65
409.59	1150.96
409.80	1054.70
410.00	1073.14
410.21	1066.99
410.41	1148.91
410.62	1091.57
410.82	1081.33
411.03	1105.90
411.23	1050.61
411.44	1062.90
411.65	1034.22
411.85	1169.39
412.06	1124.33
412.26	1099.76
412.47	1130.48
412.67	954.35
412.88	1034.22
413.08	1058.80
413.29	1130.48
413.49	1064.94
413.70	1089.52
413.90	1026.03
414.11	1091.57
414.31	1048.56
414.52	1097.71
414.73	1040.37
414.93	1114.10
415.14	1128.43
415.34	1099.76
415.55	1103.86
415.75	1032.18
415.96	1122.29
416.16	1099.76
416.37	1167.34
416.57	1097.71
416.78	1091.57
416.98	1052.66
417.19	1046.51
417.39	1118.19
417.60	1146.86
417.80	1107.95
418.01	1073.14
418.21	1122.29
418.42	1165.29
418.62	1040.37
418.83	1142.77
419.03	1042.42
419.24	1021.94
419.44	1114.10
419.65	1081.33
419.85	1083.38
420.06	1204.21
420.26	1087.47
420.47	1204.21
420.67	1122.29
420.88	1021.94
421.08	1048.56
421.29	1189.87
421.49	1009.65
421.70	1056.75
421.90	1056.75
422.11	1060.85
422.31	1007.60
422.52	1077.23
422.72	1153.01
422.93	1050.61
423.13	1093.62
423.34	1079.28
423.54	1103.86
423.74	1058.80
423.95	1036.27
424.15	1114.10
424.36	1019.89
424.56	1130.48
424.77	1048.56
424.97	1114.10
425.18	1093.62
425.38	1085.42
425.59	1130.48
425.79	1093.62
426.00	1175.53
426.20	1052.66
426.40	1099.76
426.61	1048.56
426.81	1110.00
427.02	1052.66
427.22	1083.38
427.43	1058.80
427.63	1114.10
427.84	1093.62
428.04	1019.89
428.25	1134.57
428.45	1042.42
428.65	1110.00
428.86	1120.24
429.06	1122.29
429.27	1114.10
429.47	1077.23
429.68	1126.38
429.88	1177.58
430.09	1130.48
430.29	1177.58
430.49	1044.46
430.70	1079.28
430.90	1146.86
431.11	1017.84
431.31	1077.23
431.52	1071.09
431.72	1093.62
431.92	1050.61
432.13	1140.72
432.33	1060.85
432.54	1099.76
432.74	1056.75
432.94	1077.23
433.15	1058.80
433.35	985.07
433.56	1062.90
433.76	1050.61
433.97	1038.32
434.17	1101.81
434.37	1062.90
434.58	1069.04
434.78	1073.14
434.99	1077.23
435.19	1134.57
435.39	1046.51
435.60	1157.10
435.80	1087.47
436.01	1114.10
436.21	1161.20
436.41	1042.42
436.62	1054.70
436.82	1105.90
437.03	1003.50
437.23	1103.86
437.43	1083.38
437.64	1136.62
437.84	1134.57
438.05	1097.71
438.25	1103.86
438.45	1138.67
438.66	1118.19
438.86	1066.99
439.06	1148.91
439.27	1155.05
439.47	1126.38
439.68	1120.24
439.88	1054.70
440.08	1079.28
440.29	1144.81
440.49	1097.71
440.69	1034.22
440.90	1052.66
441.10	1085.42
441.31	1073.14
441.51	1116.14
441.71	1083.38
441.92	1015.79
442.12	1091.57
442.32	1042.42
442.53	1040.37
442.73	1060.85
442.94	1083.38
443.14	1077.23
443.34	1089.52
443.55	1011.70
443.75	1021.94
443.95	1130.48
444.16	1179.63
444.36	1120.24
444.56	1093.62
444.77	1122.29
444.97	1075.18
445.17	1081.33
445.38	1107.95
445.58	1069.04
445.78	1130.48
445.99	1034.22
446.19	1132.53
446.39	1103.86
446.60	1105.90
446.80	1122.29
447.00	1202.16
447.21	1089.52
447.41	1112.05
447.61	1064.94
447.82	1048.56
448.02	1071.09
448.22	1120.24
448.43	1030.13
448.63	1066.99
448.83	1023.98
449.04	1001.46
449.24	1026.03
449.44	1159.15
449.65	1189.87
449.85	1118.19
450.05	1030.13
450.26	1112.05
450.46	1097.71
450.66	1060.85
450.87	1032.18
451.07	1150.96
451.27	1095.66
451.47	1083.38
451.68	1030.13
451.88	1001.46
452.08	1122.29
452.29	1087.47
452.49	1130.48
452.69	1073.14
452.90	1075.18
453.10	1044.46
453.30	1153.01
453.51	1150.96
453.71	1083.38
453.91	1120.24
454.11	1050.61
454.32	1050.61
454.52	1101.81
454.72	1093.62
454.93	1058.80
455.13	1062.90
455.33	1140.72
455.53	1148.91
455.74	1169.39
455.94	1050.61
456.14	1017.84
456.35	1093.62
456.55	1007.60
456.75	1142.77
456.95	1159.15
457.16	1073.14
457.36	1101.81
457.56	997.36
457.76	1017.84
457.97	1046.51
458.17	1112.05
458.37	1081.33
458.57	1089.52
458.78	1132.53
458.98	1124.33
459.18	1085.42
459.39	1114.10
459.59	1075.18
459.79	1060.85
459.99	1103.86
460.20	1105.90
460.40	1175.53
460.60	1124.33
460.80	1079.28
461.01	1124.33
461.21	1071.09
461.41	1050.61
461.61	1087.47
461.82	1089.52
462.02	1105.90
462.22	1071.09
462.42	1116.14
462.63	1107.95
462.83	1155.05
463.03	1075.18
463.23	1079.28
463.43	1163.25
463.64	1163.25
463.84	995.31
464.04	1095.66
464.24	1087.47
464.45	1083.38
464.65	1021.94
464.85	1148.91
465.05	1062.90
465.26	1034.22
465.46	1165.29
465.66	1191.92
465.86	1148.91
466.06	1083.38
466.27	1126.38
466.47	1103.86
466.67	1075.18
466.87	1146.86
467.08	1107.95
467.28	1138.67
467.48	1122.29
467.68	1089.52
467.88	1163.25
468.09	1130.48
468.29	1071.09
468.49	1130.48
468.69	1138.67
468.89	1130.48
469.10	1132.53
469.30	1105.90
469.50	1118.19
469.70	1089.52
469.90	1183.73
470.11	1075.18
470.31	1142.77
470.51	1105.90
470.71	1052.66
470.91	1142.77
471.11	1044.46
471.32	1050.61
471.52	1105.90
471.72	1118.19
471.92	1138.67
472.12	1083.38
472.33	1083.38
472.53	1097.71
472.73	1091.57
472.93	1114.10
473.13	1003.50
473.33	1058.80
473.54	1034.22
473.74	1140.72
473.94	1112.05
474.14	1083.38
474.34	1116.14
474.55	1138.67
474.75	1126.38
474.95	1179.63
475.15	1198.06
475.35	1157.10
475.55	1056.75
475.75	1114.10
475.96	1122.29
476.16	1064.94
476.36	1153.01
476.56	1069.04
476.76	1075.18
476.96	1058.80
477.17	1011.70
477.37	1191.92
477.57	1060.85
477.77	1116.14
477.97	1196.01
478.17	1079.28
478.37	1114.10
478.58	1130.48
478.78	1077.23
478.98	1073.14
479.18	1019.89
479.38	1044.46
479.58	1056.75
479.78	1110.00
479.99	1091.57
480.19	968.69
480.39	1069.04
480.59	1032.18
480.79	1026.03
480.99	1081.33
481.19	1060.85
481.39	1101.81
481.60	1083.38
481.80	1013.74
482.00	1165.29
482.20	1052.66
482.40	1200.11
482.60	1134.57
482.80	1044.46
483.00	1083.38
483.20	1044.46
483.41	1087.47
483.61	1159.15
483.81	1003.50
484.01	1101.81
484.21	1083.38
484.41	1134.57
484.61	1089.52
484.81	1085.42
485.01	1083.38
485.22	1073.14
485.42	1122.29
485.62	1032.18
485.82	1124.33
486.02	1126.38
486.22	1023.98
486.42	1060.85
486.62	1093.62
486.82	1066.99
487.02	995.31
487.22	1099.76
487.43	1093.62
487.63	1138.67
487.83	1142.77
488.03	1101.81
488.23	1011.70
488.43	1142.77
488.63	1157.10
488.83	1075.18
489.03	1099.76
489.23	1191.92
489.43	1159.15
489.63	1060.85
489.83	1023.98
490.04	1116.14
490.24	1159.15
490.44	1112.05
490.64	1091.57
490.84	1085.42
491.04	1136.62
491.24	1120.24
491.44	1077.23
491.64	1046.51
491.84	1110.00
492.04	1042.42
492.24	1081.33
492.44	1179.63
492.64	1091.57
492.84	1044.46
493.04	1085.42
493.24	1064.94
493.45	1073.14
493.65	1056.75
493.85	1079.28
494.05	1130.48
494.25	1087.47
494.45	1148.91
494.65	1081.33
494.85	1085.42
495.05	1091.57
495.25	1064.94
495.45	1021.94
495.65	1134.57
495.85	1122.29
496.05	1136.62
496.25	1079.28
496.45	1087.47
496.65	1140.72
496.85	1085.42
497.05	1011.70
497.25	1130.48
497.45	1046.51
497.65	1097.71
497.85	1116.14
498.05	1130.48
498.25	1116.14
498.45	1089.52
498.65	1134.57
498.85	1110.00
499.05	1048.56
499.25	1034.22
499.45	1112.05
499.65	1116.14
499.85	1114.10
500.05	1136.62
500.25	1128.43
500.45	1171.44
500.65	1126.38
500.85	1126.38
501.05	995.31
501.25	1099.76
501.45	1159.15
501.65	1128.43
501.85	1128.43
502.05	1048.56
502.25	1159.15
502.45	1101.81
502.65	1023.98
502.85	1124.33
503.05	1066.99
503.25	1105.90
503.45	1169.39
503.65	1087.47
503.85	1210.35
504.05	1060.85
504.25	1052.66
504.45	1032.18
504.65	1005.55
504.85	1062.90
505.05	1097.71
505.25	1028.08
505.45	1062.90
505.65	1105.90
505.85	1095.66
506.05	1093.62
506.25	1138.67
506.45	1136.62
506.65	1091.57
506.85	1075.18
507.05	1112.05
507.25	1077.23
507.45	1073.14
507.65	1083.38
507.85	1042.42
508.04	1095.66
508.24	1097.71
508.44	1126.38
508.64	1073.14
508.84	1136.62
509.04	1140.72
509.24	1091.57
509.44	1097.71
509.64	1011.70
509.84	1105.90
510.04	1124.33
510.24	1075.18
510.44	1001.46
510.64	1064.94
510.84	1107.95
511.04	1136.62
511.24	1046.51
511.43	1066.99
511.63	1132.53
511.83	1138.67
512.03	1124.33
512.23	1150.96
512.43	1077.23
512.63	989.17
512.83	1103.86
513.03	1134.57
513.23	1079.28
513.43	1066.99
513.63	1097.71
513.83	1105.90
514.02	1144.81
514.22	1058.80
514.42	1052.66
514.62	1085.42
514.82	1097.71
515.02	1124.33
515.22	1110.00
515.42	1091.57
515.62	1075.18
515.82	1081.33
516.02	1066.99
516.21	1130.48
516.41	1017.84
516.61	1226.73
516.81	1124.33
517.01	1105.90
517.21	1163.25
517.41	1069.04
517.61	1064.94
517.81	1157.10
518.00	1058.80
518.20	1101.81
518.40	1075.18
518.60	1114.10
518.80	1044.46
519.00	1110.00
519.20	1097.71
519.40	1044.46
519.60	1175.53
519.79	1126.38
519.99	1087.47
520.19	1081.33
520.39	1038.32
520.59	1138.67
520.79	1042.42
520.99	1122.29
521.18	1062.90
521.38	1101.81
521.58	1128.43
521.78	1114.10
521.98	1085.42
522.18	1023.98
522.38	1107.95
522.58	1081.33
522.77	1122.29
522.97	1077.23
523.17	1120.24
523.37	1134.57
523.57	1167.34
523.77	1011.70
523.96	1060.85
524.16	1122.29
524.36	1028.08
524.56	1017.84
524.76	1159.15
524.96	1071.09
525.16	1044.46
525.35	1101.81
525.55	1114.10
525.75	1069.04
525.95	1128.43
526.15	1040.37
526.35	1071.09
526.54	1122.29
526.74	1093.62
526.94	1165.29
527.14	1089.52
527.34	1159.15
527.54	1107.95
527.73	1114.10
527.93	1089.52
528.13	1122.29
528.33	1107.95
528.53	1120.24
528.72	1142.77
528.92	1124.33
529.12	1101.81
529.32	1093.62
529.52	1089.52
529.72	1083.38
529.91	1130.48
530.11	1146.86
530.31	1142.77
530.51	1093.62
530.71	995.31
530.90	1124.33
531.10	1097.71
531.30	1155.05
531.50	1079.28
531.70	1132.53
531.89	1013.74
532.09	1075.18
532.29	1097.71
532.49	1146.86
532.69	1134.57
532.88	1114.10
533.08	1146.86
533.28	1032.18
533.48	1048.56
533.67	1132.53
533.87	1122.29
534.07	1140.72
534.27	1038.32
534.47	1105.90
534.66	1087.47
534.86	983.02
535.06	1157.10
535.26	1050.61
535.45	1079.28
535.65	1193.97
535.85	1138.67
536.05	1095.66
536.24	1079.28
536.44	1120.24
536.64	1126.38
536.84	1099.76
537.04	1196.01
537.23	1066.99
537.43	1101.81
537.63	1095.66
537.83	1138.67
538.02	1107.95
538.22	1157.10
538.42	1001.46
538.62	1185.77
538.81	1124.33
539.01	1138.67
539.21	1163.25
539.41	1093.62
539.60	1116.14
539.80	1155.05
540.00	1044.46
540.20	1136.62
540.39	1044.46
540.59	1064.94
540.79	1046.51
540.98	1150.96
541.18	1095.66
541.38	1157.10
541.58	1132.53
541.77	1122.29
541.97	1042.42
542.17	1171.44
542.37	1097.71
542.56	1142.77
542.76	1116.14
542.96	1120.24
543.15	1087.47
543.35	1042.42
543.55	1066.99
543.75	1110.00
543.94	1034.22
544.14	1062.90
544.34	1118.19
544.53	1044.46
544.73	1099.76
544.93	1040.37
545.13	1081.33
545.32	1103.86
545.52	1099.76
545.72	1103.86
545.91	1116.14
546.11	1064.94
546.31	1050.61
546.50	1167.34
546.70	1060.85
546.90	1085.42
547.10	1128.43
547.29	1146.86
547.49	1150.96
547.69	1075.18
547.88	1095.66
548.08	1062.90
548.28	1159.15
548.47	1150.96
548.67	1101.81
548.87	1064.94
549.06	1044.46
549.26	1157.10
549.46	1218.54
549.65	1083.38
549.85	1056.75
550.05	1128.43
550.24	1085.42
550.44	1128.43
550.64	1060.85
550.83	1085.42
551.03	1066.99
551.23	1075.18
551.42	1095.66
551.62	1038.32
551.82	1105.90
552.01	1060.85
552.21	1077.23
552.41	1122.29
552.60	1148.91
552.80	1138.67
553.00	1021.94
553.19	1120.24
553.39	1167.34
553.59	1040.37
553.78	1097.71
553.98	1124.33
554.18	1042.42
554.37	1048.56
554.57	1062.90
554.76	1036.27
554.96	1214.45
555.16	1097.71
555.35	1126.38
555.55	1077.23
555.75	1069.04
555.94	1134.57
556.14	1101.81
556.34	1064.94
556.53	1077.23
556.73	1005.55
556.92	1099.76
557.12	1052.66
557.32	1071.09
557.51	1105.90
557.71	1153.01
557.91	1099.76
558.10	1138.67
558.30	1091.57
558.49	1107.95
558.69	1148.91
558.89	1107.95
559.08	1089.52
559.28	1181.68
559.47	1081.33
559.67	1171.44
559.87	1040.37
560.06	1085.42
560.26	1118.19
560.45	1157.10
560.65	1218.54
560.85	1103.86
561.04	1107.95
561.24	1036.27
561.43	1046.51
561.63	989.17
561.83	1064.94
562.02	1118.19
562.22	1064.94
562.41	1181.68
562.61	1120.24
562.81	1071.09
563.00	1146.86
563.20	1040.37
563.39	1034.22
563.59	1071.09
563.78	1073.14
563.98	1060.85
564.18	1138.67
564.37	1066.99
564.57	1120.24
564.76	1171.44
564.96	1066.99
565.15	1079.28
565.35	1126.38
565.55	1054.70
565.74	1110.00
565.94	1073.14
566.13	1122.29
566.33	980.98
566.52	1089.52
566.72	1099.76
566.91	1120.24
567.11	1075.18
567.31	1095.66
567.50	1058.80
567.70	1097.71
567.89	1110.00
568.09	1159.15
568.28	1069.04
568.48	1077.23
568.67	1083.38
568.87	1155.05
569.06	1173.49
569.26	1126.38
569.46	1120.24
569.65	1032.18
569.85	1069.04
570.04	1071.09
570.24	1148.91
570.43	1075.18
570.63	1097.71
570.82	1110.00
571.02	1148.91
571.21	1032.18
571.41	1091.57
571.60	1150.96
571.80	1103.86
571.99	1138.67
572.19	1089.52
572.38	1048.56
572.58	1071.09
572.77	1050.61
572.97	1120.24
573.16	1040.37
573.36	1110.00
573.55	1114.10
573.75	1083.38
573.94	1130.48
574.14	1075.18
574.33	1128.43
574.53	1021.94
574.72	1099.76
574.92	1105.90
575.11	1085.42
575.31	1026.03
575.50	1064.94
575.70	1058.80
575.89	1062.90
576.09	1142.77
576.28	1081.33
576.48	1116.14
576.67	1101.81
576.87	1128.43
577.06	1005.55
577.26	1052.66
577.45	1046.51
577.65	1114.10
577.84	1083.38
578.04	1077.23
578.23	1069.04
578.43	1083.38
578.62	1099.76
578.82	1112.05
579.01	1116.14
579.21	1099.76
579.40	1099.76
579.59	1044.46
579.79	1023.98
579.98	1136.62
580.18	1153.01
580.37	1009.65
580.57	1116.14
580.76	1085.42
580.96	1112.05
581.15	1052.66
581.35	1116.14
581.54	1116.14
581.74	1171.44
581.93	1112.05
582.12	1093.62
582.32	1144.81
582.51	1089.52
582.71	1122.29
582.90	1136.62
583.10	1007.60
583.29	1138.67
583.48	1099.76
583.68	1064.94
583.87	1165.29
584.07	1073.14
584.26	1105.90
584.46	1064.94
584.65	1054.70
584.84	1089.52
585.04	1157.10
585.23	1110.00
585.43	1083.38
585.62	1077.23
585.82	1105.90
586.01	1124.33
586.20	1077.23
586.40	1110.00
586.59	1112.05
586.79	1193.97
586.98	1093.62
587.18	1122.29
587.37	1101.81
587.56	1101.81
587.76	1124.33
587.95	1056.75
588.15	1116.14
588.34	1081.33
588.53	1034.22
588.73	1073.14
588.92	1116.14
589.12	1066.99
589.31	1165.29
589.50	1066.99
589.70	1085.42
589.89	1077.23
590.08	1058.80
590.28	1218.54
590.47	1103.86
590.67	1062.90
590.86	1091.57
591.05	1103.86
591.25	1120.24
591.44	1101.81
591.64	1099.76
591.83	1026.03
592.02	1048.56
592.22	1095.66
592.41	1146.86
592.60	1069.04
592.80	1079.28
592.99	1118.19
593.18	1095.66
593.38	1011.70
593.57	1173.49
593.77	1050.61
593.96	1120.24
594.15	1036.27
594.35	1060.85
594.54	1116.14
594.73	1077.23
594.93	1075.18
595.12	1085.42
595.31	1069.04
595.51	1105.90
595.70	1120.24
595.89	1159.15
596.09	1028.08
596.28	1099.76
596.47	987.12
596.67	1138.67
596.86	1036.27
597.06	1128.43
597.25	1130.48
597.44	1091.57
597.64	1097.71
597.83	1032.18
598.02	1142.77
598.22	1097.71
598.41	1095.66
598.60	1155.05
598.79	1116.14
598.99	1142.77
599.18	1087.47
599.37	1050.61
599.57	1132.53
599.76	1032.18
599.95	1075.18
600.15	1062.90
600.34	1085.42
600.53	1073.14
600.73	1060.85
600.92	1130.48
601.11	1009.65
601.31	1155.05
601.50	1071.09
601.69	1132.53
601.88	1126.38
602.08	1087.47
602.27	1032.18
602.46	1142.77
602.66	1120.24
602.85	1155.05
603.04	1163.25
603.24	1177.58
603.43	1132.53
603.62	1144.81
603.81	1081.33
604.01	1066.99
604.20	1122.29
604.39	987.12
604.59	1126.38
604.78	1081.33
604.97	1130.48
605.16	1124.33
605.36	1026.03
605.55	1120.24
605.74	1023.98
605.94	1107.95
606.13	1114.10
606.32	1052.66
606.51	1128.43
606.71	1134.57
606.90	1073.14
607.09	1163.25
607.28	1132.53
607.48	1066.99
607.67	1058.80
607.86	1095.66
608.05	1167.34
608.25	1056.75
608.44	1110.00
608.63	1157.10
608.82	1071.09
609.02	1165.29
609.21	1099.76
609.40	1120.24
609.59	1126.38
609.79	1177.58
609.98	1083.38
610.17	1097.71
610.36	1124.33
610.56	1134.57
610.75	1175.53
610.94	1085.42
611.13	1048.56
611.33	1050.61
611.52	1073.14
611.71	1091.57
611.90	1066.99
612.09	1126.38
612.29	1107.95
612.48	1077.23
612.67	1058.80
612.86	1097.71
613.06	1062.90
613.25	1044.46
613.44	1112.05
613.63	1009.65
613.82	1083.38
614.02	1085.42
614.21	1112.05
614.40	1187.82
614.59	1132.53
614.78	1122.29
614.98	1134.57
615.17	1173.49
615.36	1099.76
615.55	1132.53
615.74	1124.33
615.94	1110.00
616.13	1081.33
616.32	1136.62
616.51	1101.81
616.70	1138.67
616.90	1122.29
617.09	1058.80
617.28	1009.65
617.47	1191.92
617.66	1120.24
617.86	1103.86
618.05	1103.86
618.24	1075.18
618.43	1112.05
618.62	1099.76
618.81	1105.90
619.01	1116.14
619.20	1089.52
619.39	1026.03
619.58	1075.18
619.77	1075.18
619.96	1107.95
620.16	1112.05
620.35	1183.73
620.54	1146.86
620.73	1116.14
620.92	1083.38
621.11	1124.33
621.31	1062.90
621.50	1161.20
621.69	1079.28
621.88	1136.62
622.07	1177.58
622.26	1081.33
622.46	1110.00
622.65	1103.86
622.84	1097.71
623.03	1112.05
623.22	1075.18
623.41	1173.49
623.60	1079.28
623.80	1054.70
623.99	1052.66
624.18	1126.38
624.37	1101.81
624.56	1089.52
624.75	1165.29
624.94	1066.99
625.13	1114.10
625.33	1087.47
625.52	1066.99
625.71	1099.76
625.90	1159.15
626.09	1060.85
626.28	1038.32
626.47	1118.19
626.66	1107.95
626.86	1071.09
627.05	1146.86
627.24	1124.33
627.43	1083.38
627.62	1038.32
627.81	1058.80
628.00	1101.81
628.19	1155.05
628.38	1028.08
628.57	1116.14
628.77	1171.44
628.96	1271.79
629.15	1087.47
629.34	1198.06
629.53	1118.19
629.72	1056.75
629.91	1114.10
630.10	1116.14
630.29	1130.48
630.48	1042.42
630.68	1034.22
630.87	1140.72
631.06	1017.84
631.25	1130.48
631.44	1054.70
631.63	1042.42
631.82	1150.96
632.01	1087.47
632.20	1036.27
632.39	1087.47
632.58	1124.33
632.77	1101.81
632.96	1114.10
633.15	1060.85
633.35	1005.55
633.54	1105.90
633.73	1093.62
633.92	1069.04
634.11	1120.24
634.30	1077.23
634.49	1073.14
634.68	1189.87
634.87	1095.66
635.06	1177.58
635.25	1064.94
635.44	1040.37
635.63	1200.11
635.82	1099.76
636.01	1062.90
636.20	1165.29
636.39	1110.00
636.58	1091.57
636.77	1132.53
636.97	1089.52
637.16	1060.85
637.35	1085.42
637.54	1081.33
637.73	1087.47
637.92	1085.42
638.11	1107.95
638.30	1075.18
638.49	1097.71
638.68	1101.81
638.87	1054.70
639.06	1118.19
639.25	1095.66
639.44	1095.66
639.63	1118.19
639.82	1046.51
640.01	1085.42
640.20	1017.84
640.39	1064.94
640.58	1101.81
640.77	1124.33
640.96	1130.48
641.15	1120.24
641.34	1200.11
641.53	1052.66
641.72	1089.52
641.91	1073.14
642.10	1066.99
642.29	1028.08
642.48	1101.81
642.67	1050.61
642.86	1099.76
643.05	1116.14
643.24	1107.95
643.43	1153.01
643.62	1036.27
643.81	1155.05
644.00	1136.62
644.19	1028.08
644.38	1075.18
644.57	1066.99
644.76	1019.89
644.95	1091.57
645.14	1083.38
645.33	1087.47
645.52	1036.27
645.71	1030.13
645.90	1110.00
646.09	1130.48
646.28	1128.43
646.46	1038.32
646.65	1148.91
646.84	1138.67
647.03	1210.35
647.22	1073.14
647.41	1079.28
647.60	1142.77
647.79	1062.90
647.98	1116.14
648.17	1085.42
648.36	1101.81
648.55	1081.33
648.74	1085.42
648.93	1030.13
649.12	1071.09
649.31	1146.86
649.50	1118.19
649.69	1064.94
649.88	1161.20
650.06	1069.04
650.25	1126.38
650.44	1040.37
650.63	1073.14
650.82	1101.81
651.01	1165.29
651.20	1132.53
651.39	1001.46
651.58	1071.09
651.77	1116.14
651.96	1126.38
652.15	1089.52
652.34	1079.28
652.52	1134.57
652.71	1105.90
652.90	1066.99
653.09	1136.62
653.28	1085.42
653.47	1058.80
653.66	1085.42
653.85	1062.90
654.04	1052.66
654.23	970.74
654.42	1054.70
654.60	1112.05
654.79	1103.86
654.98	1216.49
655.17	1085.42
655.36	1140.72
655.55	1069.04
655.74	1066.99
655.93	1101.81
656.12	1105.90
656.30	1050.61
656.49	1011.70
656.68	1030.13
656.87	1064.94
657.06	1032.18
657.25	1040.37
657.44	1116.14
657.63	1064.94
657.82	1091.57
658.00	1134.57
658.19	1157.10
658.38	1140.72
658.57	1120.24
658.76	1105.90
658.95	1097.71
659.14	1085.42
659.32	1122.29
659.51	1060.85
659.70	1114.10
659.89	1052.66
660.08	1107.95
660.27	1118.19
660.46	1142.77
660.64	1071.09
660.83	1153.01
661.02	1062.90
661.21	1021.94
661.40	1044.46
661.59	1105.90
661.78	1118.19
661.96	1097.71
662.15	1130.48
662.34	1058.80
662.53	1103.86
662.72	1077.23
662.91	1034.22
663.09	1017.84
663.28	1193.97
663.47	1023.98
663.66	1036.27
663.85	1077.23
664.03	1071.09
664.22	1073.14
664.41	1099.76
664.60	1103.86
664.79	1044.46
664.98	1064.94
665.16	1042.42
665.35	1110.00
665.54	1013.74
665.73	1116.14
665.92	1112.05
666.10	1083.38
666.29	999.41
666.48	1105.90
666.67	1044.46
666.86	1083.38
667.04	1069.04
667.23	1095.66
667.42	1085.42
667.61	1093.62
667.80	1054.70
667.98	1089.52
668.17	1171.44
668.36	1101.81
668.55	1112.05
668.74	1046.51
668.92	1071.09
669.11	1140.72
669.30	1101.81
669.49	1019.89
669.68	1030.13
669.86	1146.86
670.05	1148.91
670.24	1126.38
670.43	1110.00
670.61	1105.90
670.80	962.55
670.99	1083.38
671.18	1140.72
671.36	1032.18
671.55	995.31
671.74	1146.86
671.93	1081.33
672.11	1079.28
672.30	1040.37
672.49	1187.82
672.68	1085.42
672.87	1185.77
673.05	1091.57
673.24	1116.14
673.43	1116.14
673.62	1048.56
673.80	1048.56
673.99	1048.56
674.18	1163.25
674.36	1159.15
674.55	1132.53
674.74	1177.58
674.93	1054.70
675.11	1134.57
675.30	1069.04
675.49	1030.13
675.68	1048.56
675.86	1087.47
676.05	1122.29
676.24	1118.19
676.43	1079.28
676.61	1122.29
676.80	1034.22
676.99	1089.52
677.17	1136.62
677.36	1175.53
677.55	1079.28
677.74	1165.29
677.92	1110.00
678.11	1159.15
678.30	1091.57
678.48	1122.29
678.67	1179.63
678.86	1019.89
679.04	1048.56
679.23	1128.43
679.42	1107.95
679.61	1091.57
679.79	1087.47
679.98	1064.94
680.17	1165.29
680.35	1054.70
680.54	1103.86
680.73	1093.62
680.91	1085.42
681.10	1017.84
681.29	1058.80
681.47	1177.58
681.66	1023.98
681.85	1030.13
682.04	1173.49
682.22	1077.23
682.41	1239.02
682.60	1171.44
682.78	1060.85
682.97	1062.90
683.16	1179.63
683.34	1075.18
683.53	1099.76
683.72	1124.33
683.90	1095.66
684.09	1099.76
684.28	1071.09
684.46	1075.18
684.65	1093.62
684.83	1136.62
685.02	1056.75
685.21	1193.97
685.39	1066.99
685.58	1081.33
685.77	1114.10
685.95	1089.52
686.14	1093.62
686.33	1146.86
686.51	1095.66
686.70	1085.42
686.89	1101.81
687.07	1062.90
687.26	1116.14
687.44	1114.10
687.63	1089.52
687.82	1118.19
688.00	1173.49
688.19	1077.23
688.38	1048.56
688.56	1081.33
688.75	1015.79
688.93	1200.11
689.12	1060.85
689.31	1132.53
689.49	1105.90
689.68	1103.86
689.87	1099.76
690.05	1093.62
690.24	1083.38
690.42	1056.75
690.61	1116.14
690.80	1105.90
690.98	1097.71
691.17	1069.04
691.35	1083.38
691.54	1001.46
691.73	1126.38
691.91	1042.42
692.10	1009.65
692.28	1132.53
692.47	1019.89
692.66	1148.91
692.84	1099.76
693.03	1122.29
693.21	1073.14
693.40	1148.91
693.59	1101.81
693.77	1005.55
693.96	1038.32
694.14	1089.52
694.33	1200.11
694.51	1048.56
694.70	1069.04
694.89	1040.37
695.07	1099.76
695.26	1175.53
695.44	1130.48
695.63	1114.10
695.81	1085.42
696.00	1073.14
696.18	1112.05
696.37	1087.47
696.56	1142.77
696.74	1066.99
696.93	1124.33
697.11	1148.91
697.30	1122.29
697.48	1083.38
697.67	1064.94
697.85	1101.81
698.04	1130.48
698.23	1114.10
698.41	1005.55
698.60	1103.86
698.78	1077.23
698.97	1157.10
699.15	1148.91
699.34	1097.71
699.52	1107.95
699.71	1165.29
699.89	1163.25
700.08	1107.95
700.26	1089.52
700.45	1099.76
700.63	1077.23
700.82	1134.57
701.01	1036.27
701.19	1058.80
701.38	1099.76
701.56	1150.96
701.75	1046.51
701.93	1173.49
702.12	1046.51
702.30	1101.81
702.49	1040.37
702.67	1130.48
702.86	1007.60
703.04	1224.69
703.23	1142.77
703.41	1134.57
703.60	999.41
703.78	1097.71
703.97	1028.08
704.15	1081.33
704.34	985.07
704.52	1097.71
704.71	1122.29
704.89	1042.42
705.08	1054.70
705.26	1071.09
705.45	1087.47
705.63	1105.90
705.81	1028.08
706.00	1171.44
706.18	1107.95
706.37	1112.05
706.55	1023.98
706.74	1034.22
706.92	1060.85
707.11	1079.28
707.29	1075.18
707.48	1069.04
707.66	1163.25
707.85	1073.14
708.03	1071.09
708.22	1105.90
708.40	1056.75
708.58	1120.24
708.77	1165.29
708.95	1179.63
709.14	1110.00
709.32	1048.56
709.51	1083.38
709.69	1103.86
709.88	1105.90
710.06	1122.29
710.25	1165.29
710.43	1202.16
710.61	1191.92
710.80	1146.86
710.98	1107.95
711.17	1148.91
711.35	1091.57
711.54	1132.53
711.72	1107.95
711.90	1099.76
712.09	1071.09
712.27	1075.18
712.46	1028.08
712.64	1023.98
712.83	1179.63
713.01	1079.28
713.19	1148.91
713.38	1163.25
713.56	1103.86
713.75	1066.99
713.93	1093.62
714.11	1114.10
714.30	1099.76
714.48	1097.71
714.67	1077.23
714.85	1089.52
715.03	1038.32
715.22	1124.33
715.40	1167.34
715.59	1066.99
715.77	1138.67
715.95	1112.05
716.14	1060.85
716.32	1183.73
716.51	1126.38
716.69	1056.75
716.87	1028.08
717.06	1085.42
717.24	1103.86
717.42	1122.29
717.61	1069.04
717.79	1105.90
717.98	1081.33
718.16	1048.56
718.34	1091.57
718.53	1052.66
718.71	1132.53
718.89	1009.65
719.08	1032.18
719.26	1048.56
719.45	1114.10
719.63	1204.21
719.81	1064.94
720.00	1095.66
720.18	1179.63
720.36	1128.43
720.55	1097.71
720.73	1073.14
720.91	1122.29
721.10	1153.01
721.28	1066.99
721.46	1101.81
721.65	1105.90
721.83	1091.57
722.01	1105.90
722.20	1101.81
722.38	1083.38
722.56	1128.43
722.75	1128.43
722.93	1105.90
723.11	1060.85
723.30	1132.53
723.48	1099.76
723.66	1124.33
723.85	1089.52
724.03	1165.29
724.21	1052.66
724.40	1060.85
724.58	1060.85
724.76	1107.95
724.95	1081.33
725.13	1103.86
725.31	1226.73
725.50	1095.66
725.68	1044.46
725.86	1107.95
726.05	1050.61
726.23	1101.81
726.41	1075.18
726.59	1040.37
726.78	1034.22
726.96	1173.49
727.14	1011.70
727.33	1081.33
727.51	1056.75
727.69	1118.19
727.87	1130.48
728.06	1101.81
728.24	1171.44
728.42	1138.67
728.61	1103.86
728.79	1126.38
728.97	1128.43
729.15	1136.62
729.34	1198.06
729.52	1103.86
729.70	1150.96
729.89	1140.72
730.07	1079.28
730.25	1077.23
730.43	1114.10
730.62	1091.57
730.80	1163.25
730.98	1013.74
731.16	1071.09
731.35	1167.34
731.53	1140.72
731.71	1114.10
731.89	1030.13
732.08	1099.76
732.26	1173.49
732.44	1085.42
732.62	1144.81
732.81	1093.62
732.99	1054.70
733.17	1026.03
733.35	1132.53
733.54	1071.09
733.72	1089.52
733.90	1085.42
734.08	1179.63
734.27	1175.53
734.45	1079.28
734.63	1077.23
734.81	1097.71
735.00	1134.57
735.18	1122.29
735.36	1173.49
735.54	1048.56
735.72	1038.32
735.91	1042.42
736.09	1089.52
736.27	1107.95
736.45	1153.01
736.63	1032.18
736.82	1095.66
737.00	1056.75
737.18	1017.84
737.36	1050.61
737.55	1165.29
737.73	1091.57
737.91	1128.43
738.09	1110.00
738.27	966.64
738.46	1066.99
738.64	1089.52
738.82	1075.18
739.00	1095.66
739.18	1044.46
739.36	1079.28
739.55	1138.67
739.73	1077.23
739.91	1034.22
740.09	1048.56
740.27	1071.09
740.46	1056.75
740.64	1107.95
740.82	1114.10
741.00	1005.55
741.18	1073.14
741.36	1155.05
741.55	1114.10
741.73	1073.14
741.91	1069.04
742.09	1138.67
742.27	1146.86
742.45	1058.80
742.64	1066.99
742.82	1099.76
743.00	1114.10
743.18	1056.75
743.36	1058.80
743.54	1077.23
743.72	1112.05
743.91	1165.29
744.09	1122.29
744.27	1075.18
744.45	1085.42
744.63	1148.91
744.81	1150.96
744.99	1126.38
745.18	1083.38
745.36	1198.06
745.54	1124.33
745.72	1155.05
745.90	1095.66
746.08	1159.15
746.26	1118.19
746.45	1101.81
746.63	1040.37
746.81	1124.33
746.99	1204.21
747.17	1046.51
747.35	1054.70
747.53	1062.90
747.71	1034.22
747.89	1142.77
748.08	1030.13
748.26	1069.04
748.44	1077.23
748.62	1001.46
748.80	1081.33
748.98	1118.19
749.16	1093.62
749.34	1064.94
749.52	1050.61
749.70	1066.99
749.89	1128.43
750.07	1079.28
750.25	1124.33
750.43	1124.33
750.61	1132.53
750.79	1144.81
750.97	1179.63
751.15	1003.50
751.33	1126.38
751.51	1077.23
751.69	1056.75
751.88	1040.37
752.06	1079.28
752.24	1196.01
752.42	1083.38
752.60	1148.91
752.78	1175.53
752.96	1126.38
753.14	1171.44
753.32	1128.43
753.50	1142.77
753.68	1110.00
753.86	1099.76
754.04	1040.37
754.22	1054.70
754.40	1060.85
754.58	1107.95
754.76	1032.18
754.95	1163.25
755.13	1138.67
755.31	1101.81
755.49	1060.85
755.67	1042.42
755.85	1142.77
756.03	1118.19
756.21	1146.86
756.39	1132.53
756.57	1097.71
756.75	1048.56
756.93	1130.48
757.11	999.41
757.29	1118.19
757.47	1046.51
757.65	1069.04
757.83	1089.52
758.01	1058.80
758.19	1099.76
758.37	1058.80
758.55	1073.14
758.73	1054.70
758.91	1150.96
759.09	1093.62
759.27	1134.57
759.45	1060.85
759.63	1157.10
759.81	989.17
759.99	1087.47
760.17	1013.74
760.35	1118.19
760.53	1128.43
760.71	1116.14
760.89	1118.19
761.07	1112.05
761.25	1058.80
761.43	1028.08
761.61	1167.34
761.79	1030.13
761.97	1028.08
762.15	1118.19
762.33	1105.90
762.51	1136.62
762.69	1026.03
762.87	1107.95
763.05	1110.00
763.23	1138.67
763.41	1079.28
763.59	1144.81
763.77	1009.65
763.95	1155.05
764.13	1114.10
764.31	1112.05
764.49	1095.66
764.67	1083.38
764.85	1118.19
765.03	1155.05
765.21	1030.13
765.38	1081.33
765.56	1071.09
765.74	1126.38
765.92	1124.33
766.10	1116.14
766.28	1075.18
766.46	1040.37
766.64	1128.43
766.82	1173.49
767.00	1042.42
767.18	1066.99
767.36	1066.99
767.54	1032.18
767.72	993.26
767.90	1089.52
768.08	1093.62
768.26	1105.90
768.43	1169.39
768.61	1054.70
768.79	1032.18
768.97	1042.42
769.15	1124.33
769.33	1161.20
769.51	1103.86
769.69	1105.90
769.87	1099.76
770.05	1181.68
770.23	1071.09
770.40	1148.91
770.58	1112.05
770.76	1124.33
770.94	1136.62
771.12	1077.23
771.30	1079.28
771.48	1132.53
771.66	1134.57
771.84	1132.53
772.02	1124.33
772.19	1122.29
772.37	999.41
772.55	1091.57
772.73	1099.76
772.91	1093.62
773.09	1066.99
773.27	1120.24
773.45	1103.86
773.63	1107.95
773.80	1079.28
773.98	1064.94
774.16	1052.66
774.34	1118.19
774.52	1054.70
774.70	1066.99
774.88	1079.28
775.05	1198.06
775.23	1097.71
775.41	1126.38
775.59	1146.86
775.77	1189.87
775.95	1146.86
776.13	1130.48
776.30	1079.28
776.48	1058.80
776.66	1101.81
776.84	1128.43
777.02	1030.13
777.20	1011.70
777.38	1064.94
777.55	1095.66
777.73	1118.19
777.91	997.36
778.09	1077.23
778.27	1081.33
778.45	1212.40
778.62	1091.57
778.80	1023.98
778.98	1173.49
779.16	1023.98
779.34	1122.29
779.51	1042.42
779.69	1134.57
779.87	1062.90
780.05	1052.66
780.23	1044.46
780.41	1187.82
780.58	1118.19
780.76	1083.38
780.94	1161.20
781.12	1040.37
781.30	1081.33
781.47	1132.53
781.65	1042.42
781.83	1071.09
782.01	1130.48
782.19	1079.28
782.36	1091.57
782.54	1101.81
782.72	1054.70
782.90	1132.53
783.08	1089.52
783.25	1112.05
783.43	1142.77
783.61	1136.62
783.79	1130.48
783.96	1064.94
784.14	1116.14
784.32	1107.95
784.50	1132.53
784.68	1044.46
784.85	1040.37
785.03	1122.29
785.21	1083.38
785.39	1087.47
785.56	1132.53
785.74	1066.99
785.92	1126.38
786.10	1187.82
786.27	1099.76
786.45	1112.05
786.63	1091.57
786.81	1087.47
786.98	1069.04
787.16	1128.43
787.34	1105.90
787.52	1140.72
787.69	1052.66
787.87	1120.24
788.05	1138.67
788.23	1140.72
788.40	1114.10
788.58	1097.71
788.76	1200.11
788.94	1052.66
789.11	1099.76
789.29	1079.28
789.47	1128.43
789.64	1099.76
789.82	1093.62
790.00	1069.04
790.18	1124.33
790.35	1124.33
790.53	1175.53
790.71	1075.18
790.89	1060.85
791.06	1177.58
791.24	1091.57
791.42	1114.10
791.59	1138.67
791.77	1110.00
791.95	1046.51
792.12	1114.10
792.30	1155.05
792.48	1132.53
792.66	1169.39
792.83	1091.57
793.01	1140.72
793.19	1157.10
793.36	1114.10
793.54	1181.68
793.72	1105.90
793.89	1087.47
794.07	1085.42
794.25	1091.57
794.42	1130.48
794.60	1060.85
794.78	980.98
794.95	1132.53
795.13	1118.19
795.31	1122.29
795.48	1099.76
795.66	1120.24
795.84	1075.18
796.01	1132.53
796.19	1030.13
796.37	1136.62
796.54	1206.25
796.72	1138.67
796.90	1044.46
797.07	1118.19
797.25	1114.10
797.43	1107.95
797.60	1142.77
797.78	1042.42
797.96	1023.98
798.13	1103.86
798.31	1153.01
798.49	1138.67
798.66	1122.29
798.84	1073.14
799.01	1085.42
799.19	1066.99
799.37	1071.09
799.54	1030.13
799.72	1093.62
799.90	1028.08
800.07	1157.10
800.25	1083.38
800.43	1001.46
800.60	1085.42
800.78	1089.52
800.95	991.22
801.13	1136.62
801.31	1069.04
801.48	1060.85
801.66	1075.18
801.83	1105.90
802.01	1089.52
802.19	1181.68
802.36	1058.80
802.54	1107.95
802.71	1099.76
802.89	1071.09
803.07	1103.86
803.24	1095.66
803.42	1148.91
803.59	1161.20
803.77	1124.33
803.95	1066.99
804.12	1048.56
804.30	1054.70
804.47	1095.66
804.65	1083.38
804.82	1171.44
805.00	1134.57
805.18	1095.66
805.35	1089.52
805.53	1161.20
805.70	1124.33
805.88	1110.00
806.05	1101.81
806.23	1148.91
806.41	1075.18
806.58	1066.99
806.76	1167.34
806.93	1064.94
807.11	1064.94
807.28	1048.56
807.46	1048.56
807.64	1093.62
807.81	1155.05
807.99	1097.71
808.16	1075.18
808.34	1083.38
808.51	1015.79
808.69	1058.80
808.86	1064.94
809.04	1122.29
809.21	1079.28
809.39	1050.61
809.56	1105.90
809.74	1075.18
809.92	1036.27
810.09	1013.74
810.27	1146.86
810.44	1214.45
810.62	1071.09
810.79	1122.29
810.97	1054.70
811.14	1097.71
811.32	1085.42
811.49	1099.76
811.67	1167.34
811.84	1042.42
812.02	1196.01
812.19	1148.91
812.37	1120.24
812.54	1097.71
812.72	1040.37
812.89	1114.10
813.07	1073.14
813.24	1140.72
813.42	1079.28
813.59	1066.99
813.77	1110.00
813.94	1116.14
814.12	1089.52
814.29	1101.81
814.47	1066.99
814.64	1118.19
814.82	1089.52
814.99	1128.43
815.17	1136.62
815.34	1058.80
815.52	1204.21
815.69	1066.99
815.86	1056.75
816.04	1110.00
816.21	1126.38
816.39	1118.19
816.56	1124.33
816.74	1032.18
816.91	1075.18
817.09	1069.04
817.26	1120.24
817.44	1081.33
817.61	1099.76
817.79	1138.67
817.96	1089.52
818.13	1128.43
818.31	1204.21
818.48	1105.90
818.66	1062.90
818.83	1101.81
819.01	1103.86
819.18	1046.51
819.36	1087.47
819.53	1136.62
819.70	1097.71
819.88	1091.57
820.05	1062.90
820.23	1214.45
820.40	1122.29
820.58	1069.04
820.75	1042.42
820.92	1138.67
821.10	1046.51
821.27	1099.76
821.45	1099.76
821.62	1095.66
821.79	1066.99
821.97	1097.71
822.14	1185.77
822.32	1112.05
822.49	1064.94
822.66	1134.57
822.84	993.26
823.01	1146.86
823.19	1101.81
823.36	1079.28
823.53	1103.86
823.71	1161.20
823.88	1132.53
824.06	1157.10
824.23	1071.09
824.40	1132.53
824.58	1095.66
824.75	1071.09
824.93	1146.86
825.10	1128.43
825.27	1064.94
825.45	1132.53
825.62	1146.86
825.79	1122.29
825.97	1159.15
826.14	1050.61
826.32	1144.81
826.49	1091.57
826.66	1099.76
826.84	1091.57
827.01	1114.10
827.18	1099.76
827.36	1093.62
827.53	1157.10
827.70	999.41
827.88	1114.10
828.05	1120.24
828.22	1177.58
828.40	1112.05
828.57	1101.81
828.74	1083.38
828.92	1124.33
829.09	1191.92
829.27	1056.75
829.44	1112.05
829.61	1107.95
829.79	1138.67
829.96	1159.15
830.13	1112.05
830.30	1099.76
830.48	1169.39
830.65	1163.25
830.82	1114.10
831.00	1130.48
831.17	1007.60
831.34	1167.34
831.52	1060.85
831.69	1021.94
831.86	1030.13
832.04	1073.14
832.21	1079.28
832.38	1107.95
832.56	1130.48
832.73	1087.47
832.90	1132.53
833.07	1073.14
833.25	995.31
833.42	1091.57
833.59	1159.15
833.77	1114.10
833.94	1077.23
834.11	1089.52
834.29	1052.66
834.46	1146.86
834.63	1040.37
834.80	1095.66
834.98	1124.33
835.15	1038.32
835.32	1097.71
835.49	1144.81
835.67	1050.61
835.84	1122.29
836.01	1095.66
836.19	1048.56
836.36	1107.95
836.53	1110.00
836.70	1110.00
836.88	1140.72
837.05	1091.57
837.22	1087.47
837.39	1050.61
837.57	1118.19
837.74	1124.33
837.91	1081.33
838.08	1136.62
838.26	1146.86
838.43	1142.77
838.60	1064.94
838.77	1089.52
838.95	1021.94
839.12	1075.18
839.29	1071.09
839.46	1046.51
839.64	1093.62
839.81	1044.46
839.98	1148.91
840.15	1116.14
840.32	1136.62
840.50	1046.51
840.67	1036.27
840.84	1048.56
841.01	1124.33
841.19	1107.95
841.36	1163.25
841.53	1134.57
841.70	1107.95
841.87	1136.62
842.05	972.79
842.22	1173.49
842.39	1054.70
842.56	1220.59
842.73	1138.67
842.91	974.83
843.08	1034.22
843.25	1150.96
843.42	1062.90
843.59	1140.72
843.77	1087.47
843.94	1167.34
844.11	1105.90
844.28	1075.18
844.45	1157.10
844.62	1087.47
844.80	1165.29
844.97	1071.09
845.14	1107.95
845.31	1130.48
845.48	1073.14
845.65	1140.72
845.83	1075.18
846.00	1224.69
846.17	1193.97
846.34	1114.10
846.51	1110.00
846.68	1064.94
846.86	1050.61
847.03	1030.13
847.20	1103.86
847.37	1161.20
847.54	1112.05
847.71	1058.80
847.89	1110.00
848.06	1191.92
848.23	1122.29
848.40	1138.67
848.57	1181.68
848.74	1128.43
848.91	1040.37
849.08	1155.05
849.26	1064.94
849.43	1126.38
849.60	1134.57
849.77	1050.61
849.94	1034.22
850.11	1177.58
850.28	1144.81
850.46	1101.81
850.63	1114.10
850.80	1085.42
850.97	1169.39
851.14	1050.61
851.31	1062.90
851.48	1052.66
851.65	1032.18
851.82	1077.23
852.00	1105.90
852.17	1159.15
852.34	1036.27
852.51	1130.48
852.68	1101.81
852.85	1101.81
853.02	1105.90
853.19	1060.85
853.36	1099.76
853.53	1069.04
853.70	1146.86
853.88	1083.38
854.05	1126.38
854.22	1058.80
854.39	1034.22
854.56	1069.04
854.73	1044.46
854.90	1105.90
855.07	1005.55
855.24	1083.38
855.41	1097.71
855.58	1148.91
855.75	1157.10
855.92	1132.53
856.09	1060.85
856.27	1138.67
856.44	1110.00
856.61	1155.05
856.78	1073.14
856.95	1054.70
857.12	1097.71
857.29	1165.29
857.46	1140.72
857.63	1046.51
857.80	1069.04
857.97	1120.24
858.14	1015.79
858.31	1099.76
858.48	1050.61
858.65	1116.14
858.82	1091.57
858.99	1140.72
859.16	1132.53
859.33	1075.18
859.50	1187.82
859.67	1208.30
859.84	1114.10
860.01	1069.04
860.18	1112.05
860.35	1130.48
860.52	1071.09
860.69	1116.14
860.86	1134.57
861.03	1089.52
861.20	1132.53
861.37	1097.71
861.54	1091.57
861.71	1163.25
861.88	1157.10
862.05	1107.95
862.22	1062.90
862.39	1099.76
862.56	1110.00
862.73	1107.95
862.90	1122.29
863.07	1089.52
863.24	1116.14
863.41	1042.42
863.58	1081.33
863.75	1023.98
863.92	1138.67
864.09	1079.28
864.26	1105.90
864.43	1124.33
864.60	1118.19
864.77	1062.90
864.94	1112.05
865.11	1110.00
865.28	1046.51
865.45	1142.77
865.62	1089.52
865.79	1099.76
865.96	1087.47
866.13	1107.95
866.30	1148.91
866.47	1163.25
866.64	1081.33
866.81	1140.72
866.98	1175.53
867.15	1187.82
867.31	1091.57
867.48	1093.62
867.65	1087.47
867.82	1112.05
867.99	1187.82
868.16	1069.04
868.33	1099.76
868.50	1089.52
868.67	1105.90
868.84	1132.53
869.01	1064.94
869.18	1089.52
869.35	1083.38
869.52	1091.57
869.68	1105.90
869.85	1044.46
870.02	1079.28
870.19	1112.05
870.36	1077.23
870.53	1120.24
870.70	1140.72
870.87	1165.29
871.04	1089.52
871.21	1046.51
871.38	1130.48
871.54	1091.57
871.71	1116.14
871.88	1097.71
872.05	1099.76
872.22	1124.33
872.39	1007.60
872.56	1159.15
872.73	1062.90
872.90	1118.19
873.06	1081.33
873.23	1097.71
873.40	1142.77
873.57	1163.25
873.74	1066.99
873.91	1140.72
874.08	1130.48
874.25	1071.09
874.41	1091.57
874.58	1126.38
874.75	1044.46
874.92	1153.01
875.09	1034.22
875.26	1128.43
875.43	1210.35
875.59	1083.38
875.76	1110.00
875.93	1048.56
876.10	1095.66
876.27	1019.89
876.44	1153.01
876.61	1062.90
876.77	1116.14
876.94	1155.05
877.11	1073.14
877.28	1114.10
877.45	1126.38
877.62	1150.96
877.78	1064.94
877.95	1036.27
878.12	1099.76
878.29	1040.37
878.46	1191.92
878.62	1073.14
878.79	1146.86
878.96	1138.67
879.13	1038.32
879.30	1044.46
879.47	1120.24
879.63	1161.20
879.80	1169.39
879.97	1066.99
880.14	1048.56
880.31	1116.14
880.47	1142.77
880.64	1097.71
880.81	1169.39
880.98	1093.62
881.15	1081.33
881.31	1169.39
881.48	1140.72
881.65	1054.70
881.82	1085.42
881.99	1130.48
882.15	1097.71
882.32	1155.05
882.49	1220.59
882.66	1079.28
882.82	1097.71
882.99	1183.73
883.16	1114.10
883.33	1107.95
883.49	1062.90
883.66	1085.42
883.83	1118.19
884.00	1073.14
884.17	1054.70
884.33	1019.89
884.50	1107.95
884.67	1019.89
884.84	1107.95
885.00	1060.85
885.17	1148.91
885.34	1206.25
885.51	1140.72
885.67	1116.14
885.84	1093.62
886.01	1040.37
886.18	1103.86
886.34	1087.47
886.51	1064.94
886.68	1138.67
886.84	1122.29
887.01	1167.34
887.18	1214.45
887.35	1142.77
887.51	1050.61
887.68	1034.22
887.85	1044.46
888.02	1155.05
888.18	1093.62
888.35	1136.62
888.52	1103.86
888.68	1062.90
>>>>>End Processed Spectral Data<<<<<
