# Supplementary material for: Design of a Novel Low Cost Point of Care Tampon (POCkeT) Colposcope for Use in Resource Limited Settings
Source: PLoS One. 2015 Sep 2;10(9):e0135869. doi: 10.1371/journal.pone.0135869 (PMC4557989; doi:10.1371/journal.pone.0135869)
Supplement: S1 File — A caption document for each sub-folder and file (S1 Detailed File Key) is found within the archive. Folder (S2) contains the set of raw images from quantitative imaging characterization between systems. Folder (S3) contains the CAD files for the custom circuit boards used in our POCkeT Colposcope. Folder (S4) contains the 3D CAD files for the probe handle and bill of materials. Folder (S5) contains the complete set of n = 5 replicate spectra files captured from each digital colposcope system. (ZIP) [file pone.0135869.s001.zip › S1 Supplementary Files/S5/S5 Spectra DDC.txt]

SpectraSuite Data File
++++++++++++++++++++++++++++++++++++
Date: Wed May 28 13:56:52 EDT 2014
User: CTL11
Dark Spectrum Present: No
Reference Spectrum Present: No
Number of Sampled Component Spectra: 1
Spectrometers: USB4E01788
Integration Time (usec): 100000 (USB4E01788)
Spectra Averaged: 1 (USB4E01788)
Boxcar Smoothing: 0 (USB4E01788)
Correct for Electrical Dark: No (USB4E01788)
Strobe/Lamp Enabled: No (USB4E01788)
Correct for Detector Non-linearity: No (USB4E01788)
Correct for Stray Light: No (USB4E01788)
Number of Pixels in Processed Spectrum: 3648
>>>>>Begin Processed Spectral Data<<<<<
178.07	983.02
178.29	983.02
178.50	983.02
178.72	970.74
178.94	950.26
179.15	1134.57
179.37	1128.43
179.59	1122.29
179.81	1052.66
180.02	1128.43
180.24	1099.76
180.46	1093.62
180.67	1030.13
180.89	1157.10
181.11	1058.80
181.32	1130.48
181.54	1093.62
181.76	1148.91
181.97	1032.18
182.19	1097.71
182.41	1093.62
182.62	1066.99
182.84	1128.43
183.06	1064.94
183.27	1079.28
183.49	1099.76
183.71	1097.71
183.92	1089.52
184.14	1171.44
184.35	1144.81
184.57	1083.38
184.79	1075.18
185.00	1071.09
185.22	1034.22
185.44	1140.72
185.65	1112.05
185.87	1163.25
186.09	1116.14
186.30	1120.24
186.52	1097.71
186.74	1114.10
186.95	1034.22
187.17	1101.81
187.39	1224.69
187.60	1073.14
187.82	1124.33
188.03	1116.14
188.25	1099.76
188.47	1083.38
188.68	1130.48
188.90	1220.59
189.12	1083.38
189.33	1095.66
189.55	1159.15
189.77	1054.70
189.98	1187.82
190.20	1081.33
190.41	1171.44
190.63	1146.86
190.85	1105.90
191.06	1040.37
191.28	1126.38
191.50	1081.33
191.71	1066.99
191.93	1124.33
192.14	1032.18
192.36	1101.81
192.58	1148.91
192.79	1161.20
193.01	1198.06
193.23	1161.20
193.44	1058.80
193.66	1079.28
193.87	1138.67
194.09	1042.42
194.31	1069.04
194.52	1091.57
194.74	1030.13
194.96	1124.33
195.17	1167.34
195.39	1028.08
195.60	1191.92
195.82	1097.71
196.04	1066.99
196.25	1140.72
196.47	1110.00
196.68	1120.24
196.90	1089.52
197.12	1140.72
197.33	1140.72
197.55	1181.68
197.76	1085.42
197.98	1177.58
198.20	1204.21
198.41	1153.01
198.63	1030.13
198.84	1130.48
199.06	1146.86
199.28	1142.77
199.49	1124.33
199.71	1200.11
199.92	1150.96
200.14	1114.10
200.36	1028.08
200.57	1124.33
200.79	1101.81
201.00	1099.76
201.22	1005.55
201.43	1167.34
201.65	1066.99
201.87	1124.33
202.08	1095.66
202.30	1155.05
202.51	1155.05
202.73	1107.95
202.95	1101.81
203.16	1056.75
203.38	1142.77
203.59	1140.72
203.81	1146.86
204.02	1097.71
204.24	1064.94
204.46	1157.10
204.67	1112.05
204.89	1126.38
205.10	1275.88
205.32	1116.14
205.53	1171.44
205.75	1073.14
205.96	1112.05
206.18	1130.48
206.40	1081.33
206.61	1066.99
206.83	1069.04
207.04	1163.25
207.26	1071.09
207.47	1026.03
207.69	1202.16
207.91	1134.57
208.12	1044.46
208.34	1236.97
208.55	1107.95
208.77	1028.08
208.98	1079.28
209.20	1038.32
209.41	1107.95
209.63	1028.08
209.85	1140.72
210.06	1114.10
210.28	1097.71
210.49	1126.38
210.71	1142.77
210.92	1071.09
211.14	1019.89
211.35	1105.90
211.57	1146.86
211.78	1042.42
212.00	1091.57
212.21	1126.38
212.43	1159.15
212.65	1142.77
212.86	1023.98
213.08	1073.14
213.29	1120.24
213.51	1157.10
213.72	1062.90
213.94	1120.24
214.15	1087.47
214.37	1167.34
214.58	1107.95
214.80	1048.56
215.01	1032.18
215.23	1099.76
215.44	1130.48
215.66	1087.47
215.87	1095.66
216.09	1052.66
216.31	1099.76
216.52	1120.24
216.74	1048.56
216.95	1064.94
217.17	1134.57
217.38	1097.71
217.60	1099.76
217.81	1187.82
218.03	1105.90
218.24	1030.13
218.46	1069.04
218.67	1081.33
218.89	1148.91
219.10	1073.14
219.32	1083.38
219.53	1058.80
219.75	1099.76
219.96	1120.24
220.18	1089.52
220.39	1126.38
220.61	1105.90
220.82	1124.33
221.04	1054.70
221.25	1175.53
221.47	1091.57
221.68	1079.28
221.90	1071.09
222.11	1220.59
222.33	1083.38
222.54	1112.05
222.76	1030.13
222.97	1099.76
223.19	1073.14
223.40	1126.38
223.62	1083.38
223.83	1132.53
224.05	1091.57
224.26	1066.99
224.48	1136.62
224.69	1105.90
224.91	1103.86
225.12	1167.34
225.34	1232.88
225.55	1167.34
225.77	1126.38
225.98	1085.42
226.19	1066.99
226.41	1075.18
226.62	1116.14
226.84	1120.24
227.05	1087.47
227.27	1183.73
227.48	1062.90
227.70	1114.10
227.91	1073.14
228.13	1208.30
228.34	1126.38
228.56	1079.28
228.77	1122.29
228.99	1148.91
229.20	985.07
229.42	1138.67
229.63	1136.62
229.84	1155.05
230.06	1169.39
230.27	1169.39
230.49	1105.90
230.70	1089.52
230.92	1159.15
231.13	1148.91
231.35	1179.63
231.56	1101.81
231.78	1107.95
231.99	1161.20
232.20	1075.18
232.42	1101.81
232.63	1126.38
232.85	1050.61
233.06	1110.00
233.28	1114.10
233.49	1060.85
233.71	1040.37
233.92	1146.86
234.13	1142.77
234.35	1099.76
234.56	1153.01
234.78	1093.62
234.99	1056.75
235.21	1066.99
235.42	1071.09
235.64	1081.33
235.85	1048.56
236.06	1138.67
236.28	1110.00
236.49	1126.38
236.71	1052.66
236.92	1126.38
237.14	1077.23
237.35	1144.81
237.56	1120.24
237.78	1069.04
237.99	1226.73
238.21	1089.52
238.42	1140.72
238.64	1105.90
238.85	1097.71
239.06	1062.90
239.28	1118.19
239.49	1134.57
239.71	1128.43
239.92	1093.62
240.13	1155.05
240.35	1052.66
240.56	1124.33
240.78	1107.95
240.99	1099.76
241.21	1159.15
241.42	1132.53
241.63	1060.85
241.85	1099.76
242.06	1196.01
242.28	1144.81
242.49	1062.90
242.70	1146.86
242.92	1132.53
243.13	1030.13
243.35	1142.77
243.56	1110.00
243.77	1062.90
243.99	1105.90
244.20	1157.10
244.42	1161.20
244.63	1101.81
244.84	1079.28
245.06	1128.43
245.27	1058.80
245.49	1105.90
245.70	1105.90
245.91	1114.10
246.13	1083.38
246.34	1146.86
246.55	1056.75
246.77	1144.81
246.98	1069.04
247.20	1177.58
247.41	1163.25
247.62	1073.14
247.84	1163.25
248.05	1101.81
248.27	1056.75
248.48	1146.86
248.69	1150.96
248.91	1095.66
249.12	1118.19
249.33	1107.95
249.55	1103.86
249.76	1132.53
249.98	1118.19
250.19	1118.19
250.40	1148.91
250.62	1136.62
250.83	1120.24
251.04	1013.74
251.26	1196.01
251.47	1130.48
251.68	1091.57
251.90	1001.46
252.11	1048.56
252.33	1173.49
252.54	1052.66
252.75	1124.33
252.97	1159.15
253.18	1040.37
253.39	1013.74
253.61	1095.66
253.82	1097.71
254.03	1124.33
254.25	1103.86
254.46	1118.19
254.67	1112.05
254.89	1075.18
255.10	1034.22
255.31	1185.77
255.53	1050.61
255.74	1169.39
255.96	1136.62
256.17	1136.62
256.38	1179.63
256.60	1075.18
256.81	1120.24
257.02	1150.96
257.24	1126.38
257.45	1097.71
257.66	1071.09
257.88	1105.90
258.09	1095.66
258.30	1118.19
258.52	1130.48
258.73	1122.29
258.94	1112.05
259.16	1071.09
259.37	1230.83
259.58	1157.10
259.80	1073.14
260.01	1075.18
260.22	1064.94
260.43	1052.66
260.65	1050.61
260.86	1001.46
261.07	1153.01
261.29	1023.98
261.50	1146.86
261.71	1089.52
261.93	1073.14
262.14	1101.81
262.35	1028.08
262.57	1138.67
262.78	1060.85
262.99	1060.85
263.21	1062.90
263.42	1105.90
263.63	1263.60
263.85	1183.73
264.06	1079.28
264.27	1089.52
264.48	1052.66
264.70	1054.70
264.91	1128.43
265.12	1046.51
265.34	1193.97
265.55	1148.91
265.76	1083.38
265.98	1077.23
266.19	1089.52
266.40	1110.00
266.61	1095.66
266.83	1163.25
267.04	1073.14
267.25	1148.91
267.47	1202.16
267.68	1017.84
267.89	1116.14
268.10	1069.04
268.32	1132.53
268.53	1114.10
268.74	995.31
268.96	1210.35
269.17	1110.00
269.38	1030.13
269.59	1157.10
269.81	1107.95
270.02	1157.10
270.23	1101.81
270.45	1124.33
270.66	1116.14
270.87	1052.66
271.08	1105.90
271.30	1110.00
271.51	1107.95
271.72	1134.57
271.93	1083.38
272.15	1130.48
272.36	1179.63
272.57	1093.62
272.79	1122.29
273.00	1097.71
273.21	1042.42
273.42	1097.71
273.64	1159.15
273.85	1091.57
274.06	1046.51
274.27	1120.24
274.49	1124.33
274.70	1077.23
274.91	1079.28
275.12	1103.86
275.34	1204.21
275.55	1091.57
275.76	1083.38
275.97	1044.46
276.19	1105.90
276.40	1060.85
276.61	1073.14
276.82	1007.60
277.04	1077.23
277.25	1066.99
277.46	1071.09
277.67	1128.43
277.89	1056.75
278.10	1140.72
278.31	1060.85
278.52	1073.14
278.74	1071.09
278.95	1163.25
279.16	1114.10
279.37	1110.00
279.58	1146.86
279.80	1091.57
280.01	1095.66
280.22	1019.89
280.43	1097.71
280.65	1110.00
280.86	1132.53
281.07	1091.57
281.28	1212.40
281.50	1122.29
281.71	1169.39
281.92	1136.62
282.13	1095.66
282.34	1066.99
282.56	1089.52
282.77	1007.60
282.98	1083.38
283.19	1114.10
283.40	1163.25
283.62	1099.76
283.83	1036.27
284.04	1179.63
284.25	1148.91
284.47	1038.32
284.68	1095.66
284.89	1140.72
285.10	1116.14
285.31	991.22
285.53	1079.28
285.74	1081.33
285.95	1066.99
286.16	1112.05
286.37	1001.46
286.59	1046.51
286.80	1116.14
287.01	1124.33
287.22	1101.81
287.43	1099.76
287.65	1073.14
287.86	1130.48
288.07	1173.49
288.28	1126.38
288.49	1159.15
288.71	1095.66
288.92	1140.72
289.13	1144.81
289.34	1069.04
289.55	1187.82
289.76	1146.86
289.98	1089.52
290.19	1077.23
290.40	1110.00
290.61	1064.94
290.82	1056.75
291.04	1099.76
291.25	1128.43
291.46	1079.28
291.67	1046.51
291.88	1095.66
292.09	1087.47
292.31	1110.00
292.52	1200.11
292.73	1077.23
292.94	1124.33
293.15	1110.00
293.36	1038.32
293.58	1103.86
293.79	1134.57
294.00	1161.20
294.21	1030.13
294.42	1085.42
294.63	1087.47
294.85	1132.53
295.06	1130.48
295.27	1110.00
295.48	1073.14
295.69	1056.75
295.90	1148.91
296.12	1122.29
296.33	1054.70
296.54	1017.84
296.75	993.26
296.96	1150.96
297.17	1163.25
297.38	1110.00
297.60	1140.72
297.81	1124.33
298.02	1110.00
298.23	1161.20
298.44	1130.48
298.65	1142.77
298.86	1042.42
299.08	1101.81
299.29	1064.94
299.50	1071.09
299.71	1136.62
299.92	1081.33
300.13	1081.33
300.34	1128.43
300.55	1015.79
300.77	1007.60
300.98	1085.42
301.19	1101.81
301.40	1155.05
301.61	1050.61
301.82	1112.05
302.03	1066.99
302.25	1083.38
302.46	1038.32
302.67	1050.61
302.88	1107.95
303.09	1132.53
303.30	1085.42
303.51	1107.95
303.72	1187.82
303.93	1114.10
304.15	1130.48
304.36	1126.38
304.57	1103.86
304.78	1003.50
304.99	1054.70
305.20	1110.00
305.41	1077.23
305.62	1105.90
305.83	1089.52
306.05	1077.23
306.26	1118.19
306.47	1120.24
306.68	1107.95
306.89	1030.13
307.10	1089.52
307.31	1105.90
307.52	1103.86
307.73	1183.73
307.94	1116.14
308.16	1085.42
308.37	1200.11
308.58	1073.14
308.79	1089.52
309.00	1009.65
309.21	1089.52
309.42	1099.76
309.63	1171.44
309.84	1066.99
310.05	1058.80
310.26	1116.14
310.48	1128.43
310.69	1103.86
310.90	1126.38
311.11	1148.91
311.32	1107.95
311.53	1230.83
311.74	1110.00
311.95	1011.70
312.16	1054.70
312.37	1228.78
312.58	1171.44
312.79	1048.56
313.00	1091.57
313.21	1110.00
313.43	1040.37
313.64	1007.60
313.85	1120.24
314.06	1110.00
314.27	1165.29
314.48	1110.00
314.69	1161.20
314.90	1183.73
315.11	1200.11
315.32	1122.29
315.53	1032.18
315.74	1146.86
315.95	1150.96
316.16	1052.66
316.37	1150.96
316.58	1116.14
316.79	1120.24
317.01	1081.33
317.22	1056.75
317.43	1091.57
317.64	1136.62
317.85	1128.43
318.06	1114.10
318.27	1066.99
318.48	1075.18
318.69	1028.08
318.90	1085.42
319.11	1130.48
319.32	1062.90
319.53	1081.33
319.74	1042.42
319.95	1089.52
320.16	1040.37
320.37	1144.81
320.58	1105.90
320.79	1171.44
321.00	1114.10
321.21	1042.42
321.42	1089.52
321.63	1036.27
321.84	1085.42
322.05	1169.39
322.26	1148.91
322.47	1038.32
322.68	1079.28
322.90	1077.23
323.11	1079.28
323.32	1144.81
323.53	1069.04
323.74	1161.20
323.95	1021.94
324.16	1150.96
324.37	1015.79
324.58	1193.97
324.79	1077.23
325.00	1114.10
325.21	1095.66
325.42	1124.33
325.63	1075.18
325.84	1136.62
326.05	1054.70
326.26	1040.37
326.47	1103.86
326.68	1124.33
326.89	1030.13
327.10	1146.86
327.31	1103.86
327.52	1110.00
327.73	1095.66
327.94	1155.05
328.15	1077.23
328.36	1132.53
328.57	1087.47
328.78	1110.00
328.99	1130.48
329.20	1089.52
329.41	1144.81
329.62	1079.28
329.83	1095.66
330.04	1064.94
330.25	1136.62
330.46	1150.96
330.67	1079.28
330.87	1069.04
331.08	1103.86
331.29	1157.10
331.50	1159.15
331.71	1161.20
331.92	1013.74
332.13	1136.62
332.34	993.26
332.55	1118.19
332.76	1134.57
332.97	1071.09
333.18	1101.81
333.39	1064.94
333.60	1032.18
333.81	1116.14
334.02	1171.44
334.23	1183.73
334.44	1138.67
334.65	1103.86
334.86	1142.77
335.07	1052.66
335.28	1054.70
335.49	1077.23
335.70	1136.62
335.91	1110.00
336.12	1064.94
336.33	1150.96
336.54	1116.14
336.74	1103.86
336.95	1105.90
337.16	1107.95
337.37	1126.38
337.58	1161.20
337.79	1089.52
338.00	1083.38
338.21	1097.71
338.42	1142.77
338.63	1155.05
338.84	1122.29
339.05	1083.38
339.26	1142.77
339.47	1026.03
339.68	1064.94
339.89	1120.24
340.10	1136.62
340.30	1089.52
340.51	1028.08
340.72	1040.37
340.93	1122.29
341.14	1081.33
341.35	1138.67
341.56	1140.72
341.77	1091.57
341.98	1062.90
342.19	1052.66
342.40	1153.01
342.61	1079.28
342.82	1116.14
343.02	1114.10
343.23	1087.47
343.44	1087.47
343.65	1157.10
343.86	1058.80
344.07	1101.81
344.28	1079.28
344.49	1122.29
344.70	1144.81
344.91	1142.77
345.12	1105.90
345.32	1083.38
345.53	1155.05
345.74	1081.33
345.95	1112.05
346.16	1138.67
346.37	1130.48
346.58	1071.09
346.79	1116.14
347.00	1130.48
347.21	1165.29
347.41	1069.04
347.62	993.26
347.83	1161.20
348.04	1044.46
348.25	1021.94
348.46	1157.10
348.67	1054.70
348.88	1060.85
349.09	1038.32
349.29	1148.91
349.50	1075.18
349.71	1140.72
349.92	1140.72
350.13	1093.62
350.34	1097.71
350.55	1189.87
350.76	1042.42
350.97	1083.38
351.17	1097.71
351.38	1101.81
351.59	1085.42
351.80	974.83
352.01	1097.71
352.22	1120.24
352.43	1116.14
352.63	1013.74
352.84	1124.33
353.05	1177.58
353.26	1144.81
353.47	1128.43
353.68	1110.00
353.89	1056.75
354.10	1052.66
354.30	1124.33
354.51	1069.04
354.72	1054.70
354.93	1155.05
355.14	1077.23
355.35	1099.76
355.55	1075.18
355.76	1181.68
355.97	1007.60
356.18	1101.81
356.39	1097.71
356.60	1019.89
356.81	1050.61
357.01	1077.23
357.22	1132.53
357.43	1034.22
357.64	1138.67
357.85	1159.15
358.06	1165.29
358.26	1134.57
358.47	1181.68
358.68	1153.01
358.89	1105.90
359.10	1079.28
359.31	1118.19
359.51	1079.28
359.72	980.98
359.93	1097.71
360.14	1046.51
360.35	1081.33
360.56	1112.05
360.76	1064.94
360.97	1165.29
361.18	1089.52
361.39	1155.05
361.60	1165.29
361.81	1179.63
362.01	1144.81
362.22	1112.05
362.43	1071.09
362.64	1075.18
362.85	1066.99
363.05	1124.33
363.26	1083.38
363.47	1087.47
363.68	1122.29
363.89	1050.61
364.09	1093.62
364.30	1118.19
364.51	1095.66
364.72	1140.72
364.93	1132.53
365.13	1023.98
365.34	1097.71
365.55	1153.01
365.76	1042.42
365.97	1066.99
366.17	1175.53
366.38	1206.25
366.59	1040.37
366.80	1150.96
367.01	1153.01
367.21	1134.57
367.42	1114.10
367.63	1120.24
367.84	1099.76
368.05	1093.62
368.25	1087.47
368.46	1136.62
368.67	1112.05
368.88	1048.56
369.08	1191.92
369.29	1105.90
369.50	1079.28
369.71	1013.74
369.92	1089.52
370.12	1099.76
370.33	1191.92
370.54	1091.57
370.75	1126.38
370.95	1083.38
371.16	1128.43
371.37	1060.85
371.58	1103.86
371.78	1083.38
371.99	1171.44
372.20	1138.67
372.41	1034.22
372.61	1165.29
372.82	1040.37
373.03	1132.53
373.24	1128.43
373.45	1040.37
373.65	1116.14
373.86	1017.84
374.07	1191.92
374.28	1058.80
374.48	1173.49
374.69	1101.81
374.90	1130.48
375.11	1075.18
375.31	1155.05
375.52	1116.14
375.73	1165.29
375.93	1118.19
376.14	1130.48
376.35	1179.63
376.56	1148.91
376.76	1101.81
376.97	1107.95
377.18	1132.53
377.39	1112.05
377.59	1103.86
377.80	1122.29
378.01	1073.14
378.22	1118.19
378.42	1146.86
378.63	1114.10
378.84	1085.42
379.04	1118.19
379.25	1165.29
379.46	1060.85
379.67	1097.71
379.87	1132.53
380.08	1054.70
380.29	1105.90
380.50	1181.68
380.70	1048.56
380.91	1148.91
381.12	1087.47
381.32	1128.43
381.53	1087.47
381.74	1228.78
381.95	1089.52
382.15	1030.13
382.36	1062.90
382.57	1187.82
382.77	1112.05
382.98	1114.10
383.19	1140.72
383.39	1064.94
383.60	1046.51
383.81	1114.10
384.02	1105.90
384.22	1150.96
384.43	1132.53
384.64	1198.06
384.84	1007.60
385.05	1040.37
385.26	1114.10
385.46	1044.46
385.67	1054.70
385.88	1105.90
386.08	1122.29
386.29	1144.81
386.50	1081.33
386.70	1118.19
386.91	1146.86
387.12	1122.29
387.33	1132.53
387.53	1079.28
387.74	1110.00
387.95	1146.86
388.15	1099.76
388.36	1112.05
388.57	1142.77
388.77	1036.27
388.98	1079.28
389.19	1208.30
389.39	1099.76
389.60	1066.99
389.81	1058.80
390.01	1134.57
390.22	1112.05
390.43	1189.87
390.63	1071.09
390.84	1148.91
391.05	1097.71
391.25	1177.58
391.46	1146.86
391.67	1114.10
391.87	1101.81
392.08	1136.62
392.28	1044.46
392.49	1093.62
392.70	1159.15
392.90	1062.90
393.11	1101.81
393.32	1036.27
393.52	1064.94
393.73	1191.92
393.94	1019.89
394.14	1136.62
394.35	1112.05
394.56	1110.00
394.76	1085.42
394.97	1044.46
395.17	1058.80
395.38	1097.71
395.59	1095.66
395.79	1150.96
396.00	1124.33
396.21	1050.61
396.41	1060.85
396.62	1110.00
396.83	1015.79
397.03	1097.71
397.24	1118.19
397.44	1112.05
397.65	1083.38
397.86	1120.24
398.06	1167.34
398.27	1161.20
398.47	1101.81
398.68	987.12
398.89	1132.53
399.09	1175.53
399.30	1032.18
399.51	1120.24
399.71	1058.80
399.92	1032.18
400.12	1126.38
400.33	1101.81
400.54	1122.29
400.74	1181.68
400.95	1079.28
401.15	1232.88
401.36	1153.01
401.57	1107.95
401.77	1097.71
401.98	1097.71
402.18	1163.25
402.39	1132.53
402.60	1150.96
402.80	1097.71
403.01	1105.90
403.21	1091.57
403.42	1046.51
403.63	1177.58
403.83	1087.47
404.04	1206.25
404.24	1101.81
404.45	1079.28
404.65	1144.81
404.86	1097.71
405.07	1042.42
405.27	1050.61
405.48	1146.86
405.68	1128.43
405.89	1097.71
406.10	1087.47
406.30	1155.05
406.51	1110.00
406.71	1003.50
406.92	991.22
407.12	1142.77
407.33	1079.28
407.53	1126.38
407.74	1066.99
407.95	1122.29
408.15	1118.19
408.36	999.41
408.56	1083.38
408.77	1134.57
408.97	1064.94
409.18	1210.35
409.39	1017.84
409.59	1118.19
409.80	1034.22
410.00	1183.73
410.21	1099.76
410.41	1169.39
410.62	1089.52
410.82	1110.00
411.03	1134.57
411.23	1097.71
411.44	1077.23
411.65	1034.22
411.85	1019.89
412.06	1202.16
412.26	1056.75
412.47	1128.43
412.67	1058.80
412.88	1155.05
413.08	1083.38
413.29	1069.04
413.49	1112.05
413.70	1073.14
413.90	1058.80
414.11	1112.05
414.31	1048.56
414.52	1054.70
414.73	1066.99
414.93	1105.90
415.14	1097.71
415.34	1130.48
415.55	1193.97
415.75	1028.08
415.96	1101.81
416.16	1064.94
416.37	1167.34
416.57	1073.14
416.78	1066.99
416.98	1089.52
417.19	1091.57
417.39	1105.90
417.60	1124.33
417.80	1056.75
418.01	1021.94
418.21	1081.33
418.42	1198.06
418.62	1030.13
418.83	1071.09
419.03	1060.85
419.24	1116.14
419.44	1107.95
419.65	1122.29
419.85	1038.32
420.06	1198.06
420.26	1196.01
420.47	1079.28
420.67	1083.38
420.88	1144.81
421.08	1114.10
421.29	1112.05
421.49	1028.08
421.70	1056.75
421.90	1124.33
422.11	1034.22
422.31	1161.20
422.52	1099.76
422.72	1028.08
422.93	1071.09
423.13	1112.05
423.34	1126.38
423.54	1110.00
423.74	1132.53
423.95	1075.18
424.15	1116.14
424.36	1036.27
424.56	1099.76
424.77	1021.94
424.97	1140.72
425.18	999.41
425.38	1095.66
425.59	1075.18
425.79	1075.18
426.00	1091.57
426.20	1107.95
426.40	1101.81
426.61	1107.95
426.81	1071.09
427.02	1091.57
427.22	1048.56
427.43	1179.63
427.63	1069.04
427.84	1071.09
428.04	1093.62
428.25	1177.58
428.45	1034.22
428.65	1085.42
428.86	1095.66
429.06	1085.42
429.27	1105.90
429.47	1028.08
429.68	1077.23
429.88	1142.77
430.09	1128.43
430.29	1159.15
430.49	1050.61
430.70	1073.14
430.90	1183.73
431.11	1130.48
431.31	1089.52
431.52	1040.37
431.72	1032.18
431.92	999.41
432.13	1075.18
432.33	1101.81
432.54	1069.04
432.74	1046.51
432.94	1095.66
433.15	1091.57
433.35	964.59
433.56	1118.19
433.76	1056.75
433.97	1140.72
434.17	1101.81
434.37	1099.76
434.58	1056.75
434.78	1052.66
434.99	1148.91
435.19	1208.30
435.39	1081.33
435.60	1085.42
435.80	1118.19
436.01	1087.47
436.21	1148.91
436.41	1097.71
436.62	1073.14
436.82	1107.95
437.03	1101.81
437.23	1056.75
437.43	1095.66
437.64	1095.66
437.84	1050.61
438.05	999.41
438.25	1066.99
438.45	1128.43
438.66	1107.95
438.86	1116.14
439.06	1054.70
439.27	1126.38
439.47	1081.33
439.68	1128.43
439.88	1085.42
440.08	1034.22
440.29	1155.05
440.49	1062.90
440.69	1046.51
440.90	1128.43
441.10	1134.57
441.31	1069.04
441.51	1124.33
441.71	1097.71
441.92	1052.66
442.12	1097.71
442.32	1097.71
442.53	1079.28
442.73	997.36
442.94	1103.86
443.14	1077.23
443.34	1073.14
443.55	1138.67
443.75	1138.67
443.95	1165.29
444.16	1157.10
444.36	1083.38
444.56	1064.94
444.77	1093.62
444.97	1056.75
445.17	1138.67
445.38	1069.04
445.58	1116.14
445.78	1105.90
445.99	1054.70
446.19	1058.80
446.39	1126.38
446.60	1134.57
446.80	1093.62
447.00	1050.61
447.21	1003.50
447.41	1132.53
447.61	1138.67
447.82	1097.71
448.02	1161.20
448.22	1044.46
448.43	1130.48
448.63	1079.28
448.83	1026.03
449.04	1077.23
449.24	1044.46
449.44	1167.34
449.65	1142.77
449.85	1083.38
450.05	1056.75
450.26	1212.40
450.46	1064.94
450.66	1058.80
450.87	1089.52
451.07	1093.62
451.27	1105.90
451.47	1066.99
451.68	1046.51
451.88	1058.80
452.08	1064.94
452.29	1163.25
452.49	1107.95
452.69	1083.38
452.90	1153.01
453.10	1083.38
453.30	1105.90
453.51	1103.86
453.71	1110.00
453.91	1124.33
454.11	1128.43
454.32	1066.99
454.52	1097.71
454.72	1165.29
454.93	1056.75
455.13	1159.15
455.33	1077.23
455.53	1138.67
455.74	1105.90
455.94	1124.33
456.14	1064.94
456.35	1075.18
456.55	1001.46
456.75	1062.90
456.95	1212.40
457.16	1105.90
457.36	1107.95
457.56	1069.04
457.76	1095.66
457.97	970.74
458.17	1050.61
458.37	1093.62
458.57	1107.95
458.78	1097.71
458.98	1130.48
459.18	1101.81
459.39	1114.10
459.59	1169.39
459.79	1116.14
459.99	1087.47
460.20	1138.67
460.40	1259.50
460.60	1083.38
460.80	1112.05
461.01	1122.29
461.21	1097.71
461.41	1017.84
461.61	1114.10
461.82	1118.19
462.02	1132.53
462.22	1023.98
462.42	1066.99
462.63	1161.20
462.83	1083.38
463.03	1105.90
463.23	1095.66
463.43	1112.05
463.64	1064.94
463.84	1114.10
464.04	1071.09
464.24	1079.28
464.45	1077.23
464.65	1058.80
464.85	1110.00
465.05	1064.94
465.26	1081.33
465.46	1196.01
465.66	1214.45
465.86	1091.57
466.06	1144.81
466.27	1091.57
466.47	1179.63
466.67	1130.48
466.87	1122.29
467.08	1069.04
467.28	1093.62
467.48	1122.29
467.68	1144.81
467.88	1150.96
468.09	1134.57
468.29	1077.23
468.49	1132.53
468.69	1054.70
468.89	1142.77
469.10	1107.95
469.30	1075.18
469.50	1083.38
469.70	1105.90
469.90	1081.33
470.11	1083.38
470.31	1062.90
470.51	1124.33
470.71	1101.81
470.91	1153.01
471.11	1062.90
471.32	1023.98
471.52	1103.86
471.72	1171.44
471.92	1120.24
472.12	1155.05
472.33	1116.14
472.53	1038.32
472.73	1089.52
472.93	1062.90
473.13	1128.43
473.33	1124.33
473.54	1089.52
473.74	1118.19
473.94	1064.94
474.14	1081.33
474.34	1042.42
474.55	1015.79
474.75	1126.38
474.95	1105.90
475.15	1101.81
475.35	1118.19
475.55	1089.52
475.75	1087.47
475.96	1066.99
476.16	1120.24
476.36	1071.09
476.56	1050.61
476.76	1185.77
476.96	1081.33
477.17	1155.05
477.37	1138.67
477.57	1091.57
477.77	1075.18
477.97	1114.10
478.17	1095.66
478.37	1089.52
478.58	1066.99
478.78	1128.43
478.98	1091.57
479.18	1071.09
479.38	1071.09
479.58	1120.24
479.78	1120.24
479.99	1097.71
480.19	1124.33
480.39	1054.70
480.59	1048.56
480.79	1085.42
480.99	1050.61
481.19	1093.62
481.39	1128.43
481.60	1097.71
481.80	1026.03
482.00	1140.72
482.20	1122.29
482.40	1175.53
482.60	1095.66
482.80	1073.14
483.00	1048.56
483.20	1085.42
483.41	1079.28
483.61	1122.29
483.81	1050.61
484.01	1134.57
484.21	1105.90
484.41	1069.04
484.61	1058.80
484.81	1064.94
485.01	1148.91
485.22	1097.71
485.42	1093.62
485.62	1034.22
485.82	1120.24
486.02	1150.96
486.22	1075.18
486.42	997.36
486.62	1140.72
486.82	1130.48
487.02	1116.14
487.22	1097.71
487.43	1126.38
487.63	1122.29
487.83	1083.38
488.03	1142.77
488.23	1032.18
488.43	1173.49
488.63	1075.18
488.83	1093.62
489.03	1048.56
489.23	1071.09
489.43	1142.77
489.63	1052.66
489.83	1112.05
490.04	1101.81
490.24	1134.57
490.44	1099.76
490.64	1136.62
490.84	1095.66
491.04	1136.62
491.24	1128.43
491.44	1118.19
491.64	1017.84
491.84	1112.05
492.04	1114.10
492.24	1089.52
492.44	1191.92
492.64	1146.86
492.84	1091.57
493.04	1128.43
493.24	1054.70
493.45	1122.29
493.65	1124.33
493.85	1169.39
494.05	1163.25
494.25	1138.67
494.45	1099.76
494.65	1122.29
494.85	1126.38
495.05	1066.99
495.25	1140.72
495.45	1101.81
495.65	1171.44
495.85	1042.42
496.05	1056.75
496.25	1005.55
496.45	1189.87
496.65	1040.37
496.85	1169.39
497.05	1030.13
497.25	1050.61
497.45	1044.46
497.65	1062.90
497.85	1101.81
498.05	1077.23
498.25	1083.38
498.45	1015.79
498.65	1052.66
498.85	1101.81
499.05	1083.38
499.25	1058.80
499.45	1132.53
499.65	1081.33
499.85	1171.44
500.05	1155.05
500.25	1028.08
500.45	1124.33
500.65	1073.14
500.85	1148.91
501.05	1122.29
501.25	1118.19
501.45	1077.23
501.65	1087.47
501.85	1126.38
502.05	1097.71
502.25	1052.66
502.45	1095.66
502.65	1077.23
502.85	1001.46
503.05	1110.00
503.25	1153.01
503.45	1114.10
503.65	1069.04
503.85	1163.25
504.05	1017.84
504.25	1085.42
504.45	1159.15
504.65	1001.46
504.85	1079.28
505.05	1105.90
505.25	1110.00
505.45	1165.29
505.65	1089.52
505.85	1126.38
506.05	1097.71
506.25	1066.99
506.45	1140.72
506.65	1107.95
506.85	1097.71
507.05	1153.01
507.25	1015.79
507.45	1138.67
507.65	1148.91
507.85	1079.28
508.04	1058.80
508.24	1116.14
508.44	1095.66
508.64	1060.85
508.84	1120.24
509.04	1165.29
509.24	1048.56
509.44	1142.77
509.64	1087.47
509.84	1165.29
510.04	1054.70
510.24	1142.77
510.44	1007.60
510.64	1087.47
510.84	1116.14
511.04	1185.77
511.24	1011.70
511.43	1136.62
511.63	1146.86
511.83	1189.87
512.03	1079.28
512.23	1060.85
512.43	1120.24
512.63	1066.99
512.83	1081.33
513.03	1101.81
513.23	1116.14
513.43	1036.27
513.63	1132.53
513.83	1112.05
514.02	1146.86
514.22	1064.94
514.42	1009.65
514.62	1097.71
514.82	1130.48
515.02	1069.04
515.22	1101.81
515.42	1091.57
515.62	1116.14
515.82	1134.57
516.02	1071.09
516.21	1120.24
516.41	1093.62
516.61	1181.68
516.81	1077.23
517.01	1165.29
517.21	1144.81
517.41	1015.79
517.61	1073.14
517.81	1091.57
518.00	985.07
518.20	1126.38
518.40	1101.81
518.60	1081.33
518.80	1101.81
519.00	1103.86
519.20	1079.28
519.40	1073.14
519.60	1169.39
519.79	1189.87
519.99	1122.29
520.19	1103.86
520.39	1087.47
520.59	1046.51
520.79	1140.72
520.99	1087.47
521.18	1073.14
521.38	1044.46
521.58	1066.99
521.78	1075.18
521.98	1077.23
522.18	1097.71
522.38	1101.81
522.58	1101.81
522.77	1130.48
522.97	1091.57
523.17	1075.18
523.37	1120.24
523.57	1066.99
523.77	1017.84
523.96	1196.01
524.16	1046.51
524.36	1191.92
524.56	1032.18
524.76	1130.48
524.96	1046.51
525.16	1052.66
525.35	1146.86
525.55	1146.86
525.75	1083.38
525.95	1116.14
526.15	1112.05
526.35	1013.74
526.54	1140.72
526.74	1075.18
526.94	1146.86
527.14	1128.43
527.34	1163.25
527.54	1122.29
527.73	1103.86
527.93	1116.14
528.13	1124.33
528.33	1099.76
528.53	1093.62
528.72	1044.46
528.92	1040.37
529.12	1095.66
529.32	1071.09
529.52	1134.57
529.72	1122.29
529.91	1099.76
530.11	1089.52
530.31	1107.95
530.51	1130.48
530.71	1019.89
530.90	1017.84
531.10	1095.66
531.30	1095.66
531.50	1126.38
531.70	1181.68
531.89	1032.18
532.09	1114.10
532.29	1146.86
532.49	1114.10
532.69	1044.46
532.88	1083.38
533.08	1048.56
533.28	1124.33
533.48	1048.56
533.67	1064.94
533.87	1052.66
534.07	1105.90
534.27	1060.85
534.47	1040.37
534.66	1077.23
534.86	1075.18
535.06	1120.24
535.26	1124.33
535.45	1116.14
535.65	1198.06
535.85	1069.04
536.05	1091.57
536.24	1062.90
536.44	1105.90
536.64	1161.20
536.84	1087.47
537.04	1171.44
537.23	1087.47
537.43	1073.14
537.63	1107.95
537.83	1058.80
538.02	1124.33
538.22	1089.52
538.42	1120.24
538.62	1066.99
538.81	1136.62
539.01	1122.29
539.21	1161.20
539.41	1114.10
539.60	1103.86
539.80	1107.95
540.00	1114.10
540.20	1140.72
540.39	1122.29
540.59	1069.04
540.79	1077.23
540.98	1101.81
541.18	1130.48
541.38	1136.62
541.58	1134.57
541.77	1079.28
541.97	1110.00
542.17	1236.97
542.37	1101.81
542.56	1157.10
542.76	1161.20
542.96	1187.82
543.15	1062.90
543.35	1120.24
543.55	1087.47
543.75	1077.23
543.94	1122.29
544.14	1077.23
544.34	1083.38
544.53	1105.90
544.73	1128.43
544.93	1028.08
545.13	1101.81
545.32	1128.43
545.52	1093.62
545.72	1028.08
545.91	1148.91
546.11	1202.16
546.31	1083.38
546.50	1148.91
546.70	1107.95
546.90	1062.90
547.10	1196.01
547.29	1134.57
547.49	1132.53
547.69	1091.57
547.88	1150.96
548.08	1093.62
548.28	1128.43
548.47	1140.72
548.67	1130.48
548.87	1097.71
549.06	1056.75
549.26	1110.00
549.46	1157.10
549.65	1030.13
549.85	1048.56
550.05	1122.29
550.24	1091.57
550.44	1167.34
550.64	1144.81
550.83	1122.29
551.03	1167.34
551.23	1099.76
551.42	1169.39
551.62	1064.94
551.82	1101.81
552.01	1058.80
552.21	1112.05
552.41	1169.39
552.60	1206.25
552.80	1091.57
553.00	1118.19
553.19	1083.38
553.39	1157.10
553.59	1005.55
553.78	1097.71
553.98	1148.91
554.18	1093.62
554.37	1075.18
554.57	1073.14
554.76	1073.14
554.96	1198.06
555.16	1146.86
555.35	1075.18
555.55	1095.66
555.75	1171.44
555.94	1116.14
556.14	1040.37
556.34	1118.19
556.53	1032.18
556.73	1124.33
556.92	1099.76
557.12	1066.99
557.32	1126.38
557.51	1015.79
557.71	1120.24
557.91	1103.86
558.10	1148.91
558.30	1058.80
558.49	1095.66
558.69	1120.24
558.89	1099.76
559.08	1120.24
559.28	1112.05
559.47	1204.21
559.67	1163.25
559.87	1091.57
560.06	1015.79
560.26	1112.05
560.45	1110.00
560.65	1175.53
560.85	1181.68
561.04	1066.99
561.24	1097.71
561.43	1136.62
561.63	1089.52
561.83	1140.72
562.02	1181.68
562.22	1112.05
562.41	1150.96
562.61	1017.84
562.81	1026.03
563.00	1077.23
563.20	1003.50
563.39	1116.14
563.59	1083.38
563.78	1046.51
563.98	1116.14
564.18	1150.96
564.37	1048.56
564.57	1167.34
564.76	1148.91
564.96	1032.18
565.15	1095.66
565.35	1114.10
565.55	1085.42
565.74	1169.39
565.94	1089.52
566.13	1146.86
566.33	1066.99
566.52	1042.42
566.72	1017.84
566.91	1081.33
567.11	1066.99
567.31	1153.01
567.50	1066.99
567.70	1159.15
567.89	1073.14
568.09	1136.62
568.28	1097.71
568.48	1048.56
568.67	1093.62
568.87	1218.54
569.06	1128.43
569.26	1124.33
569.46	1126.38
569.65	1046.51
569.85	1081.33
570.04	1114.10
570.24	1159.15
570.43	1075.18
570.63	1126.38
570.82	1032.18
571.02	1130.48
571.21	1148.91
571.41	1120.24
571.60	1093.62
571.80	1028.08
571.99	1038.32
572.19	1091.57
572.38	1042.42
572.58	1122.29
572.77	1089.52
572.97	1101.81
573.16	1058.80
573.36	1050.61
573.55	1114.10
573.75	1069.04
573.94	1120.24
574.14	1126.38
574.33	1058.80
574.53	1023.98
574.72	1093.62
574.92	1120.24
575.11	1130.48
575.31	1105.90
575.50	1130.48
575.70	1073.14
575.89	1120.24
576.09	1091.57
576.28	1054.70
576.48	1167.34
576.67	1050.61
576.87	1140.72
577.06	1142.77
577.26	1046.51
577.45	1142.77
577.65	1097.71
577.84	1112.05
578.04	1099.76
578.23	1066.99
578.43	1017.84
578.62	1122.29
578.82	1110.00
579.01	1150.96
579.21	1122.29
579.40	1103.86
579.59	1077.23
579.79	1083.38
579.98	1116.14
580.18	1132.53
580.37	1075.18
580.57	1077.23
580.76	1050.61
580.96	1114.10
581.15	1148.91
581.35	1144.81
581.54	1150.96
581.74	1105.90
581.93	1110.00
582.12	1081.33
582.32	1112.05
582.51	1103.86
582.71	1214.45
582.90	1118.19
583.10	1077.23
583.29	1066.99
583.48	1130.48
583.68	1167.34
583.87	1116.14
584.07	1095.66
584.26	1091.57
584.46	1083.38
584.65	1138.67
584.84	1069.04
585.04	1075.18
585.23	1093.62
585.43	1077.23
585.62	1105.90
585.82	1054.70
586.01	1093.62
586.20	1128.43
586.40	1140.72
586.59	1185.77
586.79	1116.14
586.98	1009.65
587.18	1066.99
587.37	1052.66
587.56	1159.15
587.76	1128.43
587.95	1124.33
588.15	1167.34
588.34	1126.38
588.53	1105.90
588.73	1034.22
588.92	1146.86
589.12	1064.94
589.31	1097.71
589.50	1040.37
589.70	1124.33
589.89	1089.52
590.08	1064.94
590.28	1144.81
590.47	1142.77
590.67	1122.29
590.86	1105.90
591.05	1093.62
591.25	1155.05
591.44	1034.22
591.64	1097.71
591.83	1150.96
592.02	1040.37
592.22	1189.87
592.41	1079.28
592.60	1126.38
592.80	1140.72
592.99	1052.66
593.18	1157.10
593.38	1034.22
593.57	1105.90
593.77	1120.24
593.96	1114.10
594.15	1071.09
594.35	1066.99
594.54	1097.71
594.73	1107.95
594.93	1118.19
595.12	1144.81
595.31	1054.70
595.51	1140.72
595.70	1144.81
595.89	1081.33
596.09	1069.04
596.28	1046.51
596.47	1038.32
596.67	1173.49
596.86	1011.70
597.06	1136.62
597.25	1148.91
597.44	1110.00
597.64	1054.70
597.83	1066.99
598.02	1116.14
598.22	1099.76
598.41	1073.14
598.60	1052.66
598.79	1044.46
598.99	1099.76
599.18	1097.71
599.37	1087.47
599.57	1077.23
599.76	1097.71
599.95	1085.42
600.15	1138.67
600.34	1026.03
600.53	1099.76
600.73	1081.33
600.92	1187.82
601.11	1034.22
601.31	1089.52
601.50	1009.65
601.69	1159.15
601.88	1200.11
602.08	1052.66
602.27	1001.46
602.46	1103.86
602.66	1112.05
602.85	1091.57
603.04	1105.90
603.24	1140.72
603.43	1114.10
603.62	1159.15
603.81	1128.43
604.01	995.31
604.20	1142.77
604.39	1187.82
604.59	1075.18
604.78	1110.00
604.97	1114.10
605.16	1071.09
605.36	1110.00
605.55	1097.71
605.74	1093.62
605.94	1163.25
606.13	1042.42
606.32	1105.90
606.51	1091.57
606.71	1083.38
606.90	1122.29
607.09	1136.62
607.28	1189.87
607.48	1120.24
607.67	1060.85
607.86	1196.01
608.05	1204.21
608.25	1085.42
608.44	1083.38
608.63	1191.92
608.82	1116.14
609.02	1124.33
609.21	1042.42
609.40	1169.39
609.59	1054.70
609.79	1179.63
609.98	1062.90
610.17	1077.23
610.36	1042.42
610.56	1163.25
610.75	1191.92
610.94	1089.52
611.13	1083.38
611.33	1079.28
611.52	1163.25
611.71	1110.00
611.90	1097.71
612.09	1124.33
612.29	1103.86
612.48	1105.90
612.67	1003.50
612.86	1107.95
613.06	976.88
613.25	1017.84
613.44	1085.42
613.63	1077.23
613.82	1196.01
614.02	1062.90
614.21	1101.81
614.40	1220.59
614.59	1155.05
614.78	1110.00
614.98	1083.38
615.17	1114.10
615.36	1196.01
615.55	1130.48
615.74	1107.95
615.94	1091.57
616.13	1075.18
616.32	1148.91
616.51	1118.19
616.70	1138.67
616.90	1015.79
617.09	1101.81
617.28	1056.75
617.47	1208.30
617.66	1073.14
617.86	1136.62
618.05	1163.25
618.24	1083.38
618.43	1087.47
618.62	1066.99
618.81	1030.13
619.01	1081.33
619.20	1032.18
619.39	1093.62
619.58	1023.98
619.77	1124.33
619.96	1112.05
620.16	1007.60
620.35	1210.35
620.54	999.41
620.73	1071.09
620.92	1091.57
621.11	1077.23
621.31	1054.70
621.50	1198.06
621.69	1112.05
621.88	1150.96
622.07	1073.14
622.26	1081.33
622.46	1083.38
622.65	1036.27
622.84	1081.33
623.03	1114.10
623.22	1064.94
623.41	1155.05
623.60	1071.09
623.80	1087.47
623.99	1066.99
624.18	1112.05
624.37	1058.80
624.56	1058.80
624.75	1107.95
624.94	1091.57
625.13	1114.10
625.33	1140.72
625.52	1099.76
625.71	1165.29
625.90	1153.01
626.09	1081.33
626.28	1075.18
626.47	1107.95
626.66	1187.82
626.86	1101.81
627.05	1103.86
627.24	1105.90
627.43	1120.24
627.62	1144.81
627.81	1110.00
628.00	1138.67
628.19	1103.86
628.38	1167.34
628.57	1091.57
628.77	1150.96
628.96	1110.00
629.15	1116.14
629.34	1081.33
629.53	1140.72
629.72	1142.77
629.91	1046.51
630.10	1142.77
630.29	1083.38
630.48	1093.62
630.68	1173.49
630.87	1167.34
631.06	1126.38
631.25	1114.10
631.44	1089.52
631.63	1077.23
631.82	1138.67
632.01	1099.76
632.20	1042.42
632.39	1167.34
632.58	1114.10
632.77	1091.57
632.96	1013.74
633.15	1167.34
633.35	1066.99
633.54	1054.70
633.73	1028.08
633.92	1130.48
634.11	1110.00
634.30	1163.25
634.49	1073.14
634.68	1236.97
634.87	1116.14
635.06	1023.98
635.25	1085.42
635.44	1073.14
635.63	1140.72
635.82	1048.56
636.01	1040.37
636.20	1187.82
636.39	1089.52
636.58	1054.70
636.77	1105.90
636.97	1126.38
637.16	1064.94
637.35	1107.95
637.54	1056.75
637.73	1146.86
637.92	1132.53
638.11	1132.53
638.30	1093.62
638.49	1118.19
638.68	1138.67
638.87	1083.38
639.06	1099.76
639.25	1048.56
639.44	1105.90
639.63	993.26
639.82	1044.46
640.01	1019.89
640.20	1021.94
640.39	1105.90
640.58	1083.38
640.77	1179.63
640.96	1181.68
641.15	1118.19
641.34	1169.39
641.53	1075.18
641.72	1155.05
641.91	1089.52
642.10	1030.13
642.29	1050.61
642.48	1132.53
642.67	1101.81
642.86	1075.18
643.05	1060.85
643.24	1087.47
643.43	1183.73
643.62	1044.46
643.81	1157.10
644.00	1150.96
644.19	1101.81
644.38	1122.29
644.57	1060.85
644.76	1015.79
644.95	1112.05
645.14	1038.32
645.33	1009.65
645.52	1015.79
645.71	1075.18
645.90	1095.66
646.09	1114.10
646.28	1060.85
646.46	1079.28
646.65	1079.28
646.84	1136.62
647.03	1198.06
647.22	1155.05
647.41	1144.81
647.60	1124.33
647.79	1114.10
647.98	1079.28
648.17	1114.10
648.36	1112.05
648.55	1105.90
648.74	1038.32
648.93	1058.80
649.12	1060.85
649.31	1177.58
649.50	1177.58
649.69	1077.23
649.88	1198.06
650.06	1028.08
650.25	1052.66
650.44	1107.95
650.63	1161.20
650.82	1110.00
651.01	1120.24
651.20	1165.29
651.39	1077.23
651.58	1107.95
651.77	1071.09
651.96	1071.09
652.15	1097.71
652.34	1050.61
652.52	1161.20
652.71	1169.39
652.90	1011.70
653.09	1132.53
653.28	1148.91
653.47	1091.57
653.66	1118.19
653.85	1038.32
654.04	1069.04
654.23	1136.62
654.42	1193.97
654.60	1062.90
654.79	1046.51
654.98	1196.01
655.17	1091.57
655.36	1105.90
655.55	1048.56
655.74	1019.89
655.93	1073.14
656.12	995.31
656.30	1099.76
656.49	1064.94
656.68	1071.09
656.87	1091.57
657.06	1087.47
657.25	995.31
657.44	1159.15
657.63	1054.70
657.82	1089.52
658.00	1081.33
658.19	1140.72
658.38	1093.62
658.57	1042.42
658.76	1132.53
658.95	1056.75
659.14	1134.57
659.32	1054.70
659.51	1028.08
659.70	1058.80
659.89	1140.72
660.08	1085.42
660.27	1150.96
660.46	1032.18
660.64	1071.09
660.83	1101.81
661.02	1073.14
661.21	1110.00
661.40	1130.48
661.59	1148.91
661.78	1097.71
661.96	1044.46
662.15	1095.66
662.34	1040.37
662.53	1052.66
662.72	1085.42
662.91	1083.38
663.09	1097.71
663.28	1054.70
663.47	1054.70
663.66	1052.66
663.85	1056.75
664.03	1120.24
664.22	1040.37
664.41	1089.52
664.60	1161.20
664.79	1048.56
664.98	1026.03
665.16	1036.27
665.35	1097.71
665.54	1138.67
665.73	1046.51
665.92	1093.62
666.10	1105.90
666.29	1028.08
666.48	1134.57
666.67	1114.10
666.86	1073.14
667.04	1167.34
667.23	1058.80
667.42	1056.75
667.61	1130.48
667.80	1036.27
667.98	1112.05
668.17	1138.67
668.36	1101.81
668.55	1120.24
668.74	1122.29
668.92	1066.99
669.11	1144.81
669.30	1062.90
669.49	1105.90
669.68	1124.33
669.86	1036.27
670.05	1118.19
670.24	1140.72
670.43	1017.84
670.61	1052.66
670.80	1030.13
670.99	1114.10
671.18	1181.68
671.36	1132.53
671.55	1050.61
671.74	1095.66
671.93	1087.47
672.11	1130.48
672.30	1030.13
672.49	1193.97
672.68	1107.95
672.87	1179.63
673.05	1132.53
673.24	1112.05
673.43	1138.67
673.62	1189.87
673.80	1089.52
673.99	1087.47
674.18	1138.67
674.36	1124.33
674.55	1089.52
674.74	1081.33
674.93	1066.99
675.11	1110.00
675.30	1101.81
675.49	1050.61
675.68	1144.81
675.86	1069.04
676.05	1155.05
676.24	1177.58
676.43	1116.14
676.61	1124.33
676.80	1075.18
676.99	1163.25
677.17	1091.57
677.36	1155.05
677.55	1001.46
677.74	1140.72
677.92	1054.70
678.11	1099.76
678.30	1175.53
678.48	1066.99
678.67	1099.76
678.86	1103.86
679.04	1060.85
679.23	1105.90
679.42	1005.55
679.61	1040.37
679.79	1089.52
679.98	1054.70
680.17	1087.47
680.35	1050.61
680.54	1093.62
680.73	1134.57
680.91	1140.72
681.10	1048.56
681.29	1052.66
681.47	1110.00
681.66	1103.86
681.85	1134.57
682.04	1060.85
682.22	1091.57
682.41	1236.97
682.60	1114.10
682.78	1120.24
682.97	1093.62
683.16	1171.44
683.34	1036.27
683.53	1112.05
683.72	1124.33
683.90	1011.70
684.09	1107.95
684.28	1077.23
684.46	1069.04
684.65	956.40
684.83	1089.52
685.02	1091.57
685.21	1210.35
685.39	1099.76
685.58	1124.33
685.77	1124.33
685.95	1130.48
686.14	1060.85
686.33	1128.43
686.51	1189.87
686.70	1126.38
686.89	1003.50
687.07	1054.70
687.26	1126.38
687.44	1083.38
687.63	1159.15
687.82	1120.24
688.00	1017.84
688.19	1116.14
688.38	1087.47
688.56	1118.19
688.75	1130.48
688.93	1161.20
689.12	1112.05
689.31	1134.57
689.49	970.74
689.68	1132.53
689.87	1122.29
690.05	1136.62
690.24	1124.33
690.42	1071.09
690.61	1019.89
690.80	1103.86
690.98	1089.52
691.17	1105.90
691.35	1134.57
691.54	1017.84
691.73	1130.48
691.91	1126.38
692.10	1007.60
692.28	1157.10
692.47	1060.85
692.66	1138.67
692.84	1060.85
693.03	1042.42
693.21	1116.14
693.40	1138.67
693.59	1052.66
693.77	1036.27
693.96	1081.33
694.14	1105.90
694.33	1140.72
694.51	1093.62
694.70	1052.66
694.89	1107.95
695.07	1054.70
695.26	1132.53
695.44	1148.91
695.63	1146.86
695.81	1155.05
696.00	1077.23
696.18	1095.66
696.37	1189.87
696.56	1198.06
696.74	1058.80
696.93	1058.80
697.11	1140.72
697.30	1071.09
697.48	1124.33
697.67	1075.18
697.85	1083.38
698.04	1114.10
698.23	1120.24
698.41	1093.62
698.60	1114.10
698.78	1001.46
698.97	1140.72
699.15	1153.01
699.34	1134.57
699.52	1122.29
699.71	1073.14
699.89	1083.38
700.08	1114.10
700.26	1042.42
700.45	1026.03
700.63	1050.61
700.82	1124.33
701.01	1114.10
701.19	1122.29
701.38	1073.14
701.56	1052.66
701.75	1052.66
701.93	1179.63
702.12	1173.49
702.30	1079.28
702.49	1081.33
702.67	1066.99
702.86	983.02
703.04	1136.62
703.23	1066.99
703.41	1056.75
703.60	1091.57
703.78	1101.81
703.97	1058.80
704.15	1179.63
704.34	1093.62
704.52	1134.57
704.71	1052.66
704.89	1107.95
705.08	1044.46
705.26	1081.33
705.45	989.17
705.63	1099.76
705.81	1017.84
706.00	1089.52
706.18	1159.15
706.37	1081.33
706.55	1019.89
706.74	1077.23
706.92	1134.57
707.11	1060.85
707.29	1155.05
707.48	1042.42
707.66	1103.86
707.85	1124.33
708.03	1105.90
708.22	1124.33
708.40	1095.66
708.58	1028.08
708.77	1095.66
708.95	1126.38
709.14	1144.81
709.32	1069.04
709.51	1116.14
709.69	1064.94
709.88	1089.52
710.06	1148.91
710.25	1114.10
710.43	1110.00
710.61	1153.01
710.80	1126.38
710.98	1105.90
711.17	1138.67
711.35	1023.98
711.54	1196.01
711.72	1077.23
711.90	1134.57
712.09	1040.37
712.27	1050.61
712.46	1085.42
712.64	1091.57
712.83	1187.82
713.01	1097.71
713.19	1120.24
713.38	1202.16
713.56	1087.47
713.75	1157.10
713.93	1155.05
714.11	1073.14
714.30	1095.66
714.48	1097.71
714.67	1032.18
714.85	1079.28
715.03	1052.66
715.22	1073.14
715.40	1093.62
715.59	1103.86
715.77	1122.29
715.95	1144.81
716.14	1148.91
716.32	1202.16
716.51	1116.14
716.69	1073.14
716.87	1142.77
717.06	1112.05
717.24	1132.53
717.42	1089.52
717.61	1038.32
717.79	1146.86
717.98	1103.86
718.16	1060.85
718.34	1079.28
718.53	1107.95
718.71	1140.72
718.89	1073.14
719.08	999.41
719.26	1099.76
719.45	1116.14
719.63	1114.10
719.81	1023.98
720.00	1097.71
720.18	1026.03
720.36	1153.01
720.55	1153.01
720.73	1107.95
720.91	1122.29
721.10	1116.14
721.28	1112.05
721.46	1079.28
721.65	1087.47
721.83	1142.77
722.01	1093.62
722.20	1069.04
722.38	1130.48
722.56	1163.25
722.75	1124.33
722.93	1052.66
723.11	1138.67
723.30	1083.38
723.48	1069.04
723.66	1099.76
723.85	1116.14
724.03	1097.71
724.21	1073.14
724.40	1095.66
724.58	1103.86
724.76	1077.23
724.95	1103.86
725.13	1124.33
725.31	1173.49
725.50	1091.57
725.68	1118.19
725.86	1157.10
726.05	1110.00
726.23	1185.77
726.41	1093.62
726.59	1177.58
726.78	1097.71
726.96	1181.68
727.14	1128.43
727.33	1071.09
727.51	1148.91
727.69	1128.43
727.87	1079.28
728.06	1136.62
728.24	1052.66
728.42	1185.77
728.61	1091.57
728.79	1140.72
728.97	1110.00
729.15	1138.67
729.34	1191.92
729.52	1071.09
729.70	999.41
729.89	1122.29
730.07	1155.05
730.25	1028.08
730.43	1097.71
730.62	985.07
730.80	1091.57
730.98	1112.05
731.16	1071.09
731.35	1085.42
731.53	1077.23
731.71	1105.90
731.89	1130.48
732.08	1069.04
732.26	1056.75
732.44	1120.24
732.62	1107.95
732.81	1107.95
732.99	1079.28
733.17	1066.99
733.35	1163.25
733.54	1116.14
733.72	1073.14
733.90	1148.91
734.08	1198.06
734.27	1105.90
734.45	1017.84
734.63	1058.80
734.81	1116.14
735.00	1183.73
735.18	1050.61
735.36	1173.49
735.54	1099.76
735.72	1095.66
735.91	1114.10
736.09	1103.86
736.27	1130.48
736.45	1013.74
736.63	1046.51
736.82	1114.10
737.00	1050.61
737.18	1030.13
737.36	1075.18
737.55	1093.62
737.73	1103.86
737.91	1150.96
738.09	1036.27
738.27	1107.95
738.46	1091.57
738.64	1042.42
738.82	1116.14
739.00	1060.85
739.18	1085.42
739.36	1198.06
739.55	1185.77
739.73	1050.61
739.91	1077.23
740.09	1095.66
740.27	1146.86
740.46	1120.24
740.64	1163.25
740.82	1052.66
741.00	985.07
741.18	993.26
741.36	1169.39
741.55	1138.67
741.73	1107.95
741.91	1062.90
742.09	1167.34
742.27	1116.14
742.45	1062.90
742.64	1066.99
742.82	1089.52
743.00	1110.00
743.18	1083.38
743.36	1140.72
743.54	1112.05
743.72	1122.29
743.91	1189.87
744.09	1071.09
744.27	1044.46
744.45	1069.04
744.63	1071.09
744.81	1157.10
744.99	1107.95
745.18	1097.71
745.36	1050.61
745.54	1089.52
745.72	1013.74
745.90	1101.81
746.08	1079.28
746.26	1122.29
746.45	1079.28
746.63	1066.99
746.81	1073.14
746.99	1198.06
747.17	1064.94
747.35	1058.80
747.53	1054.70
747.71	1146.86
747.89	1140.72
748.08	1007.60
748.26	1112.05
748.44	1103.86
748.62	1095.66
748.80	1066.99
748.98	1177.58
749.16	1138.67
749.34	1118.19
749.52	1140.72
749.70	1091.57
749.89	1026.03
750.07	1118.19
750.25	1136.62
750.43	1093.62
750.61	1081.33
750.79	1073.14
750.97	1122.29
751.15	980.98
751.33	1077.23
751.51	1122.29
751.69	1085.42
751.88	1077.23
752.06	1148.91
752.24	1161.20
752.42	1161.20
752.60	1118.19
752.78	1124.33
752.96	991.22
753.14	1179.63
753.32	1114.10
753.50	1132.53
753.68	1005.55
753.86	1011.70
754.04	1081.33
754.22	1118.19
754.40	1075.18
754.58	1026.03
754.76	1110.00
754.95	1146.86
755.13	1120.24
755.31	1054.70
755.49	1013.74
755.67	1118.19
755.85	1198.06
756.03	1134.57
756.21	1124.33
756.39	1134.57
756.57	1066.99
756.75	1089.52
756.93	1023.98
757.11	1091.57
757.29	1091.57
757.47	1056.75
757.65	1155.05
757.83	1095.66
758.01	1060.85
758.19	1075.18
758.37	1114.10
758.55	1140.72
758.73	1009.65
758.91	1239.02
759.09	1081.33
759.27	1105.90
759.45	1093.62
759.63	1165.29
759.81	1093.62
759.99	1101.81
760.17	1007.60
760.35	1050.61
760.53	1095.66
760.71	1066.99
760.89	1042.42
761.07	1060.85
761.25	1056.75
761.43	1110.00
761.61	1064.94
761.79	1107.95
761.97	1083.38
762.15	1083.38
762.33	1079.28
762.51	1124.33
762.69	1120.24
762.87	1032.18
763.05	1093.62
763.23	1075.18
763.41	1079.28
763.59	1085.42
763.77	1064.94
763.95	1161.20
764.13	1097.71
764.31	1122.29
764.49	1095.66
764.67	1073.14
764.85	1187.82
765.03	1140.72
765.21	1089.52
765.38	1122.29
765.56	1081.33
765.74	1093.62
765.92	1132.53
766.10	1058.80
766.28	1093.62
766.46	1083.38
766.64	1136.62
766.82	1171.44
767.00	1089.52
767.18	1052.66
767.36	1157.10
767.54	1101.81
767.72	1107.95
767.90	1026.03
768.08	1064.94
768.26	1032.18
768.43	1050.61
768.61	1095.66
768.79	1099.76
768.97	1097.71
769.15	1122.29
769.33	1087.47
769.51	1198.06
769.69	1124.33
769.87	1122.29
770.05	1179.63
770.23	1097.71
770.40	1163.25
770.58	1091.57
770.76	1075.18
770.94	1124.33
771.12	1097.71
771.30	1155.05
771.48	1097.71
771.66	1126.38
771.84	1114.10
772.02	1122.29
772.19	1107.95
772.37	1064.94
772.55	1200.11
772.73	1069.04
772.91	1163.25
773.09	1124.33
773.27	1142.77
773.45	1058.80
773.63	1140.72
773.80	1136.62
773.98	1130.48
774.16	1101.81
774.34	1105.90
774.52	1091.57
774.70	1083.38
774.88	1056.75
775.05	1218.54
775.23	1095.66
775.41	1118.19
775.59	1077.23
775.77	1140.72
775.95	1150.96
776.13	1157.10
776.30	1116.14
776.48	1153.01
776.66	1048.56
776.84	1132.53
777.02	1093.62
777.20	1042.42
777.38	1093.62
777.55	1052.66
777.73	1124.33
777.91	1122.29
778.09	1062.90
778.27	1040.37
778.45	1136.62
778.62	1069.04
778.80	1126.38
778.98	1206.25
779.16	1066.99
779.34	1142.77
779.51	1071.09
779.69	1142.77
779.87	1028.08
780.05	1097.71
780.23	1097.71
780.41	1097.71
780.58	1097.71
780.76	1146.86
780.94	1130.48
781.12	1142.77
781.30	1140.72
781.47	1107.95
781.65	962.55
781.83	1130.48
782.01	1157.10
782.19	1087.47
782.36	1052.66
782.54	1091.57
782.72	1075.18
782.90	1126.38
783.08	1148.91
783.25	1058.80
783.43	1095.66
783.61	1146.86
783.79	1099.76
783.96	1048.56
784.14	1110.00
784.32	1060.85
784.50	1114.10
784.68	1138.67
784.85	1085.42
785.03	1064.94
785.21	1120.24
785.39	1066.99
785.56	1075.18
785.74	1130.48
785.92	1173.49
786.10	1087.47
786.27	1034.22
786.45	1048.56
786.63	1120.24
786.81	1077.23
786.98	1064.94
787.16	1134.57
787.34	1042.42
787.52	1079.28
787.69	1103.86
787.87	1161.20
788.05	1048.56
788.23	1009.65
788.40	1083.38
788.58	1048.56
788.76	1157.10
788.94	1083.38
789.11	1210.35
789.29	1116.14
789.47	1062.90
789.64	1132.53
789.82	1099.76
790.00	1058.80
790.18	1079.28
790.35	1132.53
790.53	1126.38
790.71	1069.04
790.89	1146.86
791.06	1132.53
791.24	1144.81
791.42	1050.61
791.59	1128.43
791.77	1153.01
791.95	1097.71
792.12	1093.62
792.30	1171.44
792.48	1167.34
792.66	1138.67
792.83	1157.10
793.01	1073.14
793.19	1103.86
793.36	1050.61
793.54	1058.80
793.72	1058.80
793.89	1083.38
794.07	1087.47
794.25	1159.15
794.42	1161.20
794.60	1042.42
794.78	1073.14
794.95	1179.63
795.13	1136.62
795.31	1083.38
795.48	1091.57
795.66	1138.67
795.84	1150.96
796.01	1120.24
796.19	1038.32
796.37	1097.71
796.54	1107.95
796.72	1066.99
796.90	1130.48
797.07	1110.00
797.25	1134.57
797.43	1077.23
797.60	1112.05
797.78	1138.67
797.96	1114.10
798.13	1126.38
798.31	1146.86
798.49	1056.75
798.66	1185.77
798.84	1046.51
799.01	1140.72
799.19	1085.42
799.37	1001.46
799.54	1040.37
799.72	1050.61
799.90	1138.67
800.07	1138.67
800.25	1200.11
800.43	1021.94
800.60	1116.14
800.78	1056.75
800.95	1142.77
801.13	1058.80
801.31	1081.33
801.48	1177.58
801.66	1075.18
801.83	1112.05
802.01	1079.28
802.19	1189.87
802.36	1120.24
802.54	1116.14
802.71	1036.27
802.89	1095.66
803.07	1060.85
803.24	1066.99
803.42	1234.93
803.59	1169.39
803.77	1095.66
803.95	1034.22
804.12	1122.29
804.30	1110.00
804.47	1077.23
804.65	1173.49
804.82	1107.95
805.00	1116.14
805.18	1087.47
805.35	1071.09
805.53	1058.80
805.70	1036.27
805.88	1136.62
806.05	1126.38
806.23	1157.10
806.41	1077.23
806.58	1087.47
806.76	1114.10
806.93	1146.86
807.11	1011.70
807.28	1161.20
807.46	1085.42
807.64	1112.05
807.81	1107.95
807.99	1187.82
808.16	1099.76
808.34	1110.00
808.51	1083.38
808.69	1071.09
808.86	1097.71
809.04	1030.13
809.21	1060.85
809.39	1107.95
809.56	1021.94
809.74	1148.91
809.92	1075.18
810.09	1128.43
810.27	1193.97
810.44	1177.58
810.62	1062.90
810.79	1073.14
810.97	1028.08
811.14	1243.12
811.32	1056.75
811.49	1146.86
811.67	1116.14
811.84	1112.05
812.02	1081.33
812.19	1208.30
812.37	1171.44
812.54	1148.91
812.72	1114.10
812.89	1064.94
813.07	1083.38
813.24	1091.57
813.42	1103.86
813.59	1099.76
813.77	1101.81
813.94	1054.70
814.12	1097.71
814.29	1077.23
814.47	1038.32
814.64	1028.08
814.82	1161.20
814.99	1165.29
815.17	1130.48
815.34	1044.46
815.52	1130.48
815.69	1110.00
815.86	1126.38
816.04	1153.01
816.21	1089.52
816.39	1091.57
816.56	1105.90
816.74	1034.22
816.91	1107.95
817.09	1175.53
817.26	1103.86
817.44	1073.14
817.61	1062.90
817.79	1167.34
817.96	1083.38
818.13	1089.52
818.31	1103.86
818.48	1097.71
818.66	1107.95
818.83	1044.46
819.01	1200.11
819.18	1177.58
819.36	1075.18
819.53	1146.86
819.70	1101.81
819.88	1159.15
820.05	1023.98
820.23	1140.72
820.40	1126.38
820.58	1091.57
820.75	1107.95
820.92	1116.14
821.10	1050.61
821.27	1081.33
821.45	1173.49
821.62	1124.33
821.79	1073.14
821.97	1095.66
822.14	1150.96
822.32	1066.99
822.49	1099.76
822.66	1116.14
822.84	1036.27
823.01	1130.48
823.19	1091.57
823.36	1099.76
823.53	1097.71
823.71	1148.91
823.88	1112.05
824.06	1159.15
824.23	1075.18
824.40	1028.08
824.58	1130.48
824.75	1062.90
824.93	1081.33
825.10	1126.38
825.27	1015.79
825.45	1173.49
825.62	1116.14
825.79	1167.34
825.97	1155.05
826.14	1015.79
826.32	1132.53
826.49	1150.96
826.66	1130.48
826.84	1089.52
827.01	1023.98
827.18	1091.57
827.36	1071.09
827.53	1073.14
827.70	1122.29
827.88	1066.99
828.05	1050.61
828.22	1196.01
828.40	1171.44
828.57	1087.47
828.74	1140.72
828.92	1120.24
829.09	1085.42
829.27	1144.81
829.44	1095.66
829.61	1060.85
829.79	1144.81
829.96	1112.05
830.13	1144.81
830.30	1030.13
830.48	1134.57
830.65	1165.29
830.82	1105.90
831.00	1155.05
831.17	1105.90
831.34	1134.57
831.52	1232.88
831.69	1019.89
831.86	993.26
832.04	1048.56
832.21	1130.48
832.38	1060.85
832.56	1130.48
832.73	1110.00
832.90	1083.38
833.07	1099.76
833.25	1134.57
833.42	1099.76
833.59	1114.10
833.77	1101.81
833.94	1093.62
834.11	1093.62
834.29	1153.01
834.46	1120.24
834.63	1146.86
834.80	1206.25
834.98	1126.38
835.15	1077.23
835.32	1105.90
835.49	1089.52
835.67	1046.51
835.84	1116.14
836.01	1097.71
836.19	1026.03
836.36	1036.27
836.53	1091.57
836.70	1105.90
836.88	1128.43
837.05	1023.98
837.22	1101.81
837.39	1011.70
837.57	1114.10
837.74	1120.24
837.91	1142.77
838.08	1116.14
838.26	1042.42
838.43	1075.18
838.60	1081.33
838.77	1144.81
838.95	1056.75
839.12	1081.33
839.29	1099.76
839.46	1050.61
839.64	1089.52
839.81	1097.71
839.98	1093.62
840.15	1120.24
840.32	1181.68
840.50	1118.19
840.67	1179.63
840.84	1093.62
841.01	1034.22
841.19	1095.66
841.36	1081.33
841.53	1085.42
841.70	1044.46
841.87	1144.81
842.05	1042.42
842.22	1157.10
842.39	1083.38
842.56	1191.92
842.73	1181.68
842.91	1083.38
843.08	1112.05
843.25	1134.57
843.42	1110.00
843.59	1114.10
843.77	1130.48
843.94	1134.57
844.11	1146.86
844.28	1163.25
844.45	1093.62
844.62	1146.86
844.80	1095.66
844.97	1048.56
845.14	1095.66
845.31	1107.95
845.48	1138.67
845.65	1148.91
845.83	1083.38
846.00	1130.48
846.17	1198.06
846.34	1091.57
846.51	1134.57
846.68	1150.96
846.86	1081.33
847.03	1050.61
847.20	1116.14
847.37	1138.67
847.54	1058.80
847.71	1044.46
847.89	1120.24
848.06	1099.76
848.23	1105.90
848.40	1073.14
848.57	1169.39
848.74	1222.64
848.91	1099.76
849.08	1118.19
849.26	1064.94
849.43	1204.21
849.60	1093.62
849.77	1128.43
849.94	1017.84
850.11	1107.95
850.28	1175.53
850.46	1069.04
850.63	1058.80
850.80	1153.01
850.97	1118.19
851.14	1050.61
851.31	1140.72
851.48	1079.28
851.65	1038.32
851.82	1159.15
852.00	1044.46
852.17	1179.63
852.34	1091.57
852.51	1114.10
852.68	1075.18
852.85	1073.14
853.02	1126.38
853.19	1134.57
853.36	1026.03
853.53	1079.28
853.70	1126.38
853.88	1105.90
854.05	1112.05
854.22	1093.62
854.39	1130.48
854.56	1081.33
854.73	1093.62
854.90	1050.61
855.07	1114.10
855.24	1153.01
855.41	1134.57
855.58	1179.63
855.75	1122.29
855.92	1116.14
856.09	1171.44
856.27	1083.38
856.44	1124.33
856.61	1032.18
856.78	993.26
856.95	1110.00
857.12	1130.48
857.29	1183.73
857.46	1126.38
857.63	1116.14
857.80	1071.09
857.97	1062.90
858.14	1075.18
858.31	1077.23
858.48	1126.38
858.65	1138.67
858.82	1110.00
858.99	1052.66
859.16	1107.95
859.33	1157.10
859.50	1148.91
859.67	1259.50
859.84	1048.56
860.01	1130.48
860.18	1122.29
860.35	1103.86
860.52	1062.90
860.69	1114.10
860.86	1148.91
861.03	1050.61
861.20	1210.35
861.37	1120.24
861.54	1204.21
861.71	1163.25
861.88	1124.33
862.05	1101.81
862.22	1105.90
862.39	1146.86
862.56	1038.32
862.73	1093.62
862.90	1083.38
863.07	1089.52
863.24	1095.66
863.41	1122.29
863.58	1218.54
863.75	1062.90
863.92	1116.14
864.09	1105.90
864.26	1050.61
864.43	1155.05
864.60	1171.44
864.77	1052.66
864.94	1120.24
865.11	1101.81
865.28	1103.86
865.45	1163.25
865.62	1091.57
865.79	1058.80
865.96	1099.76
866.13	1132.53
866.30	1097.71
866.47	1105.90
866.64	1085.42
866.81	1075.18
866.98	1103.86
867.15	1177.58
867.31	1114.10
867.48	999.41
867.65	1107.95
867.82	1140.72
867.99	1140.72
868.16	1110.00
868.33	1081.33
868.50	1171.44
868.67	1077.23
868.84	1007.60
869.01	1120.24
869.18	1054.70
869.35	1124.33
869.52	1087.47
869.68	1058.80
869.85	1040.37
870.02	1110.00
870.19	1142.77
870.36	1150.96
870.53	1075.18
870.70	1124.33
870.87	1142.77
871.04	1153.01
871.21	1138.67
871.38	1087.47
871.54	1009.65
871.71	1163.25
871.88	1075.18
872.05	1126.38
872.22	1105.90
872.39	1083.38
872.56	1132.53
872.73	1124.33
872.90	1159.15
873.06	1159.15
873.23	1105.90
873.40	1144.81
873.57	1159.15
873.74	1157.10
873.91	1093.62
874.08	1134.57
874.25	1130.48
874.41	1191.92
874.58	1198.06
874.75	1099.76
874.92	1110.00
875.09	1021.94
875.26	1085.42
875.43	983.02
875.59	1132.53
875.76	1124.33
875.93	1097.71
876.10	1140.72
876.27	1083.38
876.44	1093.62
876.61	1081.33
876.77	1181.68
876.94	1155.05
877.11	1105.90
877.28	1167.34
877.45	1128.43
877.62	1062.90
877.78	1075.18
877.95	1060.85
878.12	1087.47
878.29	1036.27
878.46	1116.14
878.62	1069.04
878.79	1198.06
878.96	1110.00
879.13	1073.14
879.30	1060.85
879.47	1091.57
879.63	1089.52
879.80	1146.86
879.97	1142.77
880.14	1112.05
880.31	1081.33
880.47	1138.67
880.64	1134.57
880.81	1163.25
880.98	1017.84
881.15	1089.52
881.31	1222.64
881.48	1157.10
881.65	1089.52
881.82	1114.10
881.99	1097.71
882.15	1116.14
882.32	1101.81
882.49	1077.23
882.66	1122.29
882.82	1056.75
882.99	1138.67
883.16	1069.04
883.33	1124.33
883.49	1058.80
883.66	1140.72
883.83	1066.99
884.00	1040.37
884.17	1110.00
884.33	1112.05
884.50	1089.52
884.67	1069.04
884.84	1118.19
885.00	1085.42
885.17	1069.04
885.34	1097.71
885.51	1175.53
885.67	1103.86
885.84	1095.66
886.01	1103.86
886.18	1200.11
886.34	1089.52
886.51	1116.14
886.68	1140.72
886.84	1114.10
887.01	1198.06
887.18	1062.90
887.35	1165.29
887.51	1146.86
887.68	1040.37
887.85	1150.96
888.02	1134.57
888.18	1062.90
888.35	1144.81
888.52	1046.51
888.68	1157.10
>>>>>End Processed Spectral Data<<<<<
