# Supplementary material for: Design of a Novel Low Cost Point of Care Tampon (POCkeT) Colposcope for Use in Resource Limited Settings
Source: PLoS One. 2015 Sep 2;10(9):e0135869. doi: 10.1371/journal.pone.0135869 (PMC4557989; doi:10.1371/journal.pone.0135869)
Supplement: S1 File — A caption document for each sub-folder and file (S1 Detailed File Key) is found within the archive. Folder (S2) contains the set of raw images from quantitative imaging characterization between systems. Folder (S3) contains the CAD files for the custom circuit boards used in our POCkeT Colposcope. Folder (S4) contains the 3D CAD files for the probe handle and bill of materials. Folder (S5) contains the complete set of n = 5 replicate spectra files captured from each digital colposcope system. (ZIP) [file pone.0135869.s001.zip › S1 Supplementary Files/S5/S5 Spectra DDD.txt]

SpectraSuite Data File
++++++++++++++++++++++++++++++++++++
Date: Wed May 28 13:57:03 EDT 2014
User: CTL11
Dark Spectrum Present: No
Reference Spectrum Present: No
Number of Sampled Component Spectra: 1
Spectrometers: USB4E01788
Integration Time (usec): 100000 (USB4E01788)
Spectra Averaged: 1 (USB4E01788)
Boxcar Smoothing: 0 (USB4E01788)
Correct for Electrical Dark: No (USB4E01788)
Strobe/Lamp Enabled: No (USB4E01788)
Correct for Detector Non-linearity: No (USB4E01788)
Correct for Stray Light: No (USB4E01788)
Number of Pixels in Processed Spectrum: 3648
>>>>>Begin Processed Spectral Data<<<<<
178.07	964.59
178.29	964.59
178.50	964.59
178.72	913.39
178.94	958.45
179.15	1107.95
179.37	1095.66
179.59	1116.14
179.81	1034.22
180.02	1093.62
180.24	1128.43
180.46	1052.66
180.67	1066.99
180.89	1189.87
181.11	1079.28
181.32	1130.48
181.54	1146.86
181.76	1030.13
181.97	1073.14
182.19	1060.85
182.41	1028.08
182.62	1155.05
182.84	1093.62
183.06	1097.71
183.27	1040.37
183.49	1122.29
183.71	1099.76
183.92	1052.66
184.14	1103.86
184.35	1138.67
184.57	1126.38
184.79	1083.38
185.00	1071.09
185.22	1120.24
185.44	1087.47
185.65	1116.14
185.87	1083.38
186.09	1073.14
186.30	1105.90
186.52	1058.80
186.74	1071.09
186.95	1069.04
187.17	999.41
187.39	1130.48
187.60	1124.33
187.82	1054.70
188.03	1097.71
188.25	1101.81
188.47	1107.95
188.68	1181.68
188.90	1234.93
189.12	1028.08
189.33	1034.22
189.55	1142.77
189.77	1048.56
189.98	1118.19
190.20	1089.52
190.41	1093.62
190.63	1140.72
190.85	1099.76
191.06	1085.42
191.28	1181.68
191.50	1173.49
191.71	1128.43
191.93	1134.57
192.14	1056.75
192.36	1093.62
192.58	1177.58
192.79	1091.57
193.01	1171.44
193.23	1181.68
193.44	1101.81
193.66	1089.52
193.87	1050.61
194.09	1120.24
194.31	1042.42
194.52	1138.67
194.74	1077.23
194.96	1107.95
195.17	1085.42
195.39	1079.28
195.60	1066.99
195.82	1064.94
196.04	1026.03
196.25	1159.15
196.47	1126.38
196.68	1089.52
196.90	1112.05
197.12	1138.67
197.33	1179.63
197.55	1206.25
197.76	1120.24
197.98	1093.62
198.20	1136.62
198.41	1112.05
198.63	976.88
198.84	1060.85
199.06	1212.40
199.28	1075.18
199.49	1134.57
199.71	1085.42
199.92	1122.29
200.14	1181.68
200.36	1148.91
200.57	1150.96
200.79	1073.14
201.00	1091.57
201.22	1095.66
201.43	1138.67
201.65	1075.18
201.87	1093.62
202.08	1138.67
202.30	1013.74
202.51	1132.53
202.73	1116.14
202.95	1163.25
203.16	1001.46
203.38	1169.39
203.59	1153.01
203.81	1136.62
204.02	1196.01
204.24	1050.61
204.46	1030.13
204.67	1095.66
204.89	1212.40
205.10	1187.82
205.32	1189.87
205.53	1060.85
205.75	1122.29
205.96	1071.09
206.18	1017.84
206.40	1095.66
206.61	1112.05
206.83	1124.33
207.04	1138.67
207.26	1114.10
207.47	1040.37
207.69	1124.33
207.91	1089.52
208.12	1095.66
208.34	1124.33
208.55	1161.20
208.77	1136.62
208.98	1083.38
209.20	1036.27
209.41	1122.29
209.63	1099.76
209.85	1153.01
210.06	1058.80
210.28	1159.15
210.49	1130.48
210.71	1118.19
210.92	1116.14
211.14	1163.25
211.35	1095.66
211.57	1171.44
211.78	1161.20
212.00	1054.70
212.21	1050.61
212.43	1136.62
212.65	1112.05
212.86	1112.05
213.08	1132.53
213.29	1142.77
213.51	1101.81
213.72	1054.70
213.94	1142.77
214.15	1034.22
214.37	1128.43
214.58	1112.05
214.80	1091.57
215.01	1081.33
215.23	1099.76
215.44	1134.57
215.66	1050.61
215.87	1085.42
216.09	1120.24
216.31	997.36
216.52	1064.94
216.74	1120.24
216.95	1107.95
217.17	1126.38
217.38	1095.66
217.60	1171.44
217.81	1114.10
218.03	1083.38
218.24	1150.96
218.46	1155.05
218.67	1142.77
218.89	1101.81
219.10	1171.44
219.32	1155.05
219.53	1075.18
219.75	1175.53
219.96	1226.73
220.18	1122.29
220.39	1064.94
220.61	1089.52
220.82	1161.20
221.04	1062.90
221.25	1107.95
221.47	1046.51
221.68	1089.52
221.90	1120.24
222.11	1112.05
222.33	1173.49
222.54	1101.81
222.76	1101.81
222.97	1105.90
223.19	1103.86
223.40	1116.14
223.62	1122.29
223.83	1060.85
224.05	1130.48
224.26	1093.62
224.48	1101.81
224.69	1099.76
224.91	1060.85
225.12	1120.24
225.34	1155.05
225.55	1155.05
225.77	1138.67
225.98	1099.76
226.19	1171.44
226.41	1081.33
226.62	1079.28
226.84	1097.71
227.05	1097.71
227.27	1189.87
227.48	1075.18
227.70	1038.32
227.91	1085.42
228.13	1056.75
228.34	1110.00
228.56	1122.29
228.77	1122.29
228.99	1148.91
229.20	1081.33
229.42	1036.27
229.63	1116.14
229.84	1122.29
230.06	1153.01
230.27	1222.64
230.49	1120.24
230.70	1089.52
230.92	1148.91
231.13	1073.14
231.35	1079.28
231.56	1167.34
231.78	1101.81
231.99	1050.61
232.20	1144.81
232.42	1140.72
232.63	1144.81
232.85	1107.95
233.06	1097.71
233.28	1083.38
233.49	1095.66
233.71	1073.14
233.92	1054.70
234.13	1126.38
234.35	1107.95
234.56	1132.53
234.78	1107.95
234.99	1179.63
235.21	1126.38
235.42	1206.25
235.64	1128.43
235.85	1099.76
236.06	1114.10
236.28	1124.33
236.49	1134.57
236.71	1110.00
236.92	983.02
237.14	1073.14
237.35	1181.68
237.56	1218.54
237.78	1097.71
237.99	1204.21
238.21	1191.92
238.42	1148.91
238.64	1036.27
238.85	1110.00
239.06	1089.52
239.28	1157.10
239.49	1155.05
239.71	1128.43
239.92	1204.21
240.13	1089.52
240.35	1126.38
240.56	1103.86
240.78	1083.38
240.99	1048.56
241.21	1132.53
241.42	1087.47
241.63	1112.05
241.85	1159.15
242.06	1181.68
242.28	1114.10
242.49	1091.57
242.70	1073.14
242.92	1128.43
243.13	1120.24
243.35	1093.62
243.56	1044.46
243.77	1167.34
243.99	1050.61
244.20	1157.10
244.42	1077.23
244.63	1128.43
244.84	1099.76
245.06	1122.29
245.27	1122.29
245.49	1177.58
245.70	1150.96
245.91	1056.75
246.13	1120.24
246.34	1079.28
246.55	1095.66
246.77	1058.80
246.98	1103.86
247.20	1120.24
247.41	1038.32
247.62	1122.29
247.84	1214.45
248.05	1105.90
248.27	1060.85
248.48	1126.38
248.69	1146.86
248.91	1079.28
249.12	1110.00
249.33	1093.62
249.55	1165.29
249.76	1155.05
249.98	1116.14
250.19	1138.67
250.40	1193.97
250.62	1144.81
250.83	1136.62
251.04	1056.75
251.26	1134.57
251.47	1093.62
251.68	1040.37
251.90	1075.18
252.11	1030.13
252.33	1169.39
252.54	1120.24
252.75	1153.01
252.97	1081.33
253.18	1017.84
253.39	1103.86
253.61	1114.10
253.82	1046.51
254.03	1114.10
254.25	1134.57
254.46	1179.63
254.67	1136.62
254.89	1126.38
255.10	1066.99
255.31	1187.82
255.53	1114.10
255.74	1153.01
255.96	1142.77
256.17	1150.96
256.38	1077.23
256.60	1110.00
256.81	1124.33
257.02	1189.87
257.24	1079.28
257.45	1116.14
257.66	1023.98
257.88	1169.39
258.09	1142.77
258.30	1148.91
258.52	1157.10
258.73	1079.28
258.94	1034.22
259.16	1021.94
259.37	1222.64
259.58	1021.94
259.80	1140.72
260.01	1110.00
260.22	1062.90
260.43	1071.09
260.65	1107.95
260.86	1087.47
261.07	1066.99
261.29	1091.57
261.50	1101.81
261.71	1001.46
261.93	1114.10
262.14	1087.47
262.35	1071.09
262.57	1056.75
262.78	1173.49
262.99	1114.10
263.21	1097.71
263.42	1093.62
263.63	1196.01
263.85	1075.18
264.06	1118.19
264.27	1118.19
264.48	1142.77
264.70	1073.14
264.91	1093.62
265.12	1091.57
265.34	1167.34
265.55	1136.62
265.76	1069.04
265.98	1105.90
266.19	1126.38
266.40	1161.20
266.61	1146.86
266.83	1175.53
267.04	1097.71
267.25	1124.33
267.47	1089.52
267.68	1040.37
267.89	1148.91
268.10	1144.81
268.32	1091.57
268.53	1032.18
268.74	1163.25
268.96	1091.57
269.17	1110.00
269.38	1005.55
269.59	1095.66
269.81	1140.72
270.02	1198.06
270.23	1118.19
270.45	1036.27
270.66	1142.77
270.87	1089.52
271.08	1110.00
271.30	1081.33
271.51	1138.67
271.72	1124.33
271.93	1122.29
272.15	1110.00
272.36	1044.46
272.57	1017.84
272.79	1097.71
273.00	1128.43
273.21	1075.18
273.42	1110.00
273.64	1159.15
273.85	1001.46
274.06	1036.27
274.27	1169.39
274.49	1144.81
274.70	1155.05
274.91	995.31
275.12	1064.94
275.34	1114.10
275.55	1056.75
275.76	1155.05
275.97	1112.05
276.19	1054.70
276.40	1034.22
276.61	1026.03
276.82	1026.03
277.04	1124.33
277.25	1081.33
277.46	1048.56
277.67	1054.70
277.89	1069.04
278.10	1153.01
278.31	1066.99
278.52	1157.10
278.74	1060.85
278.95	1087.47
279.16	1114.10
279.37	1153.01
279.58	1146.86
279.80	1046.51
280.01	1169.39
280.22	1165.29
280.43	1103.86
280.65	1087.47
280.86	1132.53
281.07	1060.85
281.28	1187.82
281.50	1155.05
281.71	1064.94
281.92	1220.59
282.13	1122.29
282.34	1118.19
282.56	1110.00
282.77	1112.05
282.98	1095.66
283.19	1054.70
283.40	1114.10
283.62	1081.33
283.83	1032.18
284.04	1118.19
284.25	1146.86
284.47	1060.85
284.68	1097.71
284.89	1130.48
285.10	1187.82
285.31	1110.00
285.53	1150.96
285.74	1103.86
285.95	1079.28
286.16	1093.62
286.37	1013.74
286.59	991.22
286.80	1159.15
287.01	1083.38
287.22	1066.99
287.43	1081.33
287.65	1052.66
287.86	1095.66
288.07	1153.01
288.28	1165.29
288.49	1196.01
288.71	1042.42
288.92	1157.10
289.13	1110.00
289.34	1157.10
289.55	1171.44
289.76	1097.71
289.98	1107.95
290.19	1089.52
290.40	1163.25
290.61	1048.56
290.82	1066.99
291.04	1114.10
291.25	1140.72
291.46	1089.52
291.67	1134.57
291.88	1185.77
292.09	1107.95
292.31	1071.09
292.52	1056.75
292.73	1081.33
292.94	1134.57
293.15	1095.66
293.36	1136.62
293.58	1060.85
293.79	1103.86
294.00	1150.96
294.21	1083.38
294.42	1105.90
294.63	1146.86
294.85	1034.22
295.06	1058.80
295.27	1077.23
295.48	1124.33
295.69	1142.77
295.90	1159.15
296.12	1122.29
296.33	1023.98
296.54	1124.33
296.75	1073.14
296.96	1155.05
297.17	1120.24
297.38	1093.62
297.60	1097.71
297.81	1087.47
298.02	1148.91
298.23	1087.47
298.44	1101.81
298.65	1251.31
298.86	1116.14
299.08	1101.81
299.29	1114.10
299.50	1105.90
299.71	1093.62
299.92	1077.23
300.13	1132.53
300.34	1060.85
300.55	1142.77
300.77	1079.28
300.98	1124.33
301.19	1099.76
301.40	1138.67
301.61	1099.76
301.82	1042.42
302.03	1028.08
302.25	1089.52
302.46	1032.18
302.67	1050.61
302.88	1101.81
303.09	1148.91
303.30	1064.94
303.51	1066.99
303.72	1114.10
303.93	1122.29
304.15	1124.33
304.36	1142.77
304.57	1097.71
304.78	1185.77
304.99	1116.14
305.20	1110.00
305.41	1048.56
305.62	1077.23
305.83	1056.75
306.05	1124.33
306.26	1019.89
306.47	1175.53
306.68	1181.68
306.89	1105.90
307.10	1083.38
307.31	1169.39
307.52	1140.72
307.73	1187.82
307.94	1112.05
308.16	1165.29
308.37	1101.81
308.58	1124.33
308.79	1120.24
309.00	1112.05
309.21	1116.14
309.42	1062.90
309.63	1112.05
309.84	1036.27
310.05	1075.18
310.26	1181.68
310.48	983.02
310.69	1081.33
310.90	1071.09
311.11	1150.96
311.32	1134.57
311.53	1142.77
311.74	1140.72
311.95	1028.08
312.16	1046.51
312.37	1153.01
312.58	1105.90
312.79	1048.56
313.00	1132.53
313.21	1044.46
313.43	1071.09
313.64	1081.33
313.85	1146.86
314.06	1130.48
314.27	1150.96
314.48	1085.42
314.69	1105.90
314.90	1153.01
315.11	1134.57
315.32	1097.71
315.53	1097.71
315.74	1122.29
315.95	1198.06
316.16	1161.20
316.37	1112.05
316.58	1124.33
316.79	1042.42
317.01	1140.72
317.22	1171.44
317.43	1130.48
317.64	1110.00
317.85	1226.73
318.06	1093.62
318.27	1144.81
318.48	1058.80
318.69	1048.56
318.90	1097.71
319.11	1120.24
319.32	1101.81
319.53	1124.33
319.74	1087.47
319.95	1105.90
320.16	1099.76
320.37	1200.11
320.58	1085.42
320.79	1042.42
321.00	1017.84
321.21	1140.72
321.42	1103.86
321.63	991.22
321.84	1075.18
322.05	1077.23
322.26	1112.05
322.47	1093.62
322.68	1120.24
322.90	1101.81
323.11	1183.73
323.32	1093.62
323.53	1114.10
323.74	1171.44
323.95	1026.03
324.16	1128.43
324.37	1071.09
324.58	1122.29
324.79	1136.62
325.00	1075.18
325.21	1013.74
325.42	1124.33
325.63	1112.05
325.84	1140.72
326.05	1064.94
326.26	1134.57
326.47	1052.66
326.68	1077.23
326.89	1095.66
327.10	1110.00
327.31	1107.95
327.52	1083.38
327.73	1124.33
327.94	1050.61
328.15	1099.76
328.36	1114.10
328.57	1048.56
328.78	1169.39
328.99	1071.09
329.20	1091.57
329.41	1077.23
329.62	1048.56
329.83	1103.86
330.04	1056.75
330.25	1150.96
330.46	1134.57
330.67	1105.90
330.87	1077.23
331.08	1032.18
331.29	1126.38
331.50	1071.09
331.71	1099.76
331.92	1034.22
332.13	1044.46
332.34	1046.51
332.55	1069.04
332.76	1126.38
332.97	1083.38
333.18	1036.27
333.39	1134.57
333.60	1058.80
333.81	1157.10
334.02	1146.86
334.23	1116.14
334.44	1069.04
334.65	1124.33
334.86	1083.38
335.07	1148.91
335.28	1069.04
335.49	1052.66
335.70	1138.67
335.91	1097.71
336.12	1085.42
336.33	1093.62
336.54	1155.05
336.74	1066.99
336.95	1083.38
337.16	1017.84
337.37	1105.90
337.58	1120.24
337.79	1171.44
338.00	997.36
338.21	1157.10
338.42	1148.91
338.63	1189.87
338.84	1075.18
339.05	1042.42
339.26	1191.92
339.47	1019.89
339.68	1081.33
339.89	1103.86
340.10	1081.33
340.30	1171.44
340.51	1093.62
340.72	1110.00
340.93	1163.25
341.14	1107.95
341.35	1089.52
341.56	1128.43
341.77	1087.47
341.98	1058.80
342.19	1079.28
342.40	1167.34
342.61	1042.42
342.82	1128.43
343.02	1052.66
343.23	1144.81
343.44	1112.05
343.65	1150.96
343.86	1204.21
344.07	1097.71
344.28	999.41
344.49	1062.90
344.70	1126.38
344.91	1103.86
345.12	1013.74
345.32	1073.14
345.53	1030.13
345.74	1114.10
345.95	1130.48
346.16	1130.48
346.37	1128.43
346.58	1095.66
346.79	1140.72
347.00	1087.47
347.21	1112.05
347.41	1120.24
347.62	1062.90
347.83	1064.94
348.04	1036.27
348.25	1054.70
348.46	1060.85
348.67	1148.91
348.88	1083.38
349.09	1138.67
349.29	1093.62
349.50	1103.86
349.71	1161.20
349.92	1118.19
350.13	1120.24
350.34	1087.47
350.55	1138.67
350.76	1034.22
350.97	1132.53
351.17	1073.14
351.38	1075.18
351.59	1052.66
351.80	1095.66
352.01	1171.44
352.22	1064.94
352.43	1105.90
352.63	1038.32
352.84	1112.05
353.05	1124.33
353.26	1132.53
353.47	1114.10
353.68	1069.04
353.89	1099.76
354.10	1058.80
354.30	1026.03
354.51	1097.71
354.72	1128.43
354.93	1148.91
355.14	1077.23
355.35	1120.24
355.55	1110.00
355.76	1110.00
355.97	1146.86
356.18	1081.33
356.39	1087.47
356.60	1066.99
356.81	1079.28
357.01	1054.70
357.22	1105.90
357.43	1081.33
357.64	1134.57
357.85	1161.20
358.06	1122.29
358.26	1097.71
358.47	1148.91
358.68	1087.47
358.89	1122.29
359.10	1054.70
359.31	1148.91
359.51	1062.90
359.72	1103.86
359.93	1142.77
360.14	1032.18
360.35	1038.32
360.56	1122.29
360.76	1112.05
360.97	1165.29
361.18	1081.33
361.39	1036.27
361.60	1140.72
361.81	1087.47
362.01	1120.24
362.22	1087.47
362.43	1183.73
362.64	1126.38
362.85	1120.24
363.05	1153.01
363.26	1095.66
363.47	1101.81
363.68	1085.42
363.89	1054.70
364.09	1124.33
364.30	1132.53
364.51	997.36
364.72	1077.23
364.93	1095.66
365.13	1128.43
365.34	1118.19
365.55	1167.34
365.76	1069.04
365.97	1103.86
366.17	1146.86
366.38	1146.86
366.59	1120.24
366.80	1058.80
367.01	1138.67
367.21	1150.96
367.42	1114.10
367.63	1071.09
367.84	1114.10
368.05	1054.70
368.25	1083.38
368.46	1128.43
368.67	1079.28
368.88	1120.24
369.08	1193.97
369.29	1128.43
369.50	1075.18
369.71	1071.09
369.92	1064.94
370.12	1083.38
370.33	1193.97
370.54	1153.01
370.75	1095.66
370.95	1089.52
371.16	1148.91
371.37	1079.28
371.58	1097.71
371.78	1142.77
371.99	1191.92
372.20	1118.19
372.41	1105.90
372.61	1079.28
372.82	1032.18
373.03	1081.33
373.24	1153.01
373.45	1048.56
373.65	1118.19
373.86	1058.80
374.07	1107.95
374.28	1081.33
374.48	1112.05
374.69	1118.19
374.90	1083.38
375.11	1101.81
375.31	1191.92
375.52	1179.63
375.73	1138.67
375.93	1120.24
376.14	1116.14
376.35	1179.63
376.56	1093.62
376.76	1116.14
376.97	1114.10
377.18	1155.05
377.39	1189.87
377.59	1173.49
377.80	1054.70
378.01	1103.86
378.22	1089.52
378.42	1138.67
378.63	1064.94
378.84	1089.52
379.04	1146.86
379.25	1175.53
379.46	1087.47
379.67	1204.21
379.87	1120.24
380.08	1087.47
380.29	1091.57
380.50	1112.05
380.70	1046.51
380.91	1066.99
381.12	1132.53
381.32	1091.57
381.53	1060.85
381.74	1179.63
381.95	1038.32
382.15	1036.27
382.36	1056.75
382.57	1124.33
382.77	1179.63
382.98	1181.68
383.19	1085.42
383.39	1085.42
383.60	1148.91
383.81	1081.33
384.02	1114.10
384.22	1066.99
384.43	1077.23
384.64	1128.43
384.84	1085.42
385.05	1023.98
385.26	1210.35
385.46	1142.77
385.67	1009.65
385.88	1083.38
386.08	1116.14
386.29	1179.63
386.50	1069.04
386.70	1032.18
386.91	1058.80
387.12	1075.18
387.33	1183.73
387.53	1138.67
387.74	1128.43
387.95	1064.94
388.15	1085.42
388.36	1077.23
388.57	1085.42
388.77	1044.46
388.98	1101.81
389.19	1120.24
389.39	1071.09
389.60	1077.23
389.81	1185.77
390.01	1114.10
390.22	1097.71
390.43	1165.29
390.63	1073.14
390.84	1114.10
391.05	1122.29
391.25	1185.77
391.46	1163.25
391.67	1077.23
391.87	1089.52
392.08	1097.71
392.28	1095.66
392.49	1175.53
392.70	1159.15
392.90	1091.57
393.11	1130.48
393.32	1114.10
393.52	1097.71
393.73	1169.39
393.94	1075.18
394.14	1175.53
394.35	1130.48
394.56	1116.14
394.76	1124.33
394.97	1128.43
395.17	1099.76
395.38	1112.05
395.59	1021.94
395.79	1161.20
396.00	1028.08
396.21	1085.42
396.41	1089.52
396.62	1058.80
396.83	1144.81
397.03	1091.57
397.24	1140.72
397.44	1062.90
397.65	1155.05
397.86	1150.96
398.06	1089.52
398.27	1114.10
398.47	1116.14
398.68	1023.98
398.89	1110.00
399.09	1101.81
399.30	1091.57
399.51	1159.15
399.71	1101.81
399.92	1050.61
400.12	1019.89
400.33	1144.81
400.54	1153.01
400.74	1177.58
400.95	1007.60
401.15	1185.77
401.36	1114.10
401.57	1122.29
401.77	1066.99
401.98	1077.23
402.18	1144.81
402.39	1155.05
402.60	1150.96
402.80	1122.29
403.01	1124.33
403.21	1138.67
403.42	1099.76
403.63	1112.05
403.83	1044.46
404.04	1077.23
404.24	1099.76
404.45	1120.24
404.65	1110.00
404.86	1124.33
405.07	1122.29
405.27	1050.61
405.48	1155.05
405.68	1126.38
405.89	1118.19
406.10	1101.81
406.30	1036.27
406.51	1165.29
406.71	1095.66
406.92	1066.99
407.12	1052.66
407.33	1146.86
407.53	1097.71
407.74	1079.28
407.95	1165.29
408.15	1073.14
408.36	1079.28
408.56	1114.10
408.77	1191.92
408.97	1081.33
409.18	1126.38
409.39	1110.00
409.59	1136.62
409.80	1058.80
410.00	1153.01
410.21	1077.23
410.41	1097.71
410.62	1048.56
410.82	1095.66
411.03	1097.71
411.23	1110.00
411.44	1083.38
411.65	1107.95
411.85	1083.38
412.06	1124.33
412.26	1169.39
412.47	1146.86
412.67	1105.90
412.88	1032.18
413.08	1001.46
413.29	1071.09
413.49	1089.52
413.70	1110.00
413.90	1101.81
414.11	1081.33
414.31	1009.65
414.52	1087.47
414.73	1050.61
414.93	1089.52
415.14	1103.86
415.34	1058.80
415.55	1120.24
415.75	985.07
415.96	1134.57
416.16	1062.90
416.37	1153.01
416.57	1153.01
416.78	1097.71
416.98	1071.09
417.19	1077.23
417.39	1071.09
417.60	1112.05
417.80	1155.05
418.01	1091.57
418.21	1187.82
418.42	1146.86
418.62	1110.00
418.83	1066.99
419.03	1073.14
419.24	1101.81
419.44	1126.38
419.65	1064.94
419.85	1148.91
420.06	1142.77
420.26	1116.14
420.47	1177.58
420.67	1120.24
420.88	1112.05
421.08	1150.96
421.29	1066.99
421.49	1048.56
421.70	1032.18
421.90	1097.71
422.11	1107.95
422.31	1097.71
422.52	1140.72
422.72	1146.86
422.93	1075.18
423.13	1124.33
423.34	1105.90
423.54	1095.66
423.74	1112.05
423.95	1056.75
424.15	1001.46
424.36	968.69
424.56	1093.62
424.77	1130.48
424.97	1112.05
425.18	1048.56
425.38	1144.81
425.59	1144.81
425.79	1095.66
426.00	1122.29
426.20	1124.33
426.40	1064.94
426.61	1144.81
426.81	1023.98
427.02	1110.00
427.22	1021.94
427.43	1165.29
427.63	1140.72
427.84	1132.53
428.04	999.41
428.25	1077.23
428.45	1177.58
428.65	1153.01
428.86	1093.62
429.06	1075.18
429.27	1081.33
429.47	1036.27
429.68	1187.82
429.88	1206.25
430.09	1155.05
430.29	1089.52
430.49	1101.81
430.70	1103.86
430.90	1048.56
431.11	1146.86
431.31	1124.33
431.52	1087.47
431.72	1134.57
431.92	1019.89
432.13	1120.24
432.33	1081.33
432.54	1159.15
432.74	1099.76
432.94	1097.71
433.15	1017.84
433.35	1062.90
433.56	1087.47
433.76	1155.05
433.97	1110.00
434.17	1204.21
434.37	1146.86
434.58	1081.33
434.78	1103.86
434.99	1165.29
435.19	1112.05
435.39	1083.38
435.60	1120.24
435.80	1130.48
436.01	1054.70
436.21	1019.89
436.41	1087.47
436.62	1081.33
436.82	1136.62
437.03	1089.52
437.23	1134.57
437.43	1103.86
437.64	1116.14
437.84	1116.14
438.05	1077.23
438.25	1134.57
438.45	1062.90
438.66	1089.52
438.86	1048.56
439.06	1146.86
439.27	1157.10
439.47	1085.42
439.68	1177.58
439.88	1140.72
440.08	1087.47
440.29	1097.71
440.49	1140.72
440.69	1056.75
440.90	1077.23
441.10	1081.33
441.31	1114.10
441.51	1163.25
441.71	1099.76
441.92	1103.86
442.12	1099.76
442.32	1171.44
442.53	1042.42
442.73	997.36
442.94	1105.90
443.14	1163.25
443.34	1085.42
443.55	1122.29
443.75	1075.18
443.95	1122.29
444.16	1083.38
444.36	1116.14
444.56	1085.42
444.77	1079.28
444.97	1134.57
445.17	1064.94
445.38	1114.10
445.58	1073.14
445.78	1159.15
445.99	1054.70
446.19	1081.33
446.39	1032.18
446.60	1118.19
446.80	1142.77
447.00	1105.90
447.21	1083.38
447.41	1196.01
447.61	1148.91
447.82	1140.72
448.02	1107.95
448.22	1138.67
448.43	1060.85
448.63	1052.66
448.83	1040.37
449.04	1095.66
449.24	1034.22
449.44	1138.67
449.65	1077.23
449.85	1023.98
450.05	1122.29
450.26	1095.66
450.46	1112.05
450.66	1083.38
450.87	1062.90
451.07	1212.40
451.27	1073.14
451.47	1126.38
451.68	1003.50
451.88	1050.61
452.08	1120.24
452.29	1200.11
452.49	1134.57
452.69	1101.81
452.90	1099.76
453.10	1034.22
453.30	1116.14
453.51	1122.29
453.71	1044.46
453.91	1155.05
454.11	1048.56
454.32	1124.33
454.52	1093.62
454.72	1032.18
454.93	1042.42
455.13	1142.77
455.33	1130.48
455.53	1066.99
455.74	1140.72
455.94	1097.71
456.14	1073.14
456.35	1077.23
456.55	1136.62
456.75	1097.71
456.95	1193.97
457.16	1093.62
457.36	1110.00
457.56	1118.19
457.76	1042.42
457.97	1112.05
458.17	1085.42
458.37	1134.57
458.57	1077.23
458.78	1058.80
458.98	1167.34
459.18	1116.14
459.39	1173.49
459.59	1148.91
459.79	1103.86
459.99	1118.19
460.20	1071.09
460.40	1112.05
460.60	1132.53
460.80	1124.33
461.01	1120.24
461.21	1155.05
461.41	1093.62
461.61	1060.85
461.82	1107.95
462.02	1122.29
462.22	1040.37
462.42	1095.66
462.63	1097.71
462.83	1128.43
463.03	1069.04
463.23	1120.24
463.43	1054.70
463.64	1112.05
463.84	1066.99
464.04	1114.10
464.24	1028.08
464.45	1052.66
464.65	1105.90
464.85	1138.67
465.05	985.07
465.26	1066.99
465.46	1083.38
465.66	1183.73
465.86	1116.14
466.06	1105.90
466.27	1159.15
466.47	1181.68
466.67	1101.81
466.87	1155.05
467.08	1103.86
467.28	1089.52
467.48	1173.49
467.68	1150.96
467.88	1087.47
468.09	1122.29
468.29	1132.53
468.49	1120.24
468.69	995.31
468.89	1157.10
469.10	1107.95
469.30	1089.52
469.50	1122.29
469.70	1077.23
469.90	1075.18
470.11	1132.53
470.31	1064.94
470.51	1130.48
470.71	1060.85
470.91	1120.24
471.11	1040.37
471.32	1095.66
471.52	1136.62
471.72	1097.71
471.92	1034.22
472.12	1177.58
472.33	1159.15
472.53	1017.84
472.73	1064.94
472.93	1066.99
473.13	1075.18
473.33	1118.19
473.54	1015.79
473.74	1114.10
473.94	1093.62
474.14	1146.86
474.34	1114.10
474.55	1130.48
474.75	1124.33
474.95	1093.62
475.15	1128.43
475.35	1107.95
475.55	1087.47
475.75	1054.70
475.96	1069.04
476.16	1081.33
476.36	1089.52
476.56	1077.23
476.76	1136.62
476.96	1048.56
477.17	1091.57
477.37	1200.11
477.57	1064.94
477.77	1110.00
477.97	1224.69
478.17	1175.53
478.37	1148.91
478.58	1095.66
478.78	1124.33
478.98	1177.58
479.18	1058.80
479.38	1140.72
479.58	1083.38
479.78	1140.72
479.99	1134.57
480.19	1058.80
480.39	1073.14
480.59	1091.57
480.79	1089.52
480.99	1114.10
481.19	1021.94
481.39	1073.14
481.60	1181.68
481.80	1040.37
482.00	1171.44
482.20	1157.10
482.40	1110.00
482.60	1038.32
482.80	1091.57
483.00	1091.57
483.20	1116.14
483.41	1073.14
483.61	1132.53
483.81	1089.52
484.01	1073.14
484.21	1150.96
484.41	1114.10
484.61	1136.62
484.81	1050.61
485.01	1056.75
485.22	1140.72
485.42	1073.14
485.62	1056.75
485.82	1177.58
486.02	1179.63
486.22	1062.90
486.42	1097.71
486.62	1089.52
486.82	1081.33
487.02	1126.38
487.22	1089.52
487.43	1107.95
487.63	1064.94
487.83	1083.38
488.03	1118.19
488.23	1042.42
488.43	1146.86
488.63	1101.81
488.83	1122.29
489.03	1103.86
489.23	1089.52
489.43	1169.39
489.63	999.41
489.83	1040.37
490.04	1112.05
490.24	1134.57
490.44	1112.05
490.64	1083.38
490.84	1089.52
491.04	1099.76
491.24	1038.32
491.44	1126.38
491.64	1130.48
491.84	1060.85
492.04	1095.66
492.24	1136.62
492.44	1132.53
492.64	1069.04
492.84	1146.86
493.04	1159.15
493.24	1019.89
493.45	1142.77
493.65	1066.99
493.85	1114.10
494.05	1161.20
494.25	1110.00
494.45	1116.14
494.65	1083.38
494.85	1103.86
495.05	1085.42
495.25	1116.14
495.45	1077.23
495.65	1163.25
495.85	1095.66
496.05	1112.05
496.25	995.31
496.45	1001.46
496.65	1136.62
496.85	1099.76
497.05	1075.18
497.25	1146.86
497.45	1110.00
497.65	1130.48
497.85	1150.96
498.05	1136.62
498.25	993.26
498.45	1150.96
498.65	1124.33
498.85	1110.00
499.05	1075.18
499.25	1075.18
499.45	1173.49
499.65	1105.90
499.85	1114.10
500.05	1155.05
500.25	1175.53
500.45	1173.49
500.65	1132.53
500.85	1169.39
501.05	1077.23
501.25	1124.33
501.45	1075.18
501.65	1116.14
501.85	1089.52
502.05	1036.27
502.25	1066.99
502.45	1091.57
502.65	1128.43
502.85	1077.23
503.05	1019.89
503.25	1122.29
503.45	1142.77
503.65	1011.70
503.85	1163.25
504.05	1064.94
504.25	1046.51
504.45	1114.10
504.65	1050.61
504.85	1095.66
505.05	1069.04
505.25	1011.70
505.45	1204.21
505.65	1075.18
505.85	1099.76
506.05	1101.81
506.25	1075.18
506.45	1138.67
506.65	1165.29
506.85	1064.94
507.05	1105.90
507.25	1077.23
507.45	1032.18
507.65	1099.76
507.85	1056.75
508.04	1114.10
508.24	1126.38
508.44	1150.96
508.64	1083.38
508.84	1097.71
509.04	1171.44
509.24	1083.38
509.44	1105.90
509.64	1069.04
509.84	1087.47
510.04	1075.18
510.24	1083.38
510.44	1028.08
510.64	1060.85
510.84	1060.85
511.04	1198.06
511.24	1030.13
511.43	1073.14
511.63	1101.81
511.83	1167.34
512.03	1105.90
512.23	1087.47
512.43	1083.38
512.63	1110.00
512.83	1083.38
513.03	1126.38
513.23	1150.96
513.43	1081.33
513.63	1130.48
513.83	1097.71
514.02	1110.00
514.22	1064.94
514.42	1097.71
514.62	1075.18
514.82	1210.35
515.02	1099.76
515.22	1089.52
515.42	1089.52
515.62	1075.18
515.82	1173.49
516.02	1071.09
516.21	1153.01
516.41	1048.56
516.61	1177.58
516.81	1066.99
517.01	1064.94
517.21	1081.33
517.41	1023.98
517.61	1105.90
517.81	1110.00
518.00	1064.94
518.20	1062.90
518.40	1097.71
518.60	1079.28
518.80	1097.71
519.00	1089.52
519.20	1159.15
519.40	1066.99
519.60	1134.57
519.79	1124.33
519.99	1060.85
520.19	1066.99
520.39	1083.38
520.59	1066.99
520.79	1093.62
520.99	1101.81
521.18	1105.90
521.38	1036.27
521.58	1083.38
521.78	1097.71
521.98	1097.71
522.18	1064.94
522.38	1110.00
522.58	1159.15
522.77	1132.53
522.97	1066.99
523.17	1150.96
523.37	1146.86
523.57	1146.86
523.77	1050.61
523.96	1081.33
524.16	1167.34
524.36	1110.00
524.56	1054.70
524.76	1204.21
524.96	1110.00
525.16	1034.22
525.35	1060.85
525.55	1079.28
525.75	1122.29
525.95	1046.51
526.15	1064.94
526.35	1136.62
526.54	1087.47
526.74	1105.90
526.94	1128.43
527.14	1085.42
527.34	1193.97
527.54	1077.23
527.73	1083.38
527.93	1167.34
528.13	1134.57
528.33	1110.00
528.53	1095.66
528.72	1103.86
528.92	1103.86
529.12	1105.90
529.32	1093.62
529.52	1187.82
529.72	1196.01
529.91	1042.42
530.11	1028.08
530.31	1089.52
530.51	1075.18
530.71	1103.86
530.90	1056.75
531.10	1064.94
531.30	1073.14
531.50	1130.48
531.70	1165.29
531.89	1120.24
532.09	1105.90
532.29	1138.67
532.49	1157.10
532.69	1085.42
532.88	1079.28
533.08	1099.76
533.28	1073.14
533.48	1048.56
533.67	1165.29
533.87	1114.10
534.07	1200.11
534.27	1030.13
534.47	1107.95
534.66	1132.53
534.86	1058.80
535.06	1130.48
535.26	1148.91
535.45	1157.10
535.65	1196.01
535.85	1038.32
536.05	1159.15
536.24	1124.33
536.44	993.26
536.64	1142.77
536.84	1075.18
537.04	1120.24
537.23	1122.29
537.43	1101.81
537.63	1058.80
537.83	1060.85
538.02	1146.86
538.22	1132.53
538.42	1120.24
538.62	1089.52
538.81	1122.29
539.01	1097.71
539.21	1056.75
539.41	1107.95
539.60	1165.29
539.80	1146.86
540.00	1185.77
540.20	1173.49
540.39	1073.14
540.59	1114.10
540.79	1116.14
540.98	1122.29
541.18	1089.52
541.38	1144.81
541.58	1091.57
541.77	1073.14
541.97	1148.91
542.17	1107.95
542.37	1077.23
542.56	1161.20
542.76	1148.91
542.96	1085.42
543.15	1116.14
543.35	1066.99
543.55	1148.91
543.75	1089.52
543.94	1128.43
544.14	1144.81
544.34	1189.87
544.53	1101.81
544.73	1116.14
544.93	1048.56
545.13	1114.10
545.32	1085.42
545.52	1122.29
545.72	1044.46
545.91	1083.38
546.11	1140.72
546.31	1138.67
546.50	1030.13
546.70	1089.52
546.90	1200.11
547.10	1177.58
547.29	1153.01
547.49	1023.98
547.69	1021.94
547.88	1157.10
548.08	1064.94
548.28	1169.39
548.47	1138.67
548.67	1142.77
548.87	1179.63
549.06	1163.25
549.26	1112.05
549.46	1130.48
549.65	1083.38
549.85	1130.48
550.05	1110.00
550.24	1122.29
550.44	1107.95
550.64	1146.86
550.83	1126.38
551.03	1099.76
551.23	1097.71
551.42	1142.77
551.62	1048.56
551.82	1173.49
552.01	1198.06
552.21	1212.40
552.41	1079.28
552.60	1144.81
552.80	1175.53
553.00	1099.76
553.19	1122.29
553.39	1136.62
553.59	1153.01
553.78	1204.21
553.98	1122.29
554.18	1110.00
554.37	1040.37
554.57	1083.38
554.76	1130.48
554.96	1230.83
555.16	1083.38
555.35	1038.32
555.55	1056.75
555.75	1193.97
555.94	1191.92
556.14	1138.67
556.34	1079.28
556.53	1107.95
556.73	1064.94
556.92	1054.70
557.12	1071.09
557.32	1052.66
557.51	1120.24
557.71	1150.96
557.91	1140.72
558.10	1083.38
558.30	1142.77
558.49	1114.10
558.69	1122.29
558.89	1130.48
559.08	1071.09
559.28	1220.59
559.47	1206.25
559.67	1083.38
559.87	1077.23
560.06	1095.66
560.26	1023.98
560.45	1101.81
560.65	1114.10
560.85	1148.91
561.04	1159.15
561.24	1062.90
561.43	1132.53
561.63	1105.90
561.83	1021.94
562.02	1122.29
562.22	1081.33
562.41	1112.05
562.61	1058.80
562.81	1009.65
563.00	1064.94
563.20	1052.66
563.39	1126.38
563.59	1071.09
563.78	1116.14
563.98	1136.62
564.18	1146.86
564.37	1185.77
564.57	1177.58
564.76	1148.91
564.96	1114.10
565.15	1073.14
565.35	1132.53
565.55	999.41
565.74	1130.48
565.94	1110.00
566.13	1126.38
566.33	1069.04
566.52	1103.86
566.72	1046.51
566.91	1148.91
567.11	1087.47
567.31	1054.70
567.50	1044.46
567.70	1134.57
567.89	1132.53
568.09	1122.29
568.28	1136.62
568.48	1136.62
568.67	1132.53
568.87	1148.91
569.06	1171.44
569.26	1148.91
569.46	1136.62
569.65	1046.51
569.85	1058.80
570.04	1142.77
570.24	1122.29
570.43	1083.38
570.63	1165.29
570.82	1077.23
571.02	1105.90
571.21	1050.61
571.41	1124.33
571.60	1163.25
571.80	1050.61
571.99	1159.15
572.19	1110.00
572.38	1089.52
572.58	1146.86
572.77	1060.85
572.97	1089.52
573.16	1093.62
573.36	1013.74
573.55	1179.63
573.75	1017.84
573.94	1101.81
574.14	1107.95
574.33	1093.62
574.53	1040.37
574.72	1120.24
574.92	1044.46
575.11	1124.33
575.31	1021.94
575.50	1081.33
575.70	1083.38
575.89	1030.13
576.09	1089.52
576.28	1064.94
576.48	1181.68
576.67	1066.99
576.87	1120.24
577.06	1095.66
577.26	1110.00
577.45	1161.20
577.65	1103.86
577.84	1138.67
578.04	1105.90
578.23	1019.89
578.43	1058.80
578.62	1099.76
578.82	1064.94
579.01	1177.58
579.21	1144.81
579.40	1140.72
579.59	1062.90
579.79	1107.95
579.98	1103.86
580.18	1066.99
580.37	1066.99
580.57	1157.10
580.76	1062.90
580.96	1165.29
581.15	1177.58
581.35	1138.67
581.54	1110.00
581.74	1179.63
581.93	1134.57
582.12	1116.14
582.32	1062.90
582.51	1089.52
582.71	1099.76
582.90	1128.43
583.10	1064.94
583.29	1120.24
583.48	1124.33
583.68	1040.37
583.87	1159.15
584.07	1073.14
584.26	1138.67
584.46	1140.72
584.65	1085.42
584.84	1017.84
585.04	1028.08
585.23	1112.05
585.43	1054.70
585.62	1056.75
585.82	1124.33
586.01	1060.85
586.20	1142.77
586.40	1138.67
586.59	1126.38
586.79	1126.38
586.98	1087.47
587.18	1036.27
587.37	1028.08
587.56	1134.57
587.76	1146.86
587.95	1023.98
588.15	1107.95
588.34	1110.00
588.53	1148.91
588.73	1028.08
588.92	1091.57
589.12	1097.71
589.31	1142.77
589.50	976.88
589.70	1091.57
589.89	1110.00
590.08	1048.56
590.28	1163.25
590.47	1069.04
590.67	1114.10
590.86	1130.48
591.05	1032.18
591.25	1134.57
591.44	1062.90
591.64	1103.86
591.83	1060.85
592.02	1173.49
592.22	1185.77
592.41	1118.19
592.60	1097.71
592.80	1091.57
592.99	1071.09
593.18	1122.29
593.38	997.36
593.57	1089.52
593.77	1079.28
593.96	1128.43
594.15	1116.14
594.35	1060.85
594.54	1159.15
594.73	1058.80
594.93	1146.86
595.12	1056.75
595.31	1073.14
595.51	1153.01
595.70	1101.81
595.89	1155.05
596.09	1038.32
596.28	1173.49
596.47	999.41
596.67	1124.33
596.86	1026.03
597.06	1107.95
597.25	1058.80
597.44	1085.42
597.64	1011.70
597.83	1122.29
598.02	1118.19
598.22	1142.77
598.41	1069.04
598.60	1081.33
598.79	1030.13
598.99	1083.38
599.18	1101.81
599.37	1097.71
599.57	1132.53
599.76	1081.33
599.95	1036.27
600.15	1062.90
600.34	1136.62
600.53	1163.25
600.73	1110.00
600.92	1079.28
601.11	1054.70
601.31	1110.00
601.50	1017.84
601.69	1069.04
601.88	1171.44
602.08	1032.18
602.27	1028.08
602.46	1097.71
602.66	1091.57
602.85	1073.14
603.04	1122.29
603.24	1132.53
603.43	1116.14
603.62	1122.29
603.81	1157.10
604.01	1103.86
604.20	1128.43
604.39	1062.90
604.59	1028.08
604.78	1103.86
604.97	1155.05
605.16	1138.67
605.36	1083.38
605.55	1099.76
605.74	1132.53
605.94	1105.90
606.13	1112.05
606.32	1153.01
606.51	1144.81
606.71	1179.63
606.90	1120.24
607.09	1120.24
607.28	1144.81
607.48	1077.23
607.67	1042.42
607.86	1095.66
608.05	1189.87
608.25	1028.08
608.44	1105.90
608.63	1148.91
608.82	1054.70
609.02	1105.90
609.21	1120.24
609.40	1175.53
609.59	1042.42
609.79	1130.48
609.98	1066.99
610.17	1159.15
610.36	1073.14
610.56	1093.62
610.75	1116.14
610.94	1052.66
611.13	1087.47
611.33	956.40
611.52	1062.90
611.71	1038.32
611.90	1077.23
612.09	1130.48
612.29	1017.84
612.48	1073.14
612.67	1052.66
612.86	1112.05
613.06	1083.38
613.25	1032.18
613.44	1046.51
613.63	1081.33
613.82	1173.49
614.02	1071.09
614.21	1163.25
614.40	1148.91
614.59	1185.77
614.78	1042.42
614.98	1038.32
615.17	1150.96
615.36	1140.72
615.55	1212.40
615.74	1054.70
615.94	1169.39
616.13	1140.72
616.32	1138.67
616.51	1120.24
616.70	1062.90
616.90	1095.66
617.09	1193.97
617.28	1077.23
617.47	1169.39
617.66	1140.72
617.86	1142.77
618.05	1077.23
618.24	1066.99
618.43	1120.24
618.62	1083.38
618.81	1030.13
619.01	1060.85
619.20	1095.66
619.39	1095.66
619.58	1032.18
619.77	1116.14
619.96	1011.70
620.16	1093.62
620.35	1196.01
620.54	1085.42
620.73	1077.23
620.92	1089.52
621.11	1052.66
621.31	1095.66
621.50	1114.10
621.69	1142.77
621.88	1077.23
622.07	1093.62
622.26	1050.61
622.46	1155.05
622.65	1083.38
622.84	1038.32
623.03	1021.94
623.22	1107.95
623.41	1089.52
623.60	1089.52
623.80	1103.86
623.99	1093.62
624.18	1073.14
624.37	1083.38
624.56	1064.94
624.75	1116.14
624.94	1136.62
625.13	1165.29
625.33	1028.08
625.52	1122.29
625.71	1103.86
625.90	1095.66
626.09	1130.48
626.28	1083.38
626.47	1093.62
626.66	1032.18
626.86	1081.33
627.05	1097.71
627.24	1048.56
627.43	1126.38
627.62	1114.10
627.81	1091.57
628.00	1097.71
628.19	1132.53
628.38	1077.23
628.57	1181.68
628.77	1204.21
628.96	1234.93
629.15	1099.76
629.34	1200.11
629.53	1122.29
629.72	1073.14
629.91	1089.52
630.10	1099.76
630.29	1093.62
630.48	1165.29
630.68	1023.98
630.87	1097.71
631.06	1142.77
631.25	1050.61
631.44	1032.18
631.63	1083.38
631.82	1204.21
632.01	1023.98
632.20	1034.22
632.39	1116.14
632.58	1073.14
632.77	1077.23
632.96	1103.86
633.15	1120.24
633.35	1165.29
633.54	1161.20
633.73	1107.95
633.92	1128.43
634.11	1171.44
634.30	1097.71
634.49	1120.24
634.68	1214.45
634.87	1064.94
635.06	1101.81
635.25	1089.52
635.44	1030.13
635.63	1132.53
635.82	1044.46
636.01	1124.33
636.20	1136.62
636.39	1077.23
636.58	1155.05
636.77	1120.24
636.97	1142.77
637.16	1112.05
637.35	1126.38
637.54	1066.99
637.73	1146.86
637.92	1155.05
638.11	1099.76
638.30	1081.33
638.49	1066.99
638.68	1140.72
638.87	1114.10
639.06	1073.14
639.25	1134.57
639.44	1144.81
639.63	1091.57
639.82	1079.28
640.01	1107.95
640.20	1097.71
640.39	1101.81
640.58	1066.99
640.77	1157.10
640.96	1167.34
641.15	1167.34
641.34	1103.86
641.53	1050.61
641.72	1116.14
641.91	1146.86
642.10	1009.65
642.29	1105.90
642.48	1126.38
642.67	1040.37
642.86	1062.90
643.05	1142.77
643.24	1124.33
643.43	1146.86
643.62	1085.42
643.81	1122.29
644.00	1140.72
644.19	1130.48
644.38	1132.53
644.57	1140.72
644.76	1075.18
644.95	1126.38
645.14	1071.09
645.33	1091.57
645.52	1105.90
645.71	1093.62
645.90	1028.08
646.09	1114.10
646.28	1069.04
646.46	1036.27
646.65	1175.53
646.84	1150.96
647.03	1167.34
647.22	1089.52
647.41	1134.57
647.60	1097.71
647.79	1046.51
647.98	989.17
648.17	1085.42
648.36	1126.38
648.55	1062.90
648.74	1095.66
648.93	999.41
649.12	1126.38
649.31	1060.85
649.50	1177.58
649.69	1130.48
649.88	1087.47
650.06	1173.49
650.25	1107.95
650.44	1038.32
650.63	1091.57
650.82	1056.75
651.01	1173.49
651.20	1089.52
651.39	1034.22
651.58	1114.10
651.77	1128.43
651.96	1085.42
652.15	1062.90
652.34	1081.33
652.52	1189.87
652.71	1083.38
652.90	980.98
653.09	1134.57
653.28	1114.10
653.47	1044.46
653.66	1107.95
653.85	1030.13
654.04	1075.18
654.23	999.41
654.42	1136.62
654.60	1134.57
654.79	1081.33
654.98	1167.34
655.17	1017.84
655.36	1038.32
655.55	1083.38
655.74	1089.52
655.93	1077.23
656.12	1155.05
656.30	1101.81
656.49	1089.52
656.68	1077.23
656.87	1128.43
657.06	1075.18
657.25	1081.33
657.44	1138.67
657.63	1089.52
657.82	1101.81
658.00	1089.52
658.19	1097.71
658.38	1028.08
658.57	1044.46
658.76	1177.58
658.95	1066.99
659.14	1163.25
659.32	1130.48
659.51	1097.71
659.70	1009.65
659.89	1159.15
660.08	1169.39
660.27	1118.19
660.46	956.40
660.64	1101.81
660.83	1105.90
661.02	1044.46
661.21	1062.90
661.40	1136.62
661.59	1081.33
661.78	1148.91
661.96	1122.29
662.15	1185.77
662.34	1032.18
662.53	1079.28
662.72	1116.14
662.91	1042.42
663.09	1073.14
663.28	1099.76
663.47	1132.53
663.66	1095.66
663.85	1062.90
664.03	1079.28
664.22	1107.95
664.41	1130.48
664.60	1146.86
664.79	1038.32
664.98	1046.51
665.16	1052.66
665.35	1134.57
665.54	1114.10
665.73	1097.71
665.92	1071.09
666.10	1122.29
666.29	1013.74
666.48	1091.57
666.67	1130.48
666.86	1087.47
667.04	1099.76
667.23	1114.10
667.42	995.31
667.61	1122.29
667.80	964.59
667.98	1093.62
668.17	1165.29
668.36	1179.63
668.55	1091.57
668.74	1112.05
668.92	1069.04
669.11	1146.86
669.30	1103.86
669.49	1122.29
669.68	1107.95
669.86	1017.84
670.05	1015.79
670.24	1198.06
670.43	1095.66
670.61	1159.15
670.80	1144.81
670.99	1171.44
671.18	1198.06
671.36	1118.19
671.55	1093.62
671.74	1042.42
671.93	1060.85
672.11	1114.10
672.30	1009.65
672.49	1155.05
672.68	1089.52
672.87	1200.11
673.05	1140.72
673.24	1171.44
673.43	1114.10
673.62	1079.28
673.80	1099.76
673.99	1159.15
674.18	1075.18
674.36	1171.44
674.55	1081.33
674.74	1122.29
674.93	1062.90
675.11	1095.66
675.30	1077.23
675.49	1028.08
675.68	1095.66
675.86	1056.75
676.05	1073.14
676.24	1155.05
676.43	1056.75
676.61	1066.99
676.80	1128.43
676.99	1066.99
677.17	1056.75
677.36	1159.15
677.55	1083.38
677.74	1077.23
677.92	1126.38
678.11	1062.90
678.30	1144.81
678.48	1089.52
678.67	1114.10
678.86	1077.23
679.04	1042.42
679.23	1064.94
679.42	1081.33
679.61	1103.86
679.79	1052.66
679.98	1042.42
680.17	1099.76
680.35	1116.14
680.54	1114.10
680.73	1171.44
680.91	1126.38
681.10	1112.05
681.29	1023.98
681.47	1183.73
681.66	1083.38
681.85	1105.90
682.04	1153.01
682.22	1171.44
682.41	1247.21
682.60	1114.10
682.78	1148.91
682.97	1124.33
683.16	1105.90
683.34	1050.61
683.53	1161.20
683.72	1079.28
683.90	1134.57
684.09	1112.05
684.28	1114.10
684.46	1114.10
684.65	1034.22
684.83	1105.90
685.02	1130.48
685.21	1142.77
685.39	1058.80
685.58	1046.51
685.77	1110.00
685.95	1165.29
686.14	1146.86
686.33	1185.77
686.51	1064.94
686.70	1105.90
686.89	1056.75
687.07	1114.10
687.26	1114.10
687.44	1144.81
687.63	1150.96
687.82	1163.25
688.00	1105.90
688.19	1054.70
688.38	1097.71
688.56	1126.38
688.75	1077.23
688.93	1112.05
689.12	1155.05
689.31	1034.22
689.49	1028.08
689.68	1046.51
689.87	1177.58
690.05	1140.72
690.24	1138.67
690.42	1093.62
690.61	1083.38
690.80	1159.15
690.98	1066.99
691.17	1112.05
691.35	1075.18
691.54	1110.00
691.73	1163.25
691.91	1028.08
692.10	1023.98
692.28	1095.66
692.47	1085.42
692.66	1079.28
692.84	1126.38
693.03	1116.14
693.21	1142.77
693.40	1097.71
693.59	1034.22
693.77	1021.94
693.96	1040.37
694.14	1079.28
694.33	1132.53
694.51	1107.95
694.70	1124.33
694.89	1081.33
695.07	1075.18
695.26	1120.24
695.44	1159.15
695.63	1110.00
695.81	1181.68
696.00	1161.20
696.18	1202.16
696.37	1183.73
696.56	1110.00
696.74	1071.09
696.93	1157.10
697.11	1073.14
697.30	1044.46
697.48	1040.37
697.67	1105.90
697.85	1036.27
698.04	1083.38
698.23	1048.56
698.41	1126.38
698.60	1089.52
698.78	954.35
698.97	1132.53
699.15	1116.14
699.34	1095.66
699.52	1087.47
699.71	1099.76
699.89	1093.62
700.08	1036.27
700.26	1177.58
700.45	1036.27
700.63	1103.86
700.82	1220.59
701.01	1112.05
701.19	1081.33
701.38	1087.47
701.56	1155.05
701.75	1075.18
701.93	1107.95
702.12	1066.99
702.30	1091.57
702.49	1107.95
702.67	1167.34
702.86	1032.18
703.04	1153.01
703.23	1069.04
703.41	1120.24
703.60	1128.43
703.78	1120.24
703.97	1136.62
704.15	1183.73
704.34	1105.90
704.52	1091.57
704.71	1163.25
704.89	1138.67
705.08	1030.13
705.26	1058.80
705.45	1099.76
705.63	1097.71
705.81	1107.95
706.00	1173.49
706.18	1103.86
706.37	1044.46
706.55	1142.77
706.74	1148.91
706.92	1062.90
707.11	1054.70
707.29	1085.42
707.48	1103.86
707.66	1128.43
707.85	1136.62
708.03	1081.33
708.22	1118.19
708.40	1138.67
708.58	1138.67
708.77	1093.62
708.95	1097.71
709.14	1093.62
709.32	1077.23
709.51	1138.67
709.69	1134.57
709.88	1069.04
710.06	1105.90
710.25	1089.52
710.43	1097.71
710.61	1142.77
710.80	1148.91
710.98	1095.66
711.17	1081.33
711.35	1013.74
711.54	1132.53
711.72	1079.28
711.90	1128.43
712.09	1056.75
712.27	1058.80
712.46	1028.08
712.64	1122.29
712.83	1146.86
713.01	1134.57
713.19	1118.19
713.38	1171.44
713.56	1130.48
713.75	1032.18
713.93	1097.71
714.11	1048.56
714.30	1085.42
714.48	1116.14
714.67	1034.22
714.85	1118.19
715.03	1042.42
715.22	1062.90
715.40	1191.92
715.59	1116.14
715.77	1177.58
715.95	1161.20
716.14	1023.98
716.32	1183.73
716.51	1114.10
716.69	1091.57
716.87	1116.14
717.06	1095.66
717.24	1134.57
717.42	1081.33
717.61	1126.38
717.79	1159.15
717.98	1026.03
718.16	1107.95
718.34	1169.39
718.53	1093.62
718.71	1064.94
718.89	1032.18
719.08	1099.76
719.26	1122.29
719.45	1077.23
719.63	1185.77
719.81	1054.70
720.00	1079.28
720.18	1175.53
720.36	1081.33
720.55	1116.14
720.73	1060.85
720.91	1150.96
721.10	1075.18
721.28	1079.28
721.46	1093.62
721.65	1062.90
721.83	1056.75
722.01	1060.85
722.20	1085.42
722.38	1093.62
722.56	1148.91
722.75	1165.29
722.93	1112.05
723.11	1077.23
723.30	1130.48
723.48	1101.81
723.66	1097.71
723.85	1087.47
724.03	1066.99
724.21	1073.14
724.40	1120.24
724.58	1116.14
724.76	1122.29
724.95	1140.72
725.13	1163.25
725.31	1224.69
725.50	1148.91
725.68	1110.00
725.86	1081.33
726.05	1146.86
726.23	1175.53
726.41	1110.00
726.59	1159.15
726.78	1150.96
726.96	1116.14
727.14	1114.10
727.33	1118.19
727.51	1163.25
727.69	1050.61
727.87	1138.67
728.06	1114.10
728.24	1110.00
728.42	1193.97
728.61	1066.99
728.79	1146.86
728.97	1085.42
729.15	1071.09
729.34	1089.52
729.52	1138.67
729.70	1050.61
729.89	1167.34
730.07	1134.57
730.25	1083.38
730.43	1159.15
730.62	1144.81
730.80	1220.59
730.98	1105.90
731.16	1112.05
731.35	1204.21
731.53	1138.67
731.71	1175.53
731.89	1130.48
732.08	1138.67
732.26	1146.86
732.44	1093.62
732.62	1165.29
732.81	1087.47
732.99	1140.72
733.17	1093.62
733.35	1036.27
733.54	1089.52
733.72	1105.90
733.90	1136.62
734.08	1191.92
734.27	1089.52
734.45	1017.84
734.63	1122.29
734.81	1077.23
735.00	1105.90
735.18	1032.18
735.36	1091.57
735.54	1110.00
735.72	1023.98
735.91	1087.47
736.09	1034.22
736.27	1116.14
736.45	1077.23
736.63	1126.38
736.82	1163.25
737.00	1023.98
737.18	1034.22
737.36	1079.28
737.55	1116.14
737.73	1015.79
737.91	1120.24
738.09	1124.33
738.27	1062.90
738.46	1097.71
738.64	1091.57
738.82	1058.80
739.00	1054.70
739.18	1071.09
739.36	1124.33
739.55	1081.33
739.73	1122.29
739.91	1069.04
740.09	1181.68
740.27	1107.95
740.46	1134.57
740.64	1079.28
740.82	1060.85
741.00	1056.75
741.18	1073.14
741.36	1136.62
741.55	1134.57
741.73	1159.15
741.91	1140.72
742.09	1122.29
742.27	1060.85
742.45	1103.86
742.64	1095.66
742.82	1091.57
743.00	1126.38
743.18	1075.18
743.36	1095.66
743.54	1124.33
743.72	1105.90
743.91	1163.25
744.09	1157.10
744.27	1093.62
744.45	1081.33
744.63	1112.05
744.81	1169.39
744.99	1062.90
745.18	1036.27
745.36	1089.52
745.54	1095.66
745.72	1048.56
745.90	1034.22
746.08	1122.29
746.26	1126.38
746.45	1019.89
746.63	1095.66
746.81	1066.99
746.99	1142.77
747.17	1066.99
747.35	1046.51
747.53	1060.85
747.71	1110.00
747.89	1110.00
748.08	1077.23
748.26	1044.46
748.44	1093.62
748.62	1046.51
748.80	1136.62
748.98	1159.15
749.16	1138.67
749.34	1128.43
749.52	1019.89
749.70	1062.90
749.89	1089.52
750.07	1093.62
750.25	1169.39
750.43	1087.47
750.61	1134.57
750.79	1110.00
750.97	1116.14
751.15	1075.18
751.33	1140.72
751.51	1171.44
751.69	1204.21
751.88	1054.70
752.06	1187.82
752.24	1183.73
752.42	1095.66
752.60	1089.52
752.78	1132.53
752.96	1056.75
753.14	1177.58
753.32	1009.65
753.50	1095.66
753.68	1007.60
753.86	1103.86
754.04	1032.18
754.22	1124.33
754.40	1112.05
754.58	1071.09
754.76	1048.56
754.95	1234.93
755.13	1150.96
755.31	1101.81
755.49	1056.75
755.67	1122.29
755.85	1130.48
756.03	1089.52
756.21	1163.25
756.39	1095.66
756.57	1093.62
756.75	1120.24
756.93	1021.94
757.11	1058.80
757.29	1097.71
757.47	1110.00
757.65	1089.52
757.83	1091.57
758.01	1085.42
758.19	1122.29
758.37	1110.00
758.55	1099.76
758.73	1146.86
758.91	1144.81
759.09	1114.10
759.27	1097.71
759.45	1126.38
759.63	1187.82
759.81	1097.71
759.99	1009.65
760.17	997.36
760.35	1064.94
760.53	974.83
760.71	1054.70
760.89	1023.98
761.07	1073.14
761.25	1001.46
761.43	1044.46
761.61	1071.09
761.79	1140.72
761.97	1040.37
762.15	1130.48
762.33	1073.14
762.51	1081.33
762.69	1105.90
762.87	1075.18
763.05	1052.66
763.23	1103.86
763.41	1097.71
763.59	1058.80
763.77	1077.23
763.95	1167.34
764.13	1103.86
764.31	1120.24
764.49	1097.71
764.67	1114.10
764.85	1153.01
765.03	1036.27
765.21	1081.33
765.38	1189.87
765.56	1163.25
765.74	1138.67
765.92	1110.00
766.10	1116.14
766.28	1087.47
766.46	1112.05
766.64	1161.20
766.82	1148.91
767.00	1138.67
767.18	1091.57
767.36	1167.34
767.54	1081.33
767.72	1040.37
767.90	1148.91
768.08	1040.37
768.26	1083.38
768.43	1085.42
768.61	1066.99
768.79	1097.71
768.97	1136.62
769.15	1083.38
769.33	1077.23
769.51	1122.29
769.69	1077.23
769.87	1083.38
770.05	1177.58
770.23	1146.86
770.40	1052.66
770.58	1105.90
770.76	1171.44
770.94	1073.14
771.12	1116.14
771.30	1036.27
771.48	1144.81
771.66	1153.01
771.84	1236.97
772.02	1044.46
772.19	1120.24
772.37	1087.47
772.55	1177.58
772.73	1103.86
772.91	1183.73
773.09	1056.75
773.27	1114.10
773.45	1132.53
773.63	1140.72
773.80	1110.00
773.98	1116.14
774.16	1167.34
774.34	1132.53
774.52	1077.23
774.70	1048.56
774.88	1042.42
775.05	1193.97
775.23	1122.29
775.41	1155.05
775.59	1140.72
775.77	1177.58
775.95	1085.42
776.13	1142.77
776.30	1058.80
776.48	1193.97
776.66	1122.29
776.84	1140.72
777.02	1077.23
777.20	1064.94
777.38	1101.81
777.55	999.41
777.73	1077.23
777.91	1097.71
778.09	1042.42
778.27	1036.27
778.45	1118.19
778.62	1105.90
778.80	1064.94
778.98	1157.10
779.16	1048.56
779.34	1105.90
779.51	1107.95
779.69	1159.15
779.87	1134.57
780.05	1116.14
780.23	1171.44
780.41	1103.86
780.58	1144.81
780.76	999.41
780.94	1138.67
781.12	1116.14
781.30	1146.86
781.47	1165.29
781.65	1112.05
781.83	1066.99
782.01	1118.19
782.19	1171.44
782.36	1073.14
782.54	1120.24
782.72	1165.29
782.90	1046.51
783.08	1134.57
783.25	1069.04
783.43	1130.48
783.61	1124.33
783.79	1140.72
783.96	1001.46
784.14	1085.42
784.32	1136.62
784.50	1148.91
784.68	1110.00
784.85	1091.57
785.03	1064.94
785.21	1079.28
785.39	1116.14
785.56	1077.23
785.74	1075.18
785.92	1138.67
786.10	1116.14
786.27	1114.10
786.45	1056.75
786.63	1101.81
786.81	1095.66
786.98	1060.85
787.16	1069.04
787.34	1146.86
787.52	1148.91
787.69	1128.43
787.87	1122.29
788.05	1138.67
788.23	1054.70
788.40	1177.58
788.58	1124.33
788.76	1101.81
788.94	1087.47
789.11	1175.53
789.29	1138.67
789.47	1101.81
789.64	1142.77
789.82	1153.01
790.00	1142.77
790.18	1093.62
790.35	1081.33
790.53	1224.69
790.71	1028.08
790.89	1005.55
791.06	1114.10
791.24	1177.58
791.42	1073.14
791.59	1075.18
791.77	1052.66
791.95	1062.90
792.12	1099.76
792.30	1130.48
792.48	1140.72
792.66	1200.11
792.83	1175.53
793.01	1142.77
793.19	1206.25
793.36	1105.90
793.54	1064.94
793.72	1077.23
793.89	1116.14
794.07	1159.15
794.25	1126.38
794.42	1126.38
794.60	1077.23
794.78	1071.09
794.95	1091.57
795.13	1089.52
795.31	1148.91
795.48	1085.42
795.66	1099.76
795.84	1142.77
796.01	1107.95
796.19	1101.81
796.37	1116.14
796.54	1159.15
796.72	1112.05
796.90	1132.53
797.07	1146.86
797.25	1116.14
797.43	1124.33
797.60	1085.42
797.78	1064.94
797.96	1130.48
798.13	1157.10
798.31	1200.11
798.49	1181.68
798.66	1081.33
798.84	1040.37
799.01	1150.96
799.19	1116.14
799.37	1079.28
799.54	1105.90
799.72	1079.28
799.90	1114.10
800.07	1091.57
800.25	1185.77
800.43	1075.18
800.60	993.26
800.78	1034.22
800.95	1091.57
801.13	1105.90
801.31	1077.23
801.48	1116.14
801.66	991.22
801.83	1103.86
802.01	1114.10
802.19	1122.29
802.36	1099.76
802.54	1044.46
802.71	1114.10
802.89	1110.00
803.07	1056.75
803.24	1052.66
803.42	1110.00
803.59	1198.06
803.77	1040.37
803.95	1089.52
804.12	1099.76
804.30	1107.95
804.47	1122.29
804.65	1071.09
804.82	1142.77
805.00	1083.38
805.18	1091.57
805.35	1105.90
805.53	1171.44
805.70	1097.71
805.88	1064.94
806.05	1050.61
806.23	1163.25
806.41	1028.08
806.58	1064.94
806.76	1159.15
806.93	1048.56
807.11	1093.62
807.28	1144.81
807.46	1085.42
807.64	1171.44
807.81	1198.06
807.99	1097.71
808.16	1107.95
808.34	1134.57
808.51	1087.47
808.69	1107.95
808.86	1097.71
809.04	1126.38
809.21	1052.66
809.39	1073.14
809.56	1064.94
809.74	1077.23
809.92	1155.05
810.09	1107.95
810.27	1130.48
810.44	1112.05
810.62	1118.19
810.79	1081.33
810.97	1001.46
811.14	1210.35
811.32	1077.23
811.49	1132.53
811.67	1099.76
811.84	1093.62
812.02	1036.27
812.19	1077.23
812.37	1130.48
812.54	1062.90
812.72	1081.33
812.89	1089.52
813.07	1073.14
813.24	1030.13
813.42	1130.48
813.59	1169.39
813.77	1093.62
813.94	1110.00
814.12	1077.23
814.29	1112.05
814.47	1050.61
814.64	1062.90
814.82	1097.71
814.99	1161.20
815.17	1132.53
815.34	1077.23
815.52	1095.66
815.69	1134.57
815.86	1126.38
816.04	1038.32
816.21	1095.66
816.39	1181.68
816.56	1179.63
816.74	1083.38
816.91	1107.95
817.09	1165.29
817.26	1107.95
817.44	1118.19
817.61	1132.53
817.79	1175.53
817.96	1058.80
818.13	1054.70
818.31	1185.77
818.48	1091.57
818.66	1089.52
818.83	1163.25
819.01	1114.10
819.18	1091.57
819.36	1087.47
819.53	1069.04
819.70	1105.90
819.88	1144.81
820.05	1056.75
820.23	1200.11
820.40	1112.05
820.58	1030.13
820.75	1112.05
820.92	1110.00
821.10	1134.57
821.27	1185.77
821.45	1200.11
821.62	1116.14
821.79	1101.81
821.97	1093.62
822.14	1167.34
822.32	1081.33
822.49	1023.98
822.66	1081.33
822.84	1083.38
823.01	1165.29
823.19	1144.81
823.36	1114.10
823.53	1097.71
823.71	1087.47
823.88	1028.08
824.06	1228.78
824.23	1077.23
824.40	1144.81
824.58	999.41
824.75	1126.38
824.93	1060.85
825.10	1110.00
825.27	1120.24
825.45	1150.96
825.62	1146.86
825.79	1161.20
825.97	1134.57
826.14	1077.23
826.32	1167.34
826.49	1179.63
826.66	1083.38
826.84	1064.94
827.01	1050.61
827.18	1095.66
827.36	1056.75
827.53	1134.57
827.70	1105.90
827.88	1118.19
828.05	1122.29
828.22	1159.15
828.40	1103.86
828.57	1081.33
828.74	1081.33
828.92	1148.91
829.09	1159.15
829.27	1122.29
829.44	1048.56
829.61	1128.43
829.79	1173.49
829.96	1142.77
830.13	1136.62
830.30	1048.56
830.48	1071.09
830.65	1130.48
830.82	1079.28
831.00	1075.18
831.17	1085.42
831.34	1193.97
831.52	1169.39
831.69	1130.48
831.86	1046.51
832.04	1110.00
832.21	1134.57
832.38	1122.29
832.56	1116.14
832.73	1013.74
832.90	1118.19
833.07	1023.98
833.25	1093.62
833.42	1099.76
833.59	1124.33
833.77	1042.42
833.94	1087.47
834.11	1089.52
834.29	1134.57
834.46	1130.48
834.63	1155.05
834.80	1114.10
834.98	1159.15
835.15	1103.86
835.32	1126.38
835.49	1103.86
835.67	1118.19
835.84	1091.57
836.01	1054.70
836.19	1015.79
836.36	1110.00
836.53	1140.72
836.70	1116.14
836.88	1128.43
837.05	1066.99
837.22	1087.47
837.39	1173.49
837.57	1087.47
837.74	1132.53
837.91	1087.47
838.08	1073.14
838.26	1095.66
838.43	1071.09
838.60	1071.09
838.77	1097.71
838.95	1140.72
839.12	1083.38
839.29	1064.94
839.46	1099.76
839.64	1126.38
839.81	974.83
839.98	1132.53
840.15	1198.06
840.32	1120.24
840.50	1069.04
840.67	1140.72
840.84	1064.94
841.01	1107.95
841.19	1132.53
841.36	1107.95
841.53	1126.38
841.70	1044.46
841.87	1105.90
842.05	1019.89
842.22	1175.53
842.39	1099.76
842.56	1183.73
842.73	1153.01
842.91	1114.10
843.08	1153.01
843.25	1089.52
843.42	1132.53
843.59	1161.20
843.77	1091.57
843.94	1083.38
844.11	1191.92
844.28	1054.70
844.45	1150.96
844.62	1114.10
844.80	1083.38
844.97	1144.81
845.14	1058.80
845.31	1148.91
845.48	1122.29
845.65	1173.49
845.83	1107.95
846.00	1163.25
846.17	1204.21
846.34	1032.18
846.51	1110.00
846.68	1052.66
846.86	1079.28
847.03	1062.90
847.20	1066.99
847.37	1122.29
847.54	1101.81
847.71	1040.37
847.89	1144.81
848.06	1075.18
848.23	1097.71
848.40	1198.06
848.57	1093.62
848.74	1134.57
848.91	1079.28
849.08	1110.00
849.26	1105.90
849.43	1130.48
849.60	1034.22
849.77	1122.29
849.94	1071.09
850.11	1150.96
850.28	1148.91
850.46	1107.95
850.63	1114.10
850.80	1069.04
850.97	1148.91
851.14	1107.95
851.31	1107.95
851.48	1140.72
851.65	1038.32
851.82	1128.43
852.00	1036.27
852.17	1146.86
852.34	1079.28
852.51	1077.23
852.68	1083.38
852.85	1040.37
853.02	1167.34
853.19	1052.66
853.36	1116.14
853.53	1060.85
853.70	1097.71
853.88	1126.38
854.05	1103.86
854.22	1144.81
854.39	1087.47
854.56	1075.18
854.73	1132.53
854.90	1085.42
855.07	1134.57
855.24	1091.57
855.41	1093.62
855.58	1066.99
855.75	1091.57
855.92	1144.81
856.09	1169.39
856.27	1146.86
856.44	1130.48
856.61	1124.33
856.78	1105.90
856.95	1126.38
857.12	1134.57
857.29	1148.91
857.46	1118.19
857.63	1099.76
857.80	1083.38
857.97	1093.62
858.14	1110.00
858.31	1146.86
858.48	1056.75
858.65	1136.62
858.82	1112.05
858.99	1142.77
859.16	1085.42
859.33	1028.08
859.50	1181.68
859.67	1155.05
859.84	1193.97
860.01	1126.38
860.18	1114.10
860.35	1155.05
860.52	1054.70
860.69	1066.99
860.86	1114.10
861.03	1021.94
861.20	1130.48
861.37	1114.10
861.54	1138.67
861.71	1114.10
861.88	1175.53
862.05	1085.42
862.22	1028.08
862.39	1136.62
862.56	1075.18
862.73	1185.77
862.90	1157.10
863.07	1150.96
863.24	1118.19
863.41	1124.33
863.58	1165.29
863.75	1105.90
863.92	1091.57
864.09	1093.62
864.26	1136.62
864.43	1173.49
864.60	1064.94
864.77	1093.62
864.94	1097.71
865.11	1161.20
865.28	1048.56
865.45	1193.97
865.62	1003.50
865.79	1034.22
865.96	1095.66
866.13	1157.10
866.30	1130.48
866.47	1126.38
866.64	1107.95
866.81	1140.72
866.98	1081.33
867.15	1169.39
867.31	1032.18
867.48	1140.72
867.65	1050.61
867.82	1187.82
867.99	1175.53
868.16	1173.49
868.33	1107.95
868.50	1077.23
868.67	1087.47
868.84	1095.66
869.01	1114.10
869.18	1101.81
869.35	1042.42
869.52	1153.01
869.68	1052.66
869.85	1124.33
870.02	1095.66
870.19	1079.28
870.36	1144.81
870.53	1071.09
870.70	1103.86
870.87	1114.10
871.04	1112.05
871.21	1107.95
871.38	1124.33
871.54	1015.79
871.71	1062.90
871.88	1112.05
872.05	1118.19
872.22	1134.57
872.39	1083.38
872.56	1169.39
872.73	1116.14
872.90	1069.04
873.06	1138.67
873.23	1056.75
873.40	1193.97
873.57	1159.15
873.74	1132.53
873.91	1103.86
874.08	1075.18
874.25	1146.86
874.41	1107.95
874.58	1198.06
874.75	1077.23
874.92	1140.72
875.09	1077.23
875.26	1134.57
875.43	1093.62
875.59	1169.39
875.76	1064.94
875.93	1136.62
876.10	1144.81
876.27	1095.66
876.44	1118.19
876.61	1138.67
876.77	1165.29
876.94	1050.61
877.11	1124.33
877.28	1087.47
877.45	1050.61
877.62	1169.39
877.78	1134.57
877.95	1056.75
878.12	1058.80
878.29	1136.62
878.46	1153.01
878.62	1101.81
878.79	1124.33
878.96	1112.05
879.13	1118.19
879.30	1140.72
879.47	1128.43
879.63	1124.33
879.80	1116.14
879.97	1183.73
880.14	1050.61
880.31	1118.19
880.47	1181.68
880.64	1066.99
880.81	1148.91
880.98	1073.14
881.15	1128.43
881.31	1157.10
881.48	1058.80
881.65	1054.70
881.82	1112.05
881.99	1134.57
882.15	1097.71
882.32	1159.15
882.49	1126.38
882.66	1157.10
882.82	1044.46
882.99	1148.91
883.16	1110.00
883.33	1075.18
883.49	1118.19
883.66	1214.45
883.83	1040.37
884.00	980.98
884.17	1153.01
884.33	1038.32
884.50	1161.20
884.67	1114.10
884.84	1155.05
885.00	1085.42
885.17	1173.49
885.34	1181.68
885.51	1128.43
885.67	1134.57
885.84	1122.29
886.01	1015.79
886.18	1214.45
886.34	1153.01
886.51	1066.99
886.68	1187.82
886.84	1120.24
887.01	1116.14
887.18	1148.91
887.35	1191.92
887.51	1146.86
887.68	1083.38
887.85	1095.66
888.02	1146.86
888.18	1081.33
888.35	1066.99
888.52	1101.81
888.68	1112.05
>>>>>End Processed Spectral Data<<<<<
