# Supplementary material for: Design of a Novel Low Cost Point of Care Tampon (POCkeT) Colposcope for Use in Resource Limited Settings
Source: PLoS One. 2015 Sep 2;10(9):e0135869. doi: 10.1371/journal.pone.0135869 (PMC4557989; doi:10.1371/journal.pone.0135869)
Supplement: S1 File — A caption document for each sub-folder and file (S1 Detailed File Key) is found within the archive. Folder (S2) contains the set of raw images from quantitative imaging characterization between systems. Folder (S3) contains the CAD files for the custom circuit boards used in our POCkeT Colposcope. Folder (S4) contains the 3D CAD files for the probe handle and bill of materials. Folder (S5) contains the complete set of n = 5 replicate spectra files captured from each digital colposcope system. (ZIP) [file pone.0135869.s001.zip › S1 Supplementary Files/S5/S5 Spectra DDE.txt]

SpectraSuite Data File
++++++++++++++++++++++++++++++++++++
Date: Wed May 28 13:56:03 EDT 2014
User: CTL11
Dark Spectrum Present: No
Reference Spectrum Present: No
Number of Sampled Component Spectra: 1
Spectrometers: USB4E01788
Integration Time (usec): 100000 (USB4E01788)
Spectra Averaged: 1 (USB4E01788)
Boxcar Smoothing: 0 (USB4E01788)
Correct for Electrical Dark: No (USB4E01788)
Strobe/Lamp Enabled: No (USB4E01788)
Correct for Detector Non-linearity: No (USB4E01788)
Correct for Stray Light: No (USB4E01788)
Number of Pixels in Processed Spectrum: 3648
>>>>>Begin Processed Spectral Data<<<<<
178.07	970.74
178.29	970.74
178.50	970.74
178.72	1001.46
178.94	888.82
179.15	1058.80
179.37	1036.27
179.59	1066.99
179.81	1040.37
180.02	1048.56
180.24	1075.18
180.46	1105.90
180.67	1083.38
180.89	1081.33
181.11	1075.18
181.32	1062.90
181.54	1054.70
181.76	1013.74
181.97	1097.71
182.19	1079.28
182.41	1052.66
182.62	1073.14
182.84	1048.56
183.06	1089.52
183.27	1085.42
183.49	1128.43
183.71	1028.08
183.92	1066.99
184.14	1124.33
184.35	1140.72
184.57	1083.38
184.79	1118.19
185.00	1079.28
185.22	1101.81
185.44	1071.09
185.65	1071.09
185.87	1081.33
186.09	1101.81
186.30	1073.14
186.52	1054.70
186.74	1054.70
186.95	1058.80
187.17	1079.28
187.39	1110.00
187.60	1169.39
187.82	1120.24
188.03	1034.22
188.25	1107.95
188.47	1126.38
188.68	1060.85
188.90	1130.48
189.12	1107.95
189.33	1052.66
189.55	1163.25
189.77	1132.53
189.98	1116.14
190.20	997.36
190.41	1044.46
190.63	1091.57
190.85	1054.70
191.06	1023.98
191.28	1159.15
191.50	1085.42
191.71	1050.61
191.93	1116.14
192.14	1044.46
192.36	1089.52
192.58	1169.39
192.79	1069.04
193.01	974.83
193.23	1124.33
193.44	1064.94
193.66	1066.99
193.87	1089.52
194.09	1097.71
194.31	1071.09
194.52	1175.53
194.74	1105.90
194.96	1103.86
195.17	1013.74
195.39	1038.32
195.60	1120.24
195.82	1091.57
196.04	1038.32
196.25	1122.29
196.47	1093.62
196.68	1148.91
196.90	1052.66
197.12	1148.91
197.33	1138.67
197.55	1103.86
197.76	1181.68
197.98	1081.33
198.20	1052.66
198.41	1130.48
198.63	1050.61
198.84	1034.22
199.06	1126.38
199.28	1056.75
199.49	1079.28
199.71	1062.90
199.92	1046.51
200.14	1093.62
200.36	1066.99
200.57	1089.52
200.79	1136.62
201.00	1089.52
201.22	1134.57
201.43	1042.42
201.65	1081.33
201.87	1071.09
202.08	1116.14
202.30	1099.76
202.51	1177.58
202.73	1048.56
202.95	1101.81
203.16	1097.71
203.38	1153.01
203.59	1075.18
203.81	1126.38
204.02	1081.33
204.24	1103.86
204.46	1159.15
204.67	1097.71
204.89	1093.62
205.10	1146.86
205.32	1091.57
205.53	1107.95
205.75	1077.23
205.96	1122.29
206.18	1124.33
206.40	1054.70
206.61	1030.13
206.83	1021.94
207.04	1140.72
207.26	1089.52
207.47	1073.14
207.69	1075.18
207.91	1097.71
208.12	1048.56
208.34	1110.00
208.55	1105.90
208.77	1069.04
208.98	1019.89
209.20	1046.51
209.41	1107.95
209.63	1128.43
209.85	1038.32
210.06	1118.19
210.28	1112.05
210.49	1071.09
210.71	1142.77
210.92	1114.10
211.14	1112.05
211.35	1011.70
211.57	1112.05
211.78	1083.38
212.00	1073.14
212.21	1093.62
212.43	1177.58
212.65	1146.86
212.86	1058.80
213.08	1126.38
213.29	1153.01
213.51	1075.18
213.72	976.88
213.94	1155.05
214.15	1099.76
214.37	1087.47
214.58	1042.42
214.80	1148.91
215.01	1075.18
215.23	1044.46
215.44	1046.51
215.66	1034.22
215.87	1040.37
216.09	1112.05
216.31	1116.14
216.52	1007.60
216.74	1095.66
216.95	1097.71
217.17	1073.14
217.38	1132.53
217.60	1179.63
217.81	1124.33
218.03	1066.99
218.24	1095.66
218.46	1077.23
218.67	1099.76
218.89	1126.38
219.10	1091.57
219.32	1157.10
219.53	1069.04
219.75	1157.10
219.96	1062.90
220.18	1075.18
220.39	1048.56
220.61	1066.99
220.82	1075.18
221.04	1066.99
221.25	1138.67
221.47	1050.61
221.68	1060.85
221.90	1054.70
222.11	1099.76
222.33	1116.14
222.54	1122.29
222.76	1087.47
222.97	1071.09
223.19	1052.66
223.40	1099.76
223.62	1034.22
223.83	1069.04
224.05	1075.18
224.26	980.98
224.48	1116.14
224.69	1017.84
224.91	1083.38
225.12	1112.05
225.34	1056.75
225.55	1122.29
225.77	1060.85
225.98	1134.57
226.19	1128.43
226.41	1058.80
226.62	1114.10
226.84	1130.48
227.05	1089.52
227.27	1187.82
227.48	1085.42
227.70	1064.94
227.91	1091.57
228.13	1052.66
228.34	1107.95
228.56	1130.48
228.77	1069.04
228.99	1157.10
229.20	1009.65
229.42	1101.81
229.63	1130.48
229.84	1048.56
230.06	1181.68
230.27	1134.57
230.49	1044.46
230.70	1091.57
230.92	1138.67
231.13	1116.14
231.35	1116.14
231.56	1095.66
231.78	1105.90
231.99	1116.14
232.20	1066.99
232.42	1103.86
232.63	1148.91
232.85	1157.10
233.06	1101.81
233.28	1146.86
233.49	1034.22
233.71	1206.25
233.92	1107.95
234.13	1097.71
234.35	1136.62
234.56	1159.15
234.78	1087.47
234.99	1077.23
235.21	1064.94
235.42	1015.79
235.64	1091.57
235.85	1064.94
236.06	1155.05
236.28	1058.80
236.49	1138.67
236.71	1040.37
236.92	983.02
237.14	1089.52
237.35	1185.77
237.56	1062.90
237.78	1023.98
237.99	1099.76
238.21	1130.48
238.42	1132.53
238.64	1003.50
238.85	1126.38
239.06	1058.80
239.28	1060.85
239.49	1097.71
239.71	1116.14
239.92	1026.03
240.13	1064.94
240.35	1122.29
240.56	1105.90
240.78	1011.70
240.99	1075.18
241.21	1050.61
241.42	1019.89
241.63	1073.14
241.85	1181.68
242.06	1060.85
242.28	1101.81
242.49	1120.24
242.70	1089.52
242.92	1105.90
243.13	1118.19
243.35	1107.95
243.56	1110.00
243.77	1066.99
243.99	1103.86
244.20	1066.99
244.42	1077.23
244.63	1128.43
244.84	1093.62
245.06	1136.62
245.27	1189.87
245.49	1142.77
245.70	1085.42
245.91	1066.99
246.13	1085.42
246.34	1056.75
246.55	1081.33
246.77	1056.75
246.98	1118.19
247.20	1114.10
247.41	1056.75
247.62	1026.03
247.84	1132.53
248.05	1089.52
248.27	1081.33
248.48	1093.62
248.69	1036.27
248.91	1017.84
249.12	1062.90
249.33	1034.22
249.55	1091.57
249.76	1191.92
249.98	1212.40
250.19	1128.43
250.40	1142.77
250.62	1077.23
250.83	1099.76
251.04	1081.33
251.26	1116.14
251.47	1130.48
251.68	1032.18
251.90	1040.37
252.11	978.93
252.33	1140.72
252.54	1099.76
252.75	1130.48
252.97	1073.14
253.18	1015.79
253.39	1073.14
253.61	1099.76
253.82	1138.67
254.03	1060.85
254.25	1015.79
254.46	1122.29
254.67	1112.05
254.89	1011.70
255.10	995.31
255.31	1163.25
255.53	1101.81
255.74	1163.25
255.96	1071.09
256.17	1142.77
256.38	1124.33
256.60	1077.23
256.81	1116.14
257.02	1089.52
257.24	1081.33
257.45	1030.13
257.66	1099.76
257.88	1122.29
258.09	1101.81
258.30	1040.37
258.52	1093.62
258.73	1095.66
258.94	1054.70
259.16	1075.18
259.37	1058.80
259.58	1134.57
259.80	1081.33
260.01	1052.66
260.22	1066.99
260.43	1058.80
260.65	1032.18
260.86	1052.66
261.07	1071.09
261.29	1030.13
261.50	1048.56
261.71	1066.99
261.93	1073.14
262.14	1069.04
262.35	1105.90
262.57	1032.18
262.78	1060.85
262.99	1095.66
263.21	1013.74
263.42	1091.57
263.63	1071.09
263.85	1134.57
264.06	1146.86
264.27	1034.22
264.48	1118.19
264.70	1003.50
264.91	1128.43
265.12	1075.18
265.34	1099.76
265.55	1071.09
265.76	1069.04
265.98	1150.96
266.19	1134.57
266.40	1064.94
266.61	1171.44
266.83	1079.28
267.04	1021.94
267.25	1171.44
267.47	1050.61
267.68	1073.14
267.89	1105.90
268.10	1050.61
268.32	1048.56
268.53	1075.18
268.74	1077.23
268.96	1077.23
269.17	1136.62
269.38	1077.23
269.59	1165.29
269.81	1120.24
270.02	1081.33
270.23	1140.72
270.45	1179.63
270.66	1044.46
270.87	1034.22
271.08	1032.18
271.30	1044.46
271.51	1028.08
271.72	1130.48
271.93	1118.19
272.15	1034.22
272.36	1130.48
272.57	995.31
272.79	1097.71
273.00	1066.99
273.21	1054.70
273.42	1036.27
273.64	1058.80
273.85	1077.23
274.06	1122.29
274.27	1153.01
274.49	1064.94
274.70	1122.29
274.91	1085.42
275.12	1130.48
275.34	1087.47
275.55	1083.38
275.76	1148.91
275.97	1075.18
276.19	1116.14
276.40	1034.22
276.61	1040.37
276.82	1142.77
277.04	1052.66
277.25	1056.75
277.46	1126.38
277.67	1099.76
277.89	1128.43
278.10	1138.67
278.31	1112.05
278.52	1155.05
278.74	1007.60
278.95	1114.10
279.16	1110.00
279.37	1077.23
279.58	1091.57
279.80	1089.52
280.01	1130.48
280.22	1144.81
280.43	1107.95
280.65	1054.70
280.86	1124.33
281.07	1091.57
281.28	1126.38
281.50	1036.27
281.71	1048.56
281.92	1122.29
282.13	1079.28
282.34	1064.94
282.56	1116.14
282.77	1103.86
282.98	1110.00
283.19	1048.56
283.40	1101.81
283.62	1179.63
283.83	1071.09
284.04	1122.29
284.25	1099.76
284.47	1083.38
284.68	1112.05
284.89	1038.32
285.10	1034.22
285.31	985.07
285.53	1028.08
285.74	1103.86
285.95	1013.74
286.16	1040.37
286.37	1015.79
286.59	1066.99
286.80	1157.10
287.01	1062.90
287.22	1146.86
287.43	1066.99
287.65	1122.29
287.86	1165.29
288.07	1140.72
288.28	1077.23
288.49	1130.48
288.71	1011.70
288.92	1073.14
289.13	1130.48
289.34	1050.61
289.55	1132.53
289.76	1093.62
289.98	1089.52
290.19	995.31
290.40	1091.57
290.61	1026.03
290.82	1085.42
291.04	1093.62
291.25	1142.77
291.46	1085.42
291.67	1142.77
291.88	1116.14
292.09	1101.81
292.31	1075.18
292.52	1107.95
292.73	1239.02
292.94	1132.53
293.15	1095.66
293.36	1050.61
293.58	1093.62
293.79	1130.48
294.00	1208.30
294.21	1040.37
294.42	1064.94
294.63	1091.57
294.85	995.31
295.06	1052.66
295.27	1095.66
295.48	1122.29
295.69	997.36
295.90	1097.71
296.12	1105.90
296.33	1036.27
296.54	1126.38
296.75	1073.14
296.96	1226.73
297.17	1019.89
297.38	1105.90
297.60	1042.42
297.81	950.26
298.02	1128.43
298.23	1019.89
298.44	1079.28
298.65	1107.95
298.86	1077.23
299.08	1038.32
299.29	1185.77
299.50	1073.14
299.71	1165.29
299.92	1093.62
300.13	1120.24
300.34	1116.14
300.55	1091.57
300.77	1081.33
300.98	1069.04
301.19	1042.42
301.40	1083.38
301.61	1107.95
301.82	1077.23
302.03	1083.38
302.25	1132.53
302.46	1122.29
302.67	1001.46
302.88	1093.62
303.09	1112.05
303.30	1101.81
303.51	1062.90
303.72	1126.38
303.93	1083.38
304.15	1097.71
304.36	1091.57
304.57	1021.94
304.78	1112.05
304.99	1058.80
305.20	995.31
305.41	1060.85
305.62	1157.10
305.83	1071.09
306.05	1136.62
306.26	1075.18
306.47	1081.33
306.68	1071.09
306.89	1048.56
307.10	1091.57
307.31	1112.05
307.52	1023.98
307.73	1173.49
307.94	1103.86
308.16	1077.23
308.37	1130.48
308.58	1099.76
308.79	1095.66
309.00	1017.84
309.21	1087.47
309.42	1087.47
309.63	1110.00
309.84	1048.56
310.05	1099.76
310.26	1095.66
310.48	1032.18
310.69	1163.25
310.90	1122.29
311.11	1122.29
311.32	1177.58
311.53	1132.53
311.74	1091.57
311.95	1017.84
312.16	1083.38
312.37	1044.46
312.58	1052.66
312.79	1060.85
313.00	1138.67
313.21	1095.66
313.43	1038.32
313.64	1081.33
313.85	1005.55
314.06	1032.18
314.27	1083.38
314.48	1103.86
314.69	1105.90
314.90	1048.56
315.11	1114.10
315.32	1089.52
315.53	1048.56
315.74	1134.57
315.95	1093.62
316.16	1122.29
316.37	1032.18
316.58	1040.37
316.79	1050.61
317.01	1023.98
317.22	1081.33
317.43	1159.15
317.64	1034.22
317.85	1130.48
318.06	1048.56
318.27	1075.18
318.48	1038.32
318.69	1097.71
318.90	1124.33
319.11	1083.38
319.32	1066.99
319.53	1122.29
319.74	991.22
319.95	1040.37
320.16	1052.66
320.37	1157.10
320.58	1069.04
320.79	1126.38
321.00	1105.90
321.21	1040.37
321.42	1130.48
321.63	1030.13
321.84	1007.60
322.05	1079.28
322.26	1042.42
322.47	1023.98
322.68	1060.85
322.90	1038.32
323.11	1095.66
323.32	1128.43
323.53	1083.38
323.74	1163.25
323.95	1077.23
324.16	1034.22
324.37	1093.62
324.58	1097.71
324.79	1159.15
325.00	1083.38
325.21	1056.75
325.42	1071.09
325.63	1150.96
325.84	1028.08
326.05	1064.94
326.26	1175.53
326.47	1040.37
326.68	1064.94
326.89	1028.08
327.10	1122.29
327.31	1054.70
327.52	1079.28
327.73	1157.10
327.94	1103.86
328.15	1046.51
328.36	1081.33
328.57	1048.56
328.78	1122.29
328.99	1079.28
329.20	1056.75
329.41	1017.84
329.62	1042.42
329.83	1095.66
330.04	1013.74
330.25	1112.05
330.46	1124.33
330.67	1105.90
330.87	1124.33
331.08	1058.80
331.29	1105.90
331.50	1140.72
331.71	1105.90
331.92	1077.23
332.13	1069.04
332.34	1081.33
332.55	1097.71
332.76	1079.28
332.97	1071.09
333.18	1118.19
333.39	1091.57
333.60	1087.47
333.81	1046.51
334.02	1093.62
334.23	1077.23
334.44	1048.56
334.65	1066.99
334.86	1077.23
335.07	1001.46
335.28	1054.70
335.49	1069.04
335.70	1142.77
335.91	1079.28
336.12	1015.79
336.33	1046.51
336.54	1056.75
336.74	1118.19
336.95	1050.61
337.16	1032.18
337.37	1083.38
337.58	1079.28
337.79	1107.95
338.00	1138.67
338.21	1124.33
338.42	1165.29
338.63	1062.90
338.84	1050.61
339.05	1066.99
339.26	1091.57
339.47	1023.98
339.68	1093.62
339.89	1028.08
340.10	1148.91
340.30	1112.05
340.51	1054.70
340.72	1126.38
340.93	1179.63
341.14	1138.67
341.35	1105.90
341.56	1089.52
341.77	1040.37
341.98	1079.28
342.19	1105.90
342.40	1091.57
342.61	1069.04
342.82	1157.10
343.02	1071.09
343.23	1003.50
343.44	1064.94
343.65	1126.38
343.86	1153.01
344.07	1034.22
344.28	1087.47
344.49	1120.24
344.70	1099.76
344.91	1046.51
345.12	1105.90
345.32	1083.38
345.53	1110.00
345.74	1140.72
345.95	1101.81
346.16	1089.52
346.37	1128.43
346.58	1087.47
346.79	993.26
347.00	1155.05
347.21	1189.87
347.41	1116.14
347.62	1085.42
347.83	1040.37
348.04	997.36
348.25	1079.28
348.46	1120.24
348.67	1073.14
348.88	1071.09
349.09	1050.61
349.29	1157.10
349.50	1085.42
349.71	1099.76
349.92	1138.67
350.13	1142.77
350.34	1095.66
350.55	1079.28
350.76	1042.42
350.97	1042.42
351.17	1009.65
351.38	1081.33
351.59	1042.42
351.80	1026.03
352.01	1097.71
352.22	1034.22
352.43	1060.85
352.63	1007.60
352.84	1069.04
353.05	1087.47
353.26	1114.10
353.47	1077.23
353.68	1153.01
353.89	1003.50
354.10	1023.98
354.30	1132.53
354.51	1071.09
354.72	1091.57
354.93	1083.38
355.14	1130.48
355.35	1062.90
355.55	1112.05
355.76	1107.95
355.97	1075.18
356.18	1081.33
356.39	1124.33
356.60	993.26
356.81	1089.52
357.01	1085.42
357.22	1062.90
357.43	1083.38
357.64	1097.71
357.85	1122.29
358.06	1155.05
358.26	1093.62
358.47	1091.57
358.68	1075.18
358.89	1144.81
359.10	1069.04
359.31	1157.10
359.51	1077.23
359.72	1073.14
359.93	1097.71
360.14	1079.28
360.35	1107.95
360.56	1101.81
360.76	1036.27
360.97	1044.46
361.18	1110.00
361.39	993.26
361.60	1105.90
361.81	1064.94
362.01	1177.58
362.22	1079.28
362.43	1099.76
362.64	1112.05
362.85	1138.67
363.05	1069.04
363.26	1066.99
363.47	1097.71
363.68	1005.55
363.89	1046.51
364.09	1073.14
364.30	1062.90
364.51	1042.42
364.72	1064.94
364.93	1064.94
365.13	1103.86
365.34	1128.43
365.55	1128.43
365.76	1013.74
365.97	1050.61
366.17	1093.62
366.38	1126.38
366.59	1075.18
366.80	1165.29
367.01	1095.66
367.21	1103.86
367.42	1165.29
367.63	1066.99
367.84	1081.33
368.05	1058.80
368.25	1071.09
368.46	1075.18
368.67	1046.51
368.88	1085.42
369.08	1142.77
369.29	1159.15
369.50	1073.14
369.71	1034.22
369.92	1064.94
370.12	1073.14
370.33	1099.76
370.54	1042.42
370.75	1093.62
370.95	1005.55
371.16	1144.81
371.37	1083.38
371.58	987.12
371.78	1159.15
371.99	1056.75
372.20	1052.66
372.41	1107.95
372.61	1048.56
372.82	976.88
373.03	1026.03
373.24	1140.72
373.45	993.26
373.65	1107.95
373.86	1017.84
374.07	1099.76
374.28	1054.70
374.48	1105.90
374.69	1124.33
374.90	1087.47
375.11	1081.33
375.31	1181.68
375.52	1091.57
375.73	1193.97
375.93	1083.38
376.14	1118.19
376.35	1116.14
376.56	1136.62
376.76	1066.99
376.97	1036.27
377.18	1083.38
377.39	1023.98
377.59	1062.90
377.80	1030.13
378.01	1042.42
378.22	1089.52
378.42	1101.81
378.63	1073.14
378.84	1007.60
379.04	1155.05
379.25	1130.48
379.46	970.74
379.67	1101.81
379.87	1204.21
380.08	1091.57
380.29	1023.98
380.50	1130.48
380.70	1075.18
380.91	1087.47
381.12	1062.90
381.32	1091.57
381.53	1101.81
381.74	1079.28
381.95	1122.29
382.15	1050.61
382.36	1030.13
382.57	1091.57
382.77	1064.94
382.98	1126.38
383.19	1081.33
383.39	1017.84
383.60	1026.03
383.81	1060.85
384.02	1066.99
384.22	1110.00
384.43	1015.79
384.64	1153.01
384.84	1085.42
385.05	1091.57
385.26	1136.62
385.46	1110.00
385.67	1138.67
385.88	1087.47
386.08	1089.52
386.29	1181.68
386.50	1130.48
386.70	1116.14
386.91	1005.55
387.12	1056.75
387.33	1056.75
387.53	1083.38
387.74	1077.23
387.95	1110.00
388.15	1005.55
388.36	1069.04
388.57	1034.22
388.77	999.41
388.98	1103.86
389.19	1165.29
389.39	1066.99
389.60	1087.47
389.81	1120.24
390.01	1054.70
390.22	1085.42
390.43	1030.13
390.63	1046.51
390.84	1105.90
391.05	1028.08
391.25	1142.77
391.46	1036.27
391.67	1058.80
391.87	1089.52
392.08	1099.76
392.28	972.79
392.49	1066.99
392.70	1124.33
392.90	1105.90
393.11	1050.61
393.32	1095.66
393.52	1064.94
393.73	1110.00
393.94	1105.90
394.14	1134.57
394.35	1134.57
394.56	1120.24
394.76	1103.86
394.97	1050.61
395.17	1048.56
395.38	1052.66
395.59	1019.89
395.79	1122.29
396.00	1040.37
396.21	1091.57
396.41	1044.46
396.62	1052.66
396.83	1091.57
397.03	1099.76
397.24	1091.57
397.44	1093.62
397.65	1142.77
397.86	1120.24
398.06	1093.62
398.27	1142.77
398.47	1177.58
398.68	1036.27
398.89	1077.23
399.09	1075.18
399.30	1050.61
399.51	1138.67
399.71	1087.47
399.92	1017.84
400.12	1036.27
400.33	1091.57
400.54	1105.90
400.74	1030.13
400.95	1026.03
401.15	1073.14
401.36	1048.56
401.57	1073.14
401.77	1054.70
401.98	1069.04
402.18	1103.86
402.39	1126.38
402.60	1085.42
402.80	1163.25
403.01	960.50
403.21	1058.80
403.42	1036.27
403.63	1118.19
403.83	985.07
404.04	1110.00
404.24	1093.62
404.45	1093.62
404.65	1167.34
404.86	983.02
405.07	1142.77
405.27	1001.46
405.48	1001.46
405.68	1089.52
405.89	1161.20
406.10	1097.71
406.30	1058.80
406.51	1101.81
406.71	1032.18
406.92	1062.90
407.12	1056.75
407.33	1017.84
407.53	1132.53
407.74	1077.23
407.95	1083.38
408.15	1134.57
408.36	1017.84
408.56	1112.05
408.77	1023.98
408.97	1114.10
409.18	1134.57
409.39	1073.14
409.59	1116.14
409.80	1089.52
410.00	1050.61
410.21	1052.66
410.41	1038.32
410.62	1087.47
410.82	1038.32
411.03	1163.25
411.23	1114.10
411.44	1042.42
411.65	1103.86
411.85	1093.62
412.06	1066.99
412.26	1097.71
412.47	1202.16
412.67	1097.71
412.88	1056.75
413.08	1036.27
413.29	968.69
413.49	1036.27
413.70	1126.38
413.90	1064.94
414.11	1093.62
414.31	1116.14
414.52	1017.84
414.73	1114.10
414.93	1066.99
415.14	1007.60
415.34	1026.03
415.55	1099.76
415.75	1028.08
415.96	1046.51
416.16	1017.84
416.37	1048.56
416.57	1056.75
416.78	1099.76
416.98	1085.42
417.19	1066.99
417.39	1036.27
417.60	1060.85
417.80	1069.04
418.01	1112.05
418.21	1005.55
418.42	1159.15
418.62	1042.42
418.83	1079.28
419.03	1060.85
419.24	999.41
419.44	1132.53
419.65	1118.19
419.85	1085.42
420.06	1157.10
420.26	1077.23
420.47	1075.18
420.67	1103.86
420.88	1066.99
421.08	1023.98
421.29	1089.52
421.49	1095.66
421.70	1116.14
421.90	1101.81
422.11	1058.80
422.31	1159.15
422.52	1134.57
422.72	1091.57
422.93	1112.05
423.13	1116.14
423.34	1007.60
423.54	1066.99
423.74	1056.75
423.95	970.74
424.15	1040.37
424.36	991.22
424.56	1083.38
424.77	1044.46
424.97	1048.56
425.18	1007.60
425.38	1023.98
425.59	1081.33
425.79	1097.71
426.00	1087.47
426.20	1048.56
426.40	1077.23
426.61	1105.90
426.81	1138.67
427.02	1081.33
427.22	1097.71
427.43	1103.86
427.63	1099.76
427.84	1083.38
428.04	1064.94
428.25	1112.05
428.45	1050.61
428.65	1052.66
428.86	1150.96
429.06	1107.95
429.27	1066.99
429.47	1013.74
429.68	1064.94
429.88	1083.38
430.09	1155.05
430.29	1136.62
430.49	1058.80
430.70	1017.84
430.90	1134.57
431.11	1021.94
431.31	1023.98
431.52	1042.42
431.72	1079.28
431.92	1050.61
432.13	1128.43
432.33	1017.84
432.54	1077.23
432.74	1058.80
432.94	1034.22
433.15	1056.75
433.35	952.31
433.56	1105.90
433.76	1073.14
433.97	1126.38
434.17	1056.75
434.37	1126.38
434.58	1069.04
434.78	1097.71
434.99	1124.33
435.19	1101.81
435.39	1054.70
435.60	1099.76
435.80	1048.56
436.01	1026.03
436.21	1050.61
436.41	1056.75
436.62	1056.75
436.82	1091.57
437.03	1101.81
437.23	1058.80
437.43	1089.52
437.64	1075.18
437.84	1083.38
438.05	1062.90
438.25	1040.37
438.45	1110.00
438.66	1163.25
438.86	1105.90
439.06	1179.63
439.27	1179.63
439.47	1046.51
439.68	1105.90
439.88	1038.32
440.08	1079.28
440.29	1069.04
440.49	1099.76
440.69	1085.42
440.90	1093.62
441.10	1103.86
441.31	1081.33
441.51	1054.70
441.71	1128.43
441.92	1058.80
442.12	1105.90
442.32	1075.18
442.53	1042.42
442.73	1040.37
442.94	1071.09
443.14	1058.80
443.34	1087.47
443.55	983.02
443.75	1023.98
443.95	1066.99
444.16	1075.18
444.36	1052.66
444.56	1087.47
444.77	1103.86
444.97	1159.15
445.17	1038.32
445.38	1085.42
445.58	1044.46
445.78	1062.90
445.99	1023.98
446.19	1083.38
446.39	978.93
446.60	1042.42
446.80	1153.01
447.00	1130.48
447.21	989.17
447.41	1026.03
447.61	1093.62
447.82	1062.90
448.02	1134.57
448.22	1118.19
448.43	1021.94
448.63	1118.19
448.83	1042.42
449.04	1103.86
449.24	1011.70
449.44	1159.15
449.65	1077.23
449.85	1028.08
450.05	1093.62
450.26	1116.14
450.46	1015.79
450.66	1073.14
450.87	1003.50
451.07	1099.76
451.27	1048.56
451.47	1050.61
451.68	1091.57
451.88	1030.13
452.08	1048.56
452.29	1107.95
452.49	1062.90
452.69	1083.38
452.90	1038.32
453.10	1064.94
453.30	1071.09
453.51	1081.33
453.71	1032.18
453.91	1054.70
454.11	1032.18
454.32	1075.18
454.52	1114.10
454.72	1071.09
454.93	1069.04
455.13	1116.14
455.33	1085.42
455.53	1073.14
455.74	1165.29
455.94	1042.42
456.14	1042.42
456.35	1071.09
456.55	1118.19
456.75	1017.84
456.95	1087.47
457.16	1075.18
457.36	1069.04
457.56	1015.79
457.76	1050.61
457.97	1079.28
458.17	1114.10
458.37	1066.99
458.57	1034.22
458.78	1044.46
458.98	1114.10
459.18	1017.84
459.39	1153.01
459.59	1146.86
459.79	1146.86
459.99	1097.71
460.20	1118.19
460.40	1136.62
460.60	1011.70
460.80	1103.86
461.01	1116.14
461.21	1066.99
461.41	1073.14
461.61	1148.91
461.82	1050.61
462.02	1122.29
462.22	1054.70
462.42	1085.42
462.63	1083.38
462.83	1132.53
463.03	1052.66
463.23	1097.71
463.43	1069.04
463.64	1099.76
463.84	1036.27
464.04	1097.71
464.24	1060.85
464.45	1091.57
464.65	1093.62
464.85	1126.38
465.05	1048.56
465.26	1095.66
465.46	1155.05
465.66	1204.21
465.86	1054.70
466.06	1122.29
466.27	1120.24
466.47	1130.48
466.67	1069.04
466.87	1134.57
467.08	1118.19
467.28	1073.14
467.48	1060.85
467.68	1116.14
467.88	1079.28
468.09	1093.62
468.29	999.41
468.49	1116.14
468.69	1036.27
468.89	1083.38
469.10	1099.76
469.30	1056.75
469.50	1079.28
469.70	1056.75
469.90	1089.52
470.11	1093.62
470.31	1056.75
470.51	1028.08
470.71	1026.03
470.91	1050.61
471.11	1040.37
471.32	980.98
471.52	1161.20
471.72	1103.86
471.92	1128.43
472.12	1120.24
472.33	1073.14
472.53	1034.22
472.73	1013.74
472.93	1099.76
473.13	1093.62
473.33	1110.00
473.54	1081.33
473.74	1155.05
473.94	1132.53
474.14	1097.71
474.34	1079.28
474.55	1089.52
474.75	1120.24
474.95	1046.51
475.15	1185.77
475.35	1126.38
475.55	1116.14
475.75	1032.18
475.96	1069.04
476.16	1062.90
476.36	1105.90
476.56	1089.52
476.76	1140.72
476.96	1116.14
477.17	1054.70
477.37	1144.81
477.57	1062.90
477.77	1050.61
477.97	1177.58
478.17	1122.29
478.37	1138.67
478.58	1038.32
478.78	1107.95
478.98	1112.05
479.18	1028.08
479.38	1099.76
479.58	1075.18
479.78	1056.75
479.99	1105.90
480.19	1093.62
480.39	985.07
480.59	1058.80
480.79	1069.04
480.99	1054.70
481.19	1083.38
481.39	1060.85
481.60	1103.86
481.80	1050.61
482.00	1075.18
482.20	1118.19
482.40	1093.62
482.60	1134.57
482.80	1093.62
483.00	1005.55
483.20	1116.14
483.41	1001.46
483.61	1118.19
483.81	1091.57
484.01	1095.66
484.21	1163.25
484.41	1023.98
484.61	1056.75
484.81	995.31
485.01	1120.24
485.22	1146.86
485.42	1085.42
485.62	1032.18
485.82	1083.38
486.02	1081.33
486.22	1056.75
486.42	1054.70
486.62	1054.70
486.82	1075.18
487.02	1073.14
487.22	987.12
487.43	1144.81
487.63	1161.20
487.83	1112.05
488.03	1097.71
488.23	1023.98
488.43	1128.43
488.63	1056.75
488.83	1052.66
489.03	1110.00
489.23	1105.90
489.43	1148.91
489.63	999.41
489.83	987.12
490.04	1114.10
490.24	1103.86
490.44	1091.57
490.64	1058.80
490.84	1075.18
491.04	1185.77
491.24	1093.62
491.44	1097.71
491.64	1038.32
491.84	1101.81
492.04	1058.80
492.24	1060.85
492.44	1204.21
492.64	1015.79
492.84	1107.95
493.04	1128.43
493.24	1081.33
493.45	1038.32
493.65	1013.74
493.85	1091.57
494.05	1064.94
494.25	1144.81
494.45	1122.29
494.65	1097.71
494.85	1097.71
495.05	1050.61
495.25	1105.90
495.45	987.12
495.65	1153.01
495.85	1089.52
496.05	1046.51
496.25	1013.74
496.45	1013.74
496.65	1077.23
496.85	999.41
497.05	1044.46
497.25	1030.13
497.45	974.83
497.65	1095.66
497.85	1110.00
498.05	1032.18
498.25	1077.23
498.45	1013.74
498.65	1132.53
498.85	1124.33
499.05	1140.72
499.25	1073.14
499.45	1085.42
499.65	1048.56
499.85	1075.18
500.05	1089.52
500.25	1075.18
500.45	1066.99
500.65	1107.95
500.85	1034.22
501.05	1056.75
501.25	1044.46
501.45	1099.76
501.65	1099.76
501.85	1017.84
502.05	1134.57
502.25	1056.75
502.45	1056.75
502.65	1054.70
502.85	1060.85
503.05	1026.03
503.25	1064.94
503.45	1101.81
503.65	1073.14
503.85	1132.53
504.05	1011.70
504.25	1064.94
504.45	1138.67
504.65	921.59
504.85	1069.04
505.05	1126.38
505.25	1003.50
505.45	1150.96
505.65	1042.42
505.85	1066.99
506.05	1064.94
506.25	1085.42
506.45	1118.19
506.65	1099.76
506.85	1030.13
507.05	1169.39
507.25	974.83
507.45	1097.71
507.65	1050.61
507.85	1073.14
508.04	1099.76
508.24	1079.28
508.44	1155.05
508.64	1069.04
508.84	1114.10
509.04	1128.43
509.24	1114.10
509.44	1073.14
509.64	1087.47
509.84	1101.81
510.04	1048.56
510.24	1032.18
510.44	1044.46
510.64	1007.60
510.84	1173.49
511.04	1058.80
511.24	1075.18
511.43	1153.01
511.63	1015.79
511.83	1054.70
512.03	1083.38
512.23	1083.38
512.43	1062.90
512.63	1087.47
512.83	1099.76
513.03	1064.94
513.23	1157.10
513.43	1064.94
513.63	1089.52
513.83	1148.91
514.02	1048.56
514.22	1103.86
514.42	1042.42
514.62	1040.37
514.82	1148.91
515.02	995.31
515.22	1056.75
515.42	1073.14
515.62	1122.29
515.82	1126.38
516.02	1066.99
516.21	1124.33
516.41	1077.23
516.61	1177.58
516.81	1040.37
517.01	1105.90
517.21	1071.09
517.41	1038.32
517.61	1079.28
517.81	1069.04
518.00	1056.75
518.20	1075.18
518.40	1069.04
518.60	1089.52
518.80	1048.56
519.00	1040.37
519.20	1134.57
519.40	1114.10
519.60	1017.84
519.79	1077.23
519.99	1134.57
520.19	1107.95
520.39	1040.37
520.59	1091.57
520.79	1110.00
520.99	1077.23
521.18	1019.89
521.38	991.22
521.58	1030.13
521.78	1040.37
521.98	1060.85
522.18	1044.46
522.38	1105.90
522.58	1062.90
522.77	1118.19
522.97	1105.90
523.17	1073.14
523.37	1101.81
523.57	1134.57
523.77	1011.70
523.96	1066.99
524.16	1048.56
524.36	1114.10
524.56	1097.71
524.76	1140.72
524.96	1052.66
525.16	993.26
525.35	1087.47
525.55	1050.61
525.75	1120.24
525.95	1062.90
526.15	1034.22
526.35	1095.66
526.54	1081.33
526.74	1058.80
526.94	1054.70
527.14	1019.89
527.34	1167.34
527.54	1038.32
527.73	1085.42
527.93	1101.81
528.13	1073.14
528.33	1040.37
528.53	1138.67
528.72	1110.00
528.92	1103.86
529.12	1023.98
529.32	1064.94
529.52	1134.57
529.72	1136.62
529.91	1075.18
530.11	1038.32
530.31	1089.52
530.51	1071.09
530.71	1046.51
530.90	1007.60
531.10	1142.77
531.30	1148.91
531.50	1105.90
531.70	1087.47
531.89	989.17
532.09	1038.32
532.29	1060.85
532.49	1091.57
532.69	1173.49
532.88	1095.66
533.08	1060.85
533.28	1073.14
533.48	1058.80
533.67	1085.42
533.87	1146.86
534.07	1134.57
534.27	1079.28
534.47	1042.42
534.66	1015.79
534.86	1075.18
535.06	1101.81
535.26	1019.89
535.45	1140.72
535.65	1097.71
535.85	1036.27
536.05	1040.37
536.24	1095.66
536.44	1040.37
536.64	1079.28
536.84	1122.29
537.04	1114.10
537.23	1097.71
537.43	1060.85
537.63	1083.38
537.83	1052.66
538.02	1093.62
538.22	1112.05
538.42	1081.33
538.62	1087.47
538.81	1097.71
539.01	1144.81
539.21	1144.81
539.41	1050.61
539.60	1054.70
539.80	1089.52
540.00	1105.90
540.20	1173.49
540.39	1069.04
540.59	1066.99
540.79	1091.57
540.98	1036.27
541.18	1050.61
541.38	1114.10
541.58	1097.71
541.77	1107.95
541.97	1118.19
542.17	1118.19
542.37	1046.51
542.56	1093.62
542.76	1089.52
542.96	1030.13
543.15	1077.23
543.35	1062.90
543.55	1056.75
543.75	1073.14
543.94	1048.56
544.14	1095.66
544.34	1107.95
544.53	1112.05
544.73	1136.62
544.93	1077.23
545.13	1120.24
545.32	1089.52
545.52	1089.52
545.72	1062.90
545.91	1054.70
546.11	1091.57
546.31	1073.14
546.50	1044.46
546.70	1142.77
546.90	1099.76
547.10	1155.05
547.29	1099.76
547.49	1087.47
547.69	1062.90
547.88	1107.95
548.08	1075.18
548.28	1175.53
548.47	1079.28
548.67	1122.29
548.87	1023.98
549.06	1048.56
549.26	1075.18
549.46	1140.72
549.65	1073.14
549.85	1060.85
550.05	1120.24
550.24	1091.57
550.44	1112.05
550.64	1093.62
550.83	1112.05
551.03	1122.29
551.23	1087.47
551.42	1116.14
551.62	1060.85
551.82	1136.62
552.01	1089.52
552.21	1103.86
552.41	1079.28
552.60	1101.81
552.80	1095.66
553.00	1103.86
553.19	1038.32
553.39	1052.66
553.59	1054.70
553.78	1017.84
553.98	1077.23
554.18	1083.38
554.37	1003.50
554.57	1066.99
554.76	1066.99
554.96	1200.11
555.16	1138.67
555.35	1099.76
555.55	1079.28
555.75	1134.57
555.94	1122.29
556.14	1032.18
556.34	1089.52
556.53	1032.18
556.73	1032.18
556.92	1146.86
557.12	1042.42
557.32	1069.04
557.51	1093.62
557.71	1218.54
557.91	1146.86
558.10	1155.05
558.30	1046.51
558.49	1066.99
558.69	1073.14
558.89	1114.10
559.08	1085.42
559.28	1200.11
559.47	1134.57
559.67	1163.25
559.87	1023.98
560.06	1023.98
560.26	1105.90
560.45	1105.90
560.65	1153.01
560.85	1191.92
561.04	1103.86
561.24	1097.71
561.43	1101.81
561.63	1032.18
561.83	1073.14
562.02	1183.73
562.22	1091.57
562.41	1124.33
562.61	1040.37
562.81	995.31
563.00	1083.38
563.20	1001.46
563.39	1075.18
563.59	1048.56
563.78	976.88
563.98	1071.09
564.18	1189.87
564.37	1179.63
564.57	1120.24
564.76	1122.29
564.96	1077.23
565.15	1081.33
565.35	1093.62
565.55	1062.90
565.74	1097.71
565.94	1042.42
566.13	1097.71
566.33	1091.57
566.52	1028.08
566.72	1079.28
566.91	1198.06
567.11	987.12
567.31	1069.04
567.50	1066.99
567.70	1050.61
567.89	1056.75
568.09	1148.91
568.28	1146.86
568.48	1097.71
568.67	1013.74
568.87	1179.63
569.06	1114.10
569.26	1064.94
569.46	1060.85
569.65	954.35
569.85	1023.98
570.04	1148.91
570.24	1136.62
570.43	1112.05
570.63	1105.90
570.82	1056.75
571.02	1013.74
571.21	1017.84
571.41	1116.14
571.60	1116.14
571.80	1066.99
571.99	1093.62
572.19	1169.39
572.38	1050.61
572.58	1112.05
572.77	1083.38
572.97	1083.38
573.16	1019.89
573.36	1050.61
573.55	1089.52
573.75	1075.18
573.94	1120.24
574.14	1073.14
574.33	1066.99
574.53	1034.22
574.72	1122.29
574.92	1019.89
575.11	1120.24
575.31	1023.98
575.50	1161.20
575.70	1054.70
575.89	1128.43
576.09	1105.90
576.28	1064.94
576.48	1138.67
576.67	1085.42
576.87	1130.48
577.06	1112.05
577.26	1017.84
577.45	1101.81
577.65	1107.95
577.84	1091.57
578.04	1087.47
578.23	1052.66
578.43	1026.03
578.62	1091.57
578.82	1054.70
579.01	1116.14
579.21	1077.23
579.40	1093.62
579.59	1056.75
579.79	1034.22
579.98	1044.46
580.18	1101.81
580.37	1038.32
580.57	1114.10
580.76	1097.71
580.96	1095.66
581.15	1114.10
581.35	1110.00
581.54	1101.81
581.74	1099.76
581.93	1112.05
582.12	1140.72
582.32	1120.24
582.51	1126.38
582.71	1132.53
582.90	1060.85
583.10	1062.90
583.29	1163.25
583.48	1095.66
583.68	1126.38
583.87	1130.48
584.07	1091.57
584.26	1060.85
584.46	1107.95
584.65	1036.27
584.84	983.02
585.04	1066.99
585.23	1140.72
585.43	1093.62
585.62	1085.42
585.82	1032.18
586.01	1052.66
586.20	1124.33
586.40	1054.70
586.59	1198.06
586.79	1132.53
586.98	1044.46
587.18	1040.37
587.37	1116.14
587.56	1060.85
587.76	1083.38
587.95	1132.53
588.15	1075.18
588.34	1148.91
588.53	1099.76
588.73	1062.90
588.92	1052.66
589.12	1052.66
589.31	1095.66
589.50	1054.70
589.70	1081.33
589.89	1150.96
590.08	1066.99
590.28	1089.52
590.47	1163.25
590.67	1034.22
590.86	1085.42
591.05	1030.13
591.25	1118.19
591.44	1042.42
591.64	1103.86
591.83	1114.10
592.02	1036.27
592.22	1163.25
592.41	1110.00
592.60	1110.00
592.80	1165.29
592.99	1101.81
593.18	1220.59
593.38	962.55
593.57	1103.86
593.77	1042.42
593.96	1040.37
594.15	1040.37
594.35	1071.09
594.54	1054.70
594.73	1062.90
594.93	1056.75
595.12	1093.62
595.31	1120.24
595.51	1120.24
595.70	1116.14
595.89	1150.96
596.09	1071.09
596.28	1155.05
596.47	1013.74
596.67	1081.33
596.86	1009.65
597.06	1112.05
597.25	1126.38
597.44	1064.94
597.64	1026.03
597.83	1013.74
598.02	1038.32
598.22	1122.29
598.41	1060.85
598.60	1066.99
598.79	1060.85
598.99	1081.33
599.18	1060.85
599.37	1050.61
599.57	1167.34
599.76	1060.85
599.95	1081.33
600.15	1103.86
600.34	1114.10
600.53	1122.29
600.73	1083.38
600.92	1128.43
601.11	1030.13
601.31	1114.10
601.50	985.07
601.69	1159.15
601.88	1138.67
602.08	1114.10
602.27	1030.13
602.46	1060.85
602.66	1083.38
602.85	1107.95
603.04	1103.86
603.24	1081.33
603.43	1173.49
603.62	1146.86
603.81	1126.38
604.01	978.93
604.20	1124.33
604.39	1023.98
604.59	1032.18
604.78	1044.46
604.97	1066.99
605.16	1038.32
605.36	1110.00
605.55	1075.18
605.74	1036.27
605.94	1116.14
606.13	1007.60
606.32	1085.42
606.51	1079.28
606.71	1101.81
606.90	1009.65
607.09	1073.14
607.28	1146.86
607.48	1001.46
607.67	1093.62
607.86	1089.52
608.05	1130.48
608.25	1011.70
608.44	1165.29
608.63	1087.47
608.82	1056.75
609.02	1103.86
609.21	1081.33
609.40	1114.10
609.59	1032.18
609.79	1069.04
609.98	1073.14
610.17	1095.66
610.36	1089.52
610.56	1114.10
610.75	1075.18
610.94	1032.18
611.13	1095.66
611.33	1085.42
611.52	1128.43
611.71	1093.62
611.90	1073.14
612.09	1105.90
612.29	1073.14
612.48	1091.57
612.67	1040.37
612.86	1073.14
613.06	1030.13
613.25	1097.71
613.44	1091.57
613.63	983.02
613.82	1118.19
614.02	1091.57
614.21	1097.71
614.40	1079.28
614.59	1120.24
614.78	1081.33
614.98	1081.33
615.17	1128.43
615.36	1165.29
615.55	1103.86
615.74	1040.37
615.94	1153.01
616.13	1177.58
616.32	1079.28
616.51	1013.74
616.70	1081.33
616.90	1073.14
617.09	1097.71
617.28	1066.99
617.47	1163.25
617.66	1095.66
617.86	1091.57
618.05	1064.94
618.24	1042.42
618.43	1142.77
618.62	1026.03
618.81	1064.94
619.01	1054.70
619.20	1030.13
619.39	1054.70
619.58	1050.61
619.77	1087.47
619.96	1032.18
620.16	1026.03
620.35	1159.15
620.54	1075.18
620.73	1050.61
620.92	1120.24
621.11	1083.38
621.31	1015.79
621.50	1064.94
621.69	1060.85
621.88	1044.46
622.07	1165.29
622.26	1034.22
622.46	1044.46
622.65	1062.90
622.84	1118.19
623.03	1064.94
623.22	1134.57
623.41	1089.52
623.60	1052.66
623.80	1116.14
623.99	1017.84
624.18	1134.57
624.37	1081.33
624.56	1052.66
624.75	1089.52
624.94	1044.46
625.13	1081.33
625.33	1046.51
625.52	1077.23
625.71	1105.90
625.90	1126.38
626.09	1023.98
626.28	991.22
626.47	1120.24
626.66	1052.66
626.86	1114.10
627.05	1011.70
627.24	1107.95
627.43	1148.91
627.62	1122.29
627.81	1060.85
628.00	1005.55
628.19	1075.18
628.38	978.93
628.57	1103.86
628.77	1179.63
628.96	1148.91
629.15	1032.18
629.34	1116.14
629.53	1091.57
629.72	1011.70
629.91	1034.22
630.10	1120.24
630.29	1105.90
630.48	1069.04
630.68	1064.94
630.87	1081.33
631.06	1056.75
631.25	1032.18
631.44	1069.04
631.63	1054.70
631.82	1146.86
632.01	1062.90
632.20	1054.70
632.39	1056.75
632.58	1060.85
632.77	1126.38
632.96	1036.27
633.15	1081.33
633.35	1095.66
633.54	1114.10
633.73	1130.48
633.92	1112.05
634.11	1060.85
634.30	1105.90
634.49	1101.81
634.68	1101.81
634.87	1066.99
635.06	1073.14
635.25	1150.96
635.44	1044.46
635.63	1142.77
635.82	1026.03
636.01	1050.61
636.20	1167.34
636.39	1126.38
636.58	1105.90
636.77	1075.18
636.97	1101.81
637.16	1036.27
637.35	1107.95
637.54	1116.14
637.73	1112.05
637.92	1081.33
638.11	1105.90
638.30	1144.81
638.49	1064.94
638.68	1105.90
638.87	1083.38
639.06	1023.98
639.25	1058.80
639.44	1093.62
639.63	1060.85
639.82	1048.56
640.01	1019.89
640.20	1023.98
640.39	1118.19
640.58	1105.90
640.77	1153.01
640.96	1142.77
641.15	1142.77
641.34	1142.77
641.53	1062.90
641.72	1069.04
641.91	1081.33
642.10	1069.04
642.29	1054.70
642.48	1110.00
642.67	1015.79
642.86	1017.84
643.05	1058.80
643.24	1175.53
643.43	1155.05
643.62	1050.61
643.81	1081.33
644.00	1179.63
644.19	1060.85
644.38	1138.67
644.57	1099.76
644.76	1060.85
644.95	1112.05
645.14	1112.05
645.33	1128.43
645.52	1107.95
645.71	1023.98
645.90	1044.46
646.09	1040.37
646.28	1075.18
646.46	1085.42
646.65	1099.76
646.84	1148.91
647.03	1101.81
647.22	1153.01
647.41	1140.72
647.60	1042.42
647.79	1083.38
647.98	1110.00
648.17	1056.75
648.36	1083.38
648.55	1058.80
648.74	1003.50
648.93	1071.09
649.12	1126.38
649.31	1071.09
649.50	1128.43
649.69	1048.56
649.88	1146.86
650.06	1093.62
650.25	1075.18
650.44	999.41
650.63	1126.38
650.82	964.59
651.01	1093.62
651.20	1058.80
651.39	962.55
651.58	1114.10
651.77	1163.25
651.96	1163.25
652.15	1107.95
652.34	1040.37
652.52	1116.14
652.71	1105.90
652.90	1054.70
653.09	1107.95
653.28	1017.84
653.47	1007.60
653.66	1075.18
653.85	976.88
654.04	1079.28
654.23	1007.60
654.42	1101.81
654.60	1089.52
654.79	1079.28
654.98	1101.81
655.17	968.69
655.36	1112.05
655.55	1134.57
655.74	1032.18
655.93	1099.76
656.12	1089.52
656.30	1023.98
656.49	1132.53
656.68	1112.05
656.87	1077.23
657.06	1075.18
657.25	1001.46
657.44	1206.25
657.63	999.41
657.82	1034.22
658.00	1122.29
658.19	1064.94
658.38	1103.86
658.57	1036.27
658.76	1071.09
658.95	989.17
659.14	1097.71
659.32	1118.19
659.51	1046.51
659.70	1120.24
659.89	1040.37
660.08	1046.51
660.27	1095.66
660.46	966.64
660.64	1011.70
660.83	1071.09
661.02	1011.70
661.21	1130.48
661.40	1089.52
661.59	1071.09
661.78	1105.90
661.96	1042.42
662.15	1095.66
662.34	1015.79
662.53	1042.42
662.72	1114.10
662.91	1042.42
663.09	1026.03
663.28	1107.95
663.47	1062.90
663.66	1032.18
663.85	1099.76
664.03	1079.28
664.22	1089.52
664.41	1093.62
664.60	1140.72
664.79	1093.62
664.98	1073.14
665.16	1042.42
665.35	1083.38
665.54	1136.62
665.73	1120.24
665.92	1064.94
666.10	1114.10
666.29	1066.99
666.48	1081.33
666.67	1208.30
666.86	1085.42
667.04	1064.94
667.23	1105.90
667.42	1089.52
667.61	1079.28
667.80	1083.38
667.98	1023.98
668.17	1132.53
668.36	1081.33
668.55	1009.65
668.74	1062.90
668.92	1040.37
669.11	1167.34
669.30	1038.32
669.49	1073.14
669.68	1011.70
669.86	1110.00
670.05	1032.18
670.24	1128.43
670.43	1083.38
670.61	1097.71
670.80	1107.95
670.99	1093.62
671.18	1077.23
671.36	1103.86
671.55	1050.61
671.74	1120.24
671.93	1075.18
672.11	1120.24
672.30	1013.74
672.49	1146.86
672.68	1066.99
672.87	1218.54
673.05	1040.37
673.24	1118.19
673.43	1095.66
673.62	1105.90
673.80	1073.14
673.99	1107.95
674.18	1079.28
674.36	1118.19
674.55	980.98
674.74	995.31
674.93	1021.94
675.11	1112.05
675.30	1064.94
675.49	1069.04
675.68	1083.38
675.86	1042.42
676.05	1050.61
676.24	1171.44
676.43	1032.18
676.61	1128.43
676.80	1077.23
676.99	1122.29
677.17	1124.33
677.36	1089.52
677.55	1101.81
677.74	1138.67
677.92	1048.56
678.11	1079.28
678.30	1118.19
678.48	1046.51
678.67	1130.48
678.86	1056.75
679.04	991.22
679.23	1087.47
679.42	1030.13
679.61	1030.13
679.79	1171.44
679.98	1105.90
680.17	1085.42
680.35	1120.24
680.54	1056.75
680.73	1130.48
680.91	1134.57
681.10	1089.52
681.29	1118.19
681.47	1124.33
681.66	1079.28
681.85	1138.67
682.04	1105.90
682.22	1093.62
682.41	1193.97
682.60	991.22
682.78	1052.66
682.97	1110.00
683.16	1144.81
683.34	1066.99
683.53	1128.43
683.72	1005.55
683.90	999.41
684.09	1066.99
684.28	1099.76
684.46	1058.80
684.65	1005.55
684.83	1069.04
685.02	1093.62
685.21	1183.73
685.39	999.41
685.58	1044.46
685.77	1087.47
685.95	1073.14
686.14	1155.05
686.33	1120.24
686.51	1118.19
686.70	1171.44
686.89	1046.51
687.07	1089.52
687.26	1081.33
687.44	1081.33
687.63	1114.10
687.82	1009.65
688.00	1124.33
688.19	1017.84
688.38	1083.38
688.56	1064.94
688.75	1046.51
688.93	1150.96
689.12	1062.90
689.31	1099.76
689.49	1075.18
689.68	1034.22
689.87	985.07
690.05	1054.70
690.24	1054.70
690.42	1066.99
690.61	1054.70
690.80	1202.16
690.98	1056.75
691.17	1107.95
691.35	1126.38
691.54	1077.23
691.73	1114.10
691.91	1036.27
692.10	1046.51
692.28	1077.23
692.47	1073.14
692.66	1087.47
692.84	1110.00
693.03	1120.24
693.21	1093.62
693.40	1114.10
693.59	1054.70
693.77	997.36
693.96	1069.04
694.14	1122.29
694.33	1140.72
694.51	1177.58
694.70	1054.70
694.89	1021.94
695.07	1099.76
695.26	1107.95
695.44	1071.09
695.63	1142.77
695.81	1114.10
696.00	1132.53
696.18	1095.66
696.37	1089.52
696.56	1099.76
696.74	1144.81
696.93	1066.99
697.11	1097.71
697.30	1097.71
697.48	1066.99
697.67	1023.98
697.85	1128.43
698.04	993.26
698.23	1103.86
698.41	1099.76
698.60	1110.00
698.78	1054.70
698.97	1155.05
699.15	1073.14
699.34	1093.62
699.52	1091.57
699.71	1126.38
699.89	1091.57
700.08	1116.14
700.26	1060.85
700.45	1032.18
700.63	1101.81
700.82	1173.49
701.01	1107.95
701.19	1091.57
701.38	980.98
701.56	1079.28
701.75	1093.62
701.93	1105.90
702.12	1107.95
702.30	1101.81
702.49	1066.99
702.67	1054.70
702.86	1021.94
703.04	1122.29
703.23	1159.15
703.41	1107.95
703.60	1069.04
703.78	1085.42
703.97	1116.14
704.15	1112.05
704.34	1066.99
704.52	1058.80
704.71	1071.09
704.89	1091.57
705.08	1118.19
705.26	1066.99
705.45	1089.52
705.63	1122.29
705.81	1093.62
706.00	1132.53
706.18	1107.95
706.37	1110.00
706.55	1011.70
706.74	1079.28
706.92	1081.33
707.11	1114.10
707.29	1089.52
707.48	1034.22
707.66	1126.38
707.85	1116.14
708.03	1050.61
708.22	1066.99
708.40	1066.99
708.58	1103.86
708.77	1103.86
708.95	1110.00
709.14	1144.81
709.32	1132.53
709.51	1075.18
709.69	1136.62
709.88	1054.70
710.06	1021.94
710.25	1101.81
710.43	1095.66
710.61	1028.08
710.80	1052.66
710.98	1099.76
711.17	1042.42
711.35	1064.94
711.54	1124.33
711.72	1089.52
711.90	1091.57
712.09	1085.42
712.27	1085.42
712.46	1075.18
712.64	1073.14
712.83	1148.91
713.01	1083.38
713.19	1140.72
713.38	1110.00
713.56	1099.76
713.75	1101.81
713.93	1083.38
714.11	1081.33
714.30	1093.62
714.48	1087.47
714.67	1015.79
714.85	1112.05
715.03	1060.85
715.22	1066.99
715.40	1058.80
715.59	1085.42
715.77	1114.10
715.95	1089.52
716.14	1034.22
716.32	1167.34
716.51	1130.48
716.69	1126.38
716.87	1120.24
717.06	983.02
717.24	1066.99
717.42	1089.52
717.61	1077.23
717.79	1091.57
717.98	1050.61
718.16	1013.74
718.34	1114.10
718.53	1089.52
718.71	1126.38
718.89	1023.98
719.08	1026.03
719.26	1062.90
719.45	1056.75
719.63	1144.81
719.81	1013.74
720.00	1089.52
720.18	1079.28
720.36	1163.25
720.55	1081.33
720.73	1069.04
720.91	1116.14
721.10	1019.89
721.28	1114.10
721.46	1046.51
721.65	1048.56
721.83	1001.46
722.01	1036.27
722.20	1071.09
722.38	1023.98
722.56	1112.05
722.75	1056.75
722.93	1073.14
723.11	1126.38
723.30	1015.79
723.48	1087.47
723.66	1130.48
723.85	1130.48
724.03	1167.34
724.21	1066.99
724.40	1132.53
724.58	1099.76
724.76	1101.81
724.95	1114.10
725.13	1056.75
725.31	1114.10
725.50	1040.37
725.68	1081.33
725.86	1105.90
726.05	1114.10
726.23	1040.37
726.41	1046.51
726.59	1075.18
726.78	1058.80
726.96	1148.91
727.14	1062.90
727.33	1066.99
727.51	1083.38
727.69	1038.32
727.87	1105.90
728.06	1114.10
728.24	1159.15
728.42	1087.47
728.61	1015.79
728.79	1099.76
728.97	993.26
729.15	1071.09
729.34	1116.14
729.52	1066.99
729.70	1087.47
729.89	1093.62
730.07	1054.70
730.25	1091.57
730.43	1136.62
730.62	1120.24
730.80	1105.90
730.98	1130.48
731.16	1075.18
731.35	1083.38
731.53	1120.24
731.71	1073.14
731.89	1077.23
732.08	1099.76
732.26	1128.43
732.44	1075.18
732.62	1044.46
732.81	1136.62
732.99	1048.56
733.17	1073.14
733.35	1095.66
733.54	1058.80
733.72	1142.77
733.90	1163.25
734.08	1179.63
734.27	1064.94
734.45	1089.52
734.63	1110.00
734.81	1060.85
735.00	1054.70
735.18	1081.33
735.36	1116.14
735.54	1073.14
735.72	1062.90
735.91	1085.42
736.09	1107.95
736.27	1054.70
736.45	1097.71
736.63	1011.70
736.82	1103.86
737.00	1054.70
737.18	1146.86
737.36	1120.24
737.55	1066.99
737.73	1052.66
737.91	1124.33
738.09	1118.19
738.27	1099.76
738.46	1054.70
738.64	1075.18
738.82	1034.22
739.00	1114.10
739.18	1097.71
739.36	1110.00
739.55	1110.00
739.73	1097.71
739.91	1001.46
740.09	1134.57
740.27	1058.80
740.46	1138.67
740.64	1034.22
740.82	1099.76
741.00	966.64
741.18	1081.33
741.36	1198.06
741.55	1118.19
741.73	1038.32
741.91	1038.32
742.09	1081.33
742.27	1122.29
742.45	1087.47
742.64	1056.75
742.82	1132.53
743.00	1146.86
743.18	1034.22
743.36	1110.00
743.54	1046.51
743.72	1062.90
743.91	1177.58
744.09	1081.33
744.27	1069.04
744.45	1136.62
744.63	1091.57
744.81	1114.10
744.99	976.88
745.18	1091.57
745.36	1066.99
745.54	1099.76
745.72	1054.70
745.90	1091.57
746.08	1060.85
746.26	1040.37
746.45	1101.81
746.63	1128.43
746.81	1097.71
746.99	1191.92
747.17	1128.43
747.35	1046.51
747.53	1097.71
747.71	1099.76
747.89	1048.56
748.08	1015.79
748.26	1105.90
748.44	1034.22
748.62	1048.56
748.80	1064.94
748.98	1116.14
749.16	1110.00
749.34	1064.94
749.52	1056.75
749.70	1091.57
749.89	1097.71
750.07	1064.94
750.25	1052.66
750.43	1083.38
750.61	1089.52
750.79	1095.66
750.97	1191.92
751.15	1030.13
751.33	1120.24
751.51	1120.24
751.69	1220.59
751.88	1089.52
752.06	1062.90
752.24	1138.67
752.42	1066.99
752.60	1054.70
752.78	1128.43
752.96	1107.95
753.14	1124.33
753.32	1026.03
753.50	1087.47
753.68	1093.62
753.86	1028.08
754.04	999.41
754.22	1075.18
754.40	1054.70
754.58	1056.75
754.76	952.31
754.95	1099.76
755.13	1128.43
755.31	1165.29
755.49	1077.23
755.67	1089.52
755.85	1079.28
756.03	1003.50
756.21	1118.19
756.39	1093.62
756.57	1054.70
756.75	1159.15
756.93	1054.70
757.11	997.36
757.29	1021.94
757.47	1116.14
757.65	1101.81
757.83	1058.80
758.01	1081.33
758.19	1034.22
758.37	1091.57
758.55	1050.61
758.73	1079.28
758.91	1134.57
759.09	1105.90
759.27	1040.37
759.45	1114.10
759.63	1091.57
759.81	1058.80
759.99	1081.33
760.17	1062.90
760.35	944.11
760.53	1071.09
760.71	1062.90
760.89	1001.46
761.07	1085.42
761.25	1097.71
761.43	1030.13
761.61	962.55
761.79	1060.85
761.97	1105.90
762.15	1146.86
762.33	1085.42
762.51	1105.90
762.69	1083.38
762.87	1126.38
763.05	1001.46
763.23	1085.42
763.41	1066.99
763.59	1071.09
763.77	1064.94
763.95	1130.48
764.13	1056.75
764.31	1048.56
764.49	989.17
764.67	1083.38
764.85	1069.04
765.03	1122.29
765.21	1052.66
765.38	1032.18
765.56	1099.76
765.74	1122.29
765.92	1095.66
766.10	1161.20
766.28	1042.42
766.46	1091.57
766.64	1026.03
766.82	1134.57
767.00	1021.94
767.18	1038.32
767.36	1110.00
767.54	1032.18
767.72	1066.99
767.90	1040.37
768.08	1114.10
768.26	1058.80
768.43	1048.56
768.61	1075.18
768.79	1114.10
768.97	1015.79
769.15	1140.72
769.33	1079.28
769.51	1064.94
769.69	1089.52
769.87	1011.70
770.05	1157.10
770.23	1079.28
770.40	1159.15
770.58	1069.04
770.76	1103.86
770.94	1083.38
771.12	1122.29
771.30	1044.46
771.48	1034.22
771.66	1097.71
771.84	1177.58
772.02	1153.01
772.19	1079.28
772.37	1034.22
772.55	1122.29
772.73	1075.18
772.91	1126.38
773.09	1069.04
773.27	1120.24
773.45	1097.71
773.63	1089.52
773.80	1138.67
773.98	1097.71
774.16	1146.86
774.34	1110.00
774.52	1050.61
774.70	1044.46
774.88	1077.23
775.05	1196.01
775.23	1134.57
775.41	1075.18
775.59	1046.51
775.77	1171.44
775.95	1116.14
776.13	1087.47
776.30	1058.80
776.48	1112.05
776.66	1066.99
776.84	1034.22
777.02	1085.42
777.20	1005.55
777.38	1066.99
777.55	1005.55
777.73	1122.29
777.91	1038.32
778.09	1066.99
778.27	1062.90
778.45	1138.67
778.62	1050.61
778.80	1036.27
778.98	1085.42
779.16	985.07
779.34	1077.23
779.51	1052.66
779.69	1021.94
779.87	1081.33
780.05	1026.03
780.23	1015.79
780.41	1075.18
780.58	1140.72
780.76	1062.90
780.94	1126.38
781.12	1040.37
781.30	1028.08
781.47	1066.99
781.65	1071.09
781.83	1073.14
782.01	1048.56
782.19	1071.09
782.36	1064.94
782.54	1118.19
782.72	1103.86
782.90	1097.71
783.08	1114.10
783.25	964.59
783.43	1083.38
783.61	1077.23
783.79	1093.62
783.96	972.79
784.14	1083.38
784.32	1052.66
784.50	1118.19
784.68	1132.53
784.85	1077.23
785.03	1130.48
785.21	1095.66
785.39	1023.98
785.56	1091.57
785.74	1114.10
785.92	1083.38
786.10	1015.79
786.27	1050.61
786.45	1044.46
786.63	1167.34
786.81	1089.52
786.98	1107.95
787.16	1105.90
787.34	1134.57
787.52	1128.43
787.69	1091.57
787.87	1038.32
788.05	1050.61
788.23	1105.90
788.40	1095.66
788.58	1097.71
788.76	1142.77
788.94	1019.89
789.11	1146.86
789.29	1087.47
789.47	1011.70
789.64	1116.14
789.82	1148.91
790.00	1099.76
790.18	1103.86
790.35	1124.33
790.53	1167.34
790.71	1110.00
790.89	1116.14
791.06	1128.43
791.24	1153.01
791.42	1091.57
791.59	1165.29
791.77	1138.67
791.95	1052.66
792.12	1066.99
792.30	1163.25
792.48	1165.29
792.66	1150.96
792.83	1026.03
793.01	1017.84
793.19	1105.90
793.36	1114.10
793.54	1120.24
793.72	1064.94
793.89	1150.96
794.07	1110.00
794.25	1118.19
794.42	1146.86
794.60	1107.95
794.78	1021.94
794.95	1085.42
795.13	1101.81
795.31	987.12
795.48	1060.85
795.66	1050.61
795.84	1099.76
796.01	1058.80
796.19	987.12
796.37	1058.80
796.54	1155.05
796.72	1163.25
796.90	1069.04
797.07	1001.46
797.25	1103.86
797.43	1048.56
797.60	1105.90
797.78	1132.53
797.96	1081.33
798.13	1159.15
798.31	1181.68
798.49	1110.00
798.66	1130.48
798.84	1081.33
799.01	1099.76
799.19	1060.85
799.37	1079.28
799.54	1044.46
799.72	1050.61
799.90	1120.24
800.07	1146.86
800.25	1099.76
800.43	1042.42
800.60	1114.10
800.78	1122.29
800.95	1058.80
801.13	1202.16
801.31	1073.14
801.48	1118.19
801.66	1042.42
801.83	1099.76
802.01	1077.23
802.19	1136.62
802.36	1058.80
802.54	1073.14
802.71	1130.48
802.89	989.17
803.07	1177.58
803.24	995.31
803.42	1099.76
803.59	1112.05
803.77	1101.81
803.95	1021.94
804.12	1116.14
804.30	1093.62
804.47	1058.80
804.65	1093.62
804.82	1077.23
805.00	1097.71
805.18	1081.33
805.35	1089.52
805.53	1150.96
805.70	1083.38
805.88	1114.10
806.05	983.02
806.23	1144.81
806.41	956.40
806.58	1116.14
806.76	1179.63
806.93	1062.90
807.11	989.17
807.28	1144.81
807.46	970.74
807.64	1134.57
807.81	1132.53
807.99	1099.76
808.16	1085.42
808.34	1116.14
808.51	1089.52
808.69	1023.98
808.86	1083.38
809.04	1038.32
809.21	1042.42
809.39	1042.42
809.56	1071.09
809.74	1052.66
809.92	1042.42
810.09	1099.76
810.27	1159.15
810.44	1101.81
810.62	1101.81
810.79	1066.99
810.97	974.83
811.14	1081.33
811.32	1021.94
811.49	1085.42
811.67	1118.19
811.84	1146.86
812.02	1114.10
812.19	1107.95
812.37	1159.15
812.54	1093.62
812.72	1066.99
812.89	1144.81
813.07	1079.28
813.24	1036.27
813.42	1015.79
813.59	1044.46
813.77	1114.10
813.94	1085.42
814.12	1066.99
814.29	1062.90
814.47	1052.66
814.64	1003.50
814.82	1128.43
814.99	1130.48
815.17	1146.86
815.34	1064.94
815.52	1189.87
815.69	1140.72
815.86	1120.24
816.04	1023.98
816.21	1126.38
816.39	1054.70
816.56	1097.71
816.74	1028.08
816.91	1173.49
817.09	1079.28
817.26	1050.61
817.44	1116.14
817.61	1122.29
817.79	1116.14
817.96	1085.42
818.13	1118.19
818.31	1153.01
818.48	1069.04
818.66	1155.05
818.83	1120.24
819.01	1081.33
819.18	1112.05
819.36	1032.18
819.53	1153.01
819.70	1077.23
819.88	1071.09
820.05	1040.37
820.23	1122.29
820.40	1038.32
820.58	1030.13
820.75	1075.18
820.92	1050.61
821.10	1101.81
821.27	1165.29
821.45	1126.38
821.62	1052.66
821.79	1038.32
821.97	1142.77
822.14	1198.06
822.32	1066.99
822.49	989.17
822.66	1064.94
822.84	1017.84
823.01	1089.52
823.19	1097.71
823.36	1161.20
823.53	1089.52
823.71	1161.20
823.88	1003.50
824.06	1077.23
824.23	1085.42
824.40	1091.57
824.58	1118.19
824.75	1140.72
824.93	1042.42
825.10	1114.10
825.27	1073.14
825.45	1114.10
825.62	1099.76
825.79	1091.57
825.97	1146.86
826.14	1013.74
826.32	1110.00
826.49	1040.37
826.66	1064.94
826.84	1097.71
827.01	1122.29
827.18	1052.66
827.36	1101.81
827.53	1120.24
827.70	1105.90
827.88	1028.08
828.05	1136.62
828.22	1077.23
828.40	1028.08
828.57	1032.18
828.74	1066.99
828.92	1146.86
829.09	1167.34
829.27	1038.32
829.44	1093.62
829.61	1030.13
829.79	1144.81
829.96	1085.42
830.13	1050.61
830.30	1097.71
830.48	1093.62
830.65	1097.71
830.82	1107.95
831.00	1136.62
831.17	1023.98
831.34	1107.95
831.52	1159.15
831.69	1099.76
831.86	1036.27
832.04	1066.99
832.21	1032.18
832.38	1048.56
832.56	1146.86
832.73	1052.66
832.90	1097.71
833.07	962.55
833.25	1083.38
833.42	1099.76
833.59	1087.47
833.77	1038.32
833.94	1036.27
834.11	1071.09
834.29	1122.29
834.46	1073.14
834.63	1091.57
834.80	1179.63
834.98	1110.00
835.15	1064.94
835.32	1093.62
835.49	1124.33
835.67	1069.04
835.84	1023.98
836.01	1044.46
836.19	1044.46
836.36	1146.86
836.53	1023.98
836.70	1163.25
836.88	1122.29
837.05	1105.90
837.22	1028.08
837.39	1058.80
837.57	1046.51
837.74	1110.00
837.91	1038.32
838.08	1140.72
838.26	1093.62
838.43	1054.70
838.60	1058.80
838.77	1114.10
838.95	1093.62
839.12	1064.94
839.29	1116.14
839.46	991.22
839.64	1101.81
839.81	1114.10
839.98	1056.75
840.15	1136.62
840.32	1064.94
840.50	1138.67
840.67	1116.14
840.84	1044.46
841.01	1085.42
841.19	1081.33
841.36	1077.23
841.53	1112.05
841.70	1064.94
841.87	1110.00
842.05	1011.70
842.22	1155.05
842.39	1030.13
842.56	1089.52
842.73	1056.75
842.91	1077.23
843.08	1091.57
843.25	1112.05
843.42	1124.33
843.59	1134.57
843.77	1138.67
843.94	1155.05
844.11	1097.71
844.28	1122.29
844.45	1056.75
844.62	1044.46
844.80	1148.91
844.97	1058.80
845.14	1058.80
845.31	1107.95
845.48	1146.86
845.65	1048.56
845.83	1114.10
846.00	1159.15
846.17	1193.97
846.34	1083.38
846.51	1071.09
846.68	1093.62
846.86	1060.85
847.03	1019.89
847.20	1071.09
847.37	1112.05
847.54	1118.19
847.71	1028.08
847.89	1046.51
848.06	1058.80
848.23	1093.62
848.40	1146.86
848.57	1155.05
848.74	1134.57
848.91	1073.14
849.08	1150.96
849.26	1038.32
849.43	1177.58
849.60	1023.98
849.77	1060.85
849.94	983.02
850.11	1069.04
850.28	1085.42
850.46	1099.76
850.63	1138.67
850.80	1075.18
850.97	1118.19
851.14	997.36
851.31	1056.75
851.48	1026.03
851.65	995.31
851.82	1126.38
852.00	1064.94
852.17	1105.90
852.34	1054.70
852.51	1071.09
852.68	1095.66
852.85	1081.33
853.02	1155.05
853.19	1052.66
853.36	1124.33
853.53	1099.76
853.70	1120.24
853.88	1126.38
854.05	1146.86
854.22	1050.61
854.39	1083.38
854.56	1071.09
854.73	1105.90
854.90	1077.23
855.07	1079.28
855.24	1157.10
855.41	1001.46
855.58	1071.09
855.75	1107.95
855.92	1073.14
856.09	1171.44
856.27	1126.38
856.44	1089.52
856.61	1101.81
856.78	1040.37
856.95	1071.09
857.12	1120.24
857.29	1075.18
857.46	1077.23
857.63	1155.05
857.80	1081.33
857.97	1071.09
858.14	1042.42
858.31	1167.34
858.48	1118.19
858.65	1107.95
858.82	1177.58
858.99	1040.37
859.16	1132.53
859.33	1079.28
859.50	1126.38
859.67	1163.25
859.84	1107.95
860.01	1118.19
860.18	1056.75
860.35	1155.05
860.52	1050.61
860.69	1105.90
860.86	1148.91
861.03	1099.76
861.20	1146.86
861.37	1007.60
861.54	1159.15
861.71	1124.33
861.88	1023.98
862.05	1064.94
862.22	1066.99
862.39	1083.38
862.56	1071.09
862.73	1126.38
862.90	1103.86
863.07	1099.76
863.24	1034.22
863.41	1064.94
863.58	1054.70
863.75	1005.55
863.92	1120.24
864.09	1114.10
864.26	1073.14
864.43	1077.23
864.60	1093.62
864.77	1075.18
864.94	1110.00
865.11	1062.90
865.28	1034.22
865.45	1099.76
865.62	999.41
865.79	1019.89
865.96	1128.43
866.13	1130.48
866.30	1075.18
866.47	1091.57
866.64	1083.38
866.81	1064.94
866.98	1083.38
867.15	1181.68
867.31	1069.04
867.48	1034.22
867.65	1116.14
867.82	1030.13
867.99	1124.33
868.16	1185.77
868.33	1140.72
868.50	1023.98
868.67	1105.90
868.84	1050.61
869.01	1058.80
869.18	1110.00
869.35	1044.46
869.52	1110.00
869.68	1114.10
869.85	1028.08
870.02	1099.76
870.19	1073.14
870.36	1093.62
870.53	1052.66
870.70	1091.57
870.87	1114.10
871.04	1099.76
871.21	1060.85
871.38	1069.04
871.54	1089.52
871.71	1095.66
871.88	1126.38
872.05	1069.04
872.22	1116.14
872.39	1034.22
872.56	1107.95
872.73	1134.57
872.90	1050.61
873.06	1099.76
873.23	1073.14
873.40	1134.57
873.57	1206.25
873.74	1103.86
873.91	1163.25
874.08	1112.05
874.25	1103.86
874.41	1110.00
874.58	1157.10
874.75	1075.18
874.92	1122.29
875.09	1017.84
875.26	1083.38
875.43	1023.98
875.59	1130.48
875.76	1099.76
875.93	1210.35
876.10	1179.63
876.27	1089.52
876.44	1085.42
876.61	1142.77
876.77	1112.05
876.94	1122.29
877.11	1130.48
877.28	1066.99
877.45	1030.13
877.62	1030.13
877.78	1112.05
877.95	1093.62
878.12	1040.37
878.29	1101.81
878.46	1097.71
878.62	1153.01
878.79	1124.33
878.96	1126.38
879.13	1099.76
879.30	1091.57
879.47	1069.04
879.63	1112.05
879.80	1128.43
879.97	1081.33
880.14	1124.33
880.31	1085.42
880.47	1132.53
880.64	1097.71
880.81	1101.81
880.98	1112.05
881.15	1122.29
881.31	1093.62
881.48	1114.10
881.65	1023.98
881.82	991.22
881.99	1097.71
882.15	1064.94
882.32	1064.94
882.49	1112.05
882.66	1077.23
882.82	1126.38
882.99	1107.95
883.16	1138.67
883.33	1066.99
883.49	1073.14
883.66	1114.10
883.83	1120.24
884.00	974.83
884.17	1028.08
884.33	1007.60
884.50	1107.95
884.67	1042.42
884.84	1116.14
885.00	1083.38
885.17	1140.72
885.34	1044.46
885.51	1126.38
885.67	1081.33
885.84	1091.57
886.01	1116.14
886.18	1095.66
886.34	1040.37
886.51	1124.33
886.68	1112.05
886.84	1138.67
887.01	1130.48
887.18	1069.04
887.35	1085.42
887.51	1060.85
887.68	1042.42
887.85	1150.96
888.02	1171.44
888.18	1030.13
888.35	1144.81
888.52	1095.66
888.68	1163.25
>>>>>End Processed Spectral Data<<<<<
