# Supplementary material for: Design of a Novel Low Cost Point of Care Tampon (POCkeT) Colposcope for Use in Resource Limited Settings
Source: PLoS One. 2015 Sep 2;10(9):e0135869. doi: 10.1371/journal.pone.0135869 (PMC4557989; doi:10.1371/journal.pone.0135869)
Supplement: S1 File — A caption document for each sub-folder and file (S1 Detailed File Key) is found within the archive. Folder (S2) contains the set of raw images from quantitative imaging characterization between systems. Folder (S3) contains the CAD files for the custom circuit boards used in our POCkeT Colposcope. Folder (S4) contains the 3D CAD files for the probe handle and bill of materials. Folder (S5) contains the complete set of n = 5 replicate spectra files captured from each digital colposcope system. (ZIP) [file pone.0135869.s001.zip › S1 Supplementary Files/S5/S5 Spectra DE.txt]

SpectraSuite Data File
++++++++++++++++++++++++++++++++++++
Date: Mon Oct 13 14:16:32 EDT 2014
User: CTL11
Dark Spectrum Present: No
Reference Spectrum Present: No
Number of Sampled Component Spectra: 1
Spectrometers: USB4E01788
Integration Time (usec): 12000 (USB4E01788)
Spectra Averaged: 5 (USB4E01788)
Boxcar Smoothing: 0 (USB4E01788)
Correct for Electrical Dark: No (USB4E01788)
Strobe/Lamp Enabled: No (USB4E01788)
Correct for Detector Non-linearity: No (USB4E01788)
Correct for Stray Light: No (USB4E01788)
Number of Pixels in Processed Spectrum: 3648
>>>>>Begin Processed Spectral Data<<<<<
178.07	1255.40
178.29	1255.40
178.50	1255.40
178.72	1242.71
178.94	1214.45
179.15	1273.84
179.37	1261.96
179.59	1252.95
179.81	1272.20
180.02	1275.07
180.24	1216.49
180.46	1261.55
180.67	1258.68
180.89	1241.48
181.11	1273.02
181.32	1263.60
181.54	1268.92
181.76	1263.60
181.97	1257.04
182.19	1250.08
182.41	1227.14
182.62	1239.84
182.84	1241.89
183.06	1254.59
183.27	1250.08
183.49	1249.67
183.71	1266.05
183.92	1243.12
184.14	1243.53
184.35	1278.34
184.57	1254.18
184.79	1255.00
185.00	1265.64
185.22	1220.59
185.44	1245.57
185.65	1264.42
185.87	1264.01
186.09	1236.56
186.30	1242.71
186.52	1241.89
186.74	1269.74
186.95	1247.21
187.17	1253.77
187.39	1277.11
187.60	1264.01
187.82	1271.38
188.03	1244.35
188.25	1303.33
188.47	1264.01
188.68	1266.46
188.90	1283.67
189.12	1251.31
189.33	1266.87
189.55	1262.78
189.77	1261.55
189.98	1273.43
190.20	1269.33
190.41	1259.91
190.63	1277.93
190.85	1262.78
191.06	1266.05
191.28	1279.16
191.50	1294.73
191.71	1239.02
191.93	1240.25
192.14	1241.07
192.36	1251.31
192.58	1258.68
192.79	1241.07
193.01	1248.03
193.23	1236.15
193.44	1262.37
193.66	1285.71
193.87	1246.39
194.09	1293.50
194.31	1241.89
194.52	1256.22
194.74	1250.08
194.96	1255.40
195.17	1239.84
195.39	1233.29
195.60	1236.97
195.82	1255.40
196.04	1270.97
196.25	1248.03
196.47	1240.25
196.68	1272.20
196.90	1264.83
197.12	1268.92
197.33	1274.25
197.55	1233.70
197.76	1266.87
197.98	1263.60
198.20	1236.97
198.41	1249.67
198.63	1236.97
198.84	1260.73
199.06	1230.83
199.28	1230.01
199.49	1257.04
199.71	1255.40
199.92	1238.61
200.14	1263.60
200.36	1244.76
200.57	1291.04
200.79	1240.66
201.00	1244.76
201.22	1256.63
201.43	1255.81
201.65	1224.28
201.87	1264.83
202.08	1237.79
202.30	1296.36
202.51	1224.69
202.73	1280.39
202.95	1247.62
203.16	1257.04
203.38	1255.40
203.59	1256.22
203.81	1229.60
204.02	1256.63
204.24	1222.64
204.46	1257.86
204.67	1253.77
204.89	1246.80
205.10	1253.77
205.32	1287.76
205.53	1233.29
205.75	1253.77
205.96	1260.32
206.18	1263.19
206.40	1278.34
206.61	1236.97
206.83	1234.93
207.04	1248.44
207.26	1246.39
207.47	1240.25
207.69	1253.36
207.91	1279.16
208.12	1273.02
208.34	1266.46
208.55	1257.86
208.77	1201.34
208.98	1230.01
209.20	1236.15
209.41	1269.33
209.63	1239.02
209.85	1235.74
210.06	1254.59
210.28	1254.18
210.49	1268.10
210.71	1275.47
210.92	1264.42
211.14	1241.48
211.35	1243.94
211.57	1261.55
211.78	1240.66
212.00	1250.49
212.21	1258.68
212.43	1248.85
212.65	1264.01
212.86	1257.86
213.08	1258.27
213.29	1242.71
213.51	1232.88
213.72	1252.54
213.94	1266.05
214.15	1266.87
214.37	1252.54
214.58	1283.26
214.80	1293.91
215.01	1284.49
215.23	1243.53
215.44	1221.41
215.66	1254.18
215.87	1266.05
216.09	1260.73
216.31	1256.63
216.52	1245.98
216.74	1259.09
216.95	1249.26
217.17	1240.66
217.38	1269.74
217.60	1261.55
217.81	1256.22
218.03	1272.20
218.24	1270.56
218.46	1286.12
218.67	1252.95
218.89	1254.59
219.10	1274.66
219.32	1260.73
219.53	1253.77
219.75	1277.11
219.96	1257.04
220.18	1229.60
220.39	1250.49
220.61	1249.67
220.82	1260.32
221.04	1218.13
221.25	1284.90
221.47	1239.02
221.68	1245.16
221.90	1252.54
222.11	1250.49
222.33	1264.42
222.54	1256.63
222.76	1245.17
222.97	1281.62
223.19	1260.73
223.40	1246.39
223.62	1229.60
223.83	1243.94
224.05	1264.83
224.26	1239.84
224.48	1273.84
224.69	1219.36
224.91	1264.42
225.12	1282.85
225.34	1262.78
225.55	1266.46
225.77	1233.29
225.98	1249.67
226.19	1290.22
226.41	1252.13
226.62	1266.05
226.84	1266.87
227.05	1264.01
227.27	1287.76
227.48	1243.94
227.70	1252.54
227.91	1245.57
228.13	1237.79
228.34	1243.53
228.56	1262.37
228.77	1255.40
228.99	1286.94
229.20	1229.19
229.42	1256.22
229.63	1268.51
229.84	1291.04
230.06	1261.96
230.27	1289.81
230.49	1234.93
230.70	1239.84
230.92	1243.12
231.13	1227.55
231.35	1233.29
231.56	1275.88
231.78	1242.30
231.99	1238.20
232.20	1260.73
232.42	1281.62
232.63	1263.19
232.85	1251.31
233.06	1268.51
233.28	1245.57
233.49	1277.93
233.71	1239.43
233.92	1267.28
234.13	1247.62
234.35	1270.97
234.56	1242.30
234.78	1241.48
234.99	1282.44
235.21	1251.31
235.42	1257.04
235.64	1245.98
235.85	1266.46
236.06	1242.71
236.28	1270.56
236.49	1279.16
236.71	1250.49
236.92	1254.18
237.14	1279.16
237.35	1263.19
237.56	1250.49
237.78	1257.45
237.99	1259.50
238.21	1252.54
238.42	1270.56
238.64	1259.09
238.85	1267.28
239.06	1254.18
239.28	1278.34
239.49	1285.31
239.71	1275.88
239.92	1271.38
240.13	1270.97
240.35	1277.11
240.56	1254.59
240.78	1256.63
240.99	1257.86
241.21	1249.26
241.42	1227.55
241.63	1270.56
241.85	1258.27
242.06	1271.79
242.28	1251.31
242.49	1233.29
242.70	1274.66
242.92	1236.15
243.13	1271.79
243.35	1253.77
243.56	1230.83
243.77	1242.30
243.99	1259.50
244.20	1237.79
244.42	1264.01
244.63	1250.49
244.84	1248.85
245.06	1294.32
245.27	1243.94
245.49	1249.26
245.70	1259.91
245.91	1231.24
246.13	1232.06
246.34	1252.54
246.55	1275.88
246.77	1261.55
246.98	1287.35
247.20	1247.21
247.41	1252.13
247.62	1239.02
247.84	1270.97
248.05	1267.69
248.27	1264.83
248.48	1249.26
248.69	1286.94
248.91	1257.04
249.12	1267.69
249.33	1273.84
249.55	1274.66
249.76	1273.02
249.98	1299.23
250.19	1227.96
250.40	1251.31
250.62	1268.92
250.83	1266.87
251.04	1225.91
251.26	1270.97
251.47	1266.87
251.68	1251.72
251.90	1242.30
252.11	1226.32
252.33	1261.96
252.54	1272.20
252.75	1263.19
252.97	1258.27
253.18	1245.98
253.39	1265.64
253.61	1256.63
253.82	1278.34
254.03	1251.72
254.25	1257.45
254.46	1256.22
254.67	1262.37
254.89	1300.46
255.10	1275.47
255.31	1270.15
255.53	1255.81
255.74	1238.20
255.96	1258.27
256.17	1281.21
256.38	1265.64
256.60	1234.11
256.81	1269.74
257.02	1271.79
257.24	1269.33
257.45	1255.81
257.66	1264.83
257.88	1228.78
258.09	1237.38
258.30	1272.61
258.52	1267.28
258.73	1265.24
258.94	1231.24
259.16	1262.37
259.37	1267.69
259.58	1258.68
259.80	1267.69
260.01	1246.80
260.22	1267.69
260.43	1256.63
260.65	1258.27
260.86	1227.55
261.07	1277.52
261.29	1254.18
261.50	1285.71
261.71	1231.24
261.93	1271.79
262.14	1237.79
262.35	1284.49
262.57	1259.91
262.78	1259.09
262.99	1263.60
263.21	1254.18
263.42	1253.36
263.63	1254.18
263.85	1251.31
264.06	1252.95
264.27	1238.20
264.48	1237.38
264.70	1250.90
264.91	1242.71
265.12	1244.76
265.34	1266.46
265.55	1255.40
265.76	1277.11
265.98	1265.24
266.19	1271.79
266.40	1249.26
266.61	1270.97
266.83	1292.68
267.04	1244.76
267.25	1284.08
267.47	1261.96
267.68	1265.64
267.89	1294.73
268.10	1220.59
268.32	1275.88
268.53	1249.67
268.74	1252.54
268.96	1266.05
269.17	1241.48
269.38	1248.44
269.59	1255.81
269.81	1262.37
270.02	1227.14
270.23	1270.97
270.45	1290.22
270.66	1255.81
270.87	1263.60
271.08	1250.90
271.30	1256.63
271.51	1254.59
271.72	1268.10
271.93	1250.49
272.15	1236.56
272.36	1259.09
272.57	1251.72
272.79	1277.11
273.00	1251.72
273.21	1234.11
273.42	1253.36
273.64	1239.84
273.85	1234.93
274.06	1227.14
274.27	1260.73
274.49	1231.65
274.70	1267.28
274.91	1250.49
275.12	1244.35
275.34	1251.72
275.55	1259.50
275.76	1273.43
275.97	1275.88
276.19	1225.09
276.40	1259.50
276.61	1248.03
276.82	1254.18
277.04	1253.36
277.25	1267.69
277.46	1287.76
277.67	1273.43
277.89	1269.74
278.10	1260.32
278.31	1268.92
278.52	1274.66
278.74	1255.81
278.95	1259.09
279.16	1254.18
279.37	1261.55
279.58	1288.58
279.80	1260.32
280.01	1239.84
280.22	1253.77
280.43	1241.48
280.65	1248.44
280.86	1234.11
281.07	1279.98
281.28	1233.29
281.50	1290.63
281.71	1251.31
281.92	1263.60
282.13	1257.45
282.34	1244.76
282.56	1224.28
282.77	1263.19
282.98	1239.84
283.19	1252.13
283.40	1268.10
283.62	1295.14
283.83	1231.24
284.04	1255.81
284.25	1264.42
284.47	1267.69
284.68	1259.91
284.89	1224.69
285.10	1261.14
285.31	1249.67
285.53	1242.30
285.74	1283.67
285.95	1235.74
286.16	1261.96
286.37	1244.35
286.59	1248.85
286.80	1240.25
287.01	1298.00
287.22	1268.92
287.43	1295.55
287.65	1249.26
287.86	1253.36
288.07	1254.18
288.28	1265.64
288.49	1270.56
288.71	1231.24
288.92	1282.44
289.13	1260.32
289.34	1247.62
289.55	1269.74
289.76	1265.24
289.98	1264.01
290.19	1241.48
290.40	1274.66
290.61	1268.51
290.82	1266.46
291.04	1238.20
291.25	1260.73
291.46	1285.31
291.67	1233.70
291.88	1262.78
292.09	1258.27
292.31	1230.01
292.52	1260.73
292.73	1249.26
292.94	1286.12
293.15	1250.08
293.36	1250.49
293.58	1251.72
293.79	1239.84
294.00	1273.43
294.21	1270.97
294.42	1248.03
294.63	1282.44
294.85	1232.88
295.06	1260.32
295.27	1235.74
295.48	1269.74
295.69	1239.43
295.90	1275.47
296.12	1254.18
296.33	1275.88
296.54	1242.30
296.75	1255.40
296.96	1300.46
297.17	1236.97
297.38	1232.88
297.60	1266.05
297.81	1244.76
298.02	1261.55
298.23	1251.72
298.44	1244.76
298.65	1250.90
298.86	1242.30
299.08	1269.33
299.29	1279.57
299.50	1257.86
299.71	1265.24
299.92	1225.91
300.13	1264.01
300.34	1250.08
300.55	1255.81
300.77	1278.34
300.98	1255.00
301.19	1216.49
301.40	1265.64
301.61	1248.03
301.82	1265.64
302.03	1221.00
302.25	1258.27
302.46	1241.89
302.67	1266.46
302.88	1291.04
303.09	1279.16
303.30	1254.18
303.51	1254.18
303.72	1284.49
303.93	1275.47
304.15	1258.27
304.36	1267.28
304.57	1238.61
304.78	1245.57
304.99	1256.22
305.20	1227.96
305.41	1250.49
305.62	1266.87
305.83	1213.63
306.05	1259.50
306.26	1245.17
306.47	1270.97
306.68	1266.05
306.89	1262.37
307.10	1230.42
307.31	1261.14
307.52	1250.49
307.73	1263.19
307.94	1254.18
308.16	1260.32
308.37	1241.07
308.58	1240.66
308.79	1266.05
309.00	1234.52
309.21	1259.09
309.42	1266.46
309.63	1266.87
309.84	1249.26
310.05	1284.49
310.26	1246.80
310.48	1236.56
310.69	1269.74
310.90	1268.92
311.11	1274.25
311.32	1258.68
311.53	1278.75
311.74	1269.33
311.95	1272.20
312.16	1243.53
312.37	1277.93
312.58	1238.61
312.79	1274.66
313.00	1276.70
313.21	1269.74
313.43	1268.10
313.64	1258.68
313.85	1255.81
314.06	1277.11
314.27	1296.36
314.48	1258.68
314.69	1271.79
314.90	1293.09
315.11	1258.27
315.32	1266.87
315.53	1235.33
315.74	1291.04
315.95	1232.47
316.16	1270.15
316.37	1234.93
316.58	1264.83
316.79	1239.02
317.01	1250.08
317.22	1288.58
317.43	1261.55
317.64	1230.42
317.85	1253.36
318.06	1246.39
318.27	1273.43
318.48	1272.20
318.69	1251.31
318.90	1286.94
319.11	1270.97
319.32	1263.19
319.53	1271.38
319.74	1244.35
319.95	1255.00
320.16	1240.66
320.37	1297.18
320.58	1238.61
320.79	1252.95
321.00	1254.18
321.21	1275.88
321.42	1241.07
321.63	1280.39
321.84	1233.70
322.05	1260.73
322.26	1254.18
322.47	1258.68
322.68	1268.51
322.90	1248.03
323.11	1252.95
323.32	1268.51
323.53	1276.29
323.74	1245.57
323.95	1253.77
324.16	1271.38
324.37	1274.66
324.58	1240.66
324.79	1252.95
325.00	1259.50
325.21	1242.71
325.42	1263.60
325.63	1265.24
325.84	1261.55
326.05	1245.16
326.26	1243.12
326.47	1247.62
326.68	1254.18
326.89	1265.24
327.10	1262.37
327.31	1270.56
327.52	1242.71
327.73	1243.53
327.94	1275.47
328.15	1250.49
328.36	1264.42
328.57	1243.12
328.78	1259.50
328.99	1257.86
329.20	1239.43
329.41	1235.74
329.62	1263.19
329.83	1264.83
330.04	1237.79
330.25	1276.70
330.46	1277.11
330.67	1257.45
330.87	1270.15
331.08	1250.49
331.29	1279.16
331.50	1247.21
331.71	1255.00
331.92	1239.02
332.13	1229.19
332.34	1272.20
332.55	1269.74
332.76	1262.37
332.97	1246.39
333.18	1254.59
333.39	1294.73
333.60	1253.77
333.81	1272.20
334.02	1247.21
334.23	1291.45
334.44	1230.01
334.65	1228.78
334.86	1278.34
335.07	1275.88
335.28	1231.24
335.49	1254.59
335.70	1260.32
335.91	1268.10
336.12	1238.20
336.33	1280.80
336.54	1272.61
336.74	1264.83
336.95	1243.12
337.16	1229.60
337.37	1248.85
337.58	1278.34
337.79	1267.28
338.00	1259.50
338.21	1265.24
338.42	1256.22
338.63	1222.64
338.84	1245.57
339.05	1210.35
339.26	1274.66
339.47	1241.48
339.68	1268.10
339.89	1267.69
340.10	1281.21
340.30	1270.15
340.51	1239.02
340.72	1256.22
340.93	1287.35
341.14	1255.00
341.35	1269.74
341.56	1252.13
341.77	1260.73
341.98	1258.68
342.19	1262.37
342.40	1234.93
342.61	1243.94
342.82	1233.70
343.02	1240.25
343.23	1262.78
343.44	1262.37
343.65	1283.26
343.86	1258.27
344.07	1255.40
344.28	1265.64
344.49	1245.98
344.70	1266.87
344.91	1273.84
345.12	1290.63
345.32	1250.49
345.53	1235.74
345.74	1258.27
345.95	1254.59
346.16	1262.37
346.37	1265.64
346.58	1235.74
346.79	1227.55
347.00	1229.19
347.21	1289.40
347.41	1255.81
347.62	1231.65
347.83	1227.96
348.04	1249.67
348.25	1266.87
348.46	1247.21
348.67	1254.59
348.88	1230.42
349.09	1234.52
349.29	1277.11
349.50	1251.72
349.71	1266.46
349.92	1250.90
350.13	1274.25
350.34	1268.51
350.55	1256.63
350.76	1242.71
350.97	1257.86
351.17	1267.28
351.38	1250.08
351.59	1273.84
351.80	1241.89
352.01	1243.53
352.22	1257.45
352.43	1277.52
352.63	1244.35
352.84	1259.91
353.05	1254.18
353.26	1244.76
353.47	1259.50
353.68	1238.20
353.89	1270.15
354.10	1262.37
354.30	1257.45
354.51	1258.68
354.72	1245.17
354.93	1241.89
355.14	1238.61
355.35	1266.46
355.55	1245.98
355.76	1230.01
355.97	1265.24
356.18	1248.44
356.39	1267.69
356.60	1231.65
356.81	1251.72
357.01	1238.61
357.22	1276.70
357.43	1257.04
357.64	1244.76
357.85	1269.74
358.06	1266.87
358.26	1274.25
358.47	1232.47
358.68	1233.70
358.89	1266.05
359.10	1263.19
359.31	1246.80
359.51	1269.74
359.72	1264.83
359.93	1262.78
360.14	1253.36
360.35	1218.95
360.56	1247.62
360.76	1250.90
360.97	1259.91
361.18	1287.76
361.39	1252.95
361.60	1274.66
361.81	1258.68
362.01	1257.04
362.22	1246.39
362.43	1263.60
362.64	1248.85
362.85	1271.38
363.05	1267.28
363.26	1266.46
363.47	1236.97
363.68	1261.14
363.89	1246.80
364.09	1238.61
364.30	1258.68
364.51	1244.76
364.72	1242.30
364.93	1255.81
365.13	1234.93
365.34	1251.31
365.55	1247.21
365.76	1239.02
365.97	1257.86
366.17	1295.95
366.38	1265.24
366.59	1270.15
366.80	1255.81
367.01	1277.11
367.21	1254.18
367.42	1252.95
367.63	1266.87
367.84	1239.02
368.05	1239.84
368.25	1244.35
368.46	1290.22
368.67	1277.11
368.88	1269.74
369.08	1264.42
369.29	1242.30
369.50	1245.57
369.71	1205.02
369.92	1239.02
370.12	1269.33
370.33	1272.20
370.54	1256.63
370.75	1230.01
370.95	1267.69
371.16	1298.00
371.37	1258.27
371.58	1243.94
371.78	1261.14
371.99	1264.83
372.20	1266.46
372.41	1273.84
372.61	1252.13
372.82	1266.05
373.03	1271.38
373.24	1275.47
373.45	1261.96
373.65	1240.66
373.86	1261.14
374.07	1259.91
374.28	1282.44
374.48	1247.21
374.69	1267.28
374.90	1229.19
375.11	1239.43
375.31	1248.03
375.52	1250.49
375.73	1274.25
375.93	1278.34
376.14	1249.67
376.35	1288.58
376.56	1259.91
376.76	1257.04
376.97	1241.48
377.18	1237.79
377.39	1269.33
377.59	1270.97
377.80	1243.53
378.01	1255.40
378.22	1224.69
378.42	1259.91
378.63	1283.67
378.84	1268.92
379.04	1253.36
379.25	1260.73
379.46	1231.65
379.67	1295.14
379.87	1231.24
380.08	1234.52
380.29	1263.19
380.50	1262.78
380.70	1258.68
380.91	1250.49
381.12	1261.14
381.32	1263.60
381.53	1255.81
381.74	1260.73
381.95	1236.15
382.15	1256.63
382.36	1233.70
382.57	1261.55
382.77	1260.32
382.98	1261.96
383.19	1273.02
383.39	1258.27
383.60	1244.35
383.81	1253.36
384.02	1259.50
384.22	1284.49
384.43	1235.74
384.64	1285.31
384.84	1270.15
385.05	1238.20
385.26	1249.26
385.46	1243.12
385.67	1267.28
385.88	1255.81
386.08	1269.33
386.29	1282.85
386.50	1258.68
386.70	1237.38
386.91	1269.33
387.12	1272.61
387.33	1265.64
387.53	1260.32
387.74	1232.06
387.95	1249.67
388.15	1233.70
388.36	1282.03
388.57	1283.26
388.77	1249.67
388.98	1255.40
389.19	1276.70
389.39	1258.27
389.60	1274.66
389.81	1273.84
390.01	1264.83
390.22	1265.24
390.43	1239.02
390.63	1249.26
390.84	1273.02
391.05	1223.87
391.25	1273.43
391.46	1248.44
391.67	1245.16
391.87	1291.86
392.08	1268.92
392.28	1276.70
392.49	1254.59
392.70	1271.38
392.90	1256.22
393.11	1264.42
393.32	1255.81
393.52	1252.13
393.73	1252.95
393.94	1249.67
394.14	1261.55
394.35	1246.80
394.56	1248.85
394.76	1234.93
394.97	1262.78
395.17	1249.26
395.38	1238.61
395.59	1266.46
395.79	1262.78
396.00	1239.43
396.21	1242.71
396.41	1278.75
396.62	1248.85
396.83	1245.57
397.03	1264.01
397.24	1242.30
397.44	1267.69
397.65	1257.45
397.86	1261.55
398.06	1274.25
398.27	1304.97
398.47	1281.21
398.68	1250.90
398.89	1230.83
399.09	1256.22
399.30	1249.67
399.51	1251.72
399.71	1249.26
399.92	1248.85
400.12	1248.85
400.33	1235.74
400.54	1283.67
400.74	1301.28
400.95	1232.88
401.15	1268.92
401.36	1264.83
401.57	1287.35
401.77	1284.08
401.98	1275.88
402.18	1264.01
402.39	1234.93
402.60	1287.76
402.80	1291.86
403.01	1255.81
403.21	1246.80
403.42	1259.09
403.63	1282.03
403.83	1244.76
404.04	1252.95
404.24	1264.42
404.45	1280.80
404.65	1261.96
404.86	1235.33
405.07	1254.59
405.27	1260.32
405.48	1279.98
405.68	1242.30
405.89	1247.62
406.10	1249.67
406.30	1240.25
406.51	1278.34
406.71	1248.44
406.92	1269.74
407.12	1244.76
407.33	1252.54
407.53	1257.86
407.74	1249.26
407.95	1241.07
408.15	1264.42
408.36	1231.24
408.56	1261.55
408.77	1276.29
408.97	1289.40
409.18	1260.73
409.39	1247.62
409.59	1250.49
409.80	1207.07
410.00	1252.13
410.21	1255.00
410.41	1227.14
410.62	1259.91
410.82	1266.87
411.03	1247.21
411.23	1232.88
411.44	1246.80
411.65	1248.85
411.85	1233.70
412.06	1263.19
412.26	1270.56
412.47	1240.66
412.67	1268.51
412.88	1234.11
413.08	1245.57
413.29	1282.03
413.49	1291.04
413.70	1218.13
413.90	1275.07
414.11	1241.48
414.31	1243.53
414.52	1256.22
414.73	1249.67
414.93	1243.12
415.14	1271.79
415.34	1257.04
415.55	1273.43
415.75	1241.89
415.96	1279.16
416.16	1266.46
416.37	1253.36
416.57	1266.05
416.78	1273.84
416.98	1232.47
417.19	1268.92
417.39	1269.74
417.60	1243.53
417.80	1245.57
418.01	1251.31
418.21	1255.81
418.42	1279.98
418.62	1257.86
418.83	1236.56
419.03	1266.05
419.24	1231.65
419.44	1268.92
419.65	1252.13
419.85	1252.13
420.06	1256.63
420.26	1257.45
420.47	1268.10
420.67	1243.12
420.88	1278.34
421.08	1251.31
421.29	1257.86
421.49	1231.65
421.70	1257.86
421.90	1225.91
422.11	1239.02
422.31	1225.91
422.52	1271.38
422.72	1259.91
422.93	1264.83
423.13	1253.36
423.34	1237.79
423.54	1275.07
423.74	1250.90
423.95	1265.24
424.15	1252.13
424.36	1250.90
424.56	1260.32
424.77	1245.57
424.97	1265.24
425.18	1243.12
425.38	1250.08
425.59	1257.04
425.79	1275.07
426.00	1253.36
426.20	1281.21
426.40	1270.56
426.61	1268.51
426.81	1247.21
427.02	1255.40
427.22	1285.31
427.43	1236.56
427.63	1269.74
427.84	1265.24
428.04	1268.10
428.25	1260.32
428.45	1266.46
428.65	1243.94
428.86	1246.39
429.06	1237.79
429.27	1260.73
429.47	1225.09
429.68	1282.85
429.88	1304.97
430.09	1264.83
430.29	1257.04
430.49	1253.77
430.70	1261.55
430.90	1252.13
431.11	1275.47
431.31	1254.18
431.52	1266.87
431.72	1259.50
431.92	1233.29
432.13	1247.62
432.33	1230.01
432.54	1263.19
432.74	1262.78
432.94	1231.24
433.15	1253.36
433.35	1235.33
433.56	1264.01
433.76	1263.19
433.97	1252.95
434.17	1245.98
434.37	1235.74
434.58	1290.63
434.78	1228.37
434.99	1244.76
435.19	1269.74
435.39	1241.89
435.60	1269.74
435.80	1243.53
436.01	1248.44
436.21	1239.84
436.41	1273.84
436.62	1236.56
436.82	1279.98
437.03	1241.89
437.23	1238.61
437.43	1276.29
437.64	1239.02
437.84	1245.98
438.05	1284.08
438.25	1261.96
438.45	1269.74
438.66	1272.20
438.86	1240.66
439.06	1279.98
439.27	1249.26
439.47	1262.37
439.68	1241.07
439.88	1252.13
440.08	1227.14
440.29	1267.69
440.49	1285.71
440.69	1261.55
440.90	1257.86
441.10	1214.04
441.31	1261.55
441.51	1270.97
441.71	1294.73
441.92	1254.18
442.12	1270.97
442.32	1286.53
442.53	1246.39
442.73	1257.04
442.94	1262.37
443.14	1241.89
443.34	1263.19
443.55	1252.13
443.75	1256.22
443.95	1273.84
444.16	1285.71
444.36	1255.00
444.56	1251.31
444.77	1243.12
444.97	1258.27
445.17	1249.67
445.38	1270.97
445.58	1246.80
445.78	1279.98
445.99	1249.67
446.19	1266.87
446.39	1243.53
446.60	1269.74
446.80	1271.79
447.00	1241.89
447.21	1248.03
447.41	1264.42
447.61	1274.25
447.82	1257.04
448.02	1283.67
448.22	1265.64
448.43	1235.33
448.63	1273.84
448.83	1255.40
449.04	1254.18
449.24	1245.16
449.44	1277.52
449.65	1267.69
449.85	1266.05
450.05	1251.72
450.26	1286.94
450.46	1251.31
450.66	1266.46
450.87	1235.33
451.07	1244.35
451.27	1258.68
451.47	1260.73
451.68	1246.80
451.88	1250.90
452.08	1234.52
452.29	1261.14
452.49	1266.05
452.69	1236.56
452.90	1259.91
453.10	1259.50
453.30	1240.25
453.51	1266.05
453.71	1280.80
453.91	1231.65
454.11	1266.05
454.32	1238.20
454.52	1246.39
454.72	1279.16
454.93	1243.53
455.13	1261.14
455.33	1239.02
455.53	1238.61
455.74	1272.61
455.94	1281.21
456.14	1253.77
456.35	1262.78
456.55	1236.97
456.75	1276.70
456.95	1274.66
457.16	1255.40
457.36	1239.43
457.56	1264.83
457.76	1255.40
457.97	1283.67
458.17	1256.63
458.37	1259.09
458.57	1264.83
458.78	1252.54
458.98	1248.03
459.18	1235.74
459.39	1265.64
459.59	1235.74
459.79	1243.53
459.99	1266.05
460.20	1264.83
460.40	1272.20
460.60	1252.54
460.80	1268.92
461.01	1277.52
461.21	1229.60
461.41	1247.21
461.61	1277.93
461.82	1257.45
462.02	1275.88
462.22	1232.06
462.42	1247.62
462.63	1262.37
462.83	1253.36
463.03	1247.62
463.23	1259.09
463.43	1284.49
463.64	1231.65
463.84	1250.90
464.04	1267.28
464.24	1243.12
464.45	1270.56
464.65	1261.96
464.85	1259.91
465.05	1270.97
465.26	1273.43
465.46	1296.77
465.66	1255.81
465.86	1252.13
466.06	1290.22
466.27	1247.62
466.47	1247.21
466.67	1257.04
466.87	1257.04
467.08	1249.67
467.28	1247.62
467.48	1274.25
467.68	1251.72
467.88	1248.44
468.09	1265.64
468.29	1272.61
468.49	1295.14
468.69	1263.60
468.89	1273.43
469.10	1261.96
469.30	1249.67
469.50	1286.94
469.70	1256.22
469.90	1259.50
470.11	1293.91
470.31	1277.52
470.51	1273.84
470.71	1209.94
470.91	1254.59
471.11	1252.54
471.32	1243.94
471.52	1275.47
471.72	1275.88
471.92	1249.26
472.12	1264.01
472.33	1275.47
472.53	1232.06
472.73	1256.63
472.93	1253.77
473.13	1243.12
473.33	1269.33
473.54	1253.36
473.74	1236.15
473.94	1249.26
474.14	1275.47
474.34	1245.98
474.55	1259.09
474.75	1269.74
474.95	1259.91
475.15	1285.31
475.35	1235.74
475.55	1269.74
475.75	1257.45
475.96	1209.12
476.16	1242.71
476.36	1231.24
476.56	1246.80
476.76	1245.98
476.96	1250.08
477.17	1259.91
477.37	1262.37
477.57	1236.15
477.77	1268.10
477.97	1277.52
478.17	1236.56
478.37	1279.57
478.58	1279.16
478.78	1245.16
478.98	1281.21
479.18	1224.69
479.38	1271.79
479.58	1251.31
479.78	1248.85
479.99	1217.31
480.19	1269.33
480.39	1256.22
480.59	1236.56
480.79	1218.54
480.99	1266.87
481.19	1260.32
481.39	1284.08
481.60	1273.84
481.80	1243.94
482.00	1273.84
482.20	1272.20
482.40	1265.24
482.60	1293.09
482.80	1256.63
483.00	1249.67
483.20	1256.22
483.41	1266.46
483.61	1248.85
483.81	1238.20
484.01	1261.14
484.21	1205.43
484.41	1241.07
484.61	1260.73
484.81	1235.33
485.01	1237.79
485.22	1234.52
485.42	1288.58
485.62	1270.56
485.82	1232.06
486.02	1232.06
486.22	1261.96
486.42	1257.45
486.62	1249.26
486.82	1224.28
487.02	1264.01
487.22	1269.74
487.43	1261.55
487.63	1272.20
487.83	1249.26
488.03	1232.47
488.23	1240.66
488.43	1250.08
488.63	1248.03
488.83	1262.78
489.03	1279.57
489.23	1281.21
489.43	1284.90
489.63	1232.06
489.83	1241.07
490.04	1273.02
490.24	1250.90
490.44	1253.77
490.64	1299.64
490.84	1263.60
491.04	1278.75
491.24	1237.79
491.44	1262.37
491.64	1231.24
491.84	1273.84
492.04	1239.84
492.24	1267.28
492.44	1269.33
492.64	1264.83
492.84	1248.03
493.04	1250.90
493.24	1254.18
493.45	1290.22
493.65	1224.69
493.85	1252.95
494.05	1249.26
494.25	1251.72
494.45	1253.77
494.65	1282.85
494.85	1248.85
495.05	1270.56
495.25	1269.74
495.45	1252.54
495.65	1253.77
495.85	1244.76
496.05	1246.39
496.25	1242.71
496.45	1259.91
496.65	1277.11
496.85	1245.98
497.05	1265.24
497.25	1260.73
497.45	1230.01
497.65	1261.14
497.85	1270.97
498.05	1244.76
498.25	1271.38
498.45	1267.69
498.65	1266.87
498.85	1288.58
499.05	1259.50
499.25	1259.91
499.45	1242.71
499.65	1255.00
499.85	1248.44
500.05	1248.03
500.25	1266.05
500.45	1275.47
500.65	1224.28
500.85	1262.37
501.05	1248.85
501.25	1255.81
501.45	1243.94
501.65	1264.83
501.85	1241.89
502.05	1261.55
502.25	1259.50
502.45	1237.38
502.65	1251.72
502.85	1214.45
503.05	1245.17
503.25	1236.97
503.45	1247.62
503.65	1263.60
503.85	1269.74
504.05	1294.32
504.25	1257.04
504.45	1275.07
504.65	1252.54
504.85	1279.98
505.05	1260.32
505.25	1223.46
505.45	1255.40
505.65	1256.22
505.85	1261.14
506.05	1262.78
506.25	1229.60
506.45	1279.98
506.65	1281.21
506.85	1245.98
507.05	1270.56
507.25	1243.94
507.45	1243.94
507.65	1281.21
507.85	1309.06
508.04	1232.47
508.24	1253.77
508.44	1275.47
508.64	1263.19
508.84	1268.51
509.04	1264.01
509.24	1248.44
509.44	1270.56
509.64	1258.68
509.84	1260.32
510.04	1261.55
510.24	1312.34
510.44	1258.27
510.64	1228.78
510.84	1267.28
511.04	1287.76
511.24	1239.43
511.43	1260.73
511.63	1283.67
511.83	1287.76
512.03	1263.19
512.23	1275.07
512.43	1280.80
512.63	1276.70
512.83	1245.57
513.03	1253.77
513.23	1279.16
513.43	1271.38
513.63	1241.89
513.83	1262.78
514.02	1264.83
514.22	1272.20
514.42	1236.97
514.62	1278.34
514.82	1252.95
515.02	1261.55
515.22	1244.76
515.42	1275.07
515.62	1242.71
515.82	1266.05
516.02	1237.38
516.21	1291.04
516.41	1263.19
516.61	1272.20
516.81	1261.14
517.01	1228.78
517.21	1258.27
517.41	1250.49
517.61	1245.57
517.81	1236.97
518.00	1252.13
518.20	1277.52
518.40	1252.95
518.60	1241.89
518.80	1232.47
519.00	1276.29
519.20	1244.76
519.40	1253.36
519.60	1269.33
519.79	1292.27
519.99	1252.54
520.19	1246.39
520.39	1230.42
520.59	1255.81
520.79	1264.42
520.99	1281.62
521.18	1262.37
521.38	1261.96
521.58	1264.42
521.78	1253.77
521.98	1270.15
522.18	1261.96
522.38	1246.80
522.58	1246.39
522.77	1250.08
522.97	1260.73
523.17	1267.69
523.37	1245.16
523.57	1266.05
523.77	1265.24
523.96	1255.40
524.16	1228.78
524.36	1260.32
524.56	1266.46
524.76	1285.71
524.96	1264.01
525.16	1241.07
525.35	1260.32
525.55	1242.71
525.75	1249.26
525.95	1266.87
526.15	1245.17
526.35	1259.09
526.54	1257.04
526.74	1252.95
526.94	1291.45
527.14	1257.86
527.34	1281.21
527.54	1275.47
527.73	1247.21
527.93	1247.21
528.13	1269.74
528.33	1259.91
528.53	1287.76
528.72	1255.40
528.92	1284.49
529.12	1266.05
529.32	1257.04
529.52	1252.13
529.72	1263.60
529.91	1242.30
530.11	1260.73
530.31	1258.68
530.51	1249.67
530.71	1232.06
530.90	1234.52
531.10	1230.42
531.30	1252.54
531.50	1255.40
531.70	1258.27
531.89	1253.36
532.09	1282.44
532.29	1263.19
532.49	1270.15
532.69	1234.93
532.88	1251.72
533.08	1255.81
533.28	1249.67
533.48	1266.87
533.67	1240.25
533.87	1227.55
534.07	1261.14
534.27	1218.95
534.47	1271.38
534.66	1277.11
534.86	1250.90
535.06	1266.46
535.26	1266.46
535.45	1248.44
535.65	1264.01
535.85	1245.16
536.05	1257.86
536.24	1259.09
536.44	1283.26
536.64	1238.20
536.84	1277.93
537.04	1282.03
537.23	1266.05
537.43	1231.24
537.63	1221.00
537.83	1252.54
538.02	1254.18
538.22	1270.56
538.42	1275.47
538.62	1280.39
538.81	1265.64
539.01	1287.76
539.21	1273.02
539.41	1263.60
539.60	1255.81
539.80	1262.37
540.00	1248.03
540.20	1252.54
540.39	1275.07
540.59	1227.96
540.79	1244.76
540.98	1273.02
541.18	1252.13
541.38	1252.54
541.58	1245.98
541.77	1266.46
541.97	1254.18
542.17	1275.07
542.37	1254.59
542.56	1215.26
542.76	1268.92
542.96	1234.52
543.15	1253.77
543.35	1243.53
543.55	1246.80
543.75	1234.93
543.94	1259.09
544.14	1255.00
544.34	1258.68
544.53	1275.47
544.73	1266.05
544.93	1248.85
545.13	1235.33
545.32	1274.25
545.52	1290.22
545.72	1284.90
545.91	1229.19
546.11	1252.13
546.31	1264.42
546.50	1234.52
546.70	1238.61
546.90	1255.00
547.10	1245.57
547.29	1251.72
547.49	1276.70
547.69	1257.86
547.88	1291.86
548.08	1234.93
548.28	1277.11
548.47	1252.13
548.67	1269.74
548.87	1260.73
549.06	1247.62
549.26	1259.50
549.46	1271.79
549.65	1272.20
549.85	1252.54
550.05	1270.97
550.24	1253.77
550.44	1237.38
550.64	1275.88
550.83	1254.18
551.03	1269.33
551.23	1282.85
551.42	1293.09
551.62	1237.79
551.82	1248.44
552.01	1262.78
552.21	1236.15
552.41	1245.98
552.60	1250.08
552.80	1270.15
553.00	1245.57
553.19	1274.25
553.39	1264.83
553.59	1234.11
553.78	1272.61
553.98	1259.91
554.18	1277.11
554.37	1246.39
554.57	1245.98
554.76	1251.72
554.96	1286.53
555.16	1234.11
555.35	1242.71
555.55	1248.85
555.75	1253.77
555.94	1247.62
556.14	1251.31
556.34	1252.13
556.53	1293.50
556.73	1242.71
556.92	1266.05
557.12	1245.16
557.32	1251.31
557.51	1236.15
557.71	1251.31
557.91	1259.91
558.10	1263.19
558.30	1239.84
558.49	1246.80
558.69	1265.64
558.89	1244.35
559.08	1240.66
559.28	1244.35
559.47	1257.04
559.67	1279.16
559.87	1264.42
560.06	1272.61
560.26	1246.80
560.45	1266.46
560.65	1275.47
560.85	1261.55
561.04	1241.07
561.24	1255.40
561.43	1266.46
561.63	1253.77
561.83	1237.38
562.02	1254.59
562.22	1246.39
562.41	1242.71
562.61	1251.72
562.81	1238.61
563.00	1251.72
563.20	1263.19
563.39	1233.29
563.59	1237.79
563.78	1252.95
563.98	1257.04
564.18	1268.51
564.37	1273.84
564.57	1247.21
564.76	1248.44
564.96	1251.31
565.15	1255.40
565.35	1263.19
565.55	1268.10
565.74	1261.14
565.94	1219.36
566.13	1217.31
566.33	1249.26
566.52	1238.61
566.72	1243.53
566.91	1286.94
567.11	1253.36
567.31	1257.45
567.50	1236.56
567.70	1261.14
567.89	1252.95
568.09	1257.04
568.28	1269.33
568.48	1233.29
568.67	1245.16
568.87	1256.22
569.06	1263.19
569.26	1245.17
569.46	1290.63
569.65	1260.32
569.85	1284.90
570.04	1298.00
570.24	1262.37
570.43	1253.36
570.63	1256.22
570.82	1228.37
571.02	1268.51
571.21	1255.00
571.41	1291.04
571.60	1244.76
571.80	1282.44
571.99	1249.67
572.19	1276.70
572.38	1234.11
572.58	1270.56
572.77	1243.94
572.97	1283.26
573.16	1259.91
573.36	1260.73
573.55	1260.32
573.75	1239.43
573.94	1284.49
574.14	1238.20
574.33	1224.28
574.53	1234.11
574.72	1246.80
574.92	1257.45
575.11	1260.32
575.31	1259.91
575.50	1272.20
575.70	1248.85
575.89	1236.97
576.09	1279.57
576.28	1279.16
576.48	1253.77
576.67	1243.53
576.87	1242.71
577.06	1269.33
577.26	1256.22
577.45	1273.02
577.65	1250.49
577.84	1268.51
578.04	1229.60
578.23	1241.07
578.43	1259.50
578.62	1236.97
578.82	1263.60
579.01	1292.68
579.21	1270.56
579.40	1263.19
579.59	1236.97
579.79	1264.83
579.98	1250.90
580.18	1277.11
580.37	1265.24
580.57	1241.07
580.76	1271.79
580.96	1241.07
581.15	1280.80
581.35	1267.69
581.54	1295.95
581.74	1272.61
581.93	1268.92
582.12	1239.02
582.32	1255.00
582.51	1253.36
582.71	1267.69
582.90	1258.27
583.10	1249.26
583.29	1266.87
583.48	1249.67
583.68	1258.68
583.87	1259.50
584.07	1271.79
584.26	1260.73
584.46	1267.69
584.65	1263.19
584.84	1236.56
585.04	1238.61
585.23	1256.22
585.43	1232.47
585.62	1220.59
585.82	1253.77
586.01	1275.88
586.20	1270.97
586.40	1266.05
586.59	1279.16
586.79	1262.78
586.98	1265.64
587.18	1240.66
587.37	1252.95
587.56	1243.94
587.76	1273.84
587.95	1233.70
588.15	1243.53
588.34	1253.36
588.53	1252.13
588.73	1227.96
588.92	1246.39
589.12	1273.84
589.31	1246.80
589.50	1234.11
589.70	1241.07
589.89	1250.08
590.08	1241.07
590.28	1248.44
590.47	1268.10
590.67	1267.28
590.86	1268.10
591.05	1247.62
591.25	1268.92
591.44	1240.66
591.64	1263.19
591.83	1250.08
592.02	1252.95
592.22	1269.33
592.41	1298.41
592.60	1218.95
592.80	1280.39
592.99	1264.83
593.18	1269.33
593.38	1259.09
593.57	1252.95
593.77	1252.13
593.96	1282.03
594.15	1266.46
594.35	1232.47
594.54	1232.06
594.73	1255.81
594.93	1243.12
595.12	1259.09
595.31	1248.44
595.51	1279.16
595.70	1286.94
595.89	1252.13
596.09	1248.85
596.28	1266.87
596.47	1234.52
596.67	1268.92
596.86	1226.73
597.06	1245.98
597.25	1268.51
597.44	1261.96
597.64	1252.54
597.83	1261.55
598.02	1255.00
598.22	1252.95
598.41	1248.85
598.60	1243.12
598.79	1255.40
598.99	1229.19
599.18	1277.11
599.37	1264.42
599.57	1255.81
599.76	1233.29
599.95	1274.66
600.15	1280.80
600.34	1252.54
600.53	1253.77
600.73	1270.56
600.92	1261.14
601.11	1271.79
601.31	1254.18
601.50	1246.39
601.69	1240.66
601.88	1252.13
602.08	1254.59
602.27	1247.62
602.46	1262.78
602.66	1249.67
602.85	1257.86
603.04	1238.61
603.24	1241.89
603.43	1259.09
603.62	1257.86
603.81	1266.46
604.01	1281.62
604.20	1260.73
604.39	1266.05
604.59	1247.62
604.78	1266.46
604.97	1225.50
605.16	1259.09
605.36	1248.03
605.55	1270.56
605.74	1243.94
605.94	1270.56
606.13	1246.39
606.32	1261.96
606.51	1254.59
606.71	1266.46
606.90	1230.01
607.09	1286.53
607.28	1250.49
607.48	1257.04
607.67	1261.96
607.86	1257.04
608.05	1268.51
608.25	1240.25
608.44	1234.52
608.63	1246.39
608.82	1236.97
609.02	1289.40
609.21	1278.34
609.40	1269.33
609.59	1248.85
609.79	1251.31
609.98	1267.69
610.17	1259.91
610.36	1253.77
610.56	1243.94
610.75	1242.30
610.94	1248.44
611.13	1258.27
611.33	1257.04
611.52	1254.59
611.71	1236.56
611.90	1269.74
612.09	1296.36
612.29	1279.57
612.48	1236.15
612.67	1228.37
612.86	1235.33
613.06	1254.59
613.25	1264.01
613.44	1221.41
613.63	1246.80
613.82	1283.67
614.02	1244.35
614.21	1267.28
614.40	1265.64
614.59	1255.81
614.78	1222.64
614.98	1257.04
615.17	1267.28
615.36	1267.28
615.55	1266.05
615.74	1243.12
615.94	1235.74
616.13	1279.16
616.32	1288.58
616.51	1282.85
616.70	1268.51
616.90	1245.57
617.09	1266.46
617.28	1232.47
617.47	1282.44
617.66	1247.21
617.86	1258.68
618.05	1245.98
618.24	1253.77
618.43	1257.86
618.62	1284.08
618.81	1264.01
619.01	1241.07
619.20	1281.62
619.39	1229.60
619.58	1248.44
619.77	1264.83
619.96	1248.85
620.16	1274.25
620.35	1274.25
620.54	1289.40
620.73	1243.94
620.92	1240.66
621.11	1240.66
621.31	1266.05
621.50	1261.96
621.69	1288.58
621.88	1248.85
622.07	1266.87
622.26	1248.44
622.46	1255.40
622.65	1274.25
622.84	1245.16
623.03	1245.57
623.22	1244.76
623.41	1243.12
623.60	1243.12
623.80	1243.12
623.99	1245.16
624.18	1258.27
624.37	1250.49
624.56	1236.97
624.75	1259.09
624.94	1250.90
625.13	1285.31
625.33	1257.86
625.52	1253.36
625.71	1276.70
625.90	1257.45
626.09	1256.63
626.28	1234.93
626.47	1268.92
626.66	1258.27
626.86	1241.07
627.05	1234.52
627.24	1237.79
627.43	1264.01
627.62	1266.05
627.81	1274.25
628.00	1236.15
628.19	1285.31
628.38	1259.50
628.57	1265.64
628.77	1269.74
628.96	1279.57
629.15	1265.64
629.34	1274.66
629.53	1262.37
629.72	1247.62
629.91	1240.66
630.10	1277.52
630.29	1255.81
630.48	1256.22
630.68	1232.06
630.87	1222.23
631.06	1275.47
631.25	1249.26
631.44	1228.78
631.63	1271.79
631.82	1261.14
632.01	1248.44
632.20	1242.71
632.39	1256.22
632.58	1250.08
632.77	1245.17
632.96	1243.53
633.15	1248.44
633.35	1256.63
633.54	1258.27
633.73	1269.74
633.92	1274.66
634.11	1260.73
634.30	1258.68
634.49	1244.35
634.68	1296.36
634.87	1250.90
635.06	1260.32
635.25	1280.80
635.44	1242.30
635.63	1286.53
635.82	1276.29
636.01	1231.65
636.20	1257.86
636.39	1275.47
636.58	1296.36
636.77	1271.79
636.97	1277.52
637.16	1270.97
637.35	1270.97
637.54	1224.28
637.73	1263.60
637.92	1235.74
638.11	1294.32
638.30	1235.74
638.49	1264.42
638.68	1271.38
638.87	1245.16
639.06	1243.53
639.25	1229.60
639.44	1251.31
639.63	1259.91
639.82	1247.62
640.01	1260.73
640.20	1263.19
640.39	1260.73
640.58	1260.32
640.77	1264.42
640.96	1275.88
641.15	1265.24
641.34	1277.93
641.53	1249.26
641.72	1251.72
641.91	1255.40
642.10	1268.10
642.29	1232.06
642.48	1263.60
642.67	1238.20
642.86	1264.83
643.05	1251.72
643.24	1257.04
643.43	1292.27
643.62	1262.37
643.81	1270.56
644.00	1275.88
644.19	1243.12
644.38	1262.37
644.57	1228.37
644.76	1253.36
644.95	1278.34
645.14	1256.63
645.33	1256.63
645.52	1273.02
645.71	1263.60
645.90	1260.32
646.09	1263.19
646.28	1259.50
646.46	1263.19
646.65	1241.89
646.84	1271.38
647.03	1265.24
647.22	1243.94
647.41	1251.72
647.60	1263.60
647.79	1239.43
647.98	1255.00
648.17	1250.08
648.36	1264.42
648.55	1244.76
648.74	1261.55
648.93	1245.57
649.12	1238.20
649.31	1259.50
649.50	1261.55
649.69	1250.90
649.88	1269.33
650.06	1258.68
650.25	1264.01
650.44	1256.63
650.63	1284.49
650.82	1243.12
651.01	1264.83
651.20	1268.10
651.39	1248.03
651.58	1272.61
651.77	1262.37
651.96	1245.98
652.15	1260.32
652.34	1263.60
652.52	1270.15
652.71	1262.37
652.90	1245.98
653.09	1251.31
653.28	1267.69
653.47	1261.55
653.66	1261.96
653.85	1261.96
654.04	1240.25
654.23	1231.24
654.42	1285.31
654.60	1268.92
654.79	1250.08
654.98	1283.26
655.17	1241.07
655.36	1245.57
655.55	1259.50
655.74	1258.68
655.93	1244.76
656.12	1275.07
656.30	1246.39
656.49	1296.36
656.68	1270.56
656.87	1247.21
657.06	1256.22
657.25	1236.56
657.44	1282.85
657.63	1262.78
657.82	1246.80
658.00	1257.86
658.19	1259.09
658.38	1236.56
658.57	1251.72
658.76	1255.00
658.95	1271.38
659.14	1223.87
659.32	1261.55
659.51	1232.47
659.70	1277.93
659.89	1236.97
660.08	1272.20
660.27	1232.88
660.46	1252.13
660.64	1253.36
660.83	1226.73
661.02	1246.39
661.21	1255.40
661.40	1259.50
661.59	1257.86
661.78	1259.09
661.96	1255.81
662.15	1259.50
662.34	1272.61
662.53	1236.56
662.72	1264.01
662.91	1261.14
663.09	1261.55
663.28	1259.91
663.47	1254.18
663.66	1240.25
663.85	1235.33
664.03	1255.81
664.22	1254.18
664.41	1254.18
664.60	1245.98
664.79	1239.84
664.98	1249.67
665.16	1241.48
665.35	1275.88
665.54	1243.94
665.73	1275.47
665.92	1254.18
666.10	1268.10
666.29	1226.73
666.48	1248.85
666.67	1259.09
666.86	1253.36
667.04	1249.26
667.23	1268.51
667.42	1238.20
667.61	1252.54
667.80	1265.64
667.98	1258.27
668.17	1255.81
668.36	1228.78
668.55	1280.39
668.74	1252.54
668.92	1258.68
669.11	1296.77
669.30	1253.77
669.49	1247.21
669.68	1262.78
669.86	1274.66
670.05	1262.78
670.24	1274.25
670.43	1227.14
670.61	1257.86
670.80	1243.53
670.99	1256.63
671.18	1258.68
671.36	1253.36
671.55	1263.19
671.74	1245.98
671.93	1246.39
672.11	1233.70
672.30	1253.36
672.49	1282.44
672.68	1263.19
672.87	1258.27
673.05	1264.01
673.24	1221.00
673.43	1256.63
673.62	1259.09
673.80	1230.83
673.99	1242.71
674.18	1266.46
674.36	1268.10
674.55	1256.63
674.74	1250.49
674.93	1282.03
675.11	1257.04
675.30	1247.62
675.49	1250.90
675.68	1253.77
675.86	1262.78
676.05	1247.62
676.24	1283.26
676.43	1245.98
676.61	1248.44
676.80	1257.45
676.99	1269.33
677.17	1276.29
677.36	1267.28
677.55	1276.29
677.74	1249.67
677.92	1245.57
678.11	1277.11
678.30	1295.95
678.48	1272.20
678.67	1245.57
678.86	1257.45
679.04	1249.26
679.23	1244.76
679.42	1245.57
679.61	1279.98
679.79	1277.93
679.98	1219.77
680.17	1267.69
680.35	1241.89
680.54	1259.91
680.73	1294.73
680.91	1250.08
681.10	1272.61
681.29	1267.28
681.47	1268.51
681.66	1221.41
681.85	1281.62
682.04	1242.30
682.22	1260.73
682.41	1308.65
682.60	1231.24
682.78	1250.49
682.97	1248.85
683.16	1284.08
683.34	1240.66
683.53	1282.03
683.72	1264.01
683.90	1244.35
684.09	1245.57
684.28	1236.97
684.46	1262.37
684.65	1228.37
684.83	1298.82
685.02	1231.65
685.21	1292.68
685.39	1269.33
685.58	1256.63
685.77	1255.00
685.95	1222.64
686.14	1244.76
686.33	1268.51
686.51	1245.57
686.70	1252.54
686.89	1225.91
687.07	1260.32
687.26	1254.18
687.44	1268.10
687.63	1246.39
687.82	1269.33
688.00	1251.72
688.19	1252.54
688.38	1241.89
688.56	1273.02
688.75	1234.52
688.93	1284.08
689.12	1253.77
689.31	1263.60
689.49	1270.15
689.68	1219.36
689.87	1251.31
690.05	1246.39
690.24	1274.25
690.42	1279.98
690.61	1259.09
690.80	1265.24
690.98	1247.21
691.17	1234.52
691.35	1257.04
691.54	1256.63
691.73	1268.10
691.91	1257.04
692.10	1237.38
692.28	1254.59
692.47	1271.79
692.66	1251.31
692.84	1233.29
693.03	1238.61
693.21	1241.89
693.40	1275.47
693.59	1254.18
693.77	1246.39
693.96	1270.56
694.14	1266.05
694.33	1272.61
694.51	1257.45
694.70	1279.16
694.89	1228.78
695.07	1254.18
695.26	1224.69
695.44	1254.59
695.63	1265.64
695.81	1259.09
696.00	1262.37
696.18	1273.84
696.37	1259.09
696.56	1250.90
696.74	1261.96
696.93	1247.21
697.11	1248.03
697.30	1280.39
697.48	1240.66
697.67	1266.46
697.85	1260.73
698.04	1269.33
698.23	1259.09
698.41	1260.73
698.60	1242.71
698.78	1262.37
698.97	1241.07
699.15	1248.44
699.34	1259.09
699.52	1255.40
699.71	1291.04
699.89	1249.26
700.08	1261.55
700.26	1268.10
700.45	1269.74
700.63	1237.38
700.82	1286.53
701.01	1277.11
701.19	1222.64
701.38	1254.59
701.56	1268.92
701.75	1243.12
701.93	1296.77
702.12	1261.96
702.30	1264.42
702.49	1267.69
702.67	1250.49
702.86	1257.45
703.04	1263.60
703.23	1266.46
703.41	1249.26
703.60	1232.06
703.78	1282.85
703.97	1219.77
704.15	1276.29
704.34	1261.55
704.52	1255.00
704.71	1250.49
704.89	1245.16
705.08	1233.29
705.26	1250.49
705.45	1231.24
705.63	1251.72
705.81	1233.29
706.00	1273.84
706.18	1248.03
706.37	1248.85
706.55	1228.37
706.74	1257.04
706.92	1257.86
707.11	1283.26
707.29	1252.95
707.48	1272.20
707.66	1240.66
707.85	1256.63
708.03	1255.81
708.22	1241.48
708.40	1225.91
708.58	1266.87
708.77	1236.15
708.95	1234.11
709.14	1275.47
709.32	1239.84
709.51	1266.05
709.69	1273.02
709.88	1245.16
710.06	1238.20
710.25	1264.42
710.43	1280.80
710.61	1276.29
710.80	1237.79
710.98	1275.47
711.17	1272.20
711.35	1252.95
711.54	1266.05
711.72	1262.37
711.90	1266.87
712.09	1278.34
712.27	1278.34
712.46	1251.31
712.64	1243.12
712.83	1257.86
713.01	1226.32
713.19	1247.21
713.38	1263.60
713.56	1243.53
713.75	1303.74
713.93	1278.34
714.11	1248.85
714.30	1273.02
714.48	1254.18
714.67	1246.80
714.85	1257.45
715.03	1268.92
715.22	1256.63
715.40	1243.53
715.59	1290.63
715.77	1265.24
715.95	1273.43
716.14	1265.64
716.32	1297.18
716.51	1257.45
716.69	1259.91
716.87	1237.38
717.06	1272.20
717.24	1267.28
717.42	1248.85
717.61	1237.38
717.79	1278.34
717.98	1263.60
718.16	1261.14
718.34	1254.18
718.53	1269.33
718.71	1286.12
718.89	1245.16
719.08	1229.19
719.26	1241.48
719.45	1252.95
719.63	1259.91
719.81	1247.62
720.00	1236.97
720.18	1254.59
720.36	1277.93
720.55	1274.25
720.73	1252.13
720.91	1274.25
721.10	1261.96
721.28	1280.80
721.46	1252.13
721.65	1292.27
721.83	1240.25
722.01	1245.98
722.20	1243.53
722.38	1282.03
722.56	1270.56
722.75	1266.05
722.93	1274.66
723.11	1249.26
723.30	1262.37
723.48	1257.45
723.66	1266.87
723.85	1256.63
724.03	1236.15
724.21	1259.09
724.40	1271.79
724.58	1269.33
724.76	1251.72
724.95	1256.63
725.13	1255.00
725.31	1267.28
725.50	1258.27
725.68	1234.11
725.86	1261.96
726.05	1263.60
726.23	1261.55
726.41	1246.80
726.59	1281.21
726.78	1268.51
726.96	1282.03
727.14	1268.51
727.33	1267.69
727.51	1273.02
727.69	1242.71
727.87	1257.04
728.06	1278.75
728.24	1263.60
728.42	1291.04
728.61	1245.16
728.79	1265.64
728.97	1249.67
729.15	1227.55
729.34	1261.55
729.52	1239.84
729.70	1249.67
729.89	1239.84
730.07	1227.14
730.25	1251.72
730.43	1246.39
730.62	1264.83
730.80	1254.59
730.98	1226.32
731.16	1249.67
731.35	1266.87
731.53	1265.24
731.71	1245.57
731.89	1259.91
732.08	1247.62
732.26	1298.41
732.44	1243.53
732.62	1236.97
732.81	1267.69
732.99	1253.36
733.17	1252.13
733.35	1229.19
733.54	1243.12
733.72	1243.94
733.90	1270.97
734.08	1275.88
734.27	1259.91
734.45	1238.20
734.63	1248.03
734.81	1260.32
735.00	1271.38
735.18	1227.55
735.36	1291.86
735.54	1282.44
735.72	1235.33
735.91	1262.37
736.09	1256.22
736.27	1257.04
736.45	1267.28
736.63	1233.29
736.82	1284.90
737.00	1274.25
737.18	1255.81
737.36	1272.20
737.55	1239.84
737.73	1255.40
737.91	1275.07
738.09	1224.28
738.27	1252.54
738.46	1256.22
738.64	1244.35
738.82	1240.66
739.00	1250.08
739.18	1232.06
739.36	1257.86
739.55	1235.33
739.73	1280.39
739.91	1268.51
740.09	1243.94
740.27	1262.78
740.46	1269.74
740.64	1250.08
740.82	1254.18
741.00	1246.39
741.18	1293.91
741.36	1265.64
741.55	1288.99
741.73	1239.84
741.91	1267.28
742.09	1275.88
742.27	1284.49
742.45	1261.96
742.64	1259.09
742.82	1276.70
743.00	1273.02
743.18	1255.00
743.36	1249.67
743.54	1231.24
743.72	1264.83
743.91	1277.52
744.09	1241.89
744.27	1259.91
744.45	1272.61
744.63	1230.83
744.81	1287.76
744.99	1232.06
745.18	1265.24
745.36	1272.20
745.54	1247.62
745.72	1258.27
745.90	1259.09
746.08	1245.98
746.26	1234.93
746.45	1234.52
746.63	1239.84
746.81	1261.96
746.99	1264.42
747.17	1254.18
747.35	1250.49
747.53	1230.01
747.71	1259.91
747.89	1230.01
748.08	1263.60
748.26	1237.79
748.44	1223.87
748.62	1279.57
748.80	1263.60
748.98	1287.35
749.16	1274.66
749.34	1243.53
749.52	1235.74
749.70	1255.40
749.89	1247.62
750.07	1235.74
750.25	1238.20
750.43	1267.69
750.61	1270.97
750.79	1242.30
750.97	1287.35
751.15	1245.57
751.33	1255.00
751.51	1252.95
751.69	1258.68
751.88	1245.57
752.06	1264.01
752.24	1266.87
752.42	1251.72
752.60	1248.03
752.78	1289.81
752.96	1286.53
753.14	1289.81
753.32	1235.33
753.50	1234.11
753.68	1243.12
753.86	1235.74
754.04	1209.53
754.22	1259.91
754.40	1264.01
754.58	1248.85
754.76	1263.60
754.95	1254.18
755.13	1265.24
755.31	1277.11
755.49	1240.66
755.67	1249.67
755.85	1222.64
756.03	1252.13
756.21	1253.36
756.39	1266.05
756.57	1255.81
756.75	1273.43
756.93	1227.14
757.11	1248.03
757.29	1276.29
757.47	1275.07
757.65	1245.16
757.83	1258.27
758.01	1268.92
758.19	1279.16
758.37	1252.13
758.55	1236.56
758.73	1273.43
758.91	1266.46
759.09	1273.84
759.27	1240.25
759.45	1267.69
759.63	1262.78
759.81	1267.69
759.99	1276.29
760.17	1243.12
760.35	1259.50
760.53	1250.49
760.71	1247.21
760.89	1268.92
761.07	1251.72
761.25	1228.78
761.43	1258.68
761.61	1288.17
761.79	1253.77
761.97	1248.03
762.15	1278.34
762.33	1244.76
762.51	1268.92
762.69	1272.61
762.87	1289.81
763.05	1269.33
763.23	1265.24
763.41	1261.14
763.59	1263.60
763.77	1229.19
763.95	1268.92
764.13	1267.69
764.31	1264.01
764.49	1238.20
764.67	1256.22
764.85	1261.14
765.03	1260.73
765.21	1215.67
765.38	1259.91
765.56	1246.80
765.74	1270.15
765.92	1247.21
766.10	1254.18
766.28	1237.79
766.46	1256.22
766.64	1258.27
766.82	1263.60
767.00	1290.63
767.18	1246.39
767.36	1264.83
767.54	1253.36
767.72	1243.94
767.90	1269.74
768.08	1255.00
768.26	1258.27
768.43	1242.30
768.61	1217.31
768.79	1251.31
768.97	1249.67
769.15	1260.73
769.33	1254.18
769.51	1264.83
769.69	1248.44
769.87	1243.53
770.05	1276.70
770.23	1266.46
770.40	1261.14
770.58	1244.35
770.76	1266.05
770.94	1258.27
771.12	1263.60
771.30	1239.84
771.48	1289.40
771.66	1238.20
771.84	1322.17
772.02	1275.07
772.19	1280.80
772.37	1275.47
772.55	1303.74
772.73	1272.61
772.91	1265.24
773.09	1263.60
773.27	1250.49
773.45	1218.13
773.63	1280.39
773.80	1273.43
773.98	1258.27
774.16	1254.59
774.34	1253.36
774.52	1254.59
774.70	1240.66
774.88	1264.83
775.05	1267.69
775.23	1227.96
775.41	1258.27
775.59	1247.21
775.77	1270.97
775.95	1226.32
776.13	1297.18
776.30	1269.33
776.48	1272.20
776.66	1291.86
776.84	1264.01
777.02	1270.56
777.20	1245.16
777.38	1251.31
777.55	1253.77
777.73	1241.48
777.91	1255.00
778.09	1254.18
778.27	1238.20
778.45	1292.68
778.62	1259.09
778.80	1243.12
778.98	1267.28
779.16	1260.32
779.34	1249.67
779.51	1253.36
779.69	1254.18
779.87	1244.76
780.05	1248.03
780.23	1249.26
780.41	1274.66
780.58	1240.66
780.76	1251.72
780.94	1245.17
781.12	1259.09
781.30	1262.78
781.47	1262.37
781.65	1234.93
781.83	1250.90
782.01	1258.68
782.19	1270.15
782.36	1249.26
782.54	1264.42
782.72	1225.91
782.90	1277.11
783.08	1259.09
783.25	1233.29
783.43	1264.83
783.61	1273.02
783.79	1235.33
783.96	1257.86
784.14	1279.98
784.32	1283.26
784.50	1239.43
784.68	1229.60
784.85	1272.20
785.03	1264.01
785.21	1266.87
785.39	1257.86
785.56	1284.49
785.74	1248.44
785.92	1264.83
786.10	1279.16
786.27	1253.36
786.45	1237.38
786.63	1273.84
786.81	1236.56
786.98	1245.98
787.16	1275.07
787.34	1274.66
787.52	1258.27
787.69	1234.93
787.87	1264.01
788.05	1242.30
788.23	1264.01
788.40	1279.98
788.58	1266.05
788.76	1270.56
788.94	1266.46
789.11	1277.11
789.29	1245.57
789.47	1260.73
789.64	1257.45
789.82	1265.24
790.00	1273.43
790.18	1237.79
790.35	1262.37
790.53	1270.97
790.71	1249.67
790.89	1253.77
791.06	1257.45
791.24	1268.10
791.42	1272.61
791.59	1256.63
791.77	1234.52
791.95	1273.43
792.12	1258.68
792.30	1291.86
792.48	1271.79
792.66	1261.14
792.83	1256.63
793.01	1259.09
793.19	1256.22
793.36	1259.50
793.54	1261.96
793.72	1282.44
793.89	1262.78
794.07	1247.62
794.25	1256.22
794.42	1246.39
794.60	1266.46
794.78	1235.33
794.95	1267.69
795.13	1237.79
795.31	1225.50
795.48	1245.57
795.66	1291.45
795.84	1246.39
796.01	1244.76
796.19	1232.06
796.37	1279.16
796.54	1291.86
796.72	1268.10
796.90	1243.94
797.07	1245.17
797.25	1250.90
797.43	1263.60
797.60	1260.32
797.78	1228.78
797.96	1261.14
798.13	1258.68
798.31	1252.54
798.49	1279.57
798.66	1252.95
798.84	1289.81
799.01	1261.14
799.19	1286.53
799.37	1227.96
799.54	1259.91
799.72	1258.68
799.90	1271.38
800.07	1246.39
800.25	1276.29
800.43	1243.53
800.60	1246.80
800.78	1241.89
800.95	1261.14
801.13	1266.46
801.31	1247.62
801.48	1275.47
801.66	1249.67
801.83	1251.72
802.01	1251.31
802.19	1278.34
802.36	1252.54
802.54	1255.00
802.71	1229.60
802.89	1267.28
803.07	1240.25
803.24	1261.14
803.42	1272.20
803.59	1265.64
803.77	1252.13
803.95	1235.33
804.12	1265.24
804.30	1276.70
804.47	1273.02
804.65	1237.79
804.82	1249.26
805.00	1275.47
805.18	1257.45
805.35	1270.97
805.53	1293.91
805.70	1255.00
805.88	1256.63
806.05	1273.84
806.23	1239.43
806.41	1241.89
806.58	1245.57
806.76	1244.76
806.93	1266.46
807.11	1275.88
807.28	1245.98
807.46	1226.73
807.64	1265.24
807.81	1262.78
807.99	1253.36
808.16	1277.52
808.34	1270.15
808.51	1261.96
808.69	1250.90
808.86	1254.59
809.04	1267.69
809.21	1236.15
809.39	1245.57
809.56	1219.77
809.74	1271.79
809.92	1261.96
810.09	1266.46
810.27	1285.31
810.44	1254.59
810.62	1262.78
810.79	1278.75
810.97	1219.77
811.14	1252.13
811.32	1259.50
811.49	1288.58
811.67	1270.56
811.84	1266.46
812.02	1267.69
812.19	1266.46
812.37	1262.78
812.54	1269.33
812.72	1244.76
812.89	1248.44
813.07	1232.06
813.24	1267.28
813.42	1225.09
813.59	1255.40
813.77	1256.22
813.94	1268.92
814.12	1229.19
814.29	1259.91
814.47	1252.95
814.64	1254.18
814.82	1272.61
814.99	1252.13
815.17	1279.98
815.34	1267.28
815.52	1251.72
815.69	1228.37
815.86	1242.30
816.04	1231.65
816.21	1232.47
816.39	1232.06
816.56	1238.20
816.74	1264.42
816.91	1246.80
817.09	1252.95
817.26	1268.10
817.44	1254.18
817.61	1247.21
817.79	1267.69
817.96	1254.18
818.13	1260.73
818.31	1255.40
818.48	1231.24
818.66	1237.38
818.83	1259.09
819.01	1249.67
819.18	1264.83
819.36	1236.56
819.53	1280.80
819.70	1248.44
819.88	1248.85
820.05	1218.54
820.23	1269.74
820.40	1223.46
820.58	1245.57
820.75	1226.73
820.92	1243.53
821.10	1243.53
821.27	1249.67
821.45	1241.89
821.62	1279.98
821.79	1266.87
821.97	1265.64
822.14	1299.23
822.32	1276.70
822.49	1230.83
822.66	1239.02
822.84	1250.90
823.01	1266.46
823.19	1261.14
823.36	1262.78
823.53	1245.16
823.71	1265.24
823.88	1232.47
824.06	1264.42
824.23	1252.95
824.40	1288.58
824.58	1267.69
824.75	1282.85
824.93	1248.44
825.10	1268.92
825.27	1239.02
825.45	1283.67
825.62	1268.51
825.79	1273.02
825.97	1237.79
826.14	1233.70
826.32	1259.91
826.49	1265.64
826.66	1231.24
826.84	1274.66
827.01	1240.66
827.18	1285.71
827.36	1259.09
827.53	1259.91
827.70	1266.05
827.88	1251.31
828.05	1257.86
828.22	1266.46
828.40	1267.28
828.57	1272.20
828.74	1264.01
828.92	1283.67
829.09	1253.36
829.27	1252.95
829.44	1233.70
829.61	1266.87
829.79	1268.92
829.96	1261.55
830.13	1265.64
830.30	1219.36
830.48	1256.63
830.65	1254.59
830.82	1273.43
831.00	1276.70
831.17	1261.96
831.34	1284.08
831.52	1277.52
831.69	1293.91
831.86	1232.47
832.04	1261.14
832.21	1256.63
832.38	1273.84
832.56	1281.62
832.73	1252.54
832.90	1241.07
833.07	1260.32
833.25	1253.36
833.42	1279.16
833.59	1280.80
833.77	1240.25
833.94	1256.63
834.11	1232.88
834.29	1240.25
834.46	1256.22
834.63	1250.08
834.80	1271.38
834.98	1273.43
835.15	1256.63
835.32	1242.71
835.49	1261.14
835.67	1257.45
835.84	1256.63
836.01	1251.31
836.19	1271.38
836.36	1250.08
836.53	1262.78
836.70	1243.12
836.88	1266.46
837.05	1249.26
837.22	1271.79
837.39	1235.74
837.57	1260.73
837.74	1286.12
837.91	1237.38
838.08	1265.64
838.26	1216.90
838.43	1259.50
838.60	1265.24
838.77	1257.45
838.95	1260.32
839.12	1268.10
839.29	1257.86
839.46	1273.02
839.64	1259.50
839.81	1254.59
839.98	1235.33
840.15	1269.33
840.32	1259.50
840.50	1268.10
840.67	1238.20
840.84	1271.79
841.01	1267.69
841.19	1275.07
841.36	1249.26
841.53	1264.42
841.70	1273.43
841.87	1245.17
842.05	1251.31
842.22	1266.46
842.39	1259.91
842.56	1273.02
842.73	1285.31
842.91	1212.40
843.08	1271.38
843.25	1259.91
843.42	1272.61
843.59	1245.57
843.77	1276.29
843.94	1294.73
844.11	1266.05
844.28	1262.37
844.45	1267.28
844.62	1248.85
844.80	1231.65
844.97	1230.42
845.14	1251.31
845.31	1252.95
845.48	1252.13
845.65	1266.05
845.83	1276.70
846.00	1267.69
846.17	1282.03
846.34	1232.88
846.51	1255.81
846.68	1283.26
846.86	1254.59
847.03	1263.19
847.20	1266.05
847.37	1250.08
847.54	1246.39
847.71	1243.94
847.89	1264.83
848.06	1308.65
848.23	1260.32
848.40	1245.98
848.57	1269.74
848.74	1275.88
848.91	1262.78
849.08	1231.24
849.26	1262.37
849.43	1286.12
849.60	1241.89
849.77	1261.14
849.94	1244.35
850.11	1236.97
850.28	1280.80
850.46	1268.51
850.63	1254.18
850.80	1227.55
850.97	1274.66
851.14	1264.83
851.31	1254.18
851.48	1256.63
851.65	1250.49
851.82	1265.64
852.00	1278.34
852.17	1276.29
852.34	1249.26
852.51	1300.87
852.68	1264.42
852.85	1275.47
853.02	1284.08
853.19	1260.73
853.36	1252.13
853.53	1275.07
853.70	1261.14
853.88	1267.69
854.05	1268.10
854.22	1266.05
854.39	1296.36
854.56	1253.36
854.73	1240.25
854.90	1274.66
855.07	1267.69
855.24	1247.21
855.41	1261.55
855.58	1255.00
855.75	1266.46
855.92	1265.24
856.09	1248.03
856.27	1259.91
856.44	1262.37
856.61	1259.50
856.78	1252.54
856.95	1264.01
857.12	1257.04
857.29	1277.11
857.46	1266.46
857.63	1276.29
857.80	1285.71
857.97	1260.32
858.14	1243.12
858.31	1274.25
858.48	1295.14
858.65	1258.68
858.82	1265.64
858.99	1238.20
859.16	1261.14
859.33	1252.54
859.50	1253.77
859.67	1283.67
859.84	1230.83
860.01	1234.93
860.18	1254.59
860.35	1275.07
860.52	1265.24
860.69	1234.93
860.86	1295.14
861.03	1253.36
861.20	1244.76
861.37	1240.25
861.54	1247.62
861.71	1255.00
861.88	1259.91
862.05	1215.67
862.22	1248.85
862.39	1256.22
862.56	1295.95
862.73	1293.50
862.90	1276.29
863.07	1284.90
863.24	1240.66
863.41	1276.29
863.58	1272.61
863.75	1246.80
863.92	1282.44
864.09	1229.19
864.26	1239.84
864.43	1255.81
864.60	1282.85
864.77	1248.44
864.94	1270.97
865.11	1237.79
865.28	1257.45
865.45	1265.24
865.62	1246.80
865.79	1248.85
865.96	1270.15
866.13	1274.66
866.30	1275.88
866.47	1253.77
866.64	1256.22
866.81	1254.59
866.98	1283.26
867.15	1264.83
867.31	1247.21
867.48	1252.13
867.65	1265.24
867.82	1263.60
867.99	1269.74
868.16	1272.20
868.33	1263.19
868.50	1266.05
868.67	1286.53
868.84	1268.10
869.01	1279.98
869.18	1253.36
869.35	1265.24
869.52	1267.69
869.68	1270.56
869.85	1248.03
870.02	1270.97
870.19	1236.15
870.36	1268.10
870.53	1245.17
870.70	1270.56
870.87	1243.12
871.04	1245.98
871.21	1238.20
871.38	1299.64
871.54	1227.55
871.71	1261.14
871.88	1287.35
872.05	1274.66
872.22	1275.47
872.39	1248.44
872.56	1265.64
872.73	1251.31
872.90	1250.08
873.06	1245.98
873.23	1254.18
873.40	1252.13
873.57	1267.28
873.74	1273.84
873.91	1260.73
874.08	1263.60
874.25	1245.57
874.41	1293.50
874.58	1267.69
874.75	1274.66
874.92	1280.80
875.09	1262.78
875.26	1236.15
875.43	1272.61
875.59	1253.36
875.76	1258.27
875.93	1252.54
876.10	1253.36
876.27	1244.35
876.44	1245.98
876.61	1263.60
876.77	1260.32
876.94	1257.86
877.11	1279.57
877.28	1276.29
877.45	1257.45
877.62	1239.02
877.78	1246.39
877.95	1271.38
878.12	1266.05
878.29	1231.65
878.46	1260.73
878.62	1245.98
878.79	1248.85
878.96	1253.77
879.13	1268.51
879.30	1246.80
879.47	1252.54
879.63	1252.95
879.80	1295.14
879.97	1248.03
880.14	1257.86
880.31	1225.50
880.47	1259.09
880.64	1264.42
880.81	1261.14
880.98	1266.46
881.15	1264.42
881.31	1288.17
881.48	1256.63
881.65	1256.22
881.82	1243.12
881.99	1234.52
882.15	1248.44
882.32	1254.59
882.49	1268.92
882.66	1237.38
882.82	1255.40
882.99	1262.78
883.16	1253.77
883.33	1257.04
883.49	1255.40
883.66	1243.12
883.83	1257.86
884.00	1207.89
884.17	1245.98
884.33	1271.38
884.50	1255.81
884.67	1273.43
884.84	1252.13
885.00	1245.98
885.17	1248.44
885.34	1229.19
885.51	1284.90
885.67	1273.84
885.84	1263.19
886.01	1251.31
886.18	1286.94
886.34	1277.11
886.51	1239.43
886.68	1275.47
886.84	1296.36
887.01	1277.93
887.18	1286.12
887.35	1260.32
887.51	1254.18
887.68	1271.38
887.85	1263.19
888.02	1239.84
888.18	1265.24
888.35	1249.67
888.52	1270.56
888.68	1283.67
>>>>>End Processed Spectral Data<<<<<
