# Supplementary material for: Design of a Novel Low Cost Point of Care Tampon (POCkeT) Colposcope for Use in Resource Limited Settings
Source: PLoS One. 2015 Sep 2;10(9):e0135869. doi: 10.1371/journal.pone.0135869 (PMC4557989; doi:10.1371/journal.pone.0135869)
Supplement: S1 File — A caption document for each sub-folder and file (S1 Detailed File Key) is found within the archive. Folder (S2) contains the set of raw images from quantitative imaging characterization between systems. Folder (S3) contains the CAD files for the custom circuit boards used in our POCkeT Colposcope. Folder (S4) contains the 3D CAD files for the probe handle and bill of materials. Folder (S5) contains the complete set of n = 5 replicate spectra files captured from each digital colposcope system. (ZIP) [file pone.0135869.s001.zip › S1 Supplementary Files/S5/S5 Spectra LO2-G-A.txt]

SpectraSuite Data File
++++++++++++++++++++++++++++++++++++
Date: Thu Oct 16 10:11:47 EDT 2014
User: cervix1
Dark Spectrum Present: No
Reference Spectrum Present: No
Number of Sampled Component Spectra: 1
Spectrometers: USB4E01788
Integration Time (usec): 12000 (USB4E01788)
Spectra Averaged: 5 (USB4E01788)
Boxcar Smoothing: 0 (USB4E01788)
Correct for Electrical Dark: No (USB4E01788)
Strobe/Lamp Enabled: No (USB4E01788)
Correct for Detector Non-linearity: No (USB4E01788)
Correct for Stray Light: No (USB4E01788)
Number of Pixels in Processed Spectrum: 3648
>>>>>Begin Processed Spectral Data<<<<<
178.07	1045.69
178.29	1045.69
178.50	1045.69
178.72	1042.83
178.94	1082.15
179.15	1057.16
179.37	1053.48
179.59	1073.55
179.81	1082.97
180.02	1073.14
180.24	1066.99
180.46	1064.12
180.67	1056.34
180.89	1085.01
181.11	1053.07
181.32	1074.36
181.54	1094.84
181.76	1062.90
181.97	1100.17
182.19	1065.76
182.41	1080.92
182.62	1082.15
182.84	1066.17
183.06	1080.51
183.27	1081.74
183.49	1085.83
183.71	1080.51
183.92	1051.84
184.14	1079.69
184.35	1110.00
184.57	1087.47
184.79	1090.34
185.00	1086.65
185.22	1074.36
185.44	1072.73
185.65	1070.27
185.87	1080.92
186.09	1085.83
186.30	1115.32
186.52	1105.49
186.74	1109.59
186.95	1058.80
187.17	1058.80
187.39	1098.12
187.60	1083.38
187.82	1072.32
188.03	1061.67
188.25	1091.98
188.47	1055.11
188.68	1093.21
188.90	1085.01
189.12	1072.73
189.33	1073.55
189.55	1071.91
189.77	1077.23
189.98	1119.01
190.20	1083.38
190.41	1067.81
190.63	1073.95
190.85	1071.09
191.06	1094.43
191.28	1098.12
191.50	1060.85
191.71	1075.59
191.93	1094.02
192.14	1087.88
192.36	1073.14
192.58	1093.62
192.79	1075.59
193.01	1062.49
193.23	1106.72
193.44	1094.84
193.66	1114.50
193.87	1070.68
194.09	1071.09
194.31	1075.59
194.52	1091.98
194.74	1063.31
194.96	1071.50
195.17	1100.58
195.39	1059.21
195.60	1124.33
195.82	1076.00
196.04	1098.53
196.25	1127.20
196.47	1059.62
196.68	1077.64
196.90	1110.00
197.12	1075.18
197.33	1123.11
197.55	1099.76
197.76	1051.43
197.98	1085.01
198.20	1072.32
198.41	1101.40
198.63	1089.11
198.84	1085.83
199.06	1119.83
199.28	1115.73
199.49	1095.66
199.71	1103.04
199.92	1089.11
200.14	1101.40
200.36	1071.50
200.57	1092.80
200.79	1083.79
201.00	1124.33
201.22	1048.56
201.43	1096.48
201.65	1069.04
201.87	1099.35
202.08	1078.05
202.30	1092.39
202.51	1073.95
202.73	1084.60
202.95	1073.14
203.16	1074.36
203.38	1069.86
203.59	1072.73
203.81	1080.51
204.02	1069.86
204.24	1071.91
204.46	1092.39
204.67	1053.88
204.89	1099.76
205.10	1107.13
205.32	1139.49
205.53	1095.25
205.75	1094.84
205.96	1080.10
206.18	1076.00
206.40	1067.81
206.61	1100.99
206.83	1066.99
207.04	1118.60
207.26	1092.80
207.47	1076.82
207.69	1064.12
207.91	1081.33
208.12	1105.49
208.34	1077.64
208.55	1083.38
208.77	1102.22
208.98	1106.31
209.20	1096.07
209.41	1090.75
209.63	1093.62
209.85	1085.42
210.06	1129.66
210.28	1061.26
210.49	1107.95
210.71	1076.82
210.92	1105.49
211.14	1085.83
211.35	1087.47
211.57	1084.19
211.78	1075.18
212.00	1097.71
212.21	1103.45
212.43	1094.43
212.65	1108.36
212.86	1061.26
213.08	1080.51
213.29	1064.12
213.51	1110.00
213.72	1055.52
213.94	1098.53
214.15	1098.94
214.37	1096.48
214.58	1058.39
214.80	1085.01
215.01	1117.37
215.23	1091.16
215.44	1046.10
215.66	1092.80
215.87	1085.83
216.09	1082.56
216.31	1088.29
216.52	1100.17
216.74	1076.00
216.95	1085.83
217.17	1103.04
217.38	1080.10
217.60	1096.89
217.81	1108.77
218.03	1082.97
218.24	1071.09
218.46	1094.84
218.67	1091.16
218.89	1082.97
219.10	1067.40
219.32	1079.28
219.53	1076.00
219.75	1108.77
219.96	1096.07
220.18	1111.23
220.39	1125.15
220.61	1117.78
220.82	1082.15
221.04	1089.52
221.25	1083.79
221.47	1105.08
221.68	1087.47
221.90	1098.12
222.11	1093.21
222.33	1080.10
222.54	1104.26
222.76	1074.77
222.97	1102.22
223.19	1059.21
223.40	1081.74
223.62	1071.91
223.83	1091.16
224.05	1126.38
224.26	1078.46
224.48	1079.69
224.69	1088.70
224.91	1094.84
225.12	1097.71
225.34	1104.67
225.55	1086.24
225.77	1093.21
225.98	1105.49
226.19	1072.32
226.41	1054.70
226.62	1055.11
226.84	1122.29
227.05	1066.58
227.27	1110.00
227.48	1073.95
227.70	1081.74
227.91	1103.86
228.13	1072.32
228.34	1092.80
228.56	1104.26
228.77	1106.72
228.99	1106.31
229.20	1112.87
229.42	1085.01
229.63	1109.59
229.84	1073.14
230.06	1083.79
230.27	1105.49
230.49	1084.19
230.70	1088.29
230.92	1076.41
231.13	1133.76
231.35	1076.41
231.56	1085.83
231.78	1103.45
231.99	1080.51
232.20	1056.34
232.42	1080.92
232.63	1086.24
232.85	1122.70
233.06	1096.89
233.28	1097.30
233.49	1081.33
233.71	1101.40
233.92	1087.47
234.13	1094.02
234.35	1076.82
234.56	1103.45
234.78	1067.40
234.99	1104.67
235.21	1089.11
235.42	1105.49
235.64	1059.62
235.85	1082.97
236.06	1103.45
236.28	1101.81
236.49	1114.10
236.71	1088.29
236.92	1088.29
237.14	1073.14
237.35	1063.31
237.56	1073.95
237.78	1088.29
237.99	1102.63
238.21	1094.84
238.42	1096.89
238.64	1080.51
238.85	1092.39
239.06	1074.36
239.28	1108.36
239.49	1105.08
239.71	1100.17
239.92	1046.51
240.13	1076.00
240.35	1080.51
240.56	1135.80
240.78	1071.91
240.99	1109.59
241.21	1106.72
241.42	1082.97
241.63	1089.11
241.85	1078.46
242.06	1069.86
242.28	1110.00
242.49	1074.77
242.70	1094.84
242.92	1094.43
243.13	1114.50
243.35	1110.00
243.56	1094.84
243.77	1093.21
243.99	1101.81
244.20	1082.56
244.42	1068.63
244.63	1118.60
244.84	1083.79
245.06	1085.83
245.27	1078.05
245.49	1078.87
245.70	1082.15
245.91	1105.49
246.13	1087.47
246.34	1094.84
246.55	1106.31
246.77	1114.10
246.98	1090.75
247.20	1107.54
247.41	1075.59
247.62	1066.58
247.84	1112.87
248.05	1086.24
248.27	1075.59
248.48	1121.06
248.69	1126.38
248.91	1105.90
249.12	1098.12
249.33	1065.76
249.55	1114.10
249.76	1115.32
249.98	1118.19
250.19	1090.34
250.40	1114.10
250.62	1084.19
250.83	1091.98
251.04	1087.47
251.26	1111.64
251.47	1088.29
251.68	1094.02
251.90	1078.46
252.11	1072.73
252.33	1075.59
252.54	1116.55
252.75	1107.95
252.97	1076.82
253.18	1090.75
253.39	1086.65
253.61	1107.54
253.82	1071.91
254.03	1114.91
254.25	1068.22
254.46	1133.76
254.67	1082.97
254.89	1103.45
255.10	1098.94
255.31	1103.45
255.53	1103.04
255.74	1088.70
255.96	1073.14
256.17	1074.77
256.38	1102.63
256.60	1107.54
256.81	1092.39
257.02	1093.21
257.24	1088.29
257.45	1106.72
257.66	1123.11
257.88	1083.38
258.09	1109.59
258.30	1073.95
258.52	1096.89
258.73	1055.93
258.94	1105.49
259.16	1110.41
259.37	1131.30
259.58	1093.62
259.80	1105.49
260.01	1077.23
260.22	1088.29
260.43	1070.27
260.65	1107.95
260.86	1078.87
261.07	1071.91
261.29	1059.62
261.50	1092.39
261.71	1111.64
261.93	1083.38
262.14	1099.76
262.35	1094.02
262.57	1099.35
262.78	1078.46
262.99	1089.11
263.21	1097.71
263.42	1094.02
263.63	1087.47
263.85	1105.49
264.06	1113.28
264.27	1073.55
264.48	1080.92
264.70	1086.65
264.91	1085.83
265.12	1084.60
265.34	1094.43
265.55	1067.81
265.76	1117.37
265.98	1135.39
266.19	1111.64
266.40	1081.74
266.61	1106.31
266.83	1148.09
267.04	1109.18
267.25	1098.53
267.47	1084.60
267.68	1056.75
267.89	1098.94
268.10	1098.12
268.32	1108.77
268.53	1084.60
268.74	1095.25
268.96	1071.09
269.17	1119.83
269.38	1061.67
269.59	1077.23
269.81	1076.00
270.02	1060.85
270.23	1091.57
270.45	1109.59
270.66	1071.91
270.87	1066.58
271.08	1087.47
271.30	1112.46
271.51	1077.23
271.72	1078.87
271.93	1120.24
272.15	1116.96
272.36	1078.46
272.57	1075.18
272.79	1080.92
273.00	1097.71
273.21	1098.12
273.42	1110.82
273.64	1087.06
273.85	1062.08
274.06	1106.72
274.27	1123.11
274.49	1128.84
274.70	1097.30
274.91	1092.39
275.12	1112.05
275.34	1091.57
275.55	1106.31
275.76	1103.45
275.97	1094.43
276.19	1095.66
276.40	1087.47
276.61	1046.10
276.82	1096.89
277.04	1097.71
277.25	1080.51
277.46	1107.95
277.67	1073.55
277.89	1090.34
278.10	1091.16
278.31	1081.74
278.52	1109.59
278.74	1089.93
278.95	1086.65
279.16	1093.62
279.37	1114.10
279.58	1138.67
279.80	1089.11
280.01	1067.81
280.22	1076.41
280.43	1123.11
280.65	1115.73
280.86	1106.72
281.07	1089.11
281.28	1096.07
281.50	1069.45
281.71	1085.01
281.92	1090.34
282.13	1114.50
282.34	1102.63
282.56	1087.88
282.77	1073.95
282.98	1097.30
283.19	1098.94
283.40	1103.45
283.62	1104.26
283.83	1072.73
284.04	1101.81
284.25	1097.30
284.47	1092.39
284.68	1093.21
284.89	1098.12
285.10	1082.56
285.31	1046.92
285.53	1082.15
285.74	1075.18
285.95	1100.99
286.16	1076.00
286.37	1080.10
286.59	1075.59
286.80	1072.73
287.01	1107.54
287.22	1100.99
287.43	1129.25
287.65	1068.63
287.86	1103.45
288.07	1092.39
288.28	1075.59
288.49	1103.04
288.71	1085.01
288.92	1106.31
289.13	1123.93
289.34	1074.36
289.55	1123.11
289.76	1112.05
289.98	1104.67
290.19	1078.46
290.40	1118.19
290.61	1093.21
290.82	1117.78
291.04	1093.62
291.25	1102.63
291.46	1120.24
291.67	1080.92
291.88	1103.45
292.09	1116.96
292.31	1102.22
292.52	1095.25
292.73	1091.98
292.94	1117.78
293.15	1101.40
293.36	1124.33
293.58	1105.49
293.79	1113.69
294.00	1127.20
294.21	1100.17
294.42	1086.65
294.63	1087.47
294.85	1077.23
295.06	1121.06
295.27	1106.72
295.48	1133.76
295.69	1074.77
295.90	1083.79
296.12	1089.52
296.33	1079.69
296.54	1090.75
296.75	1101.81
296.96	1098.53
297.17	1107.95
297.38	1064.94
297.60	1071.50
297.81	1063.71
298.02	1104.67
298.23	1081.74
298.44	1112.87
298.65	1111.23
298.86	1085.01
299.08	1093.62
299.29	1090.75
299.50	1086.65
299.71	1141.54
299.92	1096.89
300.13	1115.73
300.34	1091.16
300.55	1108.36
300.77	1074.77
300.98	1086.24
301.19	1087.47
301.40	1064.12
301.61	1107.13
301.82	1084.19
302.03	1088.70
302.25	1114.09
302.46	1116.96
302.67	1096.07
302.88	1092.80
303.09	1107.95
303.30	1123.52
303.51	1066.58
303.72	1097.30
303.93	1106.72
304.15	1061.26
304.36	1146.86
304.57	1088.70
304.78	1112.87
304.99	1115.32
305.20	1080.51
305.41	1098.12
305.62	1126.79
305.83	1066.99
306.05	1082.56
306.26	1113.28
306.47	1078.87
306.68	1099.35
306.89	1086.24
307.10	1114.91
307.31	1125.56
307.52	1110.00
307.73	1125.97
307.94	1073.55
308.16	1099.76
308.37	1113.69
308.58	1086.65
308.79	1134.98
309.00	1085.83
309.21	1084.60
309.42	1098.53
309.63	1088.70
309.84	1082.97
310.05	1111.64
310.26	1100.99
310.48	1110.41
310.69	1086.24
310.90	1129.25
311.11	1108.36
311.32	1110.82
311.53	1113.69
311.74	1091.98
311.95	1074.36
312.16	1117.78
312.37	1108.36
312.58	1094.84
312.79	1130.89
313.00	1082.56
313.21	1099.35
313.43	1099.76
313.64	1120.24
313.85	1118.19
314.06	1099.76
314.27	1109.18
314.48	1084.19
314.69	1116.55
314.90	1089.93
315.11	1082.56
315.32	1113.28
315.53	1086.65
315.74	1121.06
315.95	1123.93
316.16	1086.65
316.37	1123.93
316.58	1137.85
316.79	1121.47
317.01	1087.47
317.22	1084.60
317.43	1133.35
317.64	1088.29
317.85	1114.09
318.06	1103.04
318.27	1134.98
318.48	1069.86
318.69	1101.40
318.90	1123.11
319.11	1131.30
319.32	1092.39
319.53	1105.08
319.74	1084.60
319.95	1116.14
320.16	1120.24
320.37	1110.82
320.58	1092.80
320.79	1136.21
321.00	1096.89
321.21	1087.47
321.42	1105.08
321.63	1109.59
321.84	1065.35
322.05	1126.79
322.26	1100.99
322.47	1094.84
322.68	1112.05
322.90	1107.54
323.11	1110.41
323.32	1101.40
323.53	1121.88
323.74	1116.14
323.95	1107.54
324.16	1085.01
324.37	1127.20
324.58	1120.65
324.79	1099.35
325.00	1114.50
325.21	1095.66
325.42	1087.88
325.63	1131.30
325.84	1101.81
326.05	1105.49
326.26	1083.79
326.47	1081.74
326.68	1094.84
326.89	1129.25
327.10	1120.24
327.31	1117.37
327.52	1140.31
327.73	1128.02
327.94	1073.95
328.15	1085.42
328.36	1125.97
328.57	1106.72
328.78	1116.14
328.99	1095.66
329.20	1096.48
329.41	1130.89
329.62	1123.11
329.83	1098.94
330.04	1071.91
330.25	1082.15
330.46	1103.45
330.67	1119.42
330.87	1108.77
331.08	1096.07
331.29	1099.35
331.50	1100.99
331.71	1100.99
331.92	1114.50
332.13	1082.56
332.34	1098.53
332.55	1120.65
332.76	1110.41
332.97	1132.53
333.18	1125.15
333.39	1081.33
333.60	1107.13
333.81	1085.01
334.02	1106.72
334.23	1101.81
334.44	1098.94
334.65	1096.07
334.86	1109.59
335.07	1141.13
335.28	1104.26
335.49	1104.26
335.70	1140.72
335.91	1132.12
336.12	1086.24
336.33	1101.81
336.54	1146.86
336.74	1129.25
336.95	1108.36
337.16	1080.10
337.37	1122.70
337.58	1136.21
337.79	1130.07
338.00	1101.81
338.21	1115.32
338.42	1096.89
338.63	1108.36
338.84	1082.97
339.05	1092.80
339.26	1116.55
339.47	1100.17
339.68	1108.77
339.89	1117.37
340.10	1114.50
340.30	1096.07
340.51	1120.24
340.72	1107.13
340.93	1112.05
341.14	1121.47
341.35	1136.21
341.56	1103.04
341.77	1093.21
341.98	1119.83
342.19	1105.49
342.40	1073.95
342.61	1102.63
342.82	1113.28
343.02	1124.33
343.23	1102.63
343.44	1123.11
343.65	1104.26
343.86	1102.63
344.07	1106.72
344.28	1129.66
344.49	1130.07
344.70	1113.28
344.91	1124.74
345.12	1092.39
345.32	1093.21
345.53	1116.96
345.74	1130.07
345.95	1135.39
346.16	1123.52
346.37	1109.18
346.58	1096.89
346.79	1134.98
347.00	1128.84
347.21	1129.25
347.41	1109.59
347.62	1126.38
347.83	1108.36
348.04	1140.72
348.25	1121.88
348.46	1127.61
348.67	1101.40
348.88	1100.17
349.09	1142.36
349.29	1097.30
349.50	1125.97
349.71	1109.18
349.92	1103.86
350.13	1089.52
350.34	1091.16
350.55	1117.78
350.76	1129.25
350.97	1140.72
351.17	1114.91
351.38	1107.95
351.59	1094.84
351.80	1095.25
352.01	1104.26
352.22	1081.74
352.43	1104.67
352.63	1092.39
352.84	1105.90
353.05	1147.68
353.26	1133.35
353.47	1116.14
353.68	1123.11
353.89	1148.50
354.10	1123.93
354.30	1128.84
354.51	1103.45
354.72	1101.81
354.93	1123.52
355.14	1103.45
355.35	1122.29
355.55	1094.43
355.76	1103.45
355.97	1134.98
356.18	1110.41
356.39	1120.24
356.60	1108.77
356.81	1133.35
357.01	1088.29
357.22	1111.64
357.43	1124.33
357.64	1101.81
357.85	1102.22
358.06	1113.28
358.26	1094.02
358.47	1130.48
358.68	1145.63
358.89	1097.71
359.10	1128.84
359.31	1123.52
359.51	1122.70
359.72	1131.71
359.93	1103.86
360.14	1119.42
360.35	1107.95
360.56	1121.06
360.76	1078.46
360.97	1121.06
361.18	1140.31
361.39	1141.54
361.60	1097.30
361.81	1104.26
362.01	1135.39
362.22	1100.58
362.43	1124.74
362.64	1130.48
362.85	1099.35
363.05	1114.91
363.26	1136.21
363.47	1143.59
363.68	1143.59
363.89	1127.20
364.09	1130.48
364.30	1127.20
364.51	1097.30
364.72	1124.74
364.93	1130.07
365.13	1116.96
365.34	1128.02
365.55	1143.18
365.76	1092.80
365.97	1102.22
366.17	1153.01
366.38	1127.20
366.59	1133.35
366.80	1131.30
367.01	1121.47
367.21	1129.25
367.42	1146.45
367.63	1123.11
367.84	1106.31
368.05	1124.33
368.25	1120.65
368.46	1120.24
368.67	1109.18
368.88	1114.50
369.08	1131.71
369.29	1085.42
369.50	1109.59
369.71	1134.17
369.92	1124.33
370.12	1132.53
370.33	1131.71
370.54	1116.14
370.75	1132.53
370.95	1132.94
371.16	1108.77
371.37	1113.28
371.58	1115.32
371.78	1120.24
371.99	1087.06
372.20	1139.90
372.41	1103.86
372.61	1139.08
372.82	1114.91
373.03	1129.66
373.24	1133.76
373.45	1137.85
373.65	1098.94
373.86	1146.45
374.07	1090.34
374.28	1170.21
374.48	1128.02
374.69	1149.73
374.90	1091.16
375.11	1128.02
375.31	1134.57
375.52	1150.96
375.73	1156.28
375.93	1122.70
376.14	1145.22
376.35	1139.08
376.56	1112.05
376.76	1092.80
376.97	1136.21
377.18	1114.50
377.39	1141.13
377.59	1113.28
377.80	1162.02
378.01	1135.80
378.22	1134.17
378.42	1125.56
378.63	1118.60
378.84	1132.12
379.04	1120.65
379.25	1130.48
379.46	1128.84
379.67	1105.08
379.87	1153.42
380.08	1101.81
380.29	1158.74
380.50	1153.01
380.70	1129.66
380.91	1141.95
381.12	1161.61
381.32	1138.26
381.53	1139.90
381.74	1123.52
381.95	1135.80
382.15	1137.85
382.36	1144.40
382.57	1144.40
382.77	1114.50
382.98	1165.70
383.19	1171.85
383.39	1139.49
383.60	1101.40
383.81	1153.42
384.02	1132.12
384.22	1133.35
384.43	1125.56
384.64	1111.23
384.84	1142.36
385.05	1121.06
385.26	1134.98
385.46	1157.92
385.67	1129.66
385.88	1143.59
386.08	1139.49
386.29	1107.54
386.50	1146.86
386.70	1132.53
386.91	1142.77
387.12	1142.77
387.33	1133.35
387.53	1141.13
387.74	1146.04
387.95	1153.42
388.15	1089.52
388.36	1161.61
388.57	1124.33
388.77	1149.32
388.98	1152.60
389.19	1151.37
389.39	1123.52
389.60	1128.43
389.81	1157.92
390.01	1151.37
390.22	1112.46
390.43	1129.25
390.63	1124.33
390.84	1146.04
391.05	1148.50
391.25	1149.73
391.46	1133.35
391.67	1124.33
391.87	1140.72
392.08	1160.79
392.28	1087.47
392.49	1133.35
392.70	1162.84
392.90	1119.83
393.11	1137.44
393.32	1143.18
393.52	1106.72
393.73	1138.26
393.94	1113.28
394.14	1139.08
394.35	1158.33
394.56	1160.38
394.76	1141.95
394.97	1137.03
395.17	1125.15
395.38	1150.96
395.59	1146.45
395.79	1153.42
396.00	1145.63
396.21	1113.69
396.41	1126.79
396.62	1131.30
396.83	1135.80
397.03	1165.70
397.24	1157.10
397.44	1159.15
397.65	1150.14
397.86	1140.31
398.06	1184.14
398.27	1144.81
398.47	1146.45
398.68	1135.80
398.89	1131.30
399.09	1168.16
399.30	1144.00
399.51	1161.61
399.71	1138.67
399.92	1173.49
400.12	1139.49
400.33	1179.22
400.54	1148.91
400.74	1162.02
400.95	1170.62
401.15	1172.26
401.36	1159.97
401.57	1148.91
401.77	1129.66
401.98	1168.57
402.18	1139.90
402.39	1148.91
402.60	1193.56
402.80	1140.72
403.01	1140.72
403.21	1186.59
403.42	1136.62
403.63	1205.84
403.83	1143.59
404.04	1192.33
404.24	1125.56
404.45	1153.42
404.65	1173.49
404.86	1170.21
405.07	1172.26
405.27	1168.57
405.48	1144.40
405.68	1189.87
405.89	1134.57
406.10	1159.56
406.30	1146.45
406.51	1158.33
406.71	1184.95
406.92	1189.46
407.12	1153.42
407.33	1144.40
407.53	1163.25
407.74	1153.83
407.95	1163.25
408.15	1152.19
408.36	1155.46
408.56	1157.92
408.77	1162.02
408.97	1188.64
409.18	1163.25
409.39	1157.51
409.59	1179.63
409.80	1166.93
410.00	1175.94
410.21	1166.52
410.41	1193.15
410.62	1159.56
410.82	1176.76
411.03	1201.75
411.23	1148.50
411.44	1163.25
411.65	1171.44
411.85	1182.50
412.06	1189.46
412.26	1180.45
412.47	1199.29
412.67	1150.14
412.88	1189.46
413.08	1168.98
413.29	1170.21
413.49	1239.84
413.70	1186.18
413.90	1196.42
414.11	1190.28
414.31	1178.81
414.52	1154.24
414.73	1194.38
414.93	1192.74
415.14	1193.56
415.34	1200.93
415.55	1206.66
415.75	1202.16
415.96	1190.28
416.16	1200.52
416.37	1219.36
416.57	1181.27
416.78	1215.67
416.98	1230.01
417.19	1196.01
417.39	1198.06
417.60	1217.31
417.80	1204.21
418.01	1201.34
418.21	1207.07
418.42	1234.93
418.62	1223.46
418.83	1218.95
419.03	1255.40
419.24	1238.20
419.44	1243.53
419.65	1234.93
419.85	1254.59
420.06	1291.04
420.26	1220.59
420.47	1232.47
420.67	1275.47
420.88	1244.35
421.08	1259.09
421.29	1267.28
421.49	1269.74
421.70	1277.93
421.90	1290.22
422.11	1298.00
422.31	1287.35
422.52	1330.77
422.72	1297.59
422.93	1291.86
423.13	1304.15
423.34	1291.45
423.54	1330.36
423.74	1332.00
423.95	1359.44
424.15	1320.94
424.36	1325.45
424.56	1344.70
424.77	1370.50
424.97	1366.81
425.18	1356.16
425.38	1387.70
425.59	1368.04
425.79	1405.32
426.00	1424.16
426.20	1411.05
426.40	1387.70
426.61	1421.29
426.81	1440.13
427.02	1419.24
427.22	1454.06
427.43	1469.62
427.63	1415.56
427.84	1489.28
428.04	1507.30
428.25	1538.84
428.45	1535.57
428.65	1565.47
428.86	1546.22
429.06	1585.54
429.27	1571.20
429.47	1585.13
429.68	1572.84
429.88	1611.34
430.09	1677.70
430.29	1644.52
430.49	1641.65
430.70	1663.77
430.90	1676.06
431.11	1701.86
431.31	1717.43
431.52	1771.90
431.72	1758.80
431.92	1741.18
432.13	1801.39
432.33	1821.05
432.54	1839.08
432.74	1808.77
432.94	1876.76
433.15	1853.41
433.35	1822.69
433.56	1933.28
433.76	1939.43
433.97	1950.49
434.17	1975.88
434.37	2046.74
434.58	2038.14
434.78	2085.65
434.99	2068.86
435.19	2150.78
435.39	2154.46
435.60	2256.45
435.80	2232.29
436.01	2269.15
436.21	2331.00
436.41	2373.60
436.62	2408.41
436.82	2399.40
437.03	2428.89
437.23	2528.01
437.43	2466.98
437.64	2557.50
437.84	2572.25
438.05	2533.75
438.25	2612.39
438.45	2591.91
438.66	2753.29
438.86	2774.18
439.06	2716.43
439.27	2774.59
439.47	2870.02
439.68	2900.33
439.88	2944.57
440.08	2901.97
440.29	3034.68
440.49	3075.23
440.69	3166.57
440.90	3179.27
441.10	3241.93
441.31	3286.58
441.51	3386.93
441.71	3419.70
441.92	3451.65
442.12	3427.48
442.32	3732.22
442.53	3688.39
442.73	3764.99
442.94	3844.86
443.14	3911.21
443.34	3837.48
443.55	3940.70
443.75	3856.73
443.95	4054.98
444.16	4134.85
444.36	4251.17
444.56	4216.77
444.77	4308.52
444.97	4367.91
445.17	4530.93
445.38	4850.41
445.58	4635.37
445.78	4718.93
445.99	4766.85
446.19	4632.51
446.39	5101.08
446.60	5167.43
446.80	5108.45
447.00	5356.26
447.21	5236.25
447.41	5266.15
447.61	5399.67
447.82	5838.35
448.02	5883.40
448.22	6059.12
448.43	6083.29
448.63	6241.80
448.83	6270.06
449.04	6326.59
449.24	6220.50
449.44	6701.77
449.65	6869.30
449.85	7191.24
450.05	6893.05
450.26	6681.29
450.46	6855.78
450.66	7079.01
450.87	7134.71
451.07	7440.27
451.27	7836.35
451.47	8020.66
451.68	8248.81
451.88	8648.57
452.08	8830.43
452.29	9295.73
452.49	8974.61
452.69	9563.60
452.90	9578.35
453.10	9870.80
453.30	10053.48
453.51	9632.01
453.71	9655.35
453.91	11129.07
454.11	10544.58
454.32	11122.52
454.52	10853.82
454.72	10825.15
454.93	10901.75
455.13	11653.76
455.33	11993.72
455.53	12008.06
455.74	12231.29
455.94	12956.68
456.14	13113.14
456.35	14052.34
456.55	13735.73
456.75	13625.55
456.95	13190.56
457.16	14482.42
457.36	15576.44
457.56	16423.07
457.76	16320.26
457.97	17464.26
458.17	16932.20
458.37	17804.63
458.57	18174.90
458.78	17123.07
458.98	16486.56
459.18	17516.28
459.39	18554.19
459.59	19911.58
459.79	18919.14
459.99	19929.19
460.20	20688.17
460.40	19992.27
460.60	21413.56
460.80	23312.03
461.01	22715.25
461.21	22508.00
461.41	23969.43
461.61	24295.87
461.82	23292.78
462.02	23688.04
462.22	24486.33
462.42	25303.06
462.63	26320.90
462.83	26517.10
463.03	26223.01
463.23	26570.76
463.43	26694.86
463.64	30291.92
463.84	28833.76
464.04	28610.94
464.24	29726.68
464.45	29425.22
464.65	30359.50
464.85	29941.30
465.05	32357.50
465.26	33166.44
465.46	32283.77
465.66	32616.36
465.86	33078.79
466.06	33551.05
466.27	32762.99
466.47	33358.54
466.67	34573.40
466.87	35816.52
467.08	34737.65
467.28	35554.79
467.48	36209.32
467.68	36034.83
467.88	38307.67
468.09	39078.93
468.29	38678.35
468.49	38930.66
468.69	39463.95
468.89	40521.93
469.10	39541.77
469.30	39405.79
469.50	38788.53
469.70	41615.13
469.90	40811.51
470.11	39443.06
470.31	39692.09
470.51	42157.44
470.71	41758.90
470.91	41483.65
471.11	41895.30
471.32	42454.39
471.52	42841.87
471.72	41526.66
471.92	39804.32
472.12	41553.70
472.33	42037.02
472.53	42331.51
472.73	42728.41
472.93	43415.30
473.13	42024.32
473.33	43220.33
473.54	43546.78
473.74	43341.98
473.94	43328.47
474.14	43218.28
474.34	42533.03
474.55	43216.24
474.75	44997.56
474.95	43384.58
475.15	43496.81
475.35	44029.69
475.55	44187.79
475.75	44094.82
475.96	44660.05
476.16	43487.39
476.36	43283.82
476.56	43666.79
476.76	43692.59
476.96	43200.67
477.17	43647.13
477.37	41759.72
477.57	42001.38
477.77	42120.98
477.97	43065.51
478.17	42759.95
478.37	42912.73
478.58	42728.00
478.78	44514.24
478.98	42897.98
479.18	42394.18
479.38	43217.06
479.58	42073.47
479.78	41864.58
479.99	41690.09
480.19	41812.97
480.39	41906.77
480.59	42219.69
480.79	41982.95
480.99	41885.47
481.19	41149.43
481.39	40306.89
481.60	41755.63
481.80	40718.53
482.00	41685.99
482.20	41140.01
482.40	41304.25
482.60	41705.65
482.80	41636.02
483.00	41354.63
483.20	40963.06
483.41	41039.25
483.61	41531.99
483.81	41819.52
484.01	42005.07
484.21	41771.60
484.41	40956.92
484.61	40916.37
484.81	41103.96
485.01	41056.04
485.22	40816.43
485.42	41448.43
485.62	41086.76
485.82	40249.96
486.02	40700.92
486.22	39642.94
486.42	39677.76
486.62	39654.82
486.82	40460.90
487.02	40584.19
487.22	40729.59
487.43	40158.21
487.63	40224.97
487.83	39832.58
488.03	39490.57
488.23	39946.04
488.43	39401.69
488.63	39711.34
488.83	39582.32
489.03	38934.34
489.23	38477.24
489.43	38795.49
489.63	38460.03
489.83	37921.01
490.04	38305.62
490.24	37698.60
490.44	37150.56
490.64	37734.23
490.84	37726.04
491.04	37380.34
491.24	37069.05
491.44	36614.40
491.64	36095.45
491.84	35904.99
492.04	36203.17
492.24	35671.52
492.44	35752.62
492.64	36101.18
492.84	35803.41
493.04	34856.02
493.24	34751.57
493.45	34693.00
493.65	34354.27
493.85	34072.06
494.05	34120.39
494.25	33535.08
494.45	33169.31
494.65	32824.43
494.85	32709.34
495.05	32550.82
495.25	32573.35
495.45	32661.42
495.65	32336.20
495.85	32187.11
496.05	31291.32
496.25	31639.89
496.45	31027.96
496.65	31122.57
496.85	30712.57
497.05	30912.45
497.25	30454.52
497.45	30761.72
497.65	30276.35
497.85	29978.58
498.05	29672.61
498.25	29920.00
498.45	30150.20
498.65	29722.99
498.85	29625.92
499.05	29217.14
499.25	29451.02
499.45	29322.41
499.65	28939.44
499.85	28937.39
500.05	28718.67
500.25	29127.03
500.45	28870.63
500.65	28750.20
500.85	28617.09
501.05	28300.88
501.25	28515.92
501.45	28149.33
501.65	28032.60
501.85	28252.96
502.05	28222.24
502.25	27982.22
502.45	27658.64
502.65	27675.84
502.85	27707.38
503.05	27724.17
503.25	27655.36
503.45	27480.46
503.65	27605.80
503.85	27576.31
504.05	27160.16
504.25	27455.89
504.45	27302.29
504.65	27290.82
504.85	26884.10
505.05	27177.77
505.25	27480.87
505.45	27188.01
505.65	27075.38
505.85	26973.39
506.05	26900.89
506.25	27020.08
506.45	26798.49
506.65	26924.65
506.85	26688.72
507.05	26641.62
507.25	26671.11
507.45	26790.30
507.65	26979.12
507.85	26823.48
508.04	26592.06
508.24	26484.74
508.44	26448.29
508.64	26478.60
508.84	26691.59
509.04	26950.86
509.24	26846.00
509.44	26874.67
509.64	26904.58
509.84	26719.85
510.04	27000.83
510.24	26884.50
510.44	27136.81
510.64	26864.84
510.84	27349.39
511.04	27198.66
511.24	27360.86
511.43	27111.83
511.63	27056.53
511.83	27316.63
512.03	27547.23
512.23	27398.55
512.43	27439.91
512.63	27478.83
512.83	27735.23
513.03	27299.01
513.23	27886.78
513.43	28096.08
513.63	28104.68
513.83	28070.28
514.02	27808.55
514.22	28225.92
514.42	28304.98
514.62	28516.74
514.82	28475.78
515.02	28670.33
515.22	29013.16
515.42	28884.14
515.62	29093.44
515.82	29255.23
516.02	29148.33
516.21	29230.66
516.41	29643.12
516.61	29819.24
516.81	29770.50
517.01	29797.95
517.21	30041.65
517.41	30388.58
517.61	30202.21
517.81	30516.78
518.00	30955.87
518.20	31172.54
518.40	31084.07
518.60	31216.37
518.80	31309.76
519.00	31805.36
519.20	32104.78
519.40	32266.57
519.60	32429.99
519.79	32305.48
519.99	32198.98
520.19	32608.17
520.39	32752.35
520.59	32901.44
520.79	33264.34
520.99	33388.85
521.18	33704.65
521.38	33582.59
521.58	34117.93
521.78	34076.56
521.98	34142.51
522.18	34761.81
522.38	35068.60
522.58	35089.49
522.77	35071.06
522.97	35814.06
523.17	35641.21
523.37	35470.82
523.57	35760.40
523.77	35923.01
523.96	35888.60
524.16	36090.12
524.36	35970.93
524.56	36435.41
524.76	36177.78
524.96	36559.93
525.16	36693.87
525.35	36903.17
525.55	37101.41
525.75	37107.56
525.95	36901.53
526.15	37249.27
526.35	37569.58
526.54	37617.09
526.74	37341.84
526.94	37919.78
527.14	37956.23
527.34	38247.05
527.54	38566.12
527.73	38812.28
527.93	38772.14
528.13	38943.35
528.33	39058.04
528.53	39123.17
528.72	39626.15
528.92	39881.32
529.12	39616.73
529.32	40267.57
529.52	40177.46
529.72	40303.62
529.91	40578.04
530.11	40446.56
530.31	40845.10
530.51	40861.07
530.71	40629.65
530.90	40942.58
531.10	40688.63
531.30	41624.15
531.50	41500.86
531.70	41690.09
531.89	41989.09
532.09	41735.96
532.29	42168.09
532.49	42026.78
532.69	41466.45
532.88	41697.87
533.08	42093.95
533.28	41774.06
533.48	42097.23
533.67	42721.04
533.87	42532.62
534.07	42035.38
534.27	42083.71
534.47	42020.63
534.66	42011.62
534.86	42952.87
535.06	42710.80
535.26	42997.10
535.45	42897.98
535.65	42918.46
535.85	42628.47
536.05	43370.65
536.24	42945.90
536.44	42640.35
536.64	43178.55
536.84	43092.95
537.04	43348.94
537.23	43396.05
537.43	43278.49
537.63	43021.27
537.83	43156.44
538.02	43654.91
538.22	43802.77
538.42	43114.25
538.62	43319.45
538.81	43495.58
539.01	43597.98
539.21	43446.84
539.41	43326.42
539.60	43530.80
539.80	43249.00
540.00	43340.34
540.20	43096.64
540.39	43985.86
540.59	43391.54
540.79	43570.13
540.98	43386.63
541.18	43642.21
541.38	43582.41
541.58	43656.96
541.77	43127.35
541.97	43060.59
542.17	43475.92
542.37	43729.87
542.56	43161.35
542.76	43708.98
542.96	43520.16
543.15	43158.89
543.35	43425.13
543.55	43497.63
543.75	43607.81
543.94	43718.40
544.14	43118.75
544.34	43345.67
544.53	43355.50
544.73	43007.34
544.93	43156.85
545.13	43087.62
545.32	43194.12
545.52	42908.22
545.72	42823.44
545.91	42569.49
546.11	43017.58
546.31	43170.77
546.50	42832.86
546.70	42462.99
546.90	42361.41
547.10	42414.25
547.29	43006.52
547.49	42268.03
547.69	42824.26
547.88	42066.51
548.08	42186.93
548.28	42013.67
548.47	42068.15
548.67	42091.90
548.87	42375.75
549.06	42020.22
549.26	41870.31
549.46	41654.87
549.65	41932.98
549.85	41907.58
550.05	41140.01
550.24	41293.60
550.44	41296.06
550.64	41200.63
550.83	41026.55
551.03	41470.14
551.23	40961.42
551.42	41059.73
551.62	40712.80
551.82	40662.42
552.01	40362.19
552.21	40120.94
552.41	39874.77
552.60	39982.49
552.80	39930.89
553.00	39477.06
553.19	39494.26
553.39	39630.65
553.59	39266.93
553.78	39203.86
553.98	39561.02
554.18	39208.77
554.37	39169.45
554.57	39287.00
554.76	39400.46
554.96	39164.54
555.16	39201.81
555.35	39071.97
555.55	38790.99
555.75	39209.18
555.94	38766.41
556.14	38798.36
556.34	38748.80
556.53	38494.44
556.73	38604.21
556.92	38158.16
557.12	38119.66
557.32	38620.19
557.51	38149.56
557.71	38207.31
557.91	38252.78
558.10	38098.36
558.30	37804.68
558.49	37676.07
558.69	37360.68
558.89	37267.71
559.08	36857.70
559.28	36715.57
559.47	36687.31
559.67	36768.82
559.87	36832.31
560.06	36543.14
560.26	36355.13
560.45	36299.84
560.65	36370.70
560.85	35888.60
561.04	35941.44
561.24	36105.28
561.43	36042.20
561.63	36020.49
561.83	35582.64
562.02	35603.12
562.22	35474.10
562.41	35666.60
562.61	35098.50
562.81	35252.91
563.00	35406.10
563.20	35355.72
563.39	35120.62
563.59	34791.71
563.78	34570.94
563.98	34933.02
564.18	34730.68
564.37	34804.82
564.57	34172.41
564.76	34117.11
564.96	34374.75
565.15	34312.08
565.35	34421.03
565.55	33848.01
565.74	33620.68
565.94	33729.23
566.13	33453.98
566.33	33591.19
566.52	33254.92
566.72	33107.46
566.91	33023.09
567.11	33289.73
567.31	33011.62
567.50	32763.81
567.70	32715.07
567.89	32687.22
568.09	32217.42
568.28	32278.04
568.48	32357.91
568.67	31957.32
568.87	32370.19
569.06	31889.33
569.26	31693.95
569.46	31553.87
569.65	31997.05
569.85	31474.00
570.04	31263.88
570.24	31442.46
570.43	31159.43
570.63	30911.63
570.82	30813.74
571.02	30891.56
571.21	30678.98
571.41	30546.27
571.60	30469.68
571.80	30422.58
571.99	30228.84
572.19	30190.34
572.38	30108.83
572.58	29832.76
572.77	29772.96
572.97	29769.68
573.16	29244.17
573.36	29162.26
573.55	29152.84
573.75	29090.17
573.94	29166.35
574.14	28828.44
574.33	28995.14
574.53	28681.39
574.72	28437.27
574.92	28545.82
575.11	28027.27
575.31	28142.78
575.50	28341.84
575.70	27947.81
575.89	27761.85
576.09	27728.68
576.28	27815.10
576.48	27570.98
576.67	27470.63
576.87	27259.69
577.06	27045.07
577.26	27074.15
577.45	26979.53
577.65	26622.77
577.84	26796.85
578.04	26719.85
578.23	26463.85
578.43	26436.41
578.62	26083.34
578.82	26138.23
579.01	26008.38
579.21	26064.50
579.40	25818.33
579.59	25663.92
579.79	25310.85
579.98	25198.21
580.18	25189.61
580.37	25071.23
580.57	24823.84
580.76	24708.33
580.96	24467.49
581.15	24224.19
581.35	23945.67
581.54	24093.53
581.74	24023.08
581.93	23835.08
582.12	23694.59
582.32	23722.44
582.51	23414.02
582.71	23662.64
582.90	23253.05
583.10	23350.53
583.29	23292.78
583.48	22877.45
583.68	22717.71
583.87	22680.03
584.07	22835.67
584.26	22564.52
584.46	22304.02
584.65	22261.83
584.84	22184.83
585.04	22115.60
585.23	22018.94
585.43	21767.04
585.62	21645.39
585.82	21464.76
586.01	21579.86
586.20	21361.54
586.40	21296.83
586.59	21244.40
586.79	21031.41
586.98	20945.40
587.18	20722.58
587.37	20732.00
587.56	20456.34
587.76	20486.65
587.95	20214.68
588.15	20278.58
588.34	19988.99
588.53	19810.00
588.73	19672.79
588.92	19481.51
589.12	19220.19
589.31	19480.69
589.50	19300.47
589.70	19217.73
589.89	19025.63
590.08	19004.74
590.28	18732.36
590.47	18844.18
590.67	18307.20
590.86	18401.82
591.05	18202.35
591.25	18044.65
591.44	17941.84
591.64	17821.83
591.83	17737.46
592.02	17703.46
592.22	17541.67
592.41	17453.61
592.60	17391.76
592.80	17164.44
592.99	17141.09
593.18	16948.58
593.38	16696.68
593.57	16789.66
593.77	16541.85
593.96	16529.57
594.15	16393.99
594.35	16203.94
594.54	16110.14
594.73	15880.36
594.93	15809.09
595.12	15643.20
595.31	15466.26
595.51	15498.62
595.70	15385.16
595.89	15276.62
596.09	15158.66
596.28	15058.71
596.47	14886.28
596.67	14954.68
596.86	14594.23
597.06	14717.11
597.25	14521.74
597.44	14276.80
597.64	14118.70
597.83	14159.66
598.02	14012.20
598.22	13970.01
598.41	13769.72
598.60	13723.85
598.79	13577.62
598.99	13500.62
599.18	13388.80
599.37	13255.68
599.57	12999.28
599.76	13047.61
599.95	12799.40
600.15	13016.07
600.34	12676.11
600.53	12592.55
600.73	12560.60
600.92	12312.80
601.11	12287.40
601.31	12172.72
601.50	12071.14
601.69	12108.41
601.88	12013.38
602.08	11850.37
602.27	11690.22
602.46	11589.05
602.66	11487.47
602.85	11350.66
603.04	11306.43
603.24	11239.66
603.43	11082.38
603.62	10914.04
603.81	10929.60
604.01	10717.02
604.20	10808.77
604.39	10612.98
604.59	10466.35
604.78	10383.20
604.97	10352.89
605.16	10311.11
605.36	10021.12
605.55	10015.80
605.74	9921.59
605.94	9794.21
606.13	9784.38
606.32	9638.56
606.51	9613.17
606.71	9563.19
606.90	9452.60
607.09	9315.80
607.28	9251.49
607.48	9264.60
607.67	9094.21
607.86	8969.69
608.05	8957.00
608.25	8797.25
608.44	8768.99
608.63	8552.73
608.82	8487.60
609.02	8444.59
609.21	8375.78
609.40	8371.28
609.59	8156.24
609.79	8078.01
609.98	8022.30
610.17	8018.21
610.36	7920.72
610.56	7745.01
610.75	7742.14
610.94	7664.32
611.13	7477.95
611.33	7502.53
611.52	7409.14
611.71	7392.35
611.90	7314.93
612.09	7229.33
612.29	7187.55
612.48	7003.23
612.67	6926.64
612.86	6871.34
613.06	6860.70
613.25	6792.70
613.44	6662.86
613.63	6695.22
613.82	6585.04
614.02	6630.09
614.21	6530.97
614.40	6411.78
614.59	6365.50
614.78	6267.60
614.98	6328.22
615.17	6244.26
615.36	6160.29
615.55	6113.60
615.74	6104.18
615.94	6027.17
616.13	6019.80
616.32	5845.72
616.51	5748.24
616.70	5754.38
616.90	5751.52
617.09	5713.42
617.28	5654.44
617.47	5592.18
617.66	5613.07
617.86	5570.07
618.05	5454.97
618.24	5454.15
618.43	5414.42
618.62	5416.06
618.81	5322.26
619.01	5316.94
619.20	5155.15
619.39	5182.59
619.58	5229.69
619.77	5077.73
619.96	5153.92
620.16	5128.52
620.35	5041.28
620.54	5028.58
620.73	4995.81
620.92	4942.16
621.11	4862.70
621.31	4891.37
621.50	4823.38
621.69	4799.62
621.88	4770.13
622.07	4699.68
622.26	4750.47
622.46	4635.37
622.65	4628.00
622.84	4569.02
623.03	4573.11
623.22	4575.16
623.41	4506.35
623.60	4472.35
623.80	4435.49
623.99	4391.66
624.18	4342.92
624.37	4299.51
624.56	4329.00
624.75	4282.30
624.94	4228.24
625.13	4218.41
625.33	4165.16
625.52	4131.98
625.71	4149.59
625.90	4012.38
626.09	3977.97
626.28	3996.82
626.47	4011.15
626.66	3891.96
626.86	3857.14
627.05	3850.18
627.24	3847.31
627.43	3805.54
627.62	3753.52
627.81	3723.21
628.00	3687.16
628.19	3624.90
628.38	3629.82
628.57	3598.69
628.77	3626.54
628.96	3554.04
629.15	3520.87
629.34	3514.72
629.53	3416.01
629.72	3378.74
629.91	3370.96
630.10	3326.72
630.29	3369.73
630.48	3314.43
630.68	3314.02
630.87	3216.95
631.06	3193.60
631.25	3192.78
631.44	3107.18
631.63	3158.79
631.82	3139.95
632.01	3046.15
632.20	3072.77
632.39	2999.46
632.58	2980.20
632.77	2978.98
632.96	2903.61
633.15	2958.09
633.35	2928.60
633.54	2888.86
633.73	2872.07
633.92	2818.00
634.11	2814.32
634.30	2772.13
634.49	2781.14
634.68	2763.53
634.87	2707.01
635.06	2695.13
635.25	2661.54
635.44	2661.54
635.63	2635.33
635.82	2583.31
636.01	2593.96
636.20	2623.86
636.39	2536.20
636.58	2524.33
636.77	2516.54
636.97	2482.96
637.16	2479.27
637.35	2419.06
637.54	2424.80
637.73	2457.56
637.92	2401.45
638.11	2384.25
638.30	2367.86
638.49	2333.46
638.68	2346.56
638.87	2291.68
639.06	2302.33
639.25	2307.24
639.44	2290.04
639.63	2231.47
639.82	2234.74
640.01	2189.28
640.20	2204.02
640.39	2146.27
640.58	2158.97
640.77	2148.32
640.96	2121.29
641.15	2105.31
641.34	2082.78
641.53	2074.59
641.72	2067.63
641.91	2063.53
642.10	2076.64
642.29	2034.45
642.48	2013.97
642.67	1993.08
642.86	2036.09
643.05	1980.80
643.24	1940.25
643.43	1984.48
643.62	1934.92
643.81	1955.81
644.00	1948.03
644.19	1886.18
644.38	1891.50
644.57	1927.55
644.76	1858.74
644.95	1862.01
645.14	1841.12
645.33	1834.57
645.52	1827.20
645.71	1785.01
645.90	1829.25
646.09	1750.19
646.28	1771.49
646.46	1776.82
646.65	1770.67
646.84	1758.80
647.03	1742.00
647.22	1748.97
647.41	1726.85
647.60	1735.04
647.79	1701.04
647.98	1714.97
648.17	1634.69
648.36	1691.21
648.55	1674.42
648.74	1665.82
648.93	1661.31
649.12	1670.73
649.31	1664.59
649.50	1634.28
649.69	1619.94
649.88	1623.63
650.06	1605.20
650.25	1611.34
650.44	1606.84
650.63	1574.48
650.82	1576.12
651.01	1551.54
651.20	1529.42
651.39	1567.92
651.58	1532.70
651.77	1549.08
651.96	1517.54
652.15	1557.28
652.34	1499.52
652.52	1506.90
652.71	1484.78
652.90	1513.04
653.09	1490.92
653.28	1471.67
653.47	1477.81
653.66	1470.85
653.85	1432.35
654.04	1452.83
654.23	1470.03
654.42	1477.00
654.60	1404.09
654.79	1421.70
654.98	1412.69
655.17	1403.27
655.36	1437.26
655.55	1356.57
655.74	1375.42
655.93	1400.81
656.12	1388.11
656.30	1435.22
656.49	1368.86
656.68	1372.55
656.87	1386.07
657.06	1383.61
657.25	1345.11
657.44	1407.36
657.63	1343.06
657.82	1362.31
658.00	1319.30
658.19	1337.73
658.38	1354.12
658.57	1370.91
658.76	1310.29
658.95	1358.21
659.14	1332.41
659.32	1342.24
659.51	1297.18
659.70	1322.99
659.89	1289.40
660.08	1296.36
660.27	1303.33
660.46	1325.85
660.64	1307.42
660.83	1316.84
661.02	1305.38
661.21	1274.66
661.40	1295.55
661.59	1303.74
661.78	1266.87
661.96	1295.95
662.15	1314.80
662.34	1298.00
662.53	1274.25
662.72	1298.00
662.91	1235.33
663.09	1261.55
663.28	1274.25
663.47	1252.95
663.66	1231.65
663.85	1265.64
664.03	1227.14
664.22	1239.43
664.41	1263.60
664.60	1225.09
664.79	1242.30
664.98	1227.55
665.16	1230.42
665.35	1249.26
665.54	1224.28
665.73	1231.65
665.92	1234.93
666.10	1202.98
666.29	1266.46
666.48	1227.96
666.67	1221.41
666.86	1232.47
667.04	1193.97
667.23	1207.48
667.42	1194.78
667.61	1208.71
667.80	1206.66
667.98	1227.96
668.17	1221.82
668.36	1184.95
668.55	1186.18
668.74	1184.55
668.92	1188.23
669.11	1184.55
669.30	1195.60
669.49	1213.22
669.68	1196.01
669.86	1204.62
670.05	1202.98
670.24	1181.68
670.43	1194.78
670.61	1198.88
670.80	1159.15
670.99	1186.59
671.18	1211.17
671.36	1199.29
671.55	1169.39
671.74	1192.74
671.93	1182.91
672.11	1169.80
672.30	1162.84
672.49	1165.70
672.68	1143.18
672.87	1175.53
673.05	1157.10
673.24	1170.62
673.43	1147.68
673.62	1134.57
673.80	1168.57
673.99	1196.01
674.18	1174.31
674.36	1166.52
674.55	1160.79
674.74	1166.11
674.93	1144.00
675.11	1155.05
675.30	1144.40
675.49	1176.35
675.68	1123.52
675.86	1160.79
676.05	1144.40
676.24	1176.35
676.43	1161.61
676.61	1137.44
676.80	1156.69
676.99	1146.86
677.17	1164.07
677.36	1144.40
677.55	1125.97
677.74	1162.84
677.92	1139.08
678.11	1139.08
678.30	1133.76
678.48	1125.56
678.67	1141.54
678.86	1138.67
679.04	1104.67
679.23	1145.22
679.42	1165.29
679.61	1149.32
679.79	1165.70
679.98	1114.10
680.17	1132.53
680.35	1091.98
680.54	1150.14
680.73	1132.94
680.91	1105.49
681.10	1127.61
681.29	1110.82
681.47	1150.14
681.66	1112.87
681.85	1108.77
682.04	1118.19
682.22	1158.33
682.41	1131.71
682.60	1115.73
682.78	1143.18
682.97	1112.05
683.16	1126.79
683.34	1116.55
683.53	1121.47
683.72	1158.74
683.90	1114.10
684.09	1111.23
684.28	1119.83
684.46	1137.03
684.65	1121.06
684.83	1155.87
685.02	1141.54
685.21	1118.19
685.39	1115.73
685.58	1137.85
685.77	1106.72
685.95	1118.19
686.14	1155.46
686.33	1114.50
686.51	1121.88
686.70	1112.87
686.89	1132.12
687.07	1123.93
687.26	1096.89
687.44	1102.22
687.63	1115.32
687.82	1121.06
688.00	1151.78
688.19	1118.60
688.38	1107.54
688.56	1126.79
688.75	1110.41
688.93	1116.96
689.12	1088.70
689.31	1100.58
689.49	1092.80
689.68	1123.93
689.87	1125.15
690.05	1093.21
690.24	1089.11
690.42	1116.14
690.61	1120.65
690.80	1085.83
690.98	1102.22
691.17	1142.77
691.35	1122.70
691.54	1125.97
691.73	1110.82
691.91	1112.87
692.10	1110.41
692.28	1130.89
692.47	1114.50
692.66	1099.76
692.84	1110.82
693.03	1112.87
693.21	1109.18
693.40	1093.62
693.59	1132.53
693.77	1100.58
693.96	1103.04
694.14	1090.34
694.33	1087.88
694.51	1120.65
694.70	1104.26
694.89	1116.96
695.07	1113.28
695.26	1108.36
695.44	1107.54
695.63	1091.16
695.81	1089.52
696.00	1109.59
696.18	1116.14
696.37	1081.74
696.56	1113.69
696.74	1112.05
696.93	1110.00
697.11	1107.13
697.30	1096.89
697.48	1085.83
697.67	1108.77
697.85	1105.90
698.04	1129.66
698.23	1105.90
698.41	1099.76
698.60	1124.74
698.78	1115.32
698.97	1115.73
699.15	1114.50
699.34	1097.71
699.52	1133.76
699.71	1113.28
699.89	1113.69
700.08	1103.04
700.26	1116.55
700.45	1079.69
700.63	1105.90
700.82	1117.37
701.01	1096.07
701.19	1129.25
701.38	1085.83
701.56	1128.84
701.75	1099.76
701.93	1107.54
702.12	1073.14
702.30	1121.88
702.49	1078.87
702.67	1099.76
702.86	1115.73
703.04	1118.19
703.23	1110.00
703.41	1112.05
703.60	1091.57
703.78	1083.79
703.97	1094.43
704.15	1085.01
704.34	1075.18
704.52	1097.30
704.71	1094.84
704.89	1113.28
705.08	1074.77
705.26	1102.22
705.45	1111.64
705.63	1115.73
705.81	1093.62
706.00	1102.22
706.18	1090.75
706.37	1126.38
706.55	1107.95
706.74	1099.76
706.92	1107.95
707.11	1088.70
707.29	1091.98
707.48	1099.35
707.66	1079.69
707.85	1093.62
708.03	1134.98
708.22	1091.57
708.40	1116.96
708.58	1109.18
708.77	1085.83
708.95	1118.19
709.14	1089.52
709.32	1131.30
709.51	1090.75
709.69	1111.23
709.88	1103.04
710.06	1111.64
710.25	1102.22
710.43	1148.09
710.61	1096.89
710.80	1106.72
710.98	1084.19
711.17	1094.43
711.35	1099.76
711.54	1118.60
711.72	1075.59
711.90	1099.76
712.09	1067.40
712.27	1085.42
712.46	1076.82
712.64	1106.72
712.83	1074.77
713.01	1095.66
713.19	1100.99
713.38	1090.34
713.56	1096.89
713.75	1119.42
713.93	1096.89
714.11	1098.12
714.30	1124.74
714.48	1104.26
714.67	1097.71
714.85	1086.24
715.03	1105.08
715.22	1089.93
715.40	1133.35
715.59	1099.76
715.77	1108.77
715.95	1108.36
716.14	1103.04
716.32	1082.56
716.51	1128.02
716.69	1065.35
716.87	1098.94
717.06	1115.73
717.24	1138.67
717.42	1105.90
717.61	1087.88
717.79	1099.35
717.98	1057.98
718.16	1058.80
718.34	1103.04
718.53	1092.39
718.71	1102.22
718.89	1104.26
719.08	1079.69
719.26	1106.72
719.45	1087.88
719.63	1100.99
719.81	1081.33
720.00	1104.67
720.18	1088.70
720.36	1104.26
720.55	1087.47
720.73	1097.71
720.91	1103.86
721.10	1103.45
721.28	1115.73
721.46	1057.98
721.65	1106.31
721.83	1090.34
722.01	1105.90
722.20	1098.12
722.38	1095.25
722.56	1110.82
722.75	1092.80
722.93	1094.43
723.11	1093.62
723.30	1101.40
723.48	1073.95
723.66	1103.04
723.85	1093.62
724.03	1080.10
724.21	1108.77
724.40	1083.38
724.58	1113.69
724.76	1093.62
724.95	1088.70
725.13	1091.16
725.31	1132.12
725.50	1095.66
725.68	1056.34
725.86	1093.62
726.05	1076.00
726.23	1119.83
726.41	1066.99
726.59	1055.52
726.78	1087.47
726.96	1103.04
727.14	1068.63
727.33	1082.97
727.51	1114.10
727.69	1116.14
727.87	1110.41
728.06	1096.89
728.24	1102.63
728.42	1098.94
728.61	1136.21
728.79	1128.02
728.97	1070.68
729.15	1067.40
729.34	1103.45
729.52	1097.71
729.70	1079.69
729.89	1106.31
730.07	1091.16
730.25	1097.30
730.43	1099.76
730.62	1100.17
730.80	1113.69
730.98	1089.52
731.16	1083.79
731.35	1112.46
731.53	1088.70
731.71	1107.95
731.89	1098.12
732.08	1102.63
732.26	1092.80
732.44	1097.71
732.62	1086.24
732.81	1096.07
732.99	1097.71
733.17	1094.84
733.35	1102.63
733.54	1084.19
733.72	1096.48
733.90	1084.19
734.08	1116.14
734.27	1099.76
734.45	1057.98
734.63	1113.28
734.81	1088.29
735.00	1105.90
735.18	1096.07
735.36	1119.83
735.54	1091.98
735.72	1086.24
735.91	1084.60
736.09	1073.55
736.27	1072.32
736.45	1087.47
736.63	1086.65
736.82	1108.36
737.00	1094.43
737.18	1082.15
737.36	1111.23
737.55	1095.66
737.73	1105.90
737.91	1096.89
738.09	1105.49
738.27	1111.64
738.46	1096.89
738.64	1088.29
738.82	1075.59
739.00	1101.81
739.18	1095.66
739.36	1088.70
739.55	1087.06
739.73	1084.19
739.91	1061.26
740.09	1087.47
740.27	1104.26
740.46	1090.34
740.64	1115.73
740.82	1067.81
741.00	1095.25
741.18	1073.55
741.36	1057.57
741.55	1137.03
741.73	1073.55
741.91	1100.17
742.09	1112.05
742.27	1096.07
742.45	1087.06
742.64	1099.35
742.82	1088.29
743.00	1109.59
743.18	1069.86
743.36	1076.82
743.54	1083.79
743.72	1104.26
743.91	1100.58
744.09	1068.22
744.27	1095.25
744.45	1053.88
744.63	1096.07
744.81	1110.82
744.99	1096.48
745.18	1066.99
745.36	1073.14
745.54	1082.56
745.72	1090.34
745.90	1083.38
746.08	1083.38
746.26	1069.45
746.45	1089.52
746.63	1092.80
746.81	1090.75
746.99	1080.92
747.17	1078.87
747.35	1091.57
747.53	1080.51
747.71	1115.32
747.89	1079.69
748.08	1098.12
748.26	1089.11
748.44	1076.41
748.62	1058.80
748.80	1065.76
748.98	1096.89
749.16	1107.54
749.34	1070.68
749.52	1095.25
749.70	1091.57
749.89	1075.59
750.07	1082.15
750.25	1062.08
750.43	1100.58
750.61	1083.38
750.79	1087.06
750.97	1091.98
751.15	1101.40
751.33	1073.14
751.51	1079.69
751.69	1145.63
751.88	1089.11
752.06	1118.60
752.24	1100.99
752.42	1073.14
752.60	1062.49
752.78	1080.92
752.96	1098.53
753.14	1089.11
753.32	1083.79
753.50	1064.12
753.68	1087.47
753.86	1088.70
754.04	1073.55
754.22	1092.80
754.40	1076.82
754.58	1098.53
754.76	1069.45
754.95	1095.66
755.13	1077.64
755.31	1111.64
755.49	1079.69
755.67	1076.00
755.85	1071.50
756.03	1067.40
756.21	1114.09
756.39	1091.57
756.57	1039.14
756.75	1082.15
756.93	1068.63
757.11	1092.80
757.29	1065.76
757.47	1089.93
757.65	1087.88
757.83	1063.31
758.01	1100.58
758.19	1091.57
758.37	1089.52
758.55	1082.15
758.73	1071.09
758.91	1078.46
759.09	1093.62
759.27	1068.22
759.45	1098.12
759.63	1099.35
759.81	1080.51
759.99	1063.71
760.17	1087.88
760.35	1089.11
760.53	1094.84
760.71	1119.42
760.89	1066.17
761.07	1090.34
761.25	1072.73
761.43	1105.49
761.61	1071.50
761.79	1069.86
761.97	1095.25
762.15	1096.07
762.33	1075.59
762.51	1087.88
762.69	1088.70
762.87	1102.22
763.05	1069.04
763.23	1089.52
763.41	1115.32
763.59	1105.90
763.77	1039.55
763.95	1105.90
764.13	1125.56
764.31	1066.99
764.49	1091.16
764.67	1075.59
764.85	1096.89
765.03	1098.53
765.21	1101.81
765.38	1091.57
765.56	1101.81
765.74	1071.50
765.92	1067.40
766.10	1077.64
766.28	1048.56
766.46	1080.10
766.64	1103.45
766.82	1077.64
767.00	1100.58
767.18	1070.68
767.36	1087.06
767.54	1090.75
767.72	1077.64
767.90	1089.93
768.08	1076.41
768.26	1093.62
768.43	1076.82
768.61	1090.75
768.79	1100.58
768.97	1099.76
769.15	1080.51
769.33	1072.32
769.51	1089.93
769.69	1085.42
769.87	1089.52
770.05	1108.36
770.23	1102.22
770.40	1105.90
770.58	1099.35
770.76	1090.34
770.94	1063.31
771.12	1096.89
771.30	1058.39
771.48	1049.79
771.66	1062.08
771.84	1103.04
772.02	1074.77
772.19	1082.56
772.37	1088.29
772.55	1077.23
772.73	1115.73
772.91	1086.24
773.09	1097.30
773.27	1084.19
773.45	1066.58
773.63	1096.48
773.80	1091.16
773.98	1069.04
774.16	1087.88
774.34	1103.04
774.52	1064.94
774.70	1075.18
774.88	1093.62
775.05	1119.83
775.23	1091.98
775.41	1080.92
775.59	1064.94
775.77	1076.00
775.95	1067.40
776.13	1077.23
776.30	1075.18
776.48	1098.12
776.66	1107.54
776.84	1095.66
777.02	1072.32
777.20	1073.14
777.38	1091.98
777.55	1070.68
777.73	1079.28
777.91	1102.22
778.09	1074.36
778.27	1081.33
778.45	1108.77
778.62	1086.24
778.80	1098.53
778.98	1054.70
779.16	1078.05
779.34	1119.01
779.51	1077.64
779.69	1089.52
779.87	1081.74
780.05	1069.04
780.23	1101.40
780.41	1103.04
780.58	1060.85
780.76	1088.29
780.94	1082.56
781.12	1068.63
781.30	1088.70
781.47	1062.08
781.65	1060.85
781.83	1098.12
782.01	1084.60
782.19	1039.14
782.36	1107.13
782.54	1087.88
782.72	1088.70
782.90	1085.01
783.08	1092.80
783.25	1076.00
783.43	1105.49
783.61	1097.71
783.79	1084.60
783.96	1062.49
784.14	1074.36
784.32	1081.33
784.50	1087.47
784.68	1098.94
784.85	1059.21
785.03	1058.80
785.21	1100.58
785.39	1074.36
785.56	1091.57
785.74	1082.15
785.92	1070.68
786.10	1068.63
786.27	1068.63
786.45	1091.57
786.63	1082.56
786.81	1080.10
786.98	1077.64
787.16	1084.60
787.34	1072.73
787.52	1098.94
787.69	1067.81
787.87	1081.33
788.05	1110.41
788.23	1109.18
788.40	1102.63
788.58	1048.97
788.76	1079.69
788.94	1053.48
789.11	1092.80
789.29	1076.41
789.47	1081.74
789.64	1086.65
789.82	1066.58
790.00	1101.40
790.18	1089.11
790.35	1074.77
790.53	1102.22
790.71	1073.55
790.89	1092.80
791.06	1087.06
791.24	1105.49
791.42	1096.89
791.59	1090.75
791.77	1102.63
791.95	1078.05
792.12	1071.50
792.30	1096.89
792.48	1080.92
792.66	1096.48
792.83	1093.21
793.01	1096.89
793.19	1098.12
793.36	1068.63
793.54	1078.46
793.72	1064.53
793.89	1079.69
794.07	1104.26
794.25	1066.99
794.42	1089.93
794.60	1073.55
794.78	1053.07
794.95	1047.74
795.13	1029.31
795.31	1056.34
795.48	1077.23
795.66	1099.76
795.84	1088.29
796.01	1091.16
796.19	1084.60
796.37	1083.38
796.54	1062.49
796.72	1084.19
796.90	1091.98
797.07	1102.22
797.25	1060.03
797.43	1059.21
797.60	1085.01
797.78	1065.76
797.96	1058.39
798.13	1103.45
798.31	1078.05
798.49	1076.82
798.66	1062.08
798.84	1082.56
799.01	1086.24
799.19	1061.67
799.37	1073.55
799.54	1079.69
799.72	1045.28
799.90	1072.32
800.07	1064.53
800.25	1104.67
800.43	1082.15
800.60	1073.14
800.78	1091.57
800.95	1082.97
801.13	1084.19
801.31	1063.71
801.48	1075.59
801.66	1057.98
801.83	1098.94
802.01	1085.83
802.19	1086.65
802.36	1081.33
802.54	1080.92
802.71	1066.58
802.89	1081.74
803.07	1076.82
803.24	1057.57
803.42	1071.09
803.59	1061.67
803.77	1055.52
803.95	1042.42
804.12	1093.21
804.30	1094.43
804.47	1062.08
804.65	1114.50
804.82	1095.25
805.00	1077.64
805.18	1053.88
805.35	1076.41
805.53	1104.67
805.70	1076.00
805.88	1062.49
806.05	1039.96
806.23	1069.04
806.41	1063.31
806.58	1075.59
806.76	1089.93
806.93	1083.38
807.11	1063.31
807.28	1098.12
807.46	1087.47
807.64	1086.24
807.81	1073.95
807.99	1069.86
808.16	1086.24
808.34	1096.48
808.51	1076.82
808.69	1087.06
808.86	1073.14
809.04	1086.65
809.21	1089.11
809.39	1058.80
809.56	1046.51
809.74	1069.86
809.92	1093.62
810.09	1083.79
810.27	1053.88
810.44	1047.33
810.62	1080.92
810.79	1097.71
810.97	1062.49
811.14	1091.98
811.32	1062.90
811.49	1081.74
811.67	1070.68
811.84	1072.32
812.02	1072.73
812.19	1100.58
812.37	1125.97
812.54	1090.34
812.72	1069.45
812.89	1061.67
813.07	1073.14
813.24	1097.30
813.42	1030.95
813.59	1087.47
813.77	1092.39
813.94	1099.76
814.12	1082.15
814.29	1071.91
814.47	1100.58
814.64	1046.92
814.82	1079.69
814.99	1096.07
815.17	1071.91
815.34	1091.57
815.52	1077.23
815.69	1103.86
815.86	1069.86
816.04	1065.76
816.21	1106.72
816.39	1075.59
816.56	1103.86
816.74	1071.91
816.91	1093.21
817.09	1111.23
817.26	1064.12
817.44	1092.39
817.61	1059.62
817.79	1074.77
817.96	1074.36
818.13	1086.65
818.31	1088.29
818.48	1074.77
818.66	1056.34
818.83	1074.77
819.01	1056.34
819.18	1082.15
819.36	1091.57
819.53	1060.85
819.70	1045.28
819.88	1087.88
820.05	1064.12
820.23	1069.86
820.40	1110.41
820.58	1076.00
820.75	1094.43
820.92	1091.57
821.10	1087.47
821.27	1070.68
821.45	1087.88
821.62	1088.29
821.79	1105.49
821.97	1086.65
822.14	1107.54
822.32	1049.38
822.49	1087.47
822.66	1069.45
822.84	1087.88
823.01	1107.54
823.19	1118.60
823.36	1082.56
823.53	1080.51
823.71	1051.02
823.88	1054.29
824.06	1107.13
824.23	1087.88
824.40	1085.42
824.58	1072.32
824.75	1057.98
824.93	1091.98
825.10	1055.93
825.27	1080.10
825.45	1086.65
825.62	1077.64
825.79	1074.36
825.97	1078.46
826.14	1059.21
826.32	1071.09
826.49	1057.98
826.66	1089.11
826.84	1061.26
827.01	1048.97
827.18	1048.56
827.36	1048.15
827.53	1053.88
827.70	1096.89
827.88	1089.11
828.05	1064.94
828.22	1105.90
828.40	1078.46
828.57	1103.04
828.74	1079.28
828.92	1068.63
829.09	1069.45
829.27	1074.77
829.44	1071.09
829.61	1082.97
829.79	1106.72
829.96	1088.70
830.13	1062.49
830.30	1062.08
830.48	1097.71
830.65	1100.58
830.82	1082.97
831.00	1074.77
831.17	1048.15
831.34	1051.84
831.52	1100.17
831.69	1069.86
831.86	1066.99
832.04	1059.21
832.21	1082.97
832.38	1084.19
832.56	1081.33
832.73	1047.74
832.90	1070.27
833.07	1055.93
833.25	1042.83
833.42	1096.07
833.59	1105.49
833.77	1094.02
833.94	1071.91
834.11	1074.36
834.29	1110.82
834.46	1099.76
834.63	1064.12
834.80	1098.12
834.98	1101.40
835.15	1105.90
835.32	1059.21
835.49	1065.35
835.67	1066.58
835.84	1084.60
836.01	1096.89
836.19	1053.07
836.36	1093.21
836.53	1069.86
836.70	1105.49
836.88	1065.35
837.05	1103.86
837.22	1045.69
837.39	1087.06
837.57	1082.56
837.74	1047.33
837.91	1104.67
838.08	1053.48
838.26	1086.24
838.43	1080.92
838.60	1052.25
838.77	1073.95
838.95	1075.59
839.12	1079.69
839.29	1081.74
839.46	1071.09
839.64	1085.42
839.81	1093.21
839.98	1089.11
840.15	1059.62
840.32	1064.12
840.50	1082.97
840.67	1064.94
840.84	1044.46
841.01	1082.56
841.19	1082.15
841.36	1073.95
841.53	1065.35
841.70	1075.59
841.87	1075.18
842.05	1081.33
842.22	1062.08
842.39	1106.31
842.56	1089.11
842.73	1057.16
842.91	1062.90
843.08	1096.48
843.25	1086.24
843.42	1092.39
843.59	1118.60
843.77	1065.35
843.94	1068.22
844.11	1051.84
844.28	1075.18
844.45	1061.67
844.62	1028.49
844.80	1086.65
844.97	1059.21
845.14	1090.34
845.31	1100.17
845.48	1085.01
845.65	1076.41
845.83	1091.57
846.00	1130.48
846.17	1082.15
846.34	1066.58
846.51	1060.44
846.68	1057.57
846.86	1073.95
847.03	1058.80
847.20	1094.43
847.37	1080.51
847.54	1069.86
847.71	1066.17
847.89	1092.80
848.06	1055.52
848.23	1102.22
848.40	1039.55
848.57	1098.53
848.74	1083.38
848.91	1062.08
849.08	1069.86
849.26	1073.55
849.43	1051.84
849.60	1075.59
849.77	1094.84
849.94	1083.38
850.11	1086.24
850.28	1094.43
850.46	1067.81
850.63	1074.36
850.80	1096.89
850.97	1080.92
851.14	1043.64
851.31	1091.16
851.48	1073.55
851.65	1050.20
851.82	1087.47
852.00	1091.98
852.17	1103.04
852.34	1069.86
852.51	1084.19
852.68	1052.25
852.85	1074.36
853.02	1082.15
853.19	1071.50
853.36	1035.04
853.53	1057.57
853.70	1084.60
853.88	1063.71
854.05	1074.36
854.22	1066.58
854.39	1060.44
854.56	1034.63
854.73	1066.58
854.90	1070.68
855.07	1069.45
855.24	1087.06
855.41	1096.48
855.58	1079.28
855.75	1096.07
855.92	1051.02
856.09	1094.84
856.27	1074.77
856.44	1065.76
856.61	1087.47
856.78	1049.38
856.95	1074.36
857.12	1076.82
857.29	1059.21
857.46	1080.51
857.63	1056.75
857.80	1064.12
857.97	1094.43
858.14	1082.97
858.31	1084.60
858.48	1070.27
858.65	1089.52
858.82	1058.80
858.99	1059.21
859.16	1057.57
859.33	1057.16
859.50	1076.41
859.67	1086.24
859.84	1070.27
860.01	1050.61
860.18	1080.92
860.35	1087.06
860.52	1069.45
860.69	1089.11
860.86	1089.11
861.03	1055.11
861.20	1093.21
861.37	1077.23
861.54	1109.18
861.71	1055.11
861.88	1059.21
862.05	1081.33
862.22	1087.88
862.39	1083.38
862.56	1076.41
862.73	1061.26
862.90	1066.99
863.07	1066.58
863.24	1075.59
863.41	1055.93
863.58	1101.81
863.75	1071.91
863.92	1051.43
864.09	1076.41
864.26	1097.71
864.43	1096.07
864.60	1084.60
864.77	1074.36
864.94	1069.86
865.11	1080.92
865.28	1072.32
865.45	1101.40
865.62	1062.90
865.79	1084.19
865.96	1084.60
866.13	1071.09
866.30	1073.95
866.47	1062.08
866.64	1069.86
866.81	1087.47
866.98	1099.76
867.15	1087.88
867.31	1057.16
867.48	1064.12
867.65	1064.94
867.82	1094.84
867.99	1085.01
868.16	1080.92
868.33	1066.99
868.50	1064.94
868.67	1086.24
868.84	1076.41
869.01	1071.50
869.18	1068.22
869.35	1104.26
869.52	1043.64
869.68	1050.20
869.85	1083.79
870.02	1059.21
870.19	1055.11
870.36	1071.91
870.53	1033.00
870.70	1066.99
870.87	1102.63
871.04	1089.93
871.21	1094.02
871.38	1062.90
871.54	1065.76
871.71	1069.86
871.88	1044.05
872.05	1075.18
872.22	1098.12
872.39	1058.80
872.56	1066.99
872.73	1083.79
872.90	1059.62
873.06	1076.41
873.23	1075.18
873.40	1108.36
873.57	1073.95
873.74	1070.27
873.91	1073.14
874.08	1073.95
874.25	1075.18
874.41	1077.64
874.58	1078.05
874.75	1079.28
874.92	1060.03
875.09	1056.34
875.26	1075.59
875.43	1069.86
875.59	1093.21
875.76	1091.16
875.93	1075.59
876.10	1076.82
876.27	1064.94
876.44	1105.08
876.61	1081.74
876.77	1096.89
876.94	1062.90
877.11	1059.21
877.28	1109.59
877.45	1096.89
877.62	1060.85
877.78	1103.45
877.95	1079.69
878.12	1080.51
878.29	1067.81
878.46	1090.75
878.62	1067.81
878.79	1089.93
878.96	1068.22
879.13	1084.19
879.30	1056.75
879.47	1074.36
879.63	1079.69
879.80	1102.22
879.97	1070.27
880.14	1068.22
880.31	1071.50
880.47	1107.54
880.64	1088.70
880.81	1073.95
880.98	1087.88
881.15	1090.75
881.31	1098.94
881.48	1075.59
881.65	1073.14
881.82	1099.35
881.99	1060.85
882.15	1071.50
882.32	1112.46
882.49	1079.69
882.66	1096.48
882.82	1059.21
882.99	1078.87
883.16	1087.47
883.33	1068.63
883.49	1078.87
883.66	1073.95
883.83	1055.11
884.00	1072.73
884.17	1103.86
884.33	1072.32
884.50	1081.33
884.67	1082.97
884.84	1089.52
885.00	1077.23
885.17	1047.33
885.34	1103.04
885.51	1084.19
885.67	1043.24
885.84	1089.11
886.01	1082.56
886.18	1065.76
886.34	1048.97
886.51	1080.10
886.68	1075.18
886.84	1080.10
887.01	1096.89
887.18	1071.09
887.35	1082.15
887.51	1092.39
887.68	1058.80
887.85	1094.84
888.02	1058.80
888.18	1111.64
888.35	1101.81
888.52	1099.76
888.68	1064.53
>>>>>End Processed Spectral Data<<<<<
