# Supplementary material for: Design of a Novel Low Cost Point of Care Tampon (POCkeT) Colposcope for Use in Resource Limited Settings
Source: PLoS One. 2015 Sep 2;10(9):e0135869. doi: 10.1371/journal.pone.0135869 (PMC4557989; doi:10.1371/journal.pone.0135869)
Supplement: S1 File — A caption document for each sub-folder and file (S1 Detailed File Key) is found within the archive. Folder (S2) contains the set of raw images from quantitative imaging characterization between systems. Folder (S3) contains the CAD files for the custom circuit boards used in our POCkeT Colposcope. Folder (S4) contains the 3D CAD files for the probe handle and bill of materials. Folder (S5) contains the complete set of n = 5 replicate spectra files captured from each digital colposcope system. (ZIP) [file pone.0135869.s001.zip › S1 Supplementary Files/S5/S5 Spectra LO2-G-B.txt]

SpectraSuite Data File
++++++++++++++++++++++++++++++++++++
Date: Thu Oct 16 10:10:25 EDT 2014
User: cervix1
Dark Spectrum Present: No
Reference Spectrum Present: No
Number of Sampled Component Spectra: 1
Spectrometers: USB4E01788
Integration Time (usec): 12000 (USB4E01788)
Spectra Averaged: 5 (USB4E01788)
Boxcar Smoothing: 0 (USB4E01788)
Correct for Electrical Dark: No (USB4E01788)
Strobe/Lamp Enabled: No (USB4E01788)
Correct for Detector Non-linearity: No (USB4E01788)
Correct for Stray Light: No (USB4E01788)
Number of Pixels in Processed Spectrum: 3648
>>>>>Begin Processed Spectral Data<<<<<
178.07	1042.42
178.29	1042.42
178.50	1042.42
178.72	1016.61
178.94	1040.78
179.15	1062.49
179.37	1079.28
179.59	1049.79
179.81	1061.67
180.02	1062.08
180.24	1046.51
180.46	1057.98
180.67	1034.22
180.89	1080.92
181.11	1050.20
181.32	1069.04
181.54	1044.05
181.76	1053.88
181.97	1036.27
182.19	1090.75
182.41	1084.60
182.62	1056.75
182.84	1051.02
183.06	1059.21
183.27	1083.38
183.49	1062.49
183.71	1068.22
183.92	1081.74
184.14	1073.95
184.35	1077.64
184.57	1059.62
184.79	1090.75
185.00	1060.03
185.22	1024.39
185.44	1070.68
185.65	1052.66
185.87	1078.46
186.09	1057.57
186.30	1034.63
186.52	1060.44
186.74	1078.05
186.95	1069.86
187.17	1069.45
187.39	1062.49
187.60	1048.56
187.82	1100.17
188.03	1045.69
188.25	1066.99
188.47	1071.50
188.68	1065.35
188.90	1085.42
189.12	1066.17
189.33	1069.45
189.55	1080.10
189.77	1083.38
189.98	1073.14
190.20	1057.57
190.41	1057.16
190.63	1077.64
190.85	1051.43
191.06	1038.73
191.28	1094.84
191.50	1060.85
191.71	1066.58
191.93	1068.22
192.14	1062.49
192.36	1057.16
192.58	1066.58
192.79	1068.22
193.01	1053.07
193.23	1085.83
193.44	1077.23
193.66	1082.15
193.87	1069.04
194.09	1075.59
194.31	1080.92
194.52	1079.69
194.74	1079.28
194.96	1106.31
195.17	1051.02
195.39	1094.84
195.60	1075.18
195.82	1087.88
196.04	1060.03
196.25	1060.85
196.47	1067.81
196.68	1063.31
196.90	1082.97
197.12	1066.58
197.33	1084.60
197.55	1082.15
197.76	1065.76
197.98	1121.06
198.20	1078.05
198.41	1087.88
198.63	1077.23
198.84	1088.29
199.06	1083.79
199.28	1051.84
199.49	1076.00
199.71	1094.84
199.92	1055.93
200.14	1044.46
200.36	1069.04
200.57	1082.97
200.79	1106.31
201.00	1037.50
201.22	1098.12
201.43	1074.36
201.65	1064.94
201.87	1053.48
202.08	1082.15
202.30	1081.33
202.51	1046.92
202.73	1070.27
202.95	1071.09
203.16	1045.69
203.38	1051.02
203.59	1091.16
203.81	1077.23
204.02	1065.35
204.24	1039.96
204.46	1070.68
204.67	1077.23
204.89	1075.59
205.10	1095.25
205.32	1057.16
205.53	1053.48
205.75	1065.35
205.96	1096.48
206.18	1060.85
206.40	1083.79
206.61	1073.14
206.83	1055.52
207.04	1082.56
207.26	1061.26
207.47	1094.84
207.69	1079.28
207.91	1075.18
208.12	1049.79
208.34	1071.50
208.55	1056.75
208.77	1055.11
208.98	1051.02
209.20	1073.55
209.41	1052.25
209.63	1052.66
209.85	1073.95
210.06	1056.75
210.28	1074.36
210.49	1070.27
210.71	1049.38
210.92	1055.11
211.14	1080.92
211.35	1045.69
211.57	1085.83
211.78	1045.28
212.00	1103.45
212.21	1091.16
212.43	1068.63
212.65	1086.24
212.86	1085.83
213.08	1080.92
213.29	1081.74
213.51	1096.07
213.72	1021.94
213.94	1054.29
214.15	1070.68
214.37	1064.53
214.58	1069.04
214.80	1076.00
215.01	1089.11
215.23	1062.49
215.44	1059.21
215.66	1050.61
215.87	1068.63
216.09	1099.76
216.31	1063.71
216.52	1055.52
216.74	1084.60
216.95	1077.64
217.17	1100.17
217.38	1080.10
217.60	1077.64
217.81	1100.17
218.03	1098.12
218.24	1057.57
218.46	1055.11
218.67	1064.12
218.89	1072.32
219.10	1060.44
219.32	1077.23
219.53	1085.42
219.75	1052.25
219.96	1096.48
220.18	1065.35
220.39	1094.84
220.61	1055.93
220.82	1081.33
221.04	1078.46
221.25	1070.68
221.47	1066.99
221.68	1085.42
221.90	1078.05
222.11	1076.41
222.33	1088.70
222.54	1064.94
222.76	1063.71
222.97	1062.49
223.19	1095.66
223.40	1076.00
223.62	1058.80
223.83	1088.29
224.05	1066.58
224.26	1085.83
224.48	1070.68
224.69	1077.64
224.91	1087.06
225.12	1072.73
225.34	1084.19
225.55	1088.70
225.77	1051.84
225.98	1085.42
226.19	1087.88
226.41	1091.16
226.62	1073.55
226.84	1078.46
227.05	1062.08
227.27	1073.95
227.48	1085.42
227.70	1067.81
227.91	1091.98
228.13	1076.00
228.34	1111.64
228.56	1079.69
228.77	1051.02
228.99	1073.95
229.20	1046.10
229.42	1094.43
229.63	1076.41
229.84	1096.48
230.06	1067.81
230.27	1100.17
230.49	1062.49
230.70	1072.73
230.92	1081.74
231.13	1078.46
231.35	1077.23
231.56	1114.10
231.78	1100.17
231.99	1073.14
232.20	1027.67
232.42	1063.71
232.63	1060.85
232.85	1099.35
233.06	1049.38
233.28	1103.45
233.49	1055.11
233.71	1080.10
233.92	1068.22
234.13	1042.83
234.35	1055.52
234.56	1096.07
234.78	1055.93
234.99	1060.85
235.21	1078.87
235.42	1074.77
235.64	1056.75
235.85	1082.97
236.06	1057.16
236.28	1056.75
236.49	1100.17
236.71	1038.32
236.92	1070.27
237.14	1086.65
237.35	1076.41
237.56	1064.94
237.78	1080.92
237.99	1094.84
238.21	1116.96
238.42	1042.01
238.64	1067.40
238.85	1080.10
239.06	1071.91
239.28	1076.00
239.49	1069.45
239.71	1098.12
239.92	1075.18
240.13	1061.67
240.35	1068.63
240.56	1057.98
240.78	1081.74
240.99	1097.30
241.21	1084.19
241.42	1078.05
241.63	1053.48
241.85	1092.80
242.06	1080.10
242.28	1059.21
242.49	1105.49
242.70	1085.01
242.92	1077.23
243.13	1061.67
243.35	1121.88
243.56	1070.27
243.77	1084.60
243.99	1076.82
244.20	1084.60
244.42	1094.02
244.63	1072.32
244.84	1099.76
245.06	1080.51
245.27	1066.99
245.49	1065.76
245.70	1094.84
245.91	1065.76
246.13	1073.95
246.34	1094.02
246.55	1071.09
246.77	1083.79
246.98	1043.64
247.20	1087.06
247.41	1090.34
247.62	1083.79
247.84	1082.15
248.05	1067.81
248.27	1102.63
248.48	1127.20
248.69	1151.37
248.91	1065.76
249.12	1097.71
249.33	1051.02
249.55	1064.53
249.76	1083.79
249.98	1064.53
250.19	1084.19
250.40	1089.52
250.62	1093.21
250.83	1079.69
251.04	1064.12
251.26	1044.87
251.47	1109.18
251.68	1065.76
251.90	1059.62
252.11	1055.11
252.33	1062.90
252.54	1076.41
252.75	1084.60
252.97	1081.33
253.18	1098.94
253.39	1059.62
253.61	1061.26
253.82	1061.67
254.03	1089.11
254.25	1056.75
254.46	1067.40
254.67	1075.59
254.89	1081.74
255.10	1084.19
255.31	1044.87
255.53	1063.31
255.74	1087.47
255.96	1061.67
256.17	1056.34
256.38	1105.90
256.60	1092.80
256.81	1048.97
257.02	1064.12
257.24	1085.83
257.45	1107.54
257.66	1080.92
257.88	1088.29
258.09	1075.18
258.30	1076.82
258.52	1113.69
258.73	1102.22
258.94	1100.99
259.16	1072.73
259.37	1097.71
259.58	1098.94
259.80	1044.46
260.01	1028.90
260.22	1108.36
260.43	1065.35
260.65	1102.22
260.86	1083.79
261.07	1086.24
261.29	1076.00
261.50	1069.86
261.71	1075.59
261.93	1071.09
262.14	1067.40
262.35	1062.49
262.57	1089.93
262.78	1078.46
262.99	1095.66
263.21	1064.12
263.42	1063.31
263.63	1080.10
263.85	1073.95
264.06	1080.51
264.27	1075.59
264.48	1129.25
264.70	1072.32
264.91	1092.80
265.12	1074.77
265.34	1091.16
265.55	1061.67
265.76	1086.65
265.98	1070.68
266.19	1085.42
266.40	1087.47
266.61	1096.07
266.83	1072.73
267.04	1100.58
267.25	1119.83
267.47	1088.70
267.68	1059.62
267.89	1093.62
268.10	1088.29
268.32	1090.34
268.53	1040.78
268.74	1068.63
268.96	1073.95
269.17	1116.14
269.38	1080.51
269.59	1087.06
269.81	1093.62
270.02	1073.55
270.23	1069.86
270.45	1089.52
270.66	1075.59
270.87	1065.35
271.08	1064.53
271.30	1078.87
271.51	1087.88
271.72	1069.45
271.93	1073.95
272.15	1100.99
272.36	1089.11
272.57	1106.72
272.79	1085.42
273.00	1082.15
273.21	1080.10
273.42	1061.67
273.64	1081.74
273.85	1094.02
274.06	1087.06
274.27	1105.49
274.49	1066.17
274.70	1073.55
274.91	1089.52
275.12	1088.70
275.34	1105.49
275.55	1084.60
275.76	1067.81
275.97	1073.55
276.19	1073.14
276.40	1071.91
276.61	1064.12
276.82	1059.21
277.04	1078.87
277.25	1089.52
277.46	1086.24
277.67	1097.30
277.89	1053.48
278.10	1068.22
278.31	1081.33
278.52	1093.62
278.74	1077.64
278.95	1045.69
279.16	1078.05
279.37	1096.07
279.58	1103.86
279.80	1078.46
280.01	1060.44
280.22	1100.17
280.43	1091.57
280.65	1074.36
280.86	1080.10
281.07	1089.52
281.28	1070.68
281.50	1087.88
281.71	1052.25
281.92	1094.02
282.13	1077.64
282.34	1094.02
282.56	1088.70
282.77	1070.27
282.98	1101.81
283.19	1076.00
283.40	1116.14
283.62	1074.36
283.83	1072.32
284.04	1080.92
284.25	1093.62
284.47	1070.68
284.68	1072.32
284.89	1102.22
285.10	1105.49
285.31	1070.27
285.53	1092.80
285.74	1087.47
285.95	1056.75
286.16	1056.75
286.37	1064.94
286.59	1080.92
286.80	1099.76
287.01	1079.28
287.22	1031.77
287.43	1097.71
287.65	1101.81
287.86	1090.75
288.07	1060.44
288.28	1081.74
288.49	1084.19
288.71	1057.16
288.92	1064.94
289.13	1096.89
289.34	1107.54
289.55	1088.70
289.76	1079.28
289.98	1091.57
290.19	1078.87
290.40	1098.94
290.61	1063.71
290.82	1096.07
291.04	1093.62
291.25	1093.62
291.46	1091.98
291.67	1075.59
291.88	1069.04
292.09	1077.23
292.31	1063.31
292.52	1071.91
292.73	1097.30
292.94	1049.38
293.15	1105.90
293.36	1076.82
293.58	1071.09
293.79	1110.82
294.00	1095.66
294.21	1098.94
294.42	1096.48
294.63	1069.86
294.85	1075.59
295.06	1057.16
295.27	1085.42
295.48	1098.12
295.69	1099.76
295.90	1087.06
296.12	1085.42
296.33	1079.28
296.54	1076.82
296.75	1087.88
296.96	1096.89
297.17	1083.79
297.38	1095.25
297.60	1072.73
297.81	1071.50
298.02	1087.88
298.23	1077.64
298.44	1105.90
298.65	1105.90
298.86	1073.95
299.08	1066.99
299.29	1105.49
299.50	1081.74
299.71	1091.57
299.92	1096.07
300.13	1100.99
300.34	1078.05
300.55	1073.95
300.77	1081.33
300.98	1077.64
301.19	1097.71
301.40	1085.83
301.61	1083.79
301.82	1093.21
302.03	1053.48
302.25	1115.32
302.46	1064.53
302.67	1085.83
302.88	1086.24
303.09	1094.43
303.30	1096.07
303.51	1075.59
303.72	1119.01
303.93	1048.15
304.15	1072.32
304.36	1123.52
304.57	1082.97
304.78	1078.46
304.99	1078.05
305.20	1110.82
305.41	1057.16
305.62	1093.62
305.83	1067.81
306.05	1089.11
306.26	1072.73
306.47	1094.84
306.68	1103.86
306.89	1078.05
307.10	1089.52
307.31	1084.60
307.52	1107.13
307.73	1064.12
307.94	1097.30
308.16	1073.55
308.37	1050.20
308.58	1110.41
308.79	1072.32
309.00	1091.16
309.21	1092.39
309.42	1098.94
309.63	1067.81
309.84	1122.29
310.05	1103.45
310.26	1069.86
310.48	1071.91
310.69	1115.32
310.90	1039.14
311.11	1091.57
311.32	1101.40
311.53	1096.48
311.74	1040.37
311.95	1087.88
312.16	1062.08
312.37	1063.71
312.58	1100.99
312.79	1103.86
313.00	1080.92
313.21	1075.18
313.43	1078.46
313.64	1088.29
313.85	1098.94
314.06	1103.86
314.27	1101.40
314.48	1084.60
314.69	1109.59
314.90	1089.11
315.11	1084.60
315.32	1096.48
315.53	1082.56
315.74	1083.38
315.95	1109.59
316.16	1110.00
316.37	1084.60
316.58	1079.28
316.79	1090.34
317.01	1082.15
317.22	1085.01
317.43	1095.25
317.64	1081.74
317.85	1100.58
318.06	1094.84
318.27	1086.24
318.48	1079.28
318.69	1097.30
318.90	1112.46
319.11	1065.35
319.32	1091.98
319.53	1089.11
319.74	1105.49
319.95	1094.84
320.16	1043.64
320.37	1121.88
320.58	1088.29
320.79	1085.42
321.00	1111.23
321.21	1085.42
321.42	1075.18
321.63	1094.84
321.84	1076.00
322.05	1097.30
322.26	1107.13
322.47	1096.07
322.68	1069.86
322.90	1095.25
323.11	1077.64
323.32	1098.94
323.53	1067.81
323.74	1099.76
323.95	1073.55
324.16	1074.36
324.37	1081.33
324.58	1093.21
324.79	1106.72
325.00	1087.88
325.21	1129.25
325.42	1090.34
325.63	1073.95
325.84	1082.15
326.05	1102.22
326.26	1112.87
326.47	1068.22
326.68	1078.05
326.89	1073.95
327.10	1121.47
327.31	1104.26
327.52	1110.00
327.73	1107.13
327.94	1121.88
328.15	1097.71
328.36	1092.80
328.57	1084.19
328.78	1078.46
328.99	1070.27
329.20	1099.76
329.41	1078.05
329.62	1093.62
329.83	1069.04
330.04	1106.31
330.25	1124.74
330.46	1123.52
330.67	1059.62
330.87	1101.81
331.08	1088.70
331.29	1112.05
331.50	1078.46
331.71	1112.05
331.92	1103.86
332.13	1100.99
332.34	1097.71
332.55	1080.51
332.76	1088.29
332.97	1092.39
333.18	1097.30
333.39	1087.88
333.60	1092.39
333.81	1123.11
334.02	1073.95
334.23	1127.61
334.44	1067.81
334.65	1110.00
334.86	1134.57
335.07	1106.72
335.28	1095.25
335.49	1094.43
335.70	1082.15
335.91	1111.23
336.12	1111.23
336.33	1095.66
336.54	1068.63
336.74	1110.00
336.95	1090.75
337.16	1106.31
337.37	1094.43
337.58	1091.98
337.79	1103.04
338.00	1111.23
338.21	1111.23
338.42	1098.94
338.63	1089.93
338.84	1093.62
339.05	1080.51
339.26	1105.08
339.47	1096.07
339.68	1101.40
339.89	1133.76
340.10	1106.31
340.30	1088.70
340.51	1069.45
340.72	1097.71
340.93	1070.27
341.14	1087.06
341.35	1086.24
341.56	1110.41
341.77	1104.67
341.98	1093.62
342.19	1078.46
342.40	1088.70
342.61	1111.64
342.82	1090.75
343.02	1083.79
343.23	1096.07
343.44	1118.19
343.65	1076.41
343.86	1122.29
344.07	1089.52
344.28	1116.55
344.49	1111.23
344.70	1120.24
344.91	1116.14
345.12	1100.58
345.32	1113.69
345.53	1103.45
345.74	1100.99
345.95	1090.34
346.16	1095.25
346.37	1115.73
346.58	1103.45
346.79	1137.85
347.00	1107.13
347.21	1141.54
347.41	1123.93
347.62	1091.16
347.83	1098.12
348.04	1115.73
348.25	1107.54
348.46	1144.00
348.67	1097.71
348.88	1099.76
349.09	1102.22
349.29	1098.94
349.50	1088.70
349.71	1104.26
349.92	1133.35
350.13	1109.18
350.34	1115.73
350.55	1123.11
350.76	1062.08
350.97	1116.96
351.17	1133.35
351.38	1074.77
351.59	1096.89
351.80	1099.76
352.01	1074.77
352.22	1085.83
352.43	1114.10
352.63	1088.29
352.84	1103.86
353.05	1094.43
353.26	1101.81
353.47	1108.36
353.68	1095.66
353.89	1144.00
354.10	1090.34
354.30	1096.07
354.51	1087.06
354.72	1080.51
354.93	1091.98
355.14	1097.71
355.35	1085.01
355.55	1107.13
355.76	1091.57
355.97	1094.84
356.18	1088.29
356.39	1098.53
356.60	1116.14
356.81	1103.86
357.01	1115.73
357.22	1072.32
357.43	1098.12
357.64	1086.65
357.85	1111.23
358.06	1122.70
358.26	1080.51
358.47	1107.13
358.68	1083.38
358.89	1087.88
359.10	1102.22
359.31	1111.23
359.51	1137.44
359.72	1114.10
359.93	1115.73
360.14	1111.64
360.35	1100.99
360.56	1114.50
360.76	1103.86
360.97	1130.07
361.18	1108.36
361.39	1138.67
361.60	1130.07
361.81	1109.18
362.01	1118.60
362.22	1130.07
362.43	1101.81
362.64	1089.93
362.85	1102.63
363.05	1116.14
363.26	1090.75
363.47	1100.17
363.68	1100.17
363.89	1076.82
364.09	1123.93
364.30	1103.86
364.51	1099.76
364.72	1111.64
364.93	1107.95
365.13	1114.91
365.34	1117.37
365.55	1109.18
365.76	1095.66
365.97	1085.42
366.17	1114.50
366.38	1127.61
366.59	1114.10
366.80	1115.73
367.01	1147.27
367.21	1137.03
367.42	1114.50
367.63	1114.10
367.84	1102.22
368.05	1104.67
368.25	1087.88
368.46	1113.69
368.67	1106.72
368.88	1107.13
369.08	1121.47
369.29	1122.70
369.50	1109.59
369.71	1094.02
369.92	1081.33
370.12	1116.55
370.33	1122.70
370.54	1134.17
370.75	1137.44
370.95	1134.98
371.16	1118.19
371.37	1106.31
371.58	1112.46
371.78	1114.10
371.99	1124.33
372.20	1132.94
372.41	1096.48
372.61	1125.97
372.82	1123.11
373.03	1120.65
373.24	1092.80
373.45	1077.64
373.65	1104.26
373.86	1107.13
374.07	1096.07
374.28	1125.56
374.48	1119.01
374.69	1122.29
374.90	1123.52
375.11	1096.89
375.31	1111.23
375.52	1151.78
375.73	1139.49
375.93	1116.96
376.14	1096.07
376.35	1125.56
376.56	1127.61
376.76	1112.87
376.97	1107.54
377.18	1150.55
377.39	1116.14
377.59	1078.46
377.80	1100.17
378.01	1125.15
378.22	1160.38
378.42	1121.47
378.63	1101.81
378.84	1112.46
379.04	1145.22
379.25	1138.26
379.46	1092.39
379.67	1123.11
379.87	1137.85
380.08	1122.70
380.29	1132.94
380.50	1123.93
380.70	1112.87
380.91	1106.72
381.12	1121.47
381.32	1102.22
381.53	1116.96
381.74	1115.73
381.95	1143.59
382.15	1103.86
382.36	1098.94
382.57	1139.90
382.77	1124.74
382.98	1132.94
383.19	1131.71
383.39	1105.49
383.60	1109.59
383.81	1135.39
384.02	1096.89
384.22	1142.36
384.43	1118.60
384.64	1106.72
384.84	1125.97
385.05	1144.81
385.26	1118.60
385.46	1106.31
385.67	1096.48
385.88	1148.09
386.08	1102.63
386.29	1065.76
386.50	1124.74
386.70	1118.60
386.91	1138.26
387.12	1145.22
387.33	1101.40
387.53	1127.20
387.74	1103.86
387.95	1093.62
388.15	1104.26
388.36	1128.84
388.57	1145.63
388.77	1146.04
388.98	1139.49
389.19	1144.00
389.39	1121.47
389.60	1158.74
389.81	1113.69
390.01	1138.67
390.22	1108.77
390.43	1138.26
390.63	1138.26
390.84	1112.87
391.05	1141.13
391.25	1138.67
391.46	1147.68
391.67	1124.33
391.87	1136.21
392.08	1119.83
392.28	1114.09
392.49	1116.96
392.70	1125.56
392.90	1107.54
393.11	1139.08
393.32	1132.53
393.52	1138.26
393.73	1153.42
393.94	1106.72
394.14	1151.78
394.35	1127.61
394.56	1126.79
394.76	1112.46
394.97	1144.81
395.17	1155.87
395.38	1149.73
395.59	1102.22
395.79	1148.09
396.00	1124.74
396.21	1130.89
396.41	1155.46
396.62	1119.01
396.83	1129.66
397.03	1117.37
397.24	1152.19
397.44	1106.31
397.65	1132.94
397.86	1142.77
398.06	1115.32
398.27	1133.35
398.47	1150.14
398.68	1150.55
398.89	1155.05
399.09	1149.32
399.30	1133.35
399.51	1128.84
399.71	1116.55
399.92	1145.22
400.12	1122.29
400.33	1115.32
400.54	1171.85
400.74	1172.67
400.95	1130.89
401.15	1135.80
401.36	1141.13
401.57	1134.98
401.77	1137.85
401.98	1178.81
402.18	1124.74
402.39	1148.50
402.60	1150.14
402.80	1141.54
403.01	1142.36
403.21	1125.97
403.42	1121.88
403.63	1137.44
403.83	1140.72
404.04	1149.32
404.24	1126.79
404.45	1137.03
404.65	1140.72
404.86	1146.04
405.07	1164.07
405.27	1135.80
405.48	1146.86
405.68	1180.86
405.89	1127.20
406.10	1161.20
406.30	1128.84
406.51	1150.55
406.71	1129.66
406.92	1161.61
407.12	1144.40
407.33	1190.69
407.53	1152.60
407.74	1133.76
407.95	1152.19
408.15	1149.32
408.36	1156.69
408.56	1153.42
408.77	1152.19
408.97	1139.90
409.18	1148.91
409.39	1133.76
409.59	1150.14
409.80	1146.86
410.00	1174.31
410.21	1155.87
410.41	1194.38
410.62	1166.52
410.82	1173.49
411.03	1155.05
411.23	1145.22
411.44	1158.33
411.65	1161.20
411.85	1164.07
412.06	1139.49
412.26	1177.58
412.47	1188.23
412.67	1142.36
412.88	1193.97
413.08	1146.86
413.29	1180.86
413.49	1187.41
413.70	1168.57
413.90	1185.77
414.11	1149.32
414.31	1168.57
414.52	1143.18
414.73	1187.41
414.93	1184.55
415.14	1180.04
415.34	1182.09
415.55	1183.32
415.75	1194.78
415.96	1181.68
416.16	1195.60
416.37	1189.05
416.57	1200.52
416.78	1197.65
416.98	1210.76
417.19	1211.58
417.39	1191.51
417.60	1187.00
417.80	1191.92
418.01	1172.26
418.21	1207.89
418.42	1246.39
418.62	1222.64
418.83	1237.79
419.03	1224.28
419.24	1213.63
419.44	1250.08
419.65	1248.03
419.85	1243.12
420.06	1252.13
420.26	1234.11
420.47	1259.09
420.67	1227.55
420.88	1262.37
421.08	1255.40
421.29	1250.08
421.49	1258.68
421.70	1248.44
421.90	1281.21
422.11	1309.88
422.31	1277.11
422.52	1276.70
422.72	1290.63
422.93	1301.28
423.13	1313.57
423.34	1304.56
423.54	1315.62
423.74	1276.70
423.95	1343.88
424.15	1325.45
424.36	1316.43
424.56	1365.59
424.77	1357.80
424.97	1416.78
425.18	1397.53
425.38	1381.56
425.59	1378.69
425.79	1371.32
426.00	1350.02
426.20	1437.26
426.40	1402.86
426.61	1429.07
426.81	1457.33
427.02	1465.12
427.22	1512.63
427.43	1450.37
427.63	1438.90
427.84	1467.57
428.04	1470.03
428.25	1536.39
428.45	1554.82
428.65	1547.04
428.86	1534.34
429.06	1579.80
429.27	1553.18
429.47	1589.22
429.68	1559.73
429.88	1639.19
430.09	1653.53
430.29	1669.50
430.49	1654.35
430.70	1687.94
430.90	1657.63
431.11	1733.40
431.31	1743.23
431.52	1723.98
431.72	1800.98
431.92	1811.63
432.13	1797.71
432.33	1889.05
432.54	1848.09
432.74	1854.23
432.94	1837.44
433.15	1876.35
433.35	1844.40
433.56	1979.98
433.76	1954.58
433.97	2007.42
434.17	1993.08
434.37	2072.95
434.58	2071.73
434.78	2115.14
434.99	2125.38
435.19	2124.56
435.39	2201.57
435.60	2251.54
435.80	2256.04
436.01	2345.33
436.21	2349.02
436.41	2438.72
436.62	2411.28
436.82	2435.44
437.03	2437.90
437.23	2528.01
437.43	2525.15
437.64	2586.99
437.84	2680.38
438.05	2629.18
438.25	2664.82
438.45	2718.47
438.66	2833.98
438.86	2884.77
439.06	2746.33
439.27	2789.74
439.47	2874.12
439.68	3010.51
439.88	3033.86
440.08	3040.41
440.29	3091.61
440.49	3166.98
440.69	3312.38
440.90	3345.97
441.10	3401.27
441.31	3379.56
441.51	3470.08
441.71	3585.58
441.92	3589.68
442.12	3512.27
442.32	3862.06
442.53	3855.92
442.73	3890.32
442.94	4005.42
443.14	4096.35
443.34	4018.52
443.55	4090.61
443.75	3997.23
443.95	4251.58
444.16	4315.89
444.36	4417.47
444.56	4481.77
444.77	4492.42
444.97	4629.64
445.17	4706.64
445.38	5067.90
445.58	4868.84
445.78	5010.15
445.99	4992.54
446.19	4861.06
446.39	5424.25
446.60	5359.53
446.80	5358.72
447.00	5638.06
447.21	5439.00
447.41	5595.46
447.61	5685.16
447.82	6161.93
448.02	6164.80
448.22	6358.94
448.43	6408.09
448.63	6505.58
448.83	6685.80
449.04	6746.42
449.24	6510.90
449.44	6970.06
449.65	7355.89
449.85	7628.68
450.05	7296.09
450.26	7124.06
450.46	7232.61
450.66	7382.93
450.87	7474.68
451.07	7878.95
451.27	8241.85
451.47	8469.17
451.68	8680.93
451.88	9191.28
452.08	9424.75
452.29	9712.70
452.49	9564.42
452.69	10207.08
452.90	10175.95
453.10	10591.28
453.30	10755.52
453.51	10330.77
453.71	10362.72
453.91	11858.56
454.11	11231.88
454.32	11908.94
454.52	11667.69
454.72	11546.45
454.93	11730.36
455.13	12407.41
455.33	12868.62
455.53	12760.89
455.74	13181.96
455.94	13825.43
456.14	13897.11
456.35	15083.29
456.55	14827.29
456.75	14632.74
456.95	14143.27
457.16	15411.78
457.36	16693.81
457.56	17639.56
457.76	17437.23
457.97	18686.90
458.17	18262.97
458.37	19178.00
458.57	19352.49
458.78	18625.46
458.98	17710.42
459.18	18642.25
459.39	19890.28
459.59	21286.59
459.79	20331.41
459.99	21343.93
460.20	22125.03
460.40	21348.44
460.60	22887.28
460.80	25042.15
461.01	24294.23
461.21	23973.93
461.41	25729.45
461.61	26131.26
461.82	25135.95
462.02	25473.04
462.22	26447.06
462.42	27086.03
462.63	28183.74
462.83	28502.81
463.03	28262.79
463.23	28332.83
463.43	28640.84
463.64	32377.57
463.84	30947.67
464.04	30646.21
464.24	31770.96
464.45	31507.59
464.65	32571.71
464.85	32202.67
465.05	34607.80
465.26	35483.11
465.46	34391.95
465.66	34939.99
465.86	35313.53
466.06	35841.09
466.27	35127.99
466.47	35647.76
466.67	37034.65
466.87	38122.94
467.08	37248.05
467.28	37945.99
467.48	38829.08
467.68	38482.97
467.88	40884.01
468.09	41926.02
468.29	41446.79
468.49	41656.09
468.69	42331.92
468.89	43123.67
469.10	42226.66
469.30	41833.04
469.50	41344.39
469.70	44393.00
469.90	43627.06
470.11	42077.98
470.31	42515.83
470.51	45002.47
470.71	44408.56
470.91	44005.11
471.11	44578.95
471.32	45078.66
471.52	45546.42
471.72	44209.09
471.92	42575.63
472.12	44236.94
472.33	44867.31
472.53	44997.15
472.73	45620.14
472.93	45974.85
473.13	44857.89
473.33	46043.25
473.54	46378.71
473.74	45878.19
473.94	46321.78
474.14	45986.73
474.34	45134.36
474.55	45860.16
474.75	47798.77
474.95	46018.27
475.15	46284.09
475.35	46706.38
475.55	46692.87
475.75	46615.05
475.96	47333.47
476.16	46054.72
476.36	46041.20
476.56	46203.81
476.76	46024.00
476.96	45795.45
477.17	46560.98
477.37	44206.22
477.57	44571.99
477.77	44447.48
477.97	45456.30
478.17	45290.01
478.37	45328.92
478.58	45092.59
478.78	47041.84
478.98	45389.13
479.18	44859.12
479.38	45504.64
479.58	44628.11
479.78	44250.46
479.99	44175.51
480.19	43992.01
480.39	44190.66
480.59	44471.64
480.79	44365.56
480.99	44282.41
481.19	43290.78
481.39	42379.85
481.60	44035.83
481.80	42928.70
482.00	44027.23
482.20	43195.35
482.40	43420.62
482.60	43830.22
482.80	43757.72
483.00	43792.94
483.20	42875.45
483.41	43129.40
483.61	43519.34
483.81	43847.42
484.01	44077.20
484.21	43620.51
484.41	42958.19
484.61	42669.02
484.81	43136.78
485.01	42973.76
485.22	42670.66
485.42	43265.80
485.62	42872.18
485.82	42049.71
486.02	42403.60
486.22	41336.61
486.42	41581.55
486.62	41391.91
486.82	42187.34
487.02	42323.32
487.22	42190.61
487.43	41807.64
487.63	41717.12
487.83	41534.85
488.03	41244.45
488.23	41233.80
488.43	40903.67
488.63	41160.90
488.83	41252.23
489.03	40315.90
489.23	39898.12
489.43	40224.97
489.63	39785.48
489.83	39296.01
490.04	39583.14
490.24	39087.53
490.44	38468.64
490.64	38850.38
490.84	38909.77
491.04	38401.87
491.24	38333.88
491.44	37831.72
491.64	37292.69
491.84	37097.32
492.04	37385.26
492.24	36837.63
492.44	36779.88
492.64	37230.43
492.84	36959.69
493.04	36043.02
493.24	35745.66
493.45	35604.76
493.65	35346.71
493.85	35047.30
494.05	35146.83
494.25	34615.59
494.45	34122.85
494.65	33637.07
494.85	33636.25
495.05	33369.60
495.25	33303.25
495.45	33416.30
495.65	32958.37
495.85	33131.63
496.05	32048.66
496.25	32535.67
496.45	31683.31
496.65	31848.37
496.85	31394.95
497.05	31726.31
497.25	31398.23
497.45	31252.00
497.65	30792.85
497.85	30607.30
498.05	30306.25
498.25	30380.39
498.45	30843.23
498.65	30239.49
498.85	30027.32
499.05	29628.78
499.25	30010.52
499.45	29980.21
499.65	29396.13
499.85	29403.51
500.05	29195.02
500.25	29415.38
500.45	29343.30
500.65	29351.08
500.85	29074.60
501.05	28752.66
501.25	28759.63
501.45	28374.20
501.65	28344.71
501.85	28563.84
502.05	28586.78
502.25	28408.60
502.45	27983.44
502.65	28078.06
502.85	28065.77
503.05	27831.49
503.25	27943.71
503.45	27694.27
503.65	27763.08
503.85	27617.27
504.05	27296.56
504.25	27718.85
504.45	27438.69
504.65	27210.95
504.85	27000.83
505.05	27280.99
505.25	27636.93
505.45	27136.00
505.65	27051.21
505.85	27078.65
506.05	26943.08
506.25	26908.26
506.45	26839.04
506.65	26999.19
506.85	26776.78
507.05	26796.85
507.25	26725.99
507.45	26849.69
507.65	26884.10
507.85	26732.96
508.04	26466.31
508.24	26524.47
508.44	26600.25
508.64	26288.14
508.84	26643.66
509.04	26893.93
509.24	26611.31
509.44	26877.54
509.64	26833.31
509.84	26916.04
510.04	26885.32
510.24	26943.49
510.44	26883.69
510.64	26880.82
510.84	27091.35
511.04	27049.98
511.24	27252.32
511.43	27009.43
511.63	26932.02
511.83	27107.32
512.03	27265.84
512.23	27219.14
512.43	27123.71
512.63	27310.07
512.83	27450.97
513.03	27129.85
513.23	27716.80
513.43	28019.08
513.63	27647.58
513.83	27624.64
514.02	27433.77
514.22	27953.54
514.42	27980.99
514.62	28154.66
514.82	28138.27
515.02	28291.05
515.22	28457.75
515.42	28590.46
515.62	28597.02
515.82	28819.43
516.02	28719.08
516.21	28803.04
516.41	29097.13
516.61	29124.57
516.81	29313.40
517.01	29186.42
517.21	29582.91
517.41	29776.65
517.61	29609.94
517.81	29833.58
518.00	30377.52
518.20	30578.63
518.40	30540.54
518.60	30402.92
518.80	30718.71
519.00	31249.14
519.20	31266.75
519.40	31455.57
519.60	31598.93
519.79	31476.46
519.99	31379.80
520.19	31740.65
520.39	32120.75
520.59	32240.76
520.79	32505.77
520.99	32722.44
521.18	32843.27
521.38	32795.35
521.58	33152.11
521.78	33197.98
521.98	33382.30
522.18	33956.14
522.38	34281.36
522.58	34224.02
522.77	34316.17
522.97	34950.63
523.17	34828.58
523.37	34872.40
523.57	35123.48
523.77	35122.66
523.96	35095.22
524.16	35318.45
524.36	35051.39
524.56	35720.67
524.76	35406.51
524.96	35855.84
525.16	35909.90
525.35	35932.02
525.55	36108.97
525.75	36364.14
525.95	36161.39
526.15	36431.73
526.35	36693.46
526.54	36740.97
526.74	36488.66
526.94	37170.63
527.14	37213.64
527.34	37498.72
527.54	37538.45
527.73	37965.65
527.93	37751.85
528.13	38133.59
528.33	38346.99
528.53	38374.84
528.72	38499.76
528.92	38943.35
529.12	38934.34
529.32	39366.87
529.52	39415.62
529.72	39436.51
529.91	39455.35
530.11	39668.75
530.31	39800.63
530.51	40030.01
530.71	39697.42
530.90	39954.23
531.10	39851.83
531.30	40570.67
531.50	40560.02
531.70	40668.15
531.89	40893.02
532.09	40791.03
532.29	40995.83
532.49	41034.74
532.69	40721.40
532.88	40707.88
533.08	41111.33
533.28	40973.30
533.48	40985.59
533.67	41694.19
533.87	41513.96
534.07	41073.65
534.27	41331.29
534.47	41033.92
534.66	41219.47
534.86	41953.87
535.06	41481.61
535.26	42202.08
535.45	41864.17
535.65	42068.15
535.85	41786.34
536.05	42580.14
536.24	42121.39
536.44	41651.59
536.64	42209.46
536.84	42134.91
537.04	42450.71
537.23	42580.55
537.43	42290.15
537.63	42140.23
537.83	42224.61
538.02	42622.74
538.22	42718.99
538.42	42030.87
538.62	42243.86
538.81	42485.52
539.01	42597.75
539.21	42385.17
539.41	42421.22
539.60	42603.89
539.80	42274.58
540.00	42251.23
540.20	41914.55
540.39	42756.26
540.59	42553.92
540.79	42662.06
540.98	42298.34
541.18	42574.81
541.38	42527.30
541.58	42733.33
541.77	42274.58
541.97	42143.92
542.17	42460.54
542.37	42709.16
542.56	42087.40
542.76	42635.02
542.96	42656.32
543.15	42243.04
543.35	42512.14
543.55	42444.56
543.75	42588.33
543.94	42702.61
544.14	42098.05
544.34	42292.60
544.53	42435.55
544.73	42011.62
544.93	42202.90
545.13	42140.64
545.32	42089.85
545.52	41731.87
545.72	41884.24
545.91	41741.70
546.11	41826.48
546.31	42046.85
546.50	41789.21
546.70	41177.69
546.90	41672.89
547.10	41353.40
547.29	41698.69
547.49	41432.05
547.69	41668.79
547.88	40872.54
548.08	41374.70
548.28	40949.95
548.47	41108.47
548.67	41099.87
548.87	41310.40
549.06	41019.99
549.26	40735.74
549.46	40735.33
549.65	40960.60
549.85	40939.30
550.05	40069.74
550.24	40323.69
550.44	40446.97
550.64	40284.77
550.83	40190.98
551.03	40383.90
551.23	40057.45
551.42	40179.10
551.62	39967.34
551.82	39782.20
552.01	39535.63
552.21	39362.78
552.41	39204.27
552.60	39377.52
552.80	39016.26
553.00	38727.09
553.19	38613.22
553.39	38822.93
553.59	38612.81
553.78	38411.70
553.98	38606.67
554.18	38395.32
554.37	38378.52
554.57	38558.75
554.76	38419.07
554.96	38348.21
555.16	38340.02
555.35	38191.75
555.55	37855.47
555.75	38385.08
555.94	38026.68
556.14	38082.39
556.34	38020.13
556.53	37785.43
556.73	37692.05
556.92	37375.43
557.12	37071.10
557.32	37655.59
557.51	37192.34
557.71	37406.56
557.91	37388.95
558.10	37288.19
558.30	37110.42
558.49	36872.45
558.69	36577.54
558.89	36510.78
559.08	36259.29
559.28	36052.03
559.47	35953.73
559.67	35896.39
559.87	36125.76
560.06	35769.00
560.26	35586.32
560.45	35601.07
560.65	35586.32
560.85	35075.97
561.04	35204.17
561.24	35301.66
561.43	35252.91
561.63	35223.01
561.83	34994.46
562.02	34769.18
562.22	34819.16
562.41	34964.56
562.61	34253.10
562.81	34536.13
563.00	34700.37
563.20	34588.55
563.39	34346.48
563.59	34267.43
563.78	33843.91
563.98	34192.89
564.18	33846.78
564.37	34078.61
564.57	33418.75
564.76	33516.65
564.96	33926.24
565.15	33590.78
565.35	33691.95
565.55	33168.08
565.74	33062.00
565.94	33178.32
566.13	32699.51
566.33	32962.88
566.52	32649.13
566.72	32362.00
566.91	32384.53
567.11	32612.67
567.31	32357.91
567.50	32104.37
567.70	31950.77
567.89	31971.66
568.09	31616.95
568.28	31692.73
568.48	31741.47
568.67	31199.17
568.87	31580.50
569.06	31431.81
569.26	31064.41
569.46	30929.24
569.65	31177.05
569.85	30940.30
570.04	30453.30
570.24	30682.26
570.43	30564.30
570.63	30371.38
570.82	30134.22
571.02	30210.41
571.21	29921.64
571.41	29830.71
571.60	29853.65
571.80	29804.09
571.99	29600.52
572.19	29618.54
572.38	29342.48
572.58	29045.93
572.77	29178.64
572.97	29118.84
573.16	28662.55
573.36	28506.91
573.55	28467.18
573.75	28297.19
573.94	28560.15
574.14	28092.40
574.33	28326.68
574.53	28007.61
574.72	27865.48
574.92	27914.63
575.11	27524.29
575.31	27449.74
575.50	27627.51
575.70	27342.02
575.89	27208.49
576.09	27116.74
576.28	27219.14
576.48	26934.07
576.67	26783.34
576.87	26737.46
577.06	26372.10
577.26	26352.44
577.45	26286.91
577.65	26012.48
577.84	26159.52
578.04	26217.69
578.23	25804.00
578.43	25786.79
578.62	25380.48
578.82	25545.95
579.01	25367.78
579.21	25369.01
579.40	25160.12
579.59	25094.99
579.79	24735.78
579.98	24670.24
580.18	24536.71
580.37	24482.24
580.57	24333.56
580.76	24272.12
580.96	24024.72
581.15	23729.40
581.35	23272.30
581.54	23491.02
581.74	23473.82
581.93	23382.07
582.12	23140.82
582.32	23084.29
582.51	23025.31
582.71	23163.35
582.90	22807.00
583.10	22734.50
583.29	22714.84
583.48	22249.54
583.68	22289.27
583.87	22262.65
584.07	22348.25
584.26	22047.61
584.46	21901.80
584.65	21786.70
584.84	21719.53
585.04	21705.60
585.23	21357.04
585.43	21293.55
585.62	21349.26
585.82	21073.19
586.01	21003.56
586.20	20937.20
586.40	20870.44
586.59	20775.82
586.79	20582.91
586.98	20263.42
587.18	20175.36
587.37	20201.57
587.56	19861.61
587.76	20021.35
587.95	19665.82
588.15	19714.57
588.34	19610.12
588.53	19296.78
588.73	19322.99
588.92	19106.73
589.12	18928.97
589.31	19060.85
589.50	18815.92
589.70	18854.83
589.89	18637.74
590.08	18606.62
590.28	18215.86
590.47	18411.65
590.67	18070.46
590.86	17963.55
591.05	17756.71
591.25	17640.38
591.44	17424.12
591.64	17473.68
591.83	17262.33
592.02	17269.70
592.22	17207.85
592.41	17036.64
592.60	16863.38
592.80	16648.76
592.99	16785.56
593.18	16607.80
593.38	16455.43
593.57	16367.78
593.77	16205.17
593.96	16198.61
594.15	15972.52
594.35	15849.23
594.54	15754.20
594.73	15611.67
594.93	15461.75
595.12	15420.80
595.31	15263.10
595.51	15188.15
595.70	15059.12
595.89	14880.13
596.09	14776.50
596.28	14808.04
596.47	14747.83
596.67	14534.43
596.86	14321.04
597.06	14421.39
597.25	14153.92
597.44	14065.45
597.64	13954.45
597.83	13778.73
598.02	13727.53
598.22	13735.32
598.41	13570.66
598.60	13446.55
598.79	13396.17
598.99	13263.06
599.18	13224.14
599.37	13100.04
599.57	12840.35
599.76	12844.86
599.95	12751.88
600.15	12721.57
600.34	12458.20
600.53	12347.61
600.73	12233.34
600.92	12171.90
601.11	12106.36
601.31	11963.41
601.50	11881.50
601.69	11802.85
601.88	11765.58
602.08	11707.83
602.27	11521.46
602.46	11344.11
602.66	11270.79
602.85	11084.84
603.04	11064.77
603.24	10910.76
603.43	11020.94
603.62	10716.61
603.81	10768.63
604.01	10488.88
604.20	10532.70
604.39	10428.67
604.59	10258.69
604.78	10216.50
604.97	10167.76
605.16	10114.92
605.36	9994.09
605.55	9879.81
605.74	9710.24
605.94	9623.41
606.13	9593.91
606.32	9487.83
606.51	9464.07
606.71	9328.09
606.90	9333.41
607.09	9134.35
607.28	8991.81
607.48	9035.64
607.67	9013.52
607.86	8830.84
608.05	8789.06
608.25	8659.63
608.44	8549.86
608.63	8394.62
608.82	8351.62
609.02	8296.73
609.21	8189.83
609.40	8222.18
609.59	8122.24
609.79	7936.29
609.98	7926.05
610.17	7824.06
610.36	7735.59
610.56	7706.10
610.75	7678.24
610.94	7532.84
611.13	7457.47
611.33	7385.38
611.52	7273.57
611.71	7328.04
611.90	7147.82
612.09	7120.79
612.29	7058.94
612.48	6962.27
612.67	6896.33
612.86	6865.61
613.06	6691.12
613.25	6716.11
613.44	6600.60
613.63	6597.74
613.82	6492.06
614.02	6505.58
614.21	6417.11
614.40	6379.83
614.59	6211.08
614.78	6217.22
614.98	6165.21
615.17	6182.00
615.36	6092.71
615.55	5946.89
615.74	6036.18
615.94	5925.59
616.13	5975.15
616.32	5837.94
616.51	5710.97
616.70	5752.33
616.90	5619.22
617.09	5669.60
617.28	5562.28
617.47	5561.87
617.66	5489.38
617.86	5468.08
618.05	5428.76
618.24	5436.95
618.43	5395.17
618.62	5343.15
618.81	5293.59
619.01	5227.65
619.20	5144.09
619.39	5122.79
619.58	5131.39
619.77	5074.87
619.96	5017.93
620.16	5038.41
620.35	5024.90
620.54	4911.03
620.73	4953.63
620.92	4907.75
621.11	4847.13
621.31	4843.86
621.50	4791.43
621.69	4787.74
621.88	4749.24
622.07	4683.29
622.26	4631.28
622.46	4694.35
622.65	4564.10
622.84	4563.28
623.03	4559.60
623.22	4509.63
623.41	4493.65
623.60	4396.99
623.80	4362.99
623.99	4351.52
624.18	4286.81
624.37	4246.26
624.56	4213.90
624.75	4211.44
624.94	4129.93
625.13	4169.25
625.33	4061.53
625.52	4037.37
625.71	4032.45
625.90	3948.07
626.09	4003.37
626.28	3900.56
626.47	3934.15
626.66	3828.88
626.86	3857.55
627.05	3800.62
627.24	3782.60
627.43	3737.13
627.62	3733.04
627.81	3659.31
628.00	3600.33
628.19	3645.79
628.38	3592.14
628.57	3576.16
628.77	3545.03
628.96	3522.51
629.15	3454.10
629.34	3416.42
629.53	3386.52
629.72	3384.88
629.91	3337.78
630.10	3340.65
630.29	3332.05
630.48	3270.61
630.68	3259.14
630.87	3202.20
631.06	3133.80
631.25	3153.05
631.44	3128.48
631.63	3093.25
631.82	3070.72
632.01	3075.23
632.20	3008.06
632.39	3015.84
632.58	3035.91
632.77	2955.63
632.96	2876.17
633.15	2926.55
633.35	2890.50
633.54	2857.33
633.73	2835.21
633.92	2822.92
634.11	2749.60
634.30	2720.52
634.49	2777.05
634.68	2741.00
634.87	2675.06
635.06	2667.27
635.25	2585.77
635.44	2616.89
635.63	2622.63
635.82	2624.68
636.01	2579.62
636.20	2593.96
636.39	2537.84
636.58	2562.83
636.77	2471.49
636.97	2467.80
637.16	2480.50
637.35	2431.76
637.54	2412.10
637.73	2422.75
637.92	2392.85
638.11	2372.37
638.30	2319.53
638.49	2369.91
638.68	2301.92
638.87	2334.68
639.06	2260.14
639.25	2269.56
639.44	2277.75
639.63	2212.22
639.82	2220.41
640.01	2187.64
640.20	2138.08
640.39	2170.85
640.58	2128.25
640.77	2105.31
640.96	2116.37
641.15	2098.76
641.34	2103.26
641.53	2096.71
641.72	2043.46
641.91	2054.11
642.10	2017.66
642.29	2035.27
642.48	2011.92
642.67	1952.94
642.86	1975.88
643.05	1991.85
643.24	1944.75
643.43	1968.92
643.62	1919.36
643.81	1892.73
644.00	1908.30
644.19	1892.73
644.38	1909.94
644.57	1842.76
644.76	1848.09
644.95	1860.37
645.14	1844.81
645.33	1821.87
645.52	1800.98
645.71	1821.05
645.90	1799.75
646.09	1746.92
646.28	1781.73
646.46	1717.43
646.65	1728.49
646.84	1745.69
647.03	1735.86
647.22	1720.70
647.41	1721.11
647.60	1668.28
647.79	1671.55
647.98	1673.19
648.17	1650.25
648.36	1674.83
648.55	1662.13
648.74	1642.47
648.93	1616.67
649.12	1657.63
649.31	1614.21
649.50	1611.75
649.69	1607.25
649.88	1608.47
650.06	1604.79
650.25	1609.70
650.44	1575.30
650.63	1593.32
650.82	1550.31
651.01	1524.92
651.20	1543.76
651.39	1507.71
651.58	1558.91
651.77	1504.03
651.96	1522.87
652.15	1518.77
652.34	1538.02
652.52	1478.63
652.71	1491.33
652.90	1502.80
653.09	1472.90
653.28	1522.46
653.47	1428.66
653.66	1465.53
653.85	1477.00
654.04	1433.58
654.23	1422.52
654.42	1433.17
654.60	1416.38
654.79	1424.57
654.98	1420.47
655.17	1392.21
655.36	1398.76
655.55	1398.76
655.74	1404.50
655.93	1419.24
656.12	1378.28
656.30	1383.20
656.49	1372.55
656.68	1396.71
656.87	1369.27
657.06	1359.44
657.25	1365.59
657.44	1357.39
657.63	1347.97
657.82	1352.89
658.00	1368.86
658.19	1317.25
658.38	1352.48
658.57	1325.04
658.76	1332.41
658.95	1307.83
659.14	1327.90
659.32	1355.76
659.51	1284.90
659.70	1307.83
659.89	1294.73
660.08	1301.69
660.27	1250.49
660.46	1290.22
660.64	1269.33
660.83	1306.19
661.02	1308.65
661.21	1264.42
661.40	1275.47
661.59	1283.67
661.78	1258.68
661.96	1286.94
662.15	1280.80
662.34	1289.81
662.53	1267.28
662.72	1250.08
662.91	1226.32
663.09	1259.09
663.28	1243.94
663.47	1264.42
663.66	1223.05
663.85	1245.57
664.03	1237.38
664.22	1201.34
664.41	1227.55
664.60	1223.87
664.79	1237.79
664.98	1223.87
665.16	1218.54
665.35	1225.50
665.54	1198.47
665.73	1242.30
665.92	1213.22
666.10	1225.91
666.29	1221.82
666.48	1243.12
666.67	1231.24
666.86	1193.15
667.04	1199.29
667.23	1215.67
667.42	1193.56
667.61	1187.41
667.80	1171.03
667.98	1208.71
668.17	1201.34
668.36	1207.48
668.55	1218.54
668.74	1175.53
668.92	1187.41
669.11	1197.65
669.30	1174.71
669.49	1199.29
669.68	1185.77
669.86	1203.39
670.05	1172.67
670.24	1187.00
670.43	1148.91
670.61	1151.78
670.80	1171.03
670.99	1170.62
671.18	1159.97
671.36	1179.22
671.55	1152.19
671.74	1205.84
671.93	1179.63
672.11	1128.84
672.30	1160.38
672.49	1145.22
672.68	1154.64
672.87	1175.12
673.05	1145.22
673.24	1144.81
673.43	1123.11
673.62	1153.01
673.80	1161.61
673.99	1166.93
674.18	1150.14
674.36	1139.08
674.55	1112.05
674.74	1133.35
674.93	1141.54
675.11	1135.39
675.30	1121.47
675.49	1133.35
675.68	1147.27
675.86	1122.70
676.05	1119.83
676.24	1129.66
676.43	1129.66
676.61	1137.03
676.80	1153.01
676.99	1150.14
677.17	1139.49
677.36	1144.40
677.55	1132.12
677.74	1155.87
677.92	1146.86
678.11	1139.49
678.30	1138.67
678.48	1132.12
678.67	1122.70
678.86	1147.27
679.04	1114.09
679.23	1150.14
679.42	1094.02
679.61	1139.49
679.79	1132.12
679.98	1143.18
680.17	1118.60
680.35	1119.01
680.54	1124.33
680.73	1103.45
680.91	1137.44
681.10	1146.04
681.29	1117.78
681.47	1138.26
681.66	1092.39
681.85	1126.79
682.04	1133.35
682.22	1129.66
682.41	1131.30
682.60	1109.18
682.78	1131.71
682.97	1110.82
683.16	1111.23
683.34	1091.16
683.53	1133.35
683.72	1078.05
683.90	1121.88
684.09	1127.20
684.28	1112.87
684.46	1140.72
684.65	1082.56
684.83	1106.31
685.02	1111.64
685.21	1103.45
685.39	1097.30
685.58	1097.30
685.77	1115.73
685.95	1100.17
686.14	1080.10
686.33	1086.65
686.51	1103.86
686.70	1098.53
686.89	1070.27
687.07	1119.83
687.26	1119.42
687.44	1073.55
687.63	1064.53
687.82	1098.94
688.00	1094.43
688.19	1100.17
688.38	1105.49
688.56	1113.28
688.75	1105.08
688.93	1119.42
689.12	1110.00
689.31	1103.45
689.49	1113.69
689.68	1123.93
689.87	1092.39
690.05	1108.36
690.24	1083.79
690.42	1076.82
690.61	1134.17
690.80	1121.47
690.98	1098.12
691.17	1115.73
691.35	1095.66
691.54	1105.90
691.73	1085.01
691.91	1105.08
692.10	1080.10
692.28	1130.48
692.47	1100.58
692.66	1099.76
692.84	1126.38
693.03	1094.02
693.21	1052.25
693.40	1088.29
693.59	1076.41
693.77	1085.42
693.96	1080.92
694.14	1094.43
694.33	1097.71
694.51	1086.65
694.70	1071.09
694.89	1101.81
695.07	1086.65
695.26	1110.41
695.44	1070.68
695.63	1087.47
695.81	1097.30
696.00	1110.82
696.18	1095.25
696.37	1102.63
696.56	1100.17
696.74	1108.36
696.93	1068.63
697.11	1097.30
697.30	1099.35
697.48	1089.52
697.67	1081.33
697.85	1094.02
698.04	1067.40
698.23	1109.59
698.41	1073.95
698.60	1084.19
698.78	1078.87
698.97	1081.33
699.15	1103.45
699.34	1091.98
699.52	1088.29
699.71	1077.64
699.89	1094.84
700.08	1078.05
700.26	1107.95
700.45	1085.83
700.63	1091.98
700.82	1095.25
701.01	1086.65
701.19	1112.46
701.38	1094.84
701.56	1115.32
701.75	1104.67
701.93	1125.15
702.12	1085.83
702.30	1085.42
702.49	1116.96
702.67	1073.95
702.86	1093.21
703.04	1096.07
703.23	1089.11
703.41	1127.20
703.60	1074.77
703.78	1078.05
703.97	1089.52
704.15	1083.38
704.34	1059.62
704.52	1089.52
704.71	1069.04
704.89	1077.64
705.08	1101.81
705.26	1071.50
705.45	1085.42
705.63	1089.52
705.81	1089.52
706.00	1082.97
706.18	1093.21
706.37	1104.67
706.55	1073.14
706.74	1081.74
706.92	1055.52
707.11	1109.59
707.29	1087.06
707.48	1083.38
707.66	1081.74
707.85	1056.75
708.03	1085.42
708.22	1085.83
708.40	1114.09
708.58	1071.09
708.77	1110.41
708.95	1077.64
709.14	1072.73
709.32	1064.94
709.51	1110.82
709.69	1092.80
709.88	1068.22
710.06	1071.09
710.25	1089.11
710.43	1104.67
710.61	1078.46
710.80	1088.70
710.98	1087.88
711.17	1085.42
711.35	1096.07
711.54	1109.59
711.72	1066.99
711.90	1091.98
712.09	1073.14
712.27	1071.09
712.46	1069.04
712.64	1085.42
712.83	1081.33
713.01	1084.19
713.19	1100.99
713.38	1090.75
713.56	1064.12
713.75	1091.57
713.93	1069.86
714.11	1082.56
714.30	1104.26
714.48	1108.36
714.67	1098.94
714.85	1060.03
715.03	1063.31
715.22	1036.68
715.40	1097.71
715.59	1085.42
715.77	1071.09
715.95	1078.46
716.14	1045.28
716.32	1096.07
716.51	1108.36
716.69	1078.87
716.87	1067.81
717.06	1089.93
717.24	1090.34
717.42	1105.49
717.61	1092.39
717.79	1069.86
717.98	1100.99
718.16	1117.78
718.34	1070.68
718.53	1092.39
718.71	1074.77
718.89	1064.53
719.08	1057.16
719.26	1096.07
719.45	1066.99
719.63	1048.56
719.81	1088.70
720.00	1086.24
720.18	1060.03
720.36	1077.23
720.55	1084.19
720.73	1091.98
720.91	1075.59
721.10	1067.40
721.28	1055.11
721.46	1057.57
721.65	1067.40
721.83	1093.21
722.01	1091.98
722.20	1097.30
722.38	1072.73
722.56	1066.58
722.75	1088.70
722.93	1105.08
723.11	1091.98
723.30	1086.24
723.48	1089.52
723.66	1103.04
723.85	1033.41
724.03	1097.30
724.21	1062.08
724.40	1104.67
724.58	1048.15
724.76	1076.41
724.95	1087.06
725.13	1073.55
725.31	1090.34
725.50	1080.10
725.68	1055.52
725.86	1069.04
726.05	1083.79
726.23	1089.11
726.41	1068.63
726.59	1080.92
726.78	1075.18
726.96	1078.05
727.14	1082.97
727.33	1086.24
727.51	1064.94
727.69	1077.64
727.87	1072.73
728.06	1081.33
728.24	1062.90
728.42	1089.11
728.61	1060.44
728.79	1078.87
728.97	1066.99
729.15	1090.34
729.34	1089.52
729.52	1068.22
729.70	1048.97
729.89	1069.04
730.07	1037.50
730.25	1055.11
730.43	1072.73
730.62	1079.28
730.80	1079.69
730.98	1082.56
731.16	1072.73
731.35	1091.98
731.53	1076.82
731.71	1080.92
731.89	1051.84
732.08	1094.84
732.26	1058.39
732.44	1103.86
732.62	1055.11
732.81	1064.12
732.99	1064.94
733.17	1062.08
733.35	1095.25
733.54	1092.39
733.72	1053.07
733.90	1087.06
734.08	1089.11
734.27	1048.97
734.45	1060.44
734.63	1076.41
734.81	1046.51
735.00	1089.11
735.18	1060.44
735.36	1098.94
735.54	1071.91
735.72	1078.46
735.91	1063.71
736.09	1057.16
736.27	1073.14
736.45	1110.41
736.63	1054.29
736.82	1082.15
737.00	1072.32
737.18	1071.91
737.36	1094.43
737.55	1112.46
737.73	1079.69
737.91	1092.80
738.09	1060.44
738.27	1080.51
738.46	1071.09
738.64	1061.26
738.82	1073.95
739.00	1046.92
739.18	1084.19
739.36	1086.65
739.55	1091.16
739.73	1089.93
739.91	1037.91
740.09	1073.14
740.27	1080.10
740.46	1085.01
740.64	1088.70
740.82	1133.35
741.00	1073.95
741.18	1087.88
741.36	1086.65
741.55	1080.92
741.73	1079.28
741.91	1097.30
742.09	1091.57
742.27	1080.92
742.45	1079.28
742.64	1069.04
742.82	1059.62
743.00	1074.36
743.18	1063.31
743.36	1098.12
743.54	1049.38
743.72	1099.35
743.91	1070.27
744.09	1051.84
744.27	1077.23
744.45	1093.62
744.63	1063.31
744.81	1092.80
744.99	1070.27
745.18	1068.22
745.36	1066.99
745.54	1094.43
745.72	1053.88
745.90	1093.62
746.08	1066.17
746.26	1085.01
746.45	1047.74
746.63	1091.16
746.81	1051.43
746.99	1082.56
747.17	1069.04
747.35	1100.99
747.53	1064.94
747.71	1049.79
747.89	1067.40
748.08	1077.23
748.26	1072.32
748.44	1110.00
748.62	1066.17
748.80	1080.51
748.98	1081.74
749.16	1094.84
749.34	1067.40
749.52	1066.17
749.70	1042.01
749.89	1063.71
750.07	1058.39
750.25	1094.02
750.43	1058.39
750.61	1069.86
750.79	1095.25
750.97	1053.07
751.15	1041.19
751.33	1085.01
751.51	1045.28
751.69	1065.35
751.88	1077.64
752.06	1058.39
752.24	1100.99
752.42	1078.87
752.60	1065.76
752.78	1051.02
752.96	1068.63
753.14	1075.59
753.32	1054.29
753.50	1089.52
753.68	1100.99
753.86	1052.66
754.04	1047.74
754.22	1064.53
754.40	1081.74
754.58	1072.73
754.76	1066.99
754.95	1064.53
755.13	1070.68
755.31	1076.82
755.49	1068.63
755.67	1074.77
755.85	1047.74
756.03	1069.86
756.21	1091.98
756.39	1116.55
756.57	1031.36
756.75	1085.01
756.93	1082.97
757.11	1086.65
757.29	1062.90
757.47	1049.38
757.65	1055.52
757.83	1069.45
758.01	1060.44
758.19	1042.42
758.37	1054.70
758.55	1087.06
758.73	1080.92
758.91	1073.55
759.09	1068.22
759.27	1042.01
759.45	1068.63
759.63	1082.56
759.81	1063.31
759.99	1071.50
760.17	1044.05
760.35	1062.90
760.53	1069.45
760.71	1044.87
760.89	1083.38
761.07	1092.80
761.25	1077.23
761.43	1101.81
761.61	1090.34
761.79	1080.92
761.97	1039.14
762.15	1080.51
762.33	1095.66
762.51	1078.87
762.69	1066.58
762.87	1068.63
763.05	1064.94
763.23	1084.19
763.41	1058.39
763.59	1034.63
763.77	1064.94
763.95	1068.22
764.13	1041.60
764.31	1100.58
764.49	1080.10
764.67	1079.28
764.85	1081.74
765.03	1062.90
765.21	1078.46
765.38	1060.85
765.56	1099.76
765.74	1066.99
765.92	1054.70
766.10	1083.38
766.28	1042.01
766.46	1058.80
766.64	1080.51
766.82	1064.53
767.00	1060.44
767.18	1070.68
767.36	1089.52
767.54	1092.80
767.72	1065.35
767.90	1070.68
768.08	1070.68
768.26	1062.49
768.43	1089.52
768.61	1070.27
768.79	1064.12
768.97	1049.38
769.15	1092.80
769.33	1098.12
769.51	1075.18
769.69	1039.14
769.87	1087.88
770.05	1086.24
770.23	1077.64
770.40	1085.01
770.58	1052.25
770.76	1079.69
770.94	1065.35
771.12	1087.47
771.30	1065.35
771.48	1069.86
771.66	1057.57
771.84	1080.51
772.02	1057.98
772.19	1069.04
772.37	1056.34
772.55	1059.62
772.73	1038.32
772.91	1064.53
773.09	1070.68
773.27	1093.21
773.45	1069.45
773.63	1057.57
773.80	1059.62
773.98	1062.08
774.16	1050.61
774.34	1071.09
774.52	1046.92
774.70	1052.25
774.88	1061.67
775.05	1055.93
775.23	1085.83
775.41	1073.14
775.59	1078.46
775.77	1094.02
775.95	1057.57
776.13	1076.82
776.30	1071.50
776.48	1130.89
776.66	1043.64
776.84	1051.84
777.02	1056.34
777.20	1064.94
777.38	1087.06
777.55	1078.46
777.73	1060.44
777.91	1077.64
778.09	1084.19
778.27	1073.95
778.45	1066.58
778.62	1066.58
778.80	1071.09
778.98	1096.89
779.16	1063.71
779.34	1082.97
779.51	1071.09
779.69	1051.84
779.87	1086.24
780.05	1068.63
780.23	1052.25
780.41	1062.90
780.58	1085.83
780.76	1075.18
780.94	1067.40
781.12	1078.05
781.30	1062.08
781.47	1080.92
781.65	1072.32
781.83	1089.11
782.01	1071.09
782.19	1060.85
782.36	1040.78
782.54	1056.34
782.72	1029.72
782.90	1076.82
783.08	1045.69
783.25	1066.58
783.43	1062.90
783.61	1098.12
783.79	1064.12
783.96	1114.50
784.14	1071.50
784.32	1044.87
784.50	1073.95
784.68	1058.80
784.85	1100.58
785.03	1086.24
785.21	1047.33
785.39	1073.55
785.56	1075.18
785.74	1053.48
785.92	1048.97
786.10	1074.36
786.27	1059.62
786.45	1091.57
786.63	1053.88
786.81	1087.88
786.98	1039.96
787.16	1045.69
787.34	1091.16
787.52	1060.85
787.69	1065.76
787.87	1048.97
788.05	1066.58
788.23	1068.22
788.40	1072.73
788.58	1071.50
788.76	1041.19
788.94	1066.58
789.11	1114.91
789.29	1060.85
789.47	1077.23
789.64	1062.08
789.82	1058.80
790.00	1086.65
790.18	1066.99
790.35	1060.85
790.53	1072.32
790.71	1073.55
790.89	1098.53
791.06	1080.92
791.24	1089.93
791.42	1077.64
791.59	1085.83
791.77	1073.14
791.95	1059.62
792.12	1078.87
792.30	1077.64
792.48	1084.19
792.66	1078.05
792.83	1086.65
793.01	1076.82
793.19	1045.69
793.36	1059.21
793.54	1066.99
793.72	1055.93
793.89	1064.53
794.07	1039.14
794.25	1081.33
794.42	1053.48
794.60	1052.66
794.78	1054.29
794.95	1066.99
795.13	1059.62
795.31	1061.67
795.48	1064.53
795.66	1085.42
795.84	1055.11
796.01	1073.14
796.19	1094.43
796.37	1045.69
796.54	1076.00
796.72	1064.53
796.90	1074.36
797.07	1061.67
797.25	1041.60
797.43	1074.77
797.60	1067.40
797.78	1056.75
797.96	1076.82
798.13	1062.49
798.31	1066.99
798.49	1057.57
798.66	1086.65
798.84	1069.86
799.01	1075.59
799.19	1049.38
799.37	1055.52
799.54	1039.96
799.72	1068.63
799.90	1076.82
800.07	1084.19
800.25	1073.55
800.43	1056.34
800.60	1062.08
800.78	1057.57
800.95	1044.46
801.13	1066.99
801.31	1053.07
801.48	1058.39
801.66	1048.15
801.83	1053.48
802.01	1092.39
802.19	1044.87
802.36	1079.69
802.54	1065.76
802.71	1053.88
802.89	1054.29
803.07	1052.66
803.24	1082.97
803.42	1063.31
803.59	1068.63
803.77	1072.73
803.95	1043.24
804.12	1061.26
804.30	1043.64
804.47	1071.91
804.65	1071.09
804.82	1060.85
805.00	1057.98
805.18	1066.58
805.35	1072.32
805.53	1091.98
805.70	1075.59
805.88	1087.47
806.05	1063.31
806.23	1057.57
806.41	1052.66
806.58	1055.52
806.76	1078.46
806.93	1045.28
807.11	1066.17
807.28	1071.91
807.46	1080.51
807.64	1073.55
807.81	1098.94
807.99	1084.19
808.16	1068.63
808.34	1053.88
808.51	1054.29
808.69	1076.82
808.86	1060.03
809.04	1070.27
809.21	1057.98
809.39	1078.87
809.56	1069.04
809.74	1067.40
809.92	1042.42
810.09	1073.55
810.27	1067.40
810.44	1073.14
810.62	1048.97
810.79	1088.70
810.97	1064.53
811.14	1076.41
811.32	1032.59
811.49	1060.85
811.67	1056.75
811.84	1077.23
812.02	1053.07
812.19	1071.91
812.37	1089.52
812.54	1080.10
812.72	1012.93
812.89	1090.34
813.07	1065.76
813.24	1051.43
813.42	1054.70
813.59	1079.69
813.77	1066.99
813.94	1056.75
814.12	1043.24
814.29	1069.45
814.47	1061.26
814.64	1050.61
814.82	1069.86
814.99	1070.68
815.17	1021.94
815.34	1063.31
815.52	1048.15
815.69	1080.92
815.86	1060.85
816.04	1046.92
816.21	1069.86
816.39	1101.81
816.56	1061.26
816.74	1066.17
816.91	1071.09
817.09	1071.50
817.26	1053.07
817.44	1061.67
817.61	1085.01
817.79	1093.62
817.96	1049.38
818.13	1060.03
818.31	1073.95
818.48	1074.77
818.66	1059.62
818.83	1053.07
819.01	1064.12
819.18	1081.74
819.36	1064.53
819.53	1091.57
819.70	1067.40
819.88	1061.67
820.05	1042.01
820.23	1079.28
820.40	1057.57
820.58	1079.69
820.75	1069.45
820.92	1057.16
821.10	1084.60
821.27	1056.34
821.45	1041.19
821.62	1068.22
821.79	1062.90
821.97	1080.10
822.14	1095.66
822.32	1042.01
822.49	1050.20
822.66	1063.31
822.84	1044.87
823.01	1080.51
823.19	1053.07
823.36	1079.28
823.53	1049.38
823.71	1078.05
823.88	1064.53
824.06	1065.76
824.23	1077.23
824.40	1062.49
824.58	1046.10
824.75	1080.51
824.93	1070.27
825.10	1059.62
825.27	1057.98
825.45	1088.29
825.62	1055.93
825.79	1086.24
825.97	1090.34
826.14	1072.73
826.32	1055.11
826.49	1068.22
826.66	1053.88
826.84	1083.38
827.01	1020.71
827.18	1078.05
827.36	1055.52
827.53	1065.35
827.70	1042.83
827.88	1074.36
828.05	1056.34
828.22	1088.70
828.40	1077.64
828.57	1037.09
828.74	1058.80
828.92	1080.10
829.09	1084.19
829.27	1063.31
829.44	1073.95
829.61	1074.77
829.79	1076.00
829.96	1051.43
830.13	1040.78
830.30	1067.40
830.48	1053.48
830.65	1072.32
830.82	1090.34
831.00	1057.16
831.17	1051.02
831.34	1061.26
831.52	1055.11
831.69	1066.99
831.86	1037.91
832.04	1058.39
832.21	1042.83
832.38	1088.70
832.56	1062.49
832.73	1074.77
832.90	1034.63
833.07	1076.00
833.25	1041.60
833.42	1063.31
833.59	1069.86
833.77	1088.29
833.94	1049.38
834.11	1058.39
834.29	1050.61
834.46	1102.63
834.63	1040.78
834.80	1072.73
834.98	1062.08
835.15	1069.04
835.32	1073.95
835.49	1087.88
835.67	1044.87
835.84	1057.16
836.01	1081.33
836.19	1072.32
836.36	1075.18
836.53	1070.27
836.70	1096.07
836.88	1078.46
837.05	1055.52
837.22	1048.15
837.39	1045.28
837.57	1077.64
837.74	1064.12
837.91	1086.65
838.08	1055.52
838.26	1044.87
838.43	1059.21
838.60	1045.69
838.77	1064.94
838.95	1067.40
839.12	1065.76
839.29	1062.90
839.46	1055.93
839.64	1082.97
839.81	1050.20
839.98	1046.51
840.15	1053.48
840.32	1073.95
840.50	1060.03
840.67	1034.63
840.84	1058.39
841.01	1064.94
841.19	1102.22
841.36	1045.28
841.53	1042.83
841.70	1076.41
841.87	1063.71
842.05	1062.49
842.22	1091.98
842.39	1046.92
842.56	1106.31
842.73	1061.26
842.91	1029.31
843.08	1054.70
843.25	1071.50
843.42	1053.48
843.59	1076.82
843.77	1105.08
843.94	1070.27
844.11	1064.94
844.28	1094.02
844.45	1054.29
844.62	1066.58
844.80	1080.92
844.97	1057.98
845.14	1072.32
845.31	1061.26
845.48	1053.48
845.65	1073.95
845.83	1037.09
846.00	1071.91
846.17	1048.56
846.34	1047.74
846.51	1044.46
846.68	1056.75
846.86	1060.44
847.03	1057.57
847.20	1092.39
847.37	1062.90
847.54	1063.31
847.71	1053.07
847.89	1086.65
848.06	1048.15
848.23	1038.32
848.40	1083.38
848.57	1078.87
848.74	1084.60
848.91	1068.22
849.08	1080.92
849.26	1036.68
849.43	1057.98
849.60	1041.19
849.77	1057.57
849.94	1079.28
850.11	1070.27
850.28	1042.83
850.46	1082.15
850.63	1067.81
850.80	1074.36
850.97	1058.80
851.14	1049.79
851.31	1074.36
851.48	1056.75
851.65	1060.44
851.82	1064.94
852.00	1051.02
852.17	1050.61
852.34	1032.59
852.51	1067.40
852.68	1085.42
852.85	1066.58
853.02	1077.23
853.19	1027.67
853.36	1074.36
853.53	1057.98
853.70	1050.20
853.88	1048.56
854.05	1063.71
854.22	1015.38
854.39	1100.17
854.56	1060.85
854.73	1075.59
854.90	1074.77
855.07	1059.62
855.24	1057.16
855.41	1069.04
855.58	1059.62
855.75	1073.95
855.92	1059.62
856.09	1056.75
856.27	1072.73
856.44	1063.31
856.61	1080.92
856.78	1060.44
856.95	1057.16
857.12	1056.75
857.29	1071.91
857.46	1029.72
857.63	1064.12
857.80	1061.67
857.97	1050.61
858.14	1032.59
858.31	1060.85
858.48	1050.61
858.65	1076.41
858.82	1068.22
858.99	1051.43
859.16	1041.60
859.33	1051.43
859.50	1076.82
859.67	1066.99
859.84	1060.03
860.01	1068.22
860.18	1064.12
860.35	1057.98
860.52	1050.61
860.69	1042.42
860.86	1078.46
861.03	1047.33
861.20	1060.85
861.37	1066.99
861.54	1076.82
861.71	1070.68
861.88	1064.94
862.05	1039.14
862.22	1041.60
862.39	1057.98
862.56	1071.09
862.73	1079.28
862.90	1075.59
863.07	1071.09
863.24	1073.95
863.41	1073.55
863.58	1087.06
863.75	1043.64
863.92	1058.80
864.09	1053.07
864.26	1068.22
864.43	1071.50
864.60	1078.05
864.77	1055.11
864.94	1073.95
865.11	1072.32
865.28	1052.25
865.45	1057.16
865.62	1047.33
865.79	1066.17
865.96	1047.33
866.13	1062.08
866.30	1071.50
866.47	1053.48
866.64	1067.40
866.81	1052.66
866.98	1059.21
867.15	1041.19
867.31	1030.13
867.48	1048.15
867.65	1037.91
867.82	1076.00
867.99	1080.92
868.16	1033.81
868.33	1073.14
868.50	1057.98
868.67	1052.66
868.84	1075.59
869.01	1064.12
869.18	1061.26
869.35	1053.48
869.52	1062.90
869.68	1080.92
869.85	1049.79
870.02	1049.79
870.19	1042.01
870.36	1062.08
870.53	1020.30
870.70	1077.64
870.87	1065.76
871.04	1053.88
871.21	1063.71
871.38	1060.85
871.54	1066.99
871.71	1067.81
871.88	1071.09
872.05	1057.16
872.22	1061.26
872.39	1043.24
872.56	1060.85
872.73	1065.35
872.90	1023.57
873.06	1078.05
873.23	1061.67
873.40	1079.69
873.57	1076.41
873.74	1062.49
873.91	1074.36
874.08	1092.80
874.25	1074.36
874.41	1029.31
874.58	1050.20
874.75	1037.91
874.92	1063.31
875.09	1058.80
875.26	1055.93
875.43	1062.08
875.59	1084.19
875.76	1069.04
875.93	1060.85
876.10	1060.85
876.27	1089.11
876.44	1023.98
876.61	1096.48
876.77	1045.28
876.94	1060.03
877.11	1071.09
877.28	1073.95
877.45	1065.76
877.62	1064.12
877.78	1063.71
877.95	1066.58
878.12	1051.84
878.29	1057.16
878.46	1054.70
878.62	1016.20
878.79	1077.23
878.96	1076.41
879.13	1053.48
879.30	1086.24
879.47	1049.79
879.63	1071.09
879.80	1054.29
879.97	1057.16
880.14	1053.88
880.31	1060.03
880.47	1061.67
880.64	1078.05
880.81	1071.09
880.98	1070.27
881.15	1053.48
881.31	1032.59
881.48	1066.58
881.65	1036.27
881.82	1054.29
881.99	1101.81
882.15	1029.72
882.32	1055.11
882.49	1066.58
882.66	1085.42
882.82	1062.90
882.99	1075.18
883.16	1070.68
883.33	1087.88
883.49	1055.93
883.66	1048.15
883.83	1045.69
884.00	1008.01
884.17	1051.02
884.33	1036.68
884.50	1045.69
884.67	1062.90
884.84	1074.36
885.00	1050.20
885.17	1059.62
885.34	1073.14
885.51	1042.83
885.67	1049.38
885.84	1067.81
886.01	1070.68
886.18	1030.95
886.34	1039.14
886.51	1067.40
886.68	1062.90
886.84	1066.99
887.01	1064.94
887.18	1076.41
887.35	1072.73
887.51	1053.07
887.68	1056.34
887.85	1089.93
888.02	1069.04
888.18	1073.95
888.35	1080.51
888.52	1038.73
888.68	1035.45
>>>>>End Processed Spectral Data<<<<<
