# Supplementary material for: Design of a Novel Low Cost Point of Care Tampon (POCkeT) Colposcope for Use in Resource Limited Settings
Source: PLoS One. 2015 Sep 2;10(9):e0135869. doi: 10.1371/journal.pone.0135869 (PMC4557989; doi:10.1371/journal.pone.0135869)
Supplement: S1 File — A caption document for each sub-folder and file (S1 Detailed File Key) is found within the archive. Folder (S2) contains the set of raw images from quantitative imaging characterization between systems. Folder (S3) contains the CAD files for the custom circuit boards used in our POCkeT Colposcope. Folder (S4) contains the 3D CAD files for the probe handle and bill of materials. Folder (S5) contains the complete set of n = 5 replicate spectra files captured from each digital colposcope system. (ZIP) [file pone.0135869.s001.zip › S1 Supplementary Files/S5/S5 Spectra LO2-G-C.txt]

SpectraSuite Data File
++++++++++++++++++++++++++++++++++++
Date: Thu Oct 16 10:10:59 EDT 2014
User: cervix1
Dark Spectrum Present: No
Reference Spectrum Present: No
Number of Sampled Component Spectra: 1
Spectrometers: USB4E01788
Integration Time (usec): 12000 (USB4E01788)
Spectra Averaged: 5 (USB4E01788)
Boxcar Smoothing: 0 (USB4E01788)
Correct for Electrical Dark: No (USB4E01788)
Strobe/Lamp Enabled: No (USB4E01788)
Correct for Detector Non-linearity: No (USB4E01788)
Correct for Stray Light: No (USB4E01788)
Number of Pixels in Processed Spectrum: 3648
>>>>>Begin Processed Spectral Data<<<<<
178.07	1049.79
178.29	1049.79
178.50	1049.79
178.72	1019.89
178.94	1040.78
179.15	1057.57
179.37	1069.45
179.59	1058.39
179.81	1071.50
180.02	1071.09
180.24	1032.18
180.46	1061.26
180.67	1073.95
180.89	1058.39
181.11	1063.71
181.32	1069.04
181.54	1070.68
181.76	1039.14
181.97	1083.79
182.19	1074.36
182.41	1084.60
182.62	1073.14
182.84	1068.22
183.06	1071.09
183.27	1076.00
183.49	1066.58
183.71	1072.73
183.92	1088.29
184.14	1077.23
184.35	1058.80
184.57	1088.70
184.79	1083.79
185.00	1082.97
185.22	1055.52
185.44	1055.11
185.65	1060.85
185.87	1075.18
186.09	1055.93
186.30	1066.17
186.52	1075.59
186.74	1084.19
186.95	1068.22
187.17	1085.01
187.39	1056.34
187.60	1077.64
187.82	1067.40
188.03	1067.40
188.25	1064.53
188.47	1098.12
188.68	1057.57
188.90	1089.11
189.12	1060.44
189.33	1078.87
189.55	1071.09
189.77	1051.02
189.98	1080.92
190.20	1069.45
190.41	1087.06
190.63	1056.34
190.85	1091.16
191.06	1066.99
191.28	1063.71
191.50	1071.09
191.71	1080.51
191.93	1082.97
192.14	1059.21
192.36	1071.09
192.58	1084.60
192.79	1097.71
193.01	1074.36
193.23	1101.40
193.44	1099.76
193.66	1057.57
193.87	1097.30
194.09	1087.06
194.31	1074.77
194.52	1062.49
194.74	1088.29
194.96	1062.90
195.17	1085.42
195.39	1083.38
195.60	1083.79
195.82	1086.24
196.04	1070.27
196.25	1099.35
196.47	1088.29
196.68	1059.21
196.90	1082.15
197.12	1099.35
197.33	1088.29
197.55	1097.30
197.76	1085.42
197.98	1069.45
198.20	1075.18
198.41	1096.89
198.63	1077.23
198.84	1085.83
199.06	1069.04
199.28	1085.42
199.49	1065.76
199.71	1098.53
199.92	1081.74
200.14	1098.12
200.36	1055.52
200.57	1060.85
200.79	1084.60
201.00	1076.82
201.22	1044.46
201.43	1049.38
201.65	1078.87
201.87	1044.87
202.08	1046.92
202.30	1072.73
202.51	1074.36
202.73	1083.79
202.95	1057.98
203.16	1072.73
203.38	1071.91
203.59	1112.05
203.81	1073.14
204.02	1076.82
204.24	1083.79
204.46	1053.48
204.67	1055.93
204.89	1084.19
205.10	1078.46
205.32	1092.39
205.53	1065.35
205.75	1079.69
205.96	1086.65
206.18	1052.25
206.40	1067.40
206.61	1088.29
206.83	1081.74
207.04	1096.48
207.26	1071.91
207.47	1060.44
207.69	1097.71
207.91	1069.04
208.12	1063.31
208.34	1050.61
208.55	1090.75
208.77	1096.48
208.98	1071.09
209.20	1073.14
209.41	1066.17
209.63	1101.40
209.85	1089.11
210.06	1071.91
210.28	1073.55
210.49	1098.53
210.71	1063.31
210.92	1094.43
211.14	1119.42
211.35	1071.50
211.57	1082.56
211.78	1056.75
212.00	1096.07
212.21	1058.39
212.43	1081.74
212.65	1080.92
212.86	1096.07
213.08	1080.10
213.29	1066.58
213.51	1064.12
213.72	1082.97
213.94	1099.35
214.15	1083.38
214.37	1081.33
214.58	1084.19
214.80	1054.70
215.01	1086.65
215.23	1101.81
215.44	1067.81
215.66	1073.55
215.87	1089.11
216.09	1066.99
216.31	1055.52
216.52	1080.92
216.74	1070.27
216.95	1085.01
217.17	1094.43
217.38	1080.10
217.60	1090.34
217.81	1082.97
218.03	1053.88
218.24	1064.53
218.46	1044.05
218.67	1089.11
218.89	1092.39
219.10	1069.86
219.32	1085.01
219.53	1071.91
219.75	1078.46
219.96	1082.15
220.18	1084.60
220.39	1069.04
220.61	1069.86
220.82	1041.19
221.04	1051.84
221.25	1073.55
221.47	1067.40
221.68	1087.47
221.90	1050.61
222.11	1094.02
222.33	1059.21
222.54	1103.86
222.76	1076.00
222.97	1080.92
223.19	1056.34
223.40	1027.26
223.62	1085.83
223.83	1091.57
224.05	1059.21
224.26	1070.27
224.48	1070.68
224.69	1081.33
224.91	1069.45
225.12	1098.53
225.34	1104.26
225.55	1069.86
225.77	1053.88
225.98	1066.99
226.19	1076.00
226.41	1082.97
226.62	1065.76
226.84	1076.82
227.05	1087.88
227.27	1093.21
227.48	1076.41
227.70	1062.49
227.91	1054.29
228.13	1071.50
228.34	1069.86
228.56	1087.88
228.77	1080.92
228.99	1098.94
229.20	1055.93
229.42	1077.23
229.63	1096.48
229.84	1089.52
230.06	1097.30
230.27	1073.95
230.49	1050.20
230.70	1042.42
230.92	1078.05
231.13	1077.23
231.35	1071.09
231.56	1064.94
231.78	1075.59
231.99	1078.05
232.20	1101.40
232.42	1062.90
232.63	1085.83
232.85	1089.11
233.06	1069.04
233.28	1065.76
233.49	1078.05
233.71	1076.00
233.92	1074.36
234.13	1096.07
234.35	1076.00
234.56	1072.32
234.78	1029.72
234.99	1096.48
235.21	1074.36
235.42	1059.62
235.64	1076.00
235.85	1097.30
236.06	1081.74
236.28	1083.38
236.49	1081.74
236.71	1056.34
236.92	1080.92
237.14	1062.90
237.35	1083.38
237.56	1099.76
237.78	1072.73
237.99	1082.15
238.21	1097.30
238.42	1084.19
238.64	1069.04
238.85	1078.87
239.06	1048.56
239.28	1076.41
239.49	1069.04
239.71	1064.53
239.92	1069.86
240.13	1084.19
240.35	1055.11
240.56	1096.89
240.78	1082.15
240.99	1057.57
241.21	1090.34
241.42	1086.65
241.63	1073.95
241.85	1057.57
242.06	1075.59
242.28	1066.17
242.49	1111.64
242.70	1096.89
242.92	1094.84
243.13	1101.81
243.35	1095.66
243.56	1114.50
243.77	1084.19
243.99	1093.21
244.20	1058.80
244.42	1107.54
244.63	1074.36
244.84	1067.40
245.06	1094.84
245.27	1066.58
245.49	1082.56
245.70	1112.87
245.91	1086.24
246.13	1072.73
246.34	1087.88
246.55	1091.16
246.77	1087.88
246.98	1094.43
247.20	1101.81
247.41	1065.76
247.62	1058.39
247.84	1113.28
248.05	1070.27
248.27	1060.03
248.48	1093.21
248.69	1087.06
248.91	1054.70
249.12	1083.79
249.33	1092.80
249.55	1061.26
249.76	1076.82
249.98	1116.55
250.19	1082.97
250.40	1098.12
250.62	1118.60
250.83	1071.50
251.04	1077.23
251.26	1081.33
251.47	1078.87
251.68	1089.93
251.90	1088.29
252.11	1056.75
252.33	1101.40
252.54	1076.82
252.75	1114.50
252.97	1082.56
253.18	1090.75
253.39	1057.98
253.61	1093.62
253.82	1095.25
254.03	1094.84
254.25	1099.35
254.46	1100.17
254.67	1082.56
254.89	1094.84
255.10	1058.39
255.31	1098.94
255.53	1079.28
255.74	1077.23
255.96	1090.75
256.17	1070.27
256.38	1094.02
256.60	1071.09
256.81	1093.62
257.02	1081.33
257.24	1133.35
257.45	1060.85
257.66	1100.17
257.88	1089.93
258.09	1090.34
258.30	1105.08
258.52	1095.25
258.73	1088.29
258.94	1095.25
259.16	1068.22
259.37	1123.52
259.58	1080.10
259.80	1115.73
260.01	1069.45
260.22	1088.29
260.43	1073.14
260.65	1104.26
260.86	1058.80
261.07	1087.06
261.29	1096.07
261.50	1086.24
261.71	1092.39
261.93	1102.63
262.14	1065.35
262.35	1096.48
262.57	1082.97
262.78	1086.24
262.99	1111.64
263.21	1071.50
263.42	1084.60
263.63	1094.43
263.85	1100.99
264.06	1094.43
264.27	1126.79
264.48	1071.91
264.70	1044.05
264.91	1079.69
265.12	1079.28
265.34	1082.97
265.55	1090.75
265.76	1109.59
265.98	1075.59
266.19	1089.11
266.40	1068.22
266.61	1076.41
266.83	1058.80
267.04	1088.70
267.25	1076.00
267.47	1076.41
267.68	1087.06
267.89	1080.51
268.10	1103.45
268.32	1078.87
268.53	1072.73
268.74	1089.11
268.96	1079.69
269.17	1082.15
269.38	1085.01
269.59	1114.91
269.81	1078.05
270.02	1088.70
270.23	1112.87
270.45	1090.34
270.66	1086.24
270.87	1058.39
271.08	1081.33
271.30	1091.57
271.51	1078.46
271.72	1089.93
271.93	1080.10
272.15	1105.49
272.36	1105.08
272.57	1083.79
272.79	1055.11
273.00	1087.47
273.21	1087.06
273.42	1096.48
273.64	1092.80
273.85	1079.69
274.06	1082.56
274.27	1087.06
274.49	1076.82
274.70	1053.88
274.91	1066.99
275.12	1087.88
275.34	1096.48
275.55	1079.69
275.76	1090.34
275.97	1087.06
276.19	1094.43
276.40	1074.77
276.61	1073.14
276.82	1080.92
277.04	1097.71
277.25	1098.94
277.46	1117.37
277.67	1070.27
277.89	1071.91
278.10	1105.90
278.31	1065.76
278.52	1105.49
278.74	1073.55
278.95	1055.93
279.16	1064.94
279.37	1105.90
279.58	1110.41
279.80	1079.28
280.01	1103.45
280.22	1082.56
280.43	1089.93
280.65	1076.00
280.86	1082.97
281.07	1103.86
281.28	1073.55
281.50	1093.62
281.71	1073.14
281.92	1044.05
282.13	1074.36
282.34	1072.73
282.56	1069.04
282.77	1103.86
282.98	1098.12
283.19	1085.42
283.40	1089.11
283.62	1107.54
283.83	1092.80
284.04	1109.59
284.25	1083.79
284.47	1076.82
284.68	1094.43
284.89	1098.94
285.10	1087.88
285.31	1118.19
285.53	1097.30
285.74	1076.00
285.95	1073.55
286.16	1108.77
286.37	1106.31
286.59	1106.31
286.80	1091.57
287.01	1080.10
287.22	1071.09
287.43	1058.39
287.65	1062.90
287.86	1073.14
288.07	1060.44
288.28	1100.99
288.49	1096.48
288.71	1079.28
288.92	1089.11
289.13	1105.08
289.34	1064.53
289.55	1108.36
289.76	1102.63
289.98	1062.08
290.19	1058.39
290.40	1087.88
290.61	1104.67
290.82	1086.24
291.04	1077.23
291.25	1080.92
291.46	1114.91
291.67	1072.32
291.88	1046.10
292.09	1091.57
292.31	1081.74
292.52	1079.69
292.73	1094.02
292.94	1091.57
293.15	1106.72
293.36	1079.28
293.58	1097.71
293.79	1093.21
294.00	1088.29
294.21	1066.17
294.42	1072.32
294.63	1078.05
294.85	1108.36
295.06	1113.69
295.27	1096.89
295.48	1094.84
295.69	1088.70
295.90	1062.90
296.12	1103.04
296.33	1109.18
296.54	1070.27
296.75	1104.67
296.96	1080.51
297.17	1079.69
297.38	1085.01
297.60	1075.18
297.81	1071.50
298.02	1118.19
298.23	1075.59
298.44	1082.56
298.65	1106.31
298.86	1079.69
299.08	1053.07
299.29	1078.46
299.50	1070.68
299.71	1084.19
299.92	1103.04
300.13	1099.35
300.34	1091.57
300.55	1108.77
300.77	1089.11
300.98	1111.23
301.19	1080.51
301.40	1099.35
301.61	1088.70
301.82	1105.08
302.03	1085.83
302.25	1078.46
302.46	1083.79
302.67	1100.58
302.88	1096.07
303.09	1102.22
303.30	1081.33
303.51	1075.18
303.72	1071.09
303.93	1091.16
304.15	1065.76
304.36	1101.81
304.57	1089.52
304.78	1098.94
304.99	1078.46
305.20	1103.04
305.41	1089.11
305.62	1124.74
305.83	1115.32
306.05	1071.91
306.26	1078.46
306.47	1123.52
306.68	1094.43
306.89	1096.48
307.10	1082.15
307.31	1084.60
307.52	1105.08
307.73	1097.30
307.94	1094.02
308.16	1105.90
308.37	1107.95
308.58	1095.25
308.79	1090.75
309.00	1088.70
309.21	1059.62
309.42	1115.73
309.63	1092.80
309.84	1058.39
310.05	1092.80
310.26	1077.23
310.48	1107.54
310.69	1078.05
310.90	1080.51
311.11	1092.39
311.32	1048.56
311.53	1108.36
311.74	1086.65
311.95	1069.86
312.16	1054.29
312.37	1091.16
312.58	1090.75
312.79	1072.73
313.00	1066.58
313.21	1094.84
313.43	1063.71
313.64	1082.15
313.85	1098.53
314.06	1073.14
314.27	1103.04
314.48	1103.04
314.69	1089.11
314.90	1109.18
315.11	1102.22
315.32	1100.99
315.53	1093.62
315.74	1104.67
315.95	1110.82
316.16	1100.58
316.37	1077.23
316.58	1122.70
316.79	1053.88
317.01	1088.29
317.22	1123.52
317.43	1093.62
317.64	1101.81
317.85	1079.69
318.06	1102.63
318.27	1114.91
318.48	1128.43
318.69	1107.13
318.90	1112.46
319.11	1074.36
319.32	1099.35
319.53	1131.71
319.74	1085.01
319.95	1080.51
320.16	1092.80
320.37	1118.19
320.58	1065.35
320.79	1117.78
321.00	1065.76
321.21	1092.80
321.42	1100.99
321.63	1099.35
321.84	1108.36
322.05	1076.41
322.26	1118.19
322.47	1110.41
322.68	1097.30
322.90	1086.24
323.11	1122.29
323.32	1078.46
323.53	1077.64
323.74	1080.51
323.95	1088.29
324.16	1105.90
324.37	1089.11
324.58	1115.73
324.79	1091.57
325.00	1097.30
325.21	1078.05
325.42	1077.23
325.63	1109.59
325.84	1109.59
326.05	1102.22
326.26	1087.47
326.47	1086.65
326.68	1101.81
326.89	1089.11
327.10	1094.84
327.31	1089.93
327.52	1090.34
327.73	1086.65
327.94	1099.76
328.15	1071.91
328.36	1098.94
328.57	1087.88
328.78	1083.38
328.99	1095.25
329.20	1109.59
329.41	1071.50
329.62	1068.22
329.83	1100.58
330.04	1098.12
330.25	1099.35
330.46	1105.49
330.67	1096.48
330.87	1113.69
331.08	1086.24
331.29	1105.08
331.50	1088.29
331.71	1090.75
331.92	1095.25
332.13	1101.40
332.34	1064.12
332.55	1086.65
332.76	1074.36
332.97	1092.39
333.18	1078.46
333.39	1098.12
333.60	1105.90
333.81	1116.55
334.02	1109.59
334.23	1101.81
334.44	1079.28
334.65	1120.65
334.86	1110.82
335.07	1089.93
335.28	1097.30
335.49	1091.16
335.70	1064.12
335.91	1075.59
336.12	1079.69
336.33	1127.20
336.54	1111.23
336.74	1109.59
336.95	1103.86
337.16	1117.37
337.37	1106.31
337.58	1115.73
337.79	1103.86
338.00	1128.02
338.21	1100.99
338.42	1110.41
338.63	1104.26
338.84	1108.77
339.05	1100.99
339.26	1119.42
339.47	1100.99
339.68	1108.77
339.89	1107.54
340.10	1128.02
340.30	1089.52
340.51	1089.93
340.72	1081.74
340.93	1095.25
341.14	1093.62
341.35	1098.12
341.56	1132.53
341.77	1107.54
341.98	1114.91
342.19	1071.91
342.40	1108.77
342.61	1143.18
342.82	1085.83
343.02	1090.34
343.23	1073.14
343.44	1108.77
343.65	1092.39
343.86	1085.42
344.07	1096.07
344.28	1116.55
344.49	1097.30
344.70	1120.65
344.91	1122.70
345.12	1125.56
345.32	1125.97
345.53	1097.30
345.74	1080.10
345.95	1116.14
346.16	1105.90
346.37	1120.65
346.58	1073.14
346.79	1121.47
347.00	1087.06
347.21	1090.75
347.41	1121.88
347.62	1104.67
347.83	1105.08
348.04	1090.34
348.25	1073.14
348.46	1083.79
348.67	1111.23
348.88	1116.14
349.09	1091.16
349.29	1105.90
349.50	1113.69
349.71	1091.16
349.92	1094.02
350.13	1100.99
350.34	1080.51
350.55	1121.06
350.76	1106.31
350.97	1116.55
351.17	1109.59
351.38	1133.35
351.59	1102.22
351.80	1095.25
352.01	1103.45
352.22	1095.66
352.43	1100.99
352.63	1116.14
352.84	1117.37
353.05	1121.47
353.26	1107.54
353.47	1110.82
353.68	1099.35
353.89	1125.56
354.10	1113.28
354.30	1085.42
354.51	1078.05
354.72	1099.76
354.93	1098.53
355.14	1086.24
355.35	1103.45
355.55	1105.49
355.76	1115.73
355.97	1148.09
356.18	1107.95
356.39	1129.25
356.60	1092.80
356.81	1089.11
357.01	1102.22
357.22	1070.68
357.43	1095.25
357.64	1129.25
357.85	1099.35
358.06	1103.86
358.26	1126.38
358.47	1128.84
358.68	1105.49
358.89	1116.14
359.10	1081.74
359.31	1098.53
359.51	1125.15
359.72	1103.04
359.93	1124.74
360.14	1073.14
360.35	1126.38
360.56	1109.59
360.76	1093.21
360.97	1103.86
361.18	1101.81
361.39	1140.72
361.60	1156.28
361.81	1137.44
362.01	1114.50
362.22	1112.05
362.43	1103.86
362.64	1123.52
362.85	1125.15
363.05	1125.56
363.26	1120.24
363.47	1110.00
363.68	1137.85
363.89	1113.69
364.09	1112.05
364.30	1102.22
364.51	1098.94
364.72	1105.49
364.93	1104.26
365.13	1095.25
365.34	1107.95
365.55	1108.36
365.76	1132.94
365.97	1100.58
366.17	1148.09
366.38	1118.19
366.59	1120.65
366.80	1101.40
367.01	1115.32
367.21	1129.66
367.42	1110.82
367.63	1130.07
367.84	1118.19
368.05	1119.42
368.25	1087.06
368.46	1128.43
368.67	1093.21
368.88	1127.20
369.08	1114.10
369.29	1128.43
369.50	1136.21
369.71	1116.14
369.92	1143.59
370.12	1098.12
370.33	1114.91
370.54	1122.29
370.75	1114.10
370.95	1095.25
371.16	1120.65
371.37	1124.74
371.58	1116.55
371.78	1111.64
371.99	1110.82
372.20	1134.98
372.41	1100.58
372.61	1114.91
372.82	1088.70
373.03	1130.07
373.24	1109.18
373.45	1099.35
373.65	1107.54
373.86	1119.01
374.07	1142.77
374.28	1124.74
374.48	1097.30
374.69	1145.63
374.90	1127.20
375.11	1115.73
375.31	1099.76
375.52	1150.55
375.73	1096.07
375.93	1119.42
376.14	1117.78
376.35	1133.76
376.56	1123.11
376.76	1105.49
376.97	1155.46
377.18	1116.55
377.39	1093.21
377.59	1124.33
377.80	1103.86
378.01	1123.52
378.22	1118.60
378.42	1136.62
378.63	1119.83
378.84	1135.80
379.04	1116.14
379.25	1107.13
379.46	1098.94
379.67	1162.43
379.87	1117.78
380.08	1144.40
380.29	1116.55
380.50	1120.24
380.70	1127.61
380.91	1120.65
381.12	1134.17
381.32	1126.79
381.53	1114.50
381.74	1105.49
381.95	1135.39
382.15	1129.25
382.36	1100.17
382.57	1135.39
382.77	1125.56
382.98	1139.90
383.19	1107.54
383.39	1112.46
383.60	1126.38
383.81	1131.71
384.02	1137.03
384.22	1128.84
384.43	1101.81
384.64	1146.45
384.84	1110.00
385.05	1139.90
385.26	1107.13
385.46	1107.54
385.67	1122.29
385.88	1139.08
386.08	1121.47
386.29	1114.09
386.50	1100.17
386.70	1128.84
386.91	1112.05
387.12	1102.63
387.33	1120.65
387.53	1151.78
387.74	1105.49
387.95	1141.54
388.15	1120.65
388.36	1133.35
388.57	1106.72
388.77	1134.57
388.98	1143.18
389.19	1145.22
389.39	1108.36
389.60	1148.50
389.81	1120.65
390.01	1144.40
390.22	1134.98
390.43	1135.39
390.63	1130.89
390.84	1101.40
391.05	1130.48
391.25	1154.64
391.46	1117.78
391.67	1149.32
391.87	1109.18
392.08	1148.50
392.28	1119.83
392.49	1115.73
392.70	1119.01
392.90	1133.76
393.11	1134.98
393.32	1139.90
393.52	1136.21
393.73	1138.26
393.94	1127.20
394.14	1142.77
394.35	1146.04
394.56	1148.50
394.76	1137.03
394.97	1130.89
395.17	1109.59
395.38	1137.85
395.59	1130.07
395.79	1133.76
396.00	1132.94
396.21	1109.59
396.41	1126.79
396.62	1105.90
396.83	1129.66
397.03	1117.78
397.24	1114.10
397.44	1136.21
397.65	1137.85
397.86	1121.06
398.06	1150.96
398.27	1161.61
398.47	1136.62
398.68	1169.80
398.89	1121.06
399.09	1159.56
399.30	1113.69
399.51	1159.97
399.71	1146.86
399.92	1159.97
400.12	1118.19
400.33	1144.40
400.54	1145.63
400.74	1146.86
400.95	1123.11
401.15	1132.53
401.36	1166.11
401.57	1184.14
401.77	1139.08
401.98	1150.14
402.18	1150.96
402.39	1146.86
402.60	1154.24
402.80	1152.60
403.01	1167.34
403.21	1128.02
403.42	1115.32
403.63	1144.81
403.83	1128.43
404.04	1153.42
404.24	1149.73
404.45	1128.84
404.65	1171.44
404.86	1159.56
405.07	1137.85
405.27	1150.96
405.48	1153.01
405.68	1155.87
405.89	1177.99
406.10	1170.21
406.30	1159.56
406.51	1167.34
406.71	1173.08
406.92	1124.74
407.12	1131.30
407.33	1138.67
407.53	1142.36
407.74	1140.31
407.95	1155.46
408.15	1150.96
408.36	1150.55
408.56	1177.99
408.77	1156.28
408.97	1150.55
409.18	1106.72
409.39	1171.85
409.59	1164.07
409.80	1157.10
410.00	1187.41
410.21	1144.40
410.41	1180.86
410.62	1137.03
410.82	1178.40
411.03	1125.97
411.23	1182.09
411.44	1182.91
411.65	1178.40
411.85	1145.22
412.06	1151.37
412.26	1171.85
412.47	1157.10
412.67	1165.70
412.88	1165.29
413.08	1168.16
413.29	1164.07
413.49	1203.39
413.70	1137.03
413.90	1146.04
414.11	1191.51
414.31	1181.27
414.52	1155.87
414.73	1198.06
414.93	1156.28
415.14	1147.27
415.34	1177.17
415.55	1180.04
415.75	1182.91
415.96	1186.59
416.16	1180.45
416.37	1185.36
416.57	1195.60
416.78	1205.02
416.98	1189.05
417.19	1218.95
417.39	1204.21
417.60	1212.40
417.80	1230.01
418.01	1208.30
418.21	1193.97
418.42	1219.36
418.62	1223.46
418.83	1214.04
419.03	1218.13
419.24	1209.94
419.44	1232.06
419.65	1242.71
419.85	1245.98
420.06	1231.24
420.26	1245.98
420.47	1242.30
420.67	1200.93
420.88	1222.23
421.08	1251.31
421.29	1250.90
421.49	1239.43
421.70	1252.13
421.90	1291.04
422.11	1294.32
422.31	1264.42
422.52	1296.36
422.72	1263.19
422.93	1301.28
423.13	1293.91
423.34	1282.03
423.54	1258.68
423.74	1268.92
423.95	1307.42
424.15	1313.16
424.36	1311.11
424.56	1317.25
424.77	1332.00
424.97	1368.45
425.18	1336.50
425.38	1377.46
425.59	1361.90
425.79	1343.47
426.00	1350.43
426.20	1396.71
426.40	1369.27
426.61	1385.66
426.81	1393.44
427.02	1433.99
427.22	1447.91
427.43	1426.62
427.63	1450.78
427.84	1436.85
428.04	1435.63
428.25	1450.37
428.45	1484.78
428.65	1517.95
428.86	1486.42
429.06	1501.16
429.27	1523.28
429.47	1533.11
429.68	1542.53
429.88	1564.24
430.09	1576.12
430.29	1597.01
430.49	1560.14
430.70	1661.72
430.90	1623.63
431.11	1655.17
431.31	1669.91
431.52	1687.94
431.72	1701.86
431.92	1692.85
432.13	1706.78
432.33	1756.34
432.54	1752.65
432.74	1714.15
432.94	1776.82
433.15	1826.38
433.35	1729.30
433.56	1892.32
433.76	1829.66
433.97	1885.77
434.17	1925.50
434.37	1934.51
434.58	1946.80
434.78	2011.92
434.99	1982.02
435.19	2029.54
435.39	2057.80
435.60	2099.17
435.80	2122.11
436.01	2148.73
436.21	2216.31
436.41	2297.41
436.62	2261.78
436.82	2278.16
437.03	2269.15
437.23	2363.36
437.43	2335.09
437.64	2411.69
437.84	2407.59
438.05	2413.33
438.25	2438.31
438.45	2471.49
438.66	2598.46
438.86	2666.86
439.06	2578.39
439.27	2634.51
439.47	2653.35
439.68	2739.36
439.88	2781.14
440.08	2780.73
440.29	2863.88
440.49	2872.48
440.69	2973.24
440.90	2984.30
441.10	3038.78
441.31	3029.76
441.51	3112.50
441.71	3217.36
441.92	3232.51
442.12	3191.14
442.32	3461.07
442.53	3410.28
442.73	3500.39
442.94	3577.39
443.14	3697.40
443.34	3607.29
443.55	3713.79
443.75	3596.23
443.95	3740.41
444.16	3871.48
444.36	3924.73
444.56	4016.07
444.77	3988.21
444.97	4104.54
445.17	4255.68
445.38	4468.67
445.58	4296.23
445.78	4361.76
445.99	4418.29
446.19	4363.40
446.39	4773.82
446.60	4749.65
446.80	4800.03
447.00	4974.52
447.21	4843.04
447.41	4959.36
447.61	5071.18
447.82	5481.59
448.02	5449.64
448.22	5638.88
448.43	5640.11
448.63	5841.63
448.83	5792.88
449.04	5892.83
449.24	5748.24
449.44	6146.36
449.65	6393.35
449.85	6641.97
450.05	6379.01
450.26	6361.40
450.46	6386.80
450.66	6540.80
450.87	6646.48
451.07	6893.87
451.27	7253.91
451.47	7498.43
451.68	7696.27
451.88	8036.64
452.08	8242.26
452.29	8565.42
452.49	8371.69
452.69	8931.60
452.90	8934.06
453.10	9249.04
453.30	9369.46
453.51	9007.79
453.71	9055.30
453.91	10338.15
454.11	9893.74
454.32	10355.35
454.52	10151.78
454.72	10165.30
454.93	10222.64
455.13	10826.38
455.33	11206.48
455.53	11175.77
455.74	11475.18
455.94	12054.34
456.14	12168.21
456.35	13144.68
456.55	12741.23
456.75	12737.96
456.95	12391.85
457.16	13542.81
457.36	14498.80
457.56	15277.03
457.76	15041.51
457.97	16206.40
458.17	15824.65
458.37	16627.05
458.57	16782.69
458.78	15934.02
458.98	15421.20
459.18	16253.09
459.39	17419.61
459.59	18612.35
459.79	17701.82
459.99	18559.92
460.20	19098.54
460.40	18563.20
460.60	19909.94
460.80	21646.21
461.01	21102.27
461.21	20780.74
461.41	22366.69
461.61	22648.08
461.82	21753.93
462.02	22003.79
462.22	22870.90
462.42	23539.35
462.63	24469.54
462.83	24578.90
463.03	24510.50
463.23	24592.83
463.43	24872.99
463.64	28105.50
463.84	26868.94
464.04	26483.51
464.24	27595.56
464.45	27133.13
464.65	28091.17
464.85	27638.16
465.05	29865.53
465.26	30688.81
465.46	29775.42
465.66	30222.69
465.86	30793.67
466.06	31216.78
466.27	30536.85
466.47	31011.98
466.67	31897.93
466.87	32998.51
467.08	32140.41
467.28	32918.64
467.48	33542.04
467.68	33177.50
467.88	35460.99
468.09	36176.14
468.29	35663.33
468.49	36153.61
468.69	36631.20
468.89	37397.96
469.10	36419.85
469.30	36304.75
469.50	35963.97
469.70	38362.96
469.90	37795.26
470.11	36729.91
470.31	36813.88
470.51	38973.66
470.71	38643.12
470.91	38282.27
471.11	38723.40
471.32	39279.22
471.52	39712.98
471.72	38442.83
471.92	37155.07
472.12	38518.61
472.33	38891.75
472.53	39239.08
472.73	39860.43
472.93	40088.58
473.13	38826.62
473.33	40167.63
473.54	40433.87
473.74	40167.63
473.94	40532.17
474.14	40123.80
474.34	39492.21
474.55	40249.14
474.75	42069.37
474.95	40322.05
475.15	40552.24
475.35	41105.60
475.55	41190.80
475.75	41068.33
475.96	41874.82
476.16	40753.76
476.36	40579.68
476.56	40603.44
476.76	40810.69
476.96	40396.59
477.17	41098.23
477.37	39350.90
477.57	39396.37
477.77	39318.54
477.97	40455.17
478.17	40034.10
478.37	40270.44
478.58	39990.28
478.78	41576.22
478.98	40351.54
479.18	39789.58
479.38	40367.92
479.58	39419.30
479.78	39630.24
479.99	39197.30
480.19	39105.55
480.39	39222.29
480.59	39706.02
480.79	39633.52
480.99	39531.53
481.19	38694.32
481.39	37730.96
481.60	39043.30
481.80	38412.93
482.00	39181.74
482.20	38590.28
482.40	38685.72
482.60	39071.15
482.80	39022.82
483.00	39073.61
483.20	38339.20
483.41	38599.30
483.61	38930.25
483.81	39296.42
484.01	39313.22
484.21	38895.84
484.41	38233.94
484.61	38093.86
484.81	38528.03
485.01	38442.01
485.22	38150.79
485.42	38652.13
485.62	38400.64
485.82	37595.38
486.02	37930.84
486.22	36987.54
486.42	37142.37
486.62	37025.23
486.82	37732.19
487.02	37914.46
487.22	37833.77
487.43	37372.56
487.63	37388.54
487.83	37029.73
488.03	36887.19
488.23	37083.80
488.43	36747.93
488.63	36969.93
488.83	36935.53
489.03	36056.13
489.23	35752.62
489.43	36050.80
489.63	35641.62
489.83	35284.86
490.04	35578.54
490.24	35054.67
490.44	34612.72
490.64	34934.25
490.84	35107.92
491.04	34667.20
491.24	34400.14
491.44	34161.76
491.64	33775.51
491.84	33423.67
492.04	33865.62
492.24	33328.23
492.44	33360.59
492.64	33593.65
492.84	33438.00
493.04	32591.78
493.24	32355.86
493.45	32257.56
493.65	32067.50
493.85	31791.03
494.05	31933.16
494.25	31294.19
494.45	30918.18
494.65	30650.72
494.85	30737.55
495.05	30488.52
495.25	30521.29
495.45	30570.03
495.65	29983.08
495.85	29890.51
496.05	29282.68
496.25	29869.21
496.45	29017.26
496.65	29154.06
496.85	28830.48
497.05	29046.75
497.25	28773.96
497.45	28664.60
497.65	28366.01
497.85	27986.31
498.05	27907.67
498.25	27900.30
498.45	28340.20
498.65	27741.38
498.85	27696.32
499.05	27228.97
499.25	27627.10
499.45	27661.50
499.65	27140.50
499.85	27165.90
500.05	26875.90
500.25	27247.41
500.45	26956.18
500.65	27033.60
500.85	26759.99
501.05	26591.24
501.25	26551.51
501.45	26288.55
501.65	26174.27
501.85	26338.52
502.05	26214.41
502.25	26183.69
502.45	25957.59
502.65	25953.91
502.85	25950.22
503.05	25747.06
503.25	25800.72
503.45	25606.16
503.65	25682.76
503.85	25635.24
504.05	25315.76
504.25	25627.05
504.45	25347.71
504.65	25303.47
504.85	25056.49
505.05	25307.98
505.25	25620.91
505.45	25258.42
505.65	25133.08
505.85	25176.09
506.05	24974.57
506.25	25072.05
506.45	24876.27
506.65	25202.30
506.85	24893.06
507.05	24918.45
507.25	24919.68
507.45	24856.20
507.65	24946.72
507.85	24912.72
508.04	24625.19
508.24	24526.47
508.44	24755.44
508.64	24530.98
508.84	24592.83
509.04	25011.02
509.24	24895.93
509.44	24887.74
509.64	24865.21
509.84	24947.95
510.04	25053.21
510.24	25032.32
510.44	25168.72
510.64	25084.75
510.84	25303.47
511.04	25277.26
511.24	25439.46
511.43	25319.86
511.63	25110.55
511.83	25416.93
512.03	25622.96
512.23	25349.76
512.43	25552.92
512.63	25609.85
512.83	25790.48
513.03	25504.58
513.23	26069.00
513.43	26086.62
513.63	25830.62
513.83	26018.21
514.02	25880.18
514.22	26225.47
514.42	26042.38
514.62	26449.11
514.82	26347.53
515.02	26558.06
515.22	26720.67
515.42	26664.14
515.62	26760.81
515.82	27117.97
516.02	26909.90
516.21	27176.14
516.41	27412.06
516.61	27505.04
516.81	27651.26
517.01	27640.62
517.21	27819.61
517.41	28026.86
517.61	27895.38
517.81	28047.75
518.00	28510.18
518.20	28758.40
518.40	28865.71
518.60	28687.13
518.80	28837.45
519.00	29412.52
519.20	29540.72
519.40	29754.94
519.60	29935.16
519.79	29863.48
519.99	29770.09
520.19	30072.37
520.39	30058.45
520.59	30264.88
520.79	30766.22
520.99	30798.58
521.18	31154.93
521.38	30910.81
521.58	31322.86
521.78	31419.53
521.98	31580.91
522.18	32072.83
522.38	32430.40
522.58	32282.54
522.77	32373.47
522.97	32959.19
523.17	32792.08
523.37	32666.74
523.57	33196.75
523.77	33193.48
523.96	33199.62
524.16	33362.64
524.36	33230.34
524.56	33892.24
524.76	33391.31
524.96	33775.10
525.16	33896.34
525.35	33926.24
525.55	34283.82
525.75	34359.59
525.95	34195.34
526.15	34491.07
526.35	34819.56
526.54	34715.12
526.74	34749.52
526.94	35102.18
527.14	35391.77
527.34	35482.70
527.54	35721.49
527.73	35845.60
527.93	35870.17
528.13	36236.35
528.33	36190.88
528.53	36185.97
528.72	36693.87
528.92	36871.63
529.12	36772.10
529.32	37352.08
529.52	37249.27
529.72	37332.01
529.91	37464.31
530.11	37335.70
530.31	37736.69
530.51	38029.96
530.71	37692.86
530.90	38013.99
531.10	37853.43
531.30	38625.92
531.50	38333.06
531.70	38661.14
531.89	39103.10
532.09	39064.59
532.29	39195.66
532.49	38926.97
532.69	38728.73
532.88	38609.54
533.08	39311.58
533.28	38931.89
533.48	39350.08
533.67	39836.27
533.87	39701.92
534.07	39139.55
534.27	39280.04
534.47	39156.34
534.66	39404.56
534.86	39999.29
535.06	39820.70
535.26	40304.84
535.45	39905.90
535.65	40161.49
535.85	39879.28
536.05	40672.66
536.24	40190.57
536.44	39851.42
536.64	40370.38
536.84	40213.91
537.04	40839.36
537.23	40648.90
537.43	40385.12
537.63	40180.33
537.83	40329.83
538.02	40819.29
538.22	40836.91
538.42	40467.86
538.62	40522.34
538.81	40730.82
539.01	40684.95
539.21	40602.21
539.41	40618.18
539.60	40988.46
539.80	40433.46
540.00	40693.96
540.20	40225.79
540.39	40999.52
540.59	40749.66
540.79	40879.91
540.98	40659.55
541.18	40893.02
541.38	40961.42
541.58	40972.89
541.77	40762.36
541.97	40440.42
542.17	40918.01
542.37	40843.05
542.56	40408.47
542.76	41021.22
542.96	40918.42
543.15	40538.72
543.35	40698.46
543.55	40887.70
543.75	40838.54
543.94	40768.50
544.14	40551.42
544.34	40686.59
544.53	40863.12
544.73	40477.69
544.93	40848.38
545.13	40567.80
545.32	40438.78
545.52	40437.14
545.72	40223.74
545.91	40165.58
546.11	40059.50
546.31	40386.35
546.50	40557.56
546.70	39715.44
546.90	40000.52
547.10	39936.62
547.29	40232.35
547.49	40184.42
547.69	40333.52
547.88	39547.91
548.08	39723.22
548.28	39524.98
548.47	39735.92
548.67	39683.08
548.87	40018.13
549.06	39540.95
549.26	39475.42
549.46	39343.12
549.65	39579.45
549.85	39733.05
550.05	38979.40
550.24	39097.36
550.44	39139.14
550.64	38897.89
550.83	38760.27
551.03	38919.19
551.23	38682.85
551.42	38985.54
551.62	38593.15
551.82	38512.87
552.01	38251.14
552.21	38162.67
552.41	37825.98
552.60	37963.20
552.80	37966.47
553.00	37499.13
553.19	37395.91
553.39	37429.09
553.59	37261.97
553.78	37444.65
553.98	37469.23
554.18	37166.13
554.37	37390.99
554.57	37364.37
554.76	37247.23
554.96	37167.77
555.16	37258.70
555.35	37114.93
555.55	36792.17
555.75	37282.04
555.94	36904.40
556.14	36828.62
556.34	36755.30
556.53	36464.08
556.73	36583.28
556.92	36258.47
557.12	36128.22
557.32	36641.03
557.51	36101.59
557.71	36280.18
557.91	36271.98
558.10	36213.00
558.30	35869.35
558.49	35807.91
558.69	35614.59
558.89	35341.39
559.08	35184.92
559.28	35014.53
559.47	34913.77
559.67	34965.38
559.87	35135.36
560.06	34686.04
560.26	34739.69
560.45	34527.93
560.65	34622.96
560.85	34126.94
561.04	34217.87
561.24	34188.79
561.43	34211.73
561.63	34242.86
561.83	34078.61
562.02	33845.14
562.22	33778.38
562.41	34079.02
562.61	33345.85
562.81	33542.86
563.00	33726.36
563.20	33603.48
563.39	33472.00
563.59	33405.24
563.78	32830.99
563.98	33265.57
564.18	33066.09
564.37	33131.63
564.57	32590.56
564.76	32734.73
564.96	32964.92
565.15	32714.66
565.35	32741.70
565.55	32329.23
565.74	32335.38
565.94	31988.45
566.13	31939.71
566.33	32139.59
566.52	31707.47
566.72	31733.28
566.91	31608.76
567.11	31900.80
567.31	31608.76
567.50	31415.43
567.70	31143.87
567.89	31288.46
568.09	30778.10
568.28	30858.38
568.48	30880.50
568.67	30638.43
568.87	30951.77
569.06	30654.41
569.26	30454.11
569.46	30318.13
569.65	30487.70
569.85	30186.24
570.04	29784.02
570.24	30029.78
570.43	29939.26
570.63	29592.74
570.82	29611.99
571.02	29491.98
571.21	29478.87
571.41	29305.20
571.60	29289.64
571.80	29248.68
571.99	29004.15
572.19	28948.45
572.38	28967.70
572.58	28413.52
572.77	28627.74
572.97	28610.53
573.16	28114.52
573.36	28116.97
573.55	28080.93
573.75	27935.11
573.94	28097.31
574.14	27645.53
574.33	27887.19
574.53	27597.61
574.72	27369.87
574.92	27487.84
575.11	27019.67
575.31	27062.68
575.50	27228.97
575.70	26974.21
575.89	26693.63
576.09	26720.67
576.28	26862.80
576.48	26553.14
576.67	26501.94
576.87	26369.65
577.06	26044.43
577.26	25983.81
577.45	25922.37
577.65	25670.88
577.84	25754.44
578.04	25663.92
578.23	25425.12
578.43	25439.46
578.62	25039.69
578.82	25232.61
579.01	25097.45
579.21	25052.39
579.40	24894.70
579.59	24702.19
579.79	24391.72
579.98	24509.68
580.18	24336.42
580.37	24189.79
580.57	24142.27
580.76	24068.14
580.96	23799.44
581.15	23442.69
581.35	23079.38
581.54	23237.89
581.74	23217.00
581.93	22990.09
582.12	22992.95
582.32	22844.68
582.51	22797.17
582.71	22776.28
582.90	22582.54
583.10	22641.52
583.29	22443.69
583.48	22171.72
583.68	22095.94
583.87	21986.99
584.07	22159.84
584.26	21970.20
584.46	21748.61
584.65	21638.02
584.84	21598.29
585.04	21452.88
585.23	21270.61
585.43	21050.25
585.62	21030.59
585.82	20900.34
586.01	20895.02
586.20	20818.42
586.40	20653.76
586.59	20655.81
586.79	20390.40
586.98	20099.99
587.18	20079.92
587.37	20095.08
587.56	19875.95
587.76	19941.48
587.95	19515.91
588.15	19729.31
588.34	19422.12
588.53	19232.88
588.73	19076.83
588.92	19054.30
589.12	18782.74
589.31	18849.50
589.50	18819.19
589.70	18634.47
589.89	18554.60
590.08	18542.72
590.28	18162.21
590.47	18228.56
590.67	17787.84
590.86	17843.13
591.05	17715.34
591.25	17569.11
591.44	17444.60
591.64	17469.58
591.83	17134.54
592.02	17382.75
592.22	17098.90
592.41	16972.75
592.60	16928.10
592.80	16695.45
592.99	16679.07
593.18	16575.44
593.38	16448.06
593.57	16267.43
593.77	16171.58
593.96	16169.53
594.15	15999.14
594.35	15800.08
594.54	15790.25
594.73	15516.23
594.93	15499.44
595.12	15164.80
595.31	15184.05
595.51	15221.73
595.70	15209.04
595.89	14973.52
596.09	14808.86
596.28	14620.04
596.47	14643.80
596.67	14552.46
596.86	14263.69
597.06	14344.79
597.25	14240.76
597.44	14083.47
597.64	13906.12
597.83	13826.25
598.02	13678.79
598.22	13664.05
598.41	13569.84
598.60	13385.93
598.79	13292.55
598.99	13320.40
599.18	13202.84
599.37	13061.54
599.57	12886.23
599.76	12750.65
599.95	12582.72
600.15	12711.74
600.34	12380.38
600.53	12373.01
600.73	12281.26
600.92	12135.85
601.11	12136.67
601.31	11960.55
601.50	11822.51
601.69	11750.02
601.88	11665.23
602.08	11632.05
602.27	11489.10
602.46	11330.59
602.66	11198.29
602.85	11127.02
603.04	11056.98
603.24	10887.00
603.43	11000.46
603.62	10723.98
603.81	10868.57
604.01	10560.56
604.20	10594.96
604.39	10443.82
604.59	10391.39
604.78	10238.21
604.97	10203.39
605.16	10130.48
605.36	9994.09
605.55	9871.21
605.74	9783.97
605.94	9725.80
606.13	9649.62
606.32	9574.25
606.51	9448.51
606.71	9444.41
606.90	9335.05
607.09	9250.27
607.28	9047.52
607.48	9152.37
607.67	9072.91
607.86	8792.34
608.05	8833.71
608.25	8668.64
608.44	8691.99
608.63	8533.89
608.82	8400.36
609.02	8405.68
609.21	8371.28
609.40	8218.91
609.59	8167.30
609.79	8030.09
609.98	7885.91
610.17	7900.65
610.36	7721.66
610.56	7665.14
610.75	7746.24
610.94	7525.06
611.13	7434.54
611.33	7409.55
611.52	7416.92
611.71	7316.98
611.90	7177.72
612.09	7171.58
612.29	7091.71
612.48	7046.65
612.67	6877.90
612.86	6838.17
613.06	6851.27
613.25	6686.62
613.44	6684.98
613.63	6664.50
613.82	6570.29
614.02	6620.26
614.21	6486.74
614.40	6391.71
614.59	6365.91
614.78	6219.68
614.98	6267.60
615.17	6201.66
615.36	6059.53
615.55	6097.21
615.74	6078.78
615.94	5995.63
616.13	5935.83
616.32	5861.70
616.51	5774.04
616.70	5733.08
616.90	5663.04
617.09	5636.42
617.28	5616.35
617.47	5559.42
617.66	5577.03
617.86	5533.20
618.05	5488.15
618.24	5452.51
618.43	5428.76
618.62	5412.37
618.81	5344.79
619.01	5287.45
619.20	5112.96
619.39	5154.33
619.58	5141.22
619.77	5102.72
619.96	5082.65
620.16	5086.74
620.35	5038.82
620.54	5059.71
620.73	4976.56
620.92	4895.46
621.11	4836.48
621.31	4921.27
621.50	4864.34
621.69	4839.76
621.88	4776.27
622.07	4752.93
622.26	4685.34
622.46	4639.47
622.65	4603.01
622.84	4603.83
623.03	4529.70
623.22	4564.51
623.41	4445.32
623.60	4449.83
623.80	4374.05
623.99	4374.46
624.18	4405.59
624.37	4295.41
624.56	4306.06
624.75	4213.08
624.94	4155.74
625.13	4236.43
625.33	4180.31
625.52	4136.08
625.71	4071.77
625.90	4050.47
626.09	4001.32
626.28	4013.61
626.47	3971.42
626.66	3927.59
626.86	3860.01
627.05	3885.82
627.24	3779.73
627.43	3768.67
627.62	3766.62
627.81	3670.37
628.00	3691.67
628.19	3675.69
628.38	3667.50
628.57	3619.58
628.77	3527.83
628.96	3548.31
629.15	3507.76
629.34	3500.80
629.53	3393.07
629.72	3413.55
629.91	3455.33
630.10	3373.82
630.29	3298.05
630.48	3324.26
630.68	3321.81
630.87	3305.42
631.06	3262.00
631.25	3203.84
631.44	3143.63
631.63	3114.55
631.82	3138.72
632.01	3055.57
632.20	3037.14
632.39	3046.56
632.58	3056.80
632.77	2978.98
632.96	2944.16
633.15	2947.03
633.35	2922.45
633.54	2903.61
633.73	2803.67
633.92	2887.23
634.11	2761.89
634.30	2778.68
634.49	2772.95
634.68	2755.34
634.87	2698.40
635.06	2718.06
635.25	2677.51
635.44	2644.75
635.63	2615.67
635.82	2593.14
636.01	2592.73
636.20	2579.21
636.39	2535.79
636.58	2539.07
636.77	2546.03
636.97	2478.86
637.16	2496.88
637.35	2460.43
637.54	2444.87
637.73	2395.71
637.92	2402.68
638.11	2400.22
638.30	2401.04
638.49	2353.12
638.68	2305.19
638.87	2340.83
639.06	2261.37
639.25	2345.74
639.44	2260.96
639.63	2285.12
639.82	2210.17
640.01	2231.88
640.20	2171.26
640.39	2201.16
640.58	2134.39
640.77	2174.12
640.96	2130.71
641.15	2123.74
641.34	2112.68
641.53	2138.90
641.72	2083.60
641.91	2065.17
642.10	2061.49
642.29	2039.78
642.48	1996.36
642.67	1976.70
642.86	2001.28
643.05	1961.54
643.24	1964.00
643.43	1943.11
643.62	1943.93
643.81	1968.92
644.00	1936.97
644.19	1916.08
644.38	1888.23
644.57	1863.65
644.76	1857.10
644.95	1850.95
645.14	1820.64
645.33	1823.10
645.52	1838.67
645.71	1809.99
645.90	1814.09
646.09	1800.57
646.28	1786.24
646.46	1781.32
646.65	1757.57
646.84	1751.83
647.03	1737.91
647.22	1709.64
647.41	1712.51
647.60	1724.39
647.79	1708.83
647.98	1704.32
648.17	1711.69
648.36	1716.20
648.55	1666.23
648.74	1646.98
648.93	1653.12
649.12	1624.45
649.31	1654.35
649.50	1603.15
649.69	1580.21
649.88	1638.38
650.06	1632.23
650.25	1625.27
650.44	1566.70
650.63	1567.92
650.82	1601.10
651.01	1606.43
651.20	1534.75
651.39	1521.23
651.58	1554.41
651.77	1553.59
651.96	1545.81
652.15	1515.91
652.34	1490.51
652.52	1506.90
652.71	1473.72
652.90	1491.33
653.09	1488.05
653.28	1470.44
653.47	1469.21
653.66	1455.70
653.85	1479.04
654.04	1467.57
654.23	1465.12
654.42	1477.81
654.60	1461.02
654.79	1433.17
654.98	1421.29
655.17	1426.21
655.36	1449.55
655.55	1422.11
655.74	1398.35
655.93	1426.21
656.12	1407.36
656.30	1393.44
656.49	1378.28
656.68	1382.79
656.87	1381.97
657.06	1361.90
657.25	1345.11
657.44	1392.21
657.63	1354.12
657.82	1374.60
658.00	1356.98
658.19	1332.41
658.38	1360.26
658.57	1320.12
658.76	1354.94
658.95	1337.73
659.14	1313.98
659.32	1339.78
659.51	1322.58
659.70	1305.78
659.89	1313.98
660.08	1348.79
660.27	1308.24
660.46	1286.53
660.64	1312.34
660.83	1321.76
661.02	1334.05
661.21	1296.77
661.40	1296.77
661.59	1290.22
661.78	1282.03
661.96	1257.45
662.15	1263.19
662.34	1257.86
662.53	1246.80
662.72	1261.96
662.91	1283.67
663.09	1250.90
663.28	1272.61
663.47	1230.83
663.66	1257.04
663.85	1263.19
664.03	1288.58
664.22	1258.27
664.41	1227.14
664.60	1235.33
664.79	1199.70
664.98	1255.40
665.16	1221.00
665.35	1245.16
665.54	1239.02
665.73	1241.89
665.92	1191.10
666.10	1221.82
666.29	1225.91
666.48	1216.90
666.67	1202.16
666.86	1221.82
667.04	1201.34
667.23	1221.82
667.42	1217.31
667.61	1195.60
667.80	1184.55
667.98	1206.25
668.17	1214.86
668.36	1211.17
668.55	1184.55
668.74	1209.12
668.92	1182.09
669.11	1205.84
669.30	1159.97
669.49	1184.95
669.68	1197.24
669.86	1153.01
670.05	1175.94
670.24	1185.77
670.43	1154.64
670.61	1193.15
670.80	1155.87
670.99	1189.87
671.18	1195.60
671.36	1169.80
671.55	1181.27
671.74	1198.06
671.93	1157.92
672.11	1159.56
672.30	1168.16
672.49	1193.15
672.68	1177.58
672.87	1181.68
673.05	1146.86
673.24	1201.34
673.43	1130.07
673.62	1167.75
673.80	1155.46
673.99	1142.77
674.18	1140.72
674.36	1169.80
674.55	1140.31
674.74	1127.20
674.93	1174.71
675.11	1180.45
675.30	1121.06
675.49	1157.51
675.68	1137.85
675.86	1149.73
676.05	1175.94
676.24	1136.62
676.43	1118.60
676.61	1125.56
676.80	1153.42
676.99	1145.63
677.17	1161.20
677.36	1137.03
677.55	1114.91
677.74	1146.86
677.92	1106.31
678.11	1131.71
678.30	1095.25
678.48	1159.97
678.67	1135.80
678.86	1132.94
679.04	1119.83
679.23	1156.28
679.42	1123.52
679.61	1110.82
679.79	1111.23
679.98	1128.02
680.17	1144.00
680.35	1118.19
680.54	1123.52
680.73	1149.32
680.91	1107.54
681.10	1106.72
681.29	1127.61
681.47	1126.79
681.66	1124.33
681.85	1098.94
682.04	1117.37
682.22	1108.77
682.41	1117.78
682.60	1103.86
682.78	1130.07
682.97	1122.29
683.16	1106.31
683.34	1103.45
683.53	1139.49
683.72	1132.53
683.90	1103.04
684.09	1137.03
684.28	1110.00
684.46	1128.02
684.65	1082.97
684.83	1151.37
685.02	1112.87
685.21	1144.00
685.39	1108.36
685.58	1090.34
685.77	1100.58
685.95	1127.20
686.14	1110.00
686.33	1132.94
686.51	1111.64
686.70	1112.87
686.89	1116.55
687.07	1110.00
687.26	1132.12
687.44	1110.82
687.63	1132.53
687.82	1100.58
688.00	1100.17
688.19	1112.87
688.38	1081.33
688.56	1131.30
688.75	1101.81
688.93	1140.72
689.12	1128.02
689.31	1114.09
689.49	1083.79
689.68	1105.90
689.87	1127.20
690.05	1114.91
690.24	1105.49
690.42	1121.47
690.61	1110.82
690.80	1100.17
690.98	1116.14
691.17	1102.22
691.35	1079.69
691.54	1116.55
691.73	1112.05
691.91	1108.77
692.10	1076.41
692.28	1113.28
692.47	1073.95
692.66	1105.90
692.84	1083.38
693.03	1105.08
693.21	1081.33
693.40	1079.69
693.59	1066.99
693.77	1103.04
693.96	1101.40
694.14	1126.38
694.33	1095.25
694.51	1089.11
694.70	1076.00
694.89	1131.71
695.07	1076.00
695.26	1100.99
695.44	1083.38
695.63	1096.07
695.81	1100.99
696.00	1087.88
696.18	1086.24
696.37	1096.07
696.56	1107.95
696.74	1081.74
696.93	1097.30
697.11	1095.25
697.30	1070.27
697.48	1089.11
697.67	1113.69
697.85	1083.79
698.04	1113.28
698.23	1123.93
698.41	1057.57
698.60	1082.56
698.78	1079.28
698.97	1093.62
699.15	1119.42
699.34	1117.78
699.52	1073.14
699.71	1103.45
699.89	1123.93
700.08	1084.19
700.26	1082.15
700.45	1083.38
700.63	1104.67
700.82	1125.15
701.01	1076.82
701.19	1096.07
701.38	1105.90
701.56	1109.59
701.75	1117.78
701.93	1116.14
702.12	1091.57
702.30	1062.49
702.49	1061.26
702.67	1077.64
702.86	1115.32
703.04	1100.58
703.23	1085.01
703.41	1087.47
703.60	1066.58
703.78	1098.94
703.97	1105.08
704.15	1098.53
704.34	1080.92
704.52	1103.04
704.71	1081.74
704.89	1100.58
705.08	1080.92
705.26	1130.48
705.45	1069.86
705.63	1119.01
705.81	1079.28
706.00	1089.11
706.18	1119.83
706.37	1116.14
706.55	1066.17
706.74	1075.18
706.92	1076.00
707.11	1108.36
707.29	1077.23
707.48	1076.82
707.66	1090.34
707.85	1099.76
708.03	1074.36
708.22	1073.95
708.40	1066.58
708.58	1098.12
708.77	1073.95
708.95	1102.22
709.14	1115.73
709.32	1087.06
709.51	1073.14
709.69	1106.72
709.88	1123.52
710.06	1104.26
710.25	1089.11
710.43	1108.36
710.61	1077.64
710.80	1106.31
710.98	1097.30
711.17	1063.71
711.35	1102.22
711.54	1083.79
711.72	1092.39
711.90	1083.38
712.09	1094.84
712.27	1089.52
712.46	1100.99
712.64	1092.39
712.83	1097.30
713.01	1093.62
713.19	1096.48
713.38	1097.30
713.56	1090.75
713.75	1094.84
713.93	1084.60
714.11	1087.88
714.30	1058.80
714.48	1101.81
714.67	1096.07
714.85	1064.53
715.03	1076.00
715.22	1089.11
715.40	1103.86
715.59	1104.26
715.77	1099.35
715.95	1088.29
716.14	1098.94
716.32	1094.84
716.51	1080.51
716.69	1124.33
716.87	1094.84
717.06	1098.53
717.24	1094.02
717.42	1096.07
717.61	1087.06
717.79	1089.93
717.98	1076.41
718.16	1055.93
718.34	1089.52
718.53	1099.35
718.71	1078.05
718.89	1100.58
719.08	1063.71
719.26	1087.47
719.45	1100.17
719.63	1099.35
719.81	1052.25
720.00	1096.48
720.18	1083.38
720.36	1083.79
720.55	1120.24
720.73	1064.12
720.91	1100.99
721.10	1103.45
721.28	1084.60
721.46	1075.18
721.65	1109.59
721.83	1076.82
722.01	1115.73
722.20	1079.28
722.38	1065.35
722.56	1114.50
722.75	1115.73
722.93	1088.29
723.11	1085.42
723.30	1094.84
723.48	1080.10
723.66	1056.34
723.85	1071.50
724.03	1070.27
724.21	1059.21
724.40	1101.40
724.58	1072.73
724.76	1078.87
724.95	1094.84
725.13	1082.56
725.31	1096.48
725.50	1099.35
725.68	1057.98
725.86	1080.10
726.05	1073.95
726.23	1083.38
726.41	1064.94
726.59	1091.16
726.78	1079.69
726.96	1109.59
727.14	1095.25
727.33	1076.00
727.51	1077.64
727.69	1094.02
727.87	1059.62
728.06	1099.76
728.24	1082.97
728.42	1091.98
728.61	1080.51
728.79	1096.07
728.97	1110.41
729.15	1072.73
729.34	1087.06
729.52	1076.41
729.70	1064.12
729.89	1106.72
730.07	1089.93
730.25	1076.41
730.43	1081.74
730.62	1112.87
730.80	1092.80
730.98	1101.40
731.16	1095.66
731.35	1090.34
731.53	1066.99
731.71	1083.79
731.89	1113.69
732.08	1069.04
732.26	1091.16
732.44	1088.29
732.62	1074.77
732.81	1091.98
732.99	1081.74
733.17	1073.55
733.35	1096.89
733.54	1062.90
733.72	1119.83
733.90	1106.31
734.08	1093.21
734.27	1083.38
734.45	1063.71
734.63	1070.68
734.81	1095.25
735.00	1074.77
735.18	1091.16
735.36	1119.83
735.54	1070.27
735.72	1083.38
735.91	1063.71
736.09	1052.25
736.27	1080.51
736.45	1105.49
736.63	1057.16
736.82	1107.95
737.00	1090.75
737.18	1078.87
737.36	1056.75
737.55	1100.99
737.73	1090.34
737.91	1107.54
738.09	1090.34
738.27	1054.70
738.46	1080.51
738.64	1103.86
738.82	1072.32
739.00	1076.82
739.18	1069.04
739.36	1104.26
739.55	1059.21
739.73	1102.22
739.91	1111.23
740.09	1062.49
740.27	1097.30
740.46	1081.74
740.64	1064.12
740.82	1072.32
741.00	1055.52
741.18	1053.07
741.36	1077.64
741.55	1068.22
741.73	1072.32
741.91	1043.24
742.09	1073.14
742.27	1098.12
742.45	1100.17
742.64	1094.43
742.82	1091.16
743.00	1066.58
743.18	1061.67
743.36	1057.16
743.54	1049.38
743.72	1100.99
743.91	1082.97
744.09	1059.62
744.27	1093.21
744.45	1103.86
744.63	1076.82
744.81	1085.83
744.99	1062.90
745.18	1085.01
745.36	1074.36
745.54	1094.43
745.72	1082.56
745.90	1097.71
746.08	1048.56
746.26	1108.36
746.45	1091.57
746.63	1104.26
746.81	1087.47
746.99	1113.28
747.17	1074.36
747.35	1039.96
747.53	1050.61
747.71	1090.34
747.89	1094.43
748.08	1076.82
748.26	1086.65
748.44	1063.71
748.62	1067.81
748.80	1074.36
748.98	1080.10
749.16	1093.21
749.34	1053.07
749.52	1066.99
749.70	1074.77
749.89	1064.53
750.07	1058.80
750.25	1102.22
750.43	1070.68
750.61	1083.38
750.79	1081.74
750.97	1094.43
751.15	1038.73
751.33	1082.15
751.51	1118.60
751.69	1082.15
751.88	1106.31
752.06	1084.60
752.24	1057.98
752.42	1083.38
752.60	1095.66
752.78	1112.46
752.96	1064.12
753.14	1091.98
753.32	1062.90
753.50	1086.24
753.68	1091.57
753.86	1089.93
754.04	1069.86
754.22	1098.12
754.40	1078.87
754.58	1057.16
754.76	1081.74
754.95	1071.50
755.13	1067.40
755.31	1119.42
755.49	1070.27
755.67	1064.53
755.85	1093.21
756.03	1083.79
756.21	1086.24
756.39	1099.76
756.57	1062.49
756.75	1082.97
756.93	1060.85
757.11	1105.49
757.29	1087.88
757.47	1068.63
757.65	1096.07
757.83	1074.36
758.01	1080.10
758.19	1076.82
758.37	1093.21
758.55	1066.99
758.73	1080.92
758.91	1067.40
759.09	1078.46
759.27	1067.81
759.45	1082.56
759.63	1108.77
759.81	1076.00
759.99	1057.57
760.17	1107.13
760.35	1085.01
760.53	1093.21
760.71	1073.55
760.89	1098.53
761.07	1058.39
761.25	1083.38
761.43	1080.51
761.61	1062.08
761.79	1060.44
761.97	1044.05
762.15	1121.47
762.33	1087.88
762.51	1086.65
762.69	1062.90
762.87	1066.99
763.05	1089.11
763.23	1105.08
763.41	1089.93
763.59	1095.25
763.77	1077.64
763.95	1080.92
764.13	1080.10
764.31	1087.88
764.49	1092.80
764.67	1091.16
764.85	1063.71
765.03	1101.81
765.21	1067.40
765.38	1063.71
765.56	1076.41
765.74	1087.88
765.92	1066.17
766.10	1058.39
766.28	1071.09
766.46	1067.81
766.64	1079.69
766.82	1085.42
767.00	1090.75
767.18	1083.79
767.36	1097.30
767.54	1091.57
767.72	1061.26
767.90	1078.05
768.08	1051.84
768.26	1079.69
768.43	1065.76
768.61	1051.02
768.79	1063.31
768.97	1084.19
769.15	1067.81
769.33	1075.59
769.51	1058.39
769.69	1069.45
769.87	1075.18
770.05	1066.17
770.23	1062.90
770.40	1082.15
770.58	1094.84
770.76	1058.39
770.94	1069.04
771.12	1087.47
771.30	1085.83
771.48	1086.24
771.66	1054.29
771.84	1090.34
772.02	1071.91
772.19	1078.87
772.37	1068.63
772.55	1082.15
772.73	1083.38
772.91	1069.04
773.09	1064.53
773.27	1077.23
773.45	1039.14
773.63	1066.99
773.80	1083.79
773.98	1091.16
774.16	1083.79
774.34	1100.99
774.52	1102.22
774.70	1069.45
774.88	1071.09
775.05	1079.69
775.23	1051.84
775.41	1078.05
775.59	1060.85
775.77	1077.64
775.95	1065.76
776.13	1033.81
776.30	1058.39
776.48	1106.72
776.66	1079.28
776.84	1083.79
777.02	1092.39
777.20	1052.66
777.38	1075.18
777.55	1093.62
777.73	1066.99
777.91	1079.28
778.09	1054.70
778.27	1094.84
778.45	1092.80
778.62	1059.21
778.80	1078.46
778.98	1094.84
779.16	1073.95
779.34	1128.02
779.51	1085.42
779.69	1104.26
779.87	1049.38
780.05	1060.85
780.23	1042.42
780.41	1086.65
780.58	1082.15
780.76	1080.10
780.94	1080.92
781.12	1069.45
781.30	1074.36
781.47	1075.59
781.65	1061.26
781.83	1079.28
782.01	1065.76
782.19	1108.36
782.36	1065.35
782.54	1125.97
782.72	1077.23
782.90	1071.09
783.08	1071.50
783.25	1083.38
783.43	1081.33
783.61	1061.26
783.79	1060.44
783.96	1084.60
784.14	1063.71
784.32	1091.16
784.50	1076.00
784.68	1062.90
784.85	1081.74
785.03	1083.79
785.21	1071.09
785.39	1068.22
785.56	1116.55
785.74	1050.61
785.92	1092.39
786.10	1075.59
786.27	1090.34
786.45	1072.32
786.63	1085.01
786.81	1087.88
786.98	1055.52
787.16	1071.09
787.34	1071.91
787.52	1087.06
787.69	1067.40
787.87	1071.50
788.05	1065.76
788.23	1091.98
788.40	1064.53
788.58	1114.10
788.76	1068.22
788.94	1035.86
789.11	1087.06
789.29	1070.68
789.47	1068.63
789.64	1076.82
789.82	1062.08
790.00	1078.87
790.18	1051.02
790.35	1064.12
790.53	1076.82
790.71	1092.80
790.89	1070.27
791.06	1093.62
791.24	1047.74
791.42	1071.09
791.59	1063.31
791.77	1069.86
791.95	1074.36
792.12	1065.76
792.30	1062.90
792.48	1071.91
792.66	1064.53
792.83	1051.02
793.01	1084.19
793.19	1091.98
793.36	1082.56
793.54	1071.50
793.72	1048.15
793.89	1073.14
794.07	1099.35
794.25	1074.36
794.42	1080.92
794.60	1048.15
794.78	1050.20
794.95	1083.38
795.13	1064.94
795.31	1042.01
795.48	1056.75
795.66	1044.87
795.84	1080.92
796.01	1081.74
796.19	1037.91
796.37	1051.84
796.54	1044.87
796.72	1076.82
796.90	1086.24
797.07	1080.51
797.25	1054.29
797.43	1088.70
797.60	1085.42
797.78	1084.19
797.96	1050.61
798.13	1046.10
798.31	1096.48
798.49	1089.93
798.66	1064.53
798.84	1086.24
799.01	1069.04
799.19	1102.63
799.37	1059.21
799.54	1064.94
799.72	1069.86
799.90	1089.52
800.07	1051.84
800.25	1061.26
800.43	1046.10
800.60	1053.48
800.78	1051.43
800.95	1062.49
801.13	1065.35
801.31	1070.68
801.48	1057.57
801.66	1070.27
801.83	1059.62
802.01	1079.28
802.19	1045.69
802.36	1051.02
802.54	1052.25
802.71	1072.73
802.89	1096.89
803.07	1090.34
803.24	1076.82
803.42	1084.19
803.59	1049.38
803.77	1083.79
803.95	1047.33
804.12	1084.60
804.30	1084.60
804.47	1062.90
804.65	1071.91
804.82	1066.17
805.00	1077.64
805.18	1081.33
805.35	1070.68
805.53	1090.75
805.70	1080.51
805.88	1062.90
806.05	1059.21
806.23	1074.36
806.41	1055.93
806.58	1048.97
806.76	1048.15
806.93	1064.94
807.11	1056.34
807.28	1080.92
807.46	1083.79
807.64	1081.33
807.81	1074.77
807.99	1070.68
808.16	1040.37
808.34	1076.00
808.51	1042.83
808.69	1054.70
808.86	1032.59
809.04	1063.31
809.21	1063.71
809.39	1056.75
809.56	1042.01
809.74	1052.66
809.92	1104.26
810.09	1074.77
810.27	1068.63
810.44	1065.35
810.62	1082.56
810.79	1060.44
810.97	1079.28
811.14	1026.03
811.32	1048.15
811.49	1051.43
811.67	1066.17
811.84	1073.55
812.02	1061.67
812.19	1076.41
812.37	1064.12
812.54	1069.86
812.72	1071.09
812.89	1063.71
813.07	1069.45
813.24	1076.82
813.42	1053.88
813.59	1102.22
813.77	1093.62
813.94	1057.98
814.12	1064.12
814.29	1059.62
814.47	1054.70
814.64	1051.02
814.82	1055.93
814.99	1049.38
815.17	1092.39
815.34	1069.04
815.52	1133.76
815.69	1051.43
815.86	1049.79
816.04	1031.36
816.21	1069.04
816.39	1058.80
816.56	1093.62
816.74	1040.78
816.91	1054.29
817.09	1051.02
817.26	1074.36
817.44	1061.67
817.61	1055.11
817.79	1071.50
817.96	1082.56
818.13	1089.52
818.31	1076.82
818.48	1071.50
818.66	1062.08
818.83	1092.80
819.01	1067.40
819.18	1070.68
819.36	1079.28
819.53	1049.38
819.70	1081.33
819.88	1071.09
820.05	1076.82
820.23	1062.08
820.40	1094.84
820.58	1032.18
820.75	1074.77
820.92	1052.25
821.10	1081.74
821.27	1067.81
821.45	1078.46
821.62	1047.33
821.79	1078.46
821.97	1095.25
822.14	1064.12
822.32	1073.55
822.49	1075.59
822.66	1064.12
822.84	1054.29
823.01	1085.01
823.19	1062.90
823.36	1058.39
823.53	1075.18
823.71	1110.82
823.88	1081.74
824.06	1084.19
824.23	1061.67
824.40	1074.36
824.58	1064.12
824.75	1066.17
824.93	1066.99
825.10	1070.27
825.27	1066.17
825.45	1062.90
825.62	1085.83
825.79	1046.92
825.97	1047.74
826.14	1074.36
826.32	1061.67
826.49	1074.77
826.66	1059.21
826.84	1057.16
827.01	1044.46
827.18	1074.36
827.36	1064.94
827.53	1062.08
827.70	1101.40
827.88	1057.98
828.05	1059.62
828.22	1068.63
828.40	1074.77
828.57	1053.07
828.74	1028.90
828.92	1086.65
829.09	1066.99
829.27	1074.77
829.44	1076.41
829.61	1067.81
829.79	1075.18
829.96	1077.23
830.13	1082.97
830.30	1054.70
830.48	1076.00
830.65	1102.22
830.82	1044.87
831.00	1058.39
831.17	1065.76
831.34	1088.70
831.52	1071.50
831.69	1062.08
831.86	1044.05
832.04	1091.16
832.21	1046.10
832.38	1062.49
832.56	1042.83
832.73	1060.44
832.90	1069.04
833.07	1075.18
833.25	1046.92
833.42	1062.49
833.59	1055.52
833.77	1084.19
833.94	1035.45
834.11	1091.98
834.29	1046.10
834.46	1066.58
834.63	1065.35
834.80	1068.63
834.98	1075.59
835.15	1043.64
835.32	1045.28
835.49	1064.12
835.67	1056.34
835.84	1060.44
836.01	1051.43
836.19	1066.99
836.36	1061.26
836.53	1053.88
836.70	1097.71
836.88	1073.55
837.05	1063.71
837.22	1081.74
837.39	1057.57
837.57	1064.94
837.74	1063.31
837.91	1082.56
838.08	1056.34
838.26	1044.46
838.43	1053.88
838.60	1068.63
838.77	1066.58
838.95	1082.56
839.12	1053.48
839.29	1089.93
839.46	1051.43
839.64	1064.94
839.81	1071.09
839.98	1068.63
840.15	1069.45
840.32	1038.73
840.50	1075.18
840.67	1106.31
840.84	1078.46
841.01	1096.48
841.19	1042.83
841.36	1091.98
841.53	1090.34
841.70	1065.76
841.87	1101.40
842.05	1067.81
842.22	1065.35
842.39	1045.69
842.56	1058.80
842.73	1099.76
842.91	1071.09
843.08	1078.46
843.25	1091.16
843.42	1089.93
843.59	1068.63
843.77	1092.80
843.94	1077.23
844.11	1054.70
844.28	1067.40
844.45	1057.57
844.62	1087.88
844.80	1057.16
844.97	1065.35
845.14	1065.76
845.31	1069.86
845.48	1055.52
845.65	1072.32
845.83	1038.73
846.00	1062.08
846.17	1078.05
846.34	1069.45
846.51	1079.69
846.68	1069.45
846.86	1086.24
847.03	1082.15
847.20	1066.58
847.37	1061.67
847.54	1064.12
847.71	1053.07
847.89	1085.83
848.06	1057.16
848.23	1080.92
848.40	1070.27
848.57	1065.35
848.74	1070.68
848.91	1051.84
849.08	1089.11
849.26	1033.81
849.43	1061.67
849.60	1060.03
849.77	1059.21
849.94	1080.51
850.11	1064.53
850.28	1057.98
850.46	1064.53
850.63	1074.36
850.80	1069.86
850.97	1081.74
851.14	1055.52
851.31	1053.48
851.48	1094.43
851.65	1051.43
851.82	1053.48
852.00	1072.32
852.17	1070.68
852.34	1074.36
852.51	1042.83
852.68	1067.40
852.85	1071.09
853.02	1069.86
853.19	1063.71
853.36	1090.34
853.53	1053.88
853.70	1070.68
853.88	1059.21
854.05	1081.74
854.22	1062.90
854.39	1062.90
854.56	1034.22
854.73	1089.52
854.90	1087.06
855.07	1063.71
855.24	1039.14
855.41	1062.08
855.58	1061.67
855.75	1077.64
855.92	1074.77
856.09	1048.15
856.27	1097.71
856.44	1067.40
856.61	1094.43
856.78	1061.67
856.95	1075.59
857.12	1069.45
857.29	1030.13
857.46	1063.31
857.63	1089.93
857.80	1040.78
857.97	1078.05
858.14	1077.64
858.31	1080.10
858.48	1044.46
858.65	1091.98
858.82	1062.08
858.99	1064.12
859.16	1091.57
859.33	1051.84
859.50	1089.52
859.67	1048.15
859.84	1068.22
860.01	1051.84
860.18	1056.34
860.35	1069.86
860.52	1087.88
860.69	1053.07
860.86	1077.64
861.03	1053.48
861.20	1071.50
861.37	1087.47
861.54	1073.14
861.71	1071.50
861.88	1054.29
862.05	1066.17
862.22	1083.79
862.39	1044.87
862.56	1049.79
862.73	1064.94
862.90	1058.39
863.07	1077.23
863.24	1035.86
863.41	1087.47
863.58	1087.88
863.75	1042.83
863.92	1061.67
864.09	1091.57
864.26	1045.69
864.43	1094.43
864.60	1082.97
864.77	1066.99
864.94	1069.86
865.11	1034.22
865.28	1089.93
865.45	1076.41
865.62	1077.23
865.79	1065.35
865.96	1103.04
866.13	1064.12
866.30	1048.56
866.47	1042.83
866.64	1085.01
866.81	1066.99
866.98	1069.04
867.15	1057.98
867.31	1070.27
867.48	1067.40
867.65	1063.31
867.82	1067.40
867.99	1085.42
868.16	1087.47
868.33	1083.79
868.50	1081.33
868.67	1070.27
868.84	1061.26
869.01	1064.94
869.18	1033.00
869.35	1081.74
869.52	1055.11
869.68	1072.32
869.85	1078.46
870.02	1074.77
870.19	1066.17
870.36	1069.86
870.53	1079.28
870.70	1084.19
870.87	1078.87
871.04	1058.39
871.21	1078.05
871.38	1067.81
871.54	1047.74
871.71	1061.26
871.88	1044.87
872.05	1062.49
872.22	1069.04
872.39	1040.78
872.56	1056.34
872.73	1058.80
872.90	1073.95
873.06	1073.95
873.23	1042.42
873.40	1081.33
873.57	1089.93
873.74	1091.16
873.91	1051.02
874.08	1077.64
874.25	1051.84
874.41	1090.75
874.58	1053.88
874.75	1048.56
874.92	1052.25
875.09	1080.10
875.26	1074.77
875.43	1048.97
875.59	1091.98
875.76	1076.41
875.93	1091.98
876.10	1059.62
876.27	1048.97
876.44	1068.63
876.61	1053.88
876.77	1064.12
876.94	1055.93
877.11	1060.44
877.28	1102.22
877.45	1055.93
877.62	1059.21
877.78	1055.93
877.95	1039.55
878.12	1068.63
878.29	1061.26
878.46	1073.95
878.62	1059.62
878.79	1051.43
878.96	1080.51
879.13	1069.45
879.30	1061.67
879.47	1060.03
879.63	1085.01
879.80	1080.10
879.97	1088.29
880.14	1039.96
880.31	1057.16
880.47	1050.61
880.64	1073.14
880.81	1094.02
880.98	1050.61
881.15	1051.02
881.31	1047.74
881.48	1072.73
881.65	1069.86
881.82	1063.31
881.99	1071.50
882.15	1070.27
882.32	1062.08
882.49	1087.47
882.66	1076.82
882.82	1073.14
882.99	1063.31
883.16	1092.39
883.33	1053.48
883.49	1039.96
883.66	1066.58
883.83	1085.01
884.00	1067.40
884.17	1064.53
884.33	1058.80
884.50	1066.17
884.67	1051.02
884.84	1086.65
885.00	1053.48
885.17	1075.18
885.34	1044.87
885.51	1088.70
885.67	1024.39
885.84	1066.58
886.01	1051.02
886.18	1113.69
886.34	1027.26
886.51	1042.42
886.68	1086.24
886.84	1058.80
887.01	1069.04
887.18	1069.86
887.35	1024.80
887.51	1066.17
887.68	1038.32
887.85	1069.45
888.02	1066.17
888.18	1050.61
888.35	1065.76
888.52	1074.36
888.68	1071.50
>>>>>End Processed Spectral Data<<<<<
