# Supplementary material for: Design of a Novel Low Cost Point of Care Tampon (POCkeT) Colposcope for Use in Resource Limited Settings
Source: PLoS One. 2015 Sep 2;10(9):e0135869. doi: 10.1371/journal.pone.0135869 (PMC4557989; doi:10.1371/journal.pone.0135869)
Supplement: S1 File — A caption document for each sub-folder and file (S1 Detailed File Key) is found within the archive. Folder (S2) contains the set of raw images from quantitative imaging characterization between systems. Folder (S3) contains the CAD files for the custom circuit boards used in our POCkeT Colposcope. Folder (S4) contains the 3D CAD files for the probe handle and bill of materials. Folder (S5) contains the complete set of n = 5 replicate spectra files captured from each digital colposcope system. (ZIP) [file pone.0135869.s001.zip › S1 Supplementary Files/S5/S5 Spectra LO2-G-D.txt]

SpectraSuite Data File
++++++++++++++++++++++++++++++++++++
Date: Thu Oct 16 10:11:14 EDT 2014
User: cervix1
Dark Spectrum Present: No
Reference Spectrum Present: No
Number of Sampled Component Spectra: 1
Spectrometers: USB4E01788
Integration Time (usec): 12000 (USB4E01788)
Spectra Averaged: 5 (USB4E01788)
Boxcar Smoothing: 0 (USB4E01788)
Correct for Electrical Dark: No (USB4E01788)
Strobe/Lamp Enabled: No (USB4E01788)
Correct for Detector Non-linearity: No (USB4E01788)
Correct for Stray Light: No (USB4E01788)
Number of Pixels in Processed Spectrum: 3648
>>>>>Begin Processed Spectral Data<<<<<
178.07	1034.22
178.29	1034.22
178.50	1034.22
178.72	1011.70
178.94	1033.00
179.15	1081.74
179.37	1066.99
179.59	1054.29
179.81	1082.56
180.02	1059.62
180.24	1062.49
180.46	1060.85
180.67	1035.86
180.89	1062.90
181.11	1061.26
181.32	1059.21
181.54	1045.69
181.76	1062.90
181.97	1105.90
182.19	1096.07
182.41	1072.73
182.62	1049.38
182.84	1055.93
183.06	1055.93
183.27	1113.28
183.49	1048.15
183.71	1057.57
183.92	1072.32
184.14	1082.56
184.35	1091.16
184.57	1091.98
184.79	1058.80
185.00	1113.69
185.22	1044.05
185.44	1076.00
185.65	1093.21
185.87	1089.52
186.09	1056.34
186.30	1116.55
186.52	1090.34
186.74	1072.73
186.95	1073.14
187.17	1077.64
187.39	1077.64
187.60	1080.92
187.82	1070.68
188.03	1110.00
188.25	1086.24
188.47	1081.33
188.68	1052.25
188.90	1057.16
189.12	1087.06
189.33	1050.20
189.55	1098.94
189.77	1088.29
189.98	1089.52
190.20	1053.07
190.41	1065.35
190.63	1069.45
190.85	1074.77
191.06	1074.77
191.28	1062.49
191.50	1073.55
191.71	1076.82
191.93	1104.26
192.14	1069.45
192.36	1085.42
192.58	1082.97
192.79	1109.59
193.01	1079.28
193.23	1077.64
193.44	1069.45
193.66	1066.99
193.87	1044.05
194.09	1094.43
194.31	1085.01
194.52	1114.10
194.74	1089.52
194.96	1061.26
195.17	1103.86
195.39	1067.40
195.60	1080.51
195.82	1090.34
196.04	1084.19
196.25	1072.73
196.47	1068.22
196.68	1102.22
196.90	1052.66
197.12	1098.53
197.33	1081.74
197.55	1070.68
197.76	1057.98
197.98	1102.63
198.20	1038.32
198.41	1115.32
198.63	1083.79
198.84	1074.77
199.06	1071.09
199.28	1077.23
199.49	1097.71
199.71	1082.56
199.92	1085.01
200.14	1105.08
200.36	1089.11
200.57	1109.18
200.79	1066.99
201.00	1102.22
201.22	1051.84
201.43	1062.49
201.65	1039.96
201.87	1105.90
202.08	1063.71
202.30	1072.32
202.51	1066.99
202.73	1097.30
202.95	1104.26
203.16	1069.04
203.38	1053.88
203.59	1091.16
203.81	1066.99
204.02	1100.17
204.24	1078.05
204.46	1067.81
204.67	1063.71
204.89	1067.81
205.10	1101.40
205.32	1105.49
205.53	1051.02
205.75	1073.95
205.96	1076.82
206.18	1094.84
206.40	1076.41
206.61	1080.92
206.83	1072.73
207.04	1087.47
207.26	1080.51
207.47	1060.44
207.69	1078.05
207.91	1098.94
208.12	1060.44
208.34	1095.25
208.55	1082.56
208.77	1123.93
208.98	1073.55
209.20	1069.45
209.41	1089.52
209.63	1082.56
209.85	1083.38
210.06	1103.04
210.28	1070.27
210.49	1089.93
210.71	1118.60
210.92	1100.58
211.14	1094.84
211.35	1068.63
211.57	1066.58
211.78	1090.75
212.00	1045.28
212.21	1074.77
212.43	1085.01
212.65	1054.70
212.86	1100.99
213.08	1100.17
213.29	1047.33
213.51	1082.56
213.72	1086.65
213.94	1105.90
214.15	1069.86
214.37	1096.48
214.58	1076.00
214.80	1065.35
215.01	1062.49
215.23	1083.38
215.44	1084.60
215.66	1066.99
215.87	1077.23
216.09	1089.93
216.31	1099.76
216.52	1099.76
216.74	1044.05
216.95	1076.00
217.17	1082.97
217.38	1069.04
217.60	1079.28
217.81	1075.18
218.03	1086.24
218.24	1098.12
218.46	1061.67
218.67	1076.82
218.89	1103.45
219.10	1093.62
219.32	1079.69
219.53	1100.58
219.75	1095.66
219.96	1092.39
220.18	1104.67
220.39	1086.24
220.61	1086.65
220.82	1056.75
221.04	1067.81
221.25	1089.11
221.47	1052.25
221.68	1083.79
221.90	1064.53
222.11	1073.95
222.33	1078.46
222.54	1088.70
222.76	1078.05
222.97	1072.73
223.19	1085.42
223.40	1089.11
223.62	1074.77
223.83	1098.12
224.05	1071.09
224.26	1085.42
224.48	1072.32
224.69	1109.59
224.91	1059.62
225.12	1086.24
225.34	1078.87
225.55	1092.80
225.77	1070.27
225.98	1114.10
226.19	1092.80
226.41	1063.31
226.62	1097.30
226.84	1108.36
227.05	1091.16
227.27	1103.45
227.48	1085.42
227.70	1076.82
227.91	1062.90
228.13	1099.76
228.34	1090.34
228.56	1123.52
228.77	1063.71
228.99	1077.64
229.20	1073.14
229.42	1084.19
229.63	1079.28
229.84	1065.35
230.06	1080.10
230.27	1062.49
230.49	1094.43
230.70	1098.94
230.92	1076.82
231.13	1086.65
231.35	1119.42
231.56	1091.98
231.78	1107.95
231.99	1077.23
232.20	1052.66
232.42	1088.29
232.63	1070.68
232.85	1090.34
233.06	1065.76
233.28	1099.35
233.49	1076.00
233.71	1075.18
233.92	1056.34
234.13	1086.24
234.35	1066.99
234.56	1082.15
234.78	1065.76
234.99	1086.24
235.21	1059.21
235.42	1108.77
235.64	1080.10
235.85	1115.32
236.06	1111.23
236.28	1110.41
236.49	1098.12
236.71	1073.95
236.92	1080.51
237.14	1076.82
237.35	1062.49
237.56	1073.55
237.78	1075.59
237.99	1101.40
238.21	1070.68
238.42	1083.79
238.64	1097.30
238.85	1079.69
239.06	1062.49
239.28	1088.70
239.49	1089.52
239.71	1085.42
239.92	1060.03
240.13	1094.02
240.35	1071.09
240.56	1098.53
240.78	1062.08
240.99	1097.30
241.21	1118.60
241.42	1101.81
241.63	1078.87
241.85	1077.64
242.06	1059.62
242.28	1076.41
242.49	1063.31
242.70	1077.23
242.92	1064.12
243.13	1064.94
243.35	1062.49
243.56	1099.35
243.77	1087.06
243.99	1085.01
244.20	1094.02
244.42	1080.92
244.63	1114.50
244.84	1091.98
245.06	1093.62
245.27	1096.48
245.49	1090.34
245.70	1094.43
245.91	1085.01
246.13	1066.58
246.34	1067.40
246.55	1070.68
246.77	1105.90
246.98	1082.97
247.20	1110.82
247.41	1094.84
247.62	1105.49
247.84	1095.66
248.05	1065.76
248.27	1091.98
248.48	1100.17
248.69	1092.80
248.91	1055.11
249.12	1093.21
249.33	1065.76
249.55	1098.94
249.76	1089.11
249.98	1080.10
250.19	1094.43
250.40	1097.30
250.62	1064.53
250.83	1110.82
251.04	1091.16
251.26	1101.40
251.47	1079.69
251.68	1086.24
251.90	1101.40
252.11	1068.22
252.33	1071.91
252.54	1094.84
252.75	1091.57
252.97	1103.04
253.18	1061.67
253.39	1081.74
253.61	1112.87
253.82	1092.39
254.03	1086.65
254.25	1101.40
254.46	1080.92
254.67	1110.82
254.89	1085.42
255.10	1094.84
255.31	1086.65
255.53	1093.21
255.74	1083.38
255.96	1104.67
256.17	1074.77
256.38	1096.48
256.60	1086.24
256.81	1104.67
257.02	1092.39
257.24	1073.95
257.45	1085.83
257.66	1105.49
257.88	1115.73
258.09	1104.26
258.30	1065.35
258.52	1102.63
258.73	1065.35
258.94	1110.41
259.16	1095.66
259.37	1095.66
259.58	1082.15
259.80	1094.02
260.01	1085.42
260.22	1080.10
260.43	1103.86
260.65	1096.89
260.86	1086.24
261.07	1092.39
261.29	1096.48
261.50	1073.14
261.71	1060.44
261.93	1105.90
262.14	1096.07
262.35	1108.36
262.57	1071.50
262.78	1063.31
262.99	1110.41
263.21	1087.06
263.42	1090.34
263.63	1101.81
263.85	1121.47
264.06	1067.40
264.27	1047.74
264.48	1098.94
264.70	1099.35
264.91	1080.51
265.12	1085.42
265.34	1087.06
265.55	1092.80
265.76	1080.92
265.98	1080.10
266.19	1086.65
266.40	1106.72
266.61	1101.81
266.83	1096.07
267.04	1088.70
267.25	1107.13
267.47	1101.81
267.68	1091.98
267.89	1074.77
268.10	1070.68
268.32	1064.94
268.53	1100.58
268.74	1085.83
268.96	1107.13
269.17	1078.05
269.38	1095.66
269.59	1087.06
269.81	1110.82
270.02	1096.48
270.23	1093.21
270.45	1071.09
270.66	1078.05
270.87	1091.98
271.08	1098.53
271.30	1086.65
271.51	1113.28
271.72	1122.70
271.93	1094.02
272.15	1053.07
272.36	1083.79
272.57	1059.21
272.79	1085.42
273.00	1085.83
273.21	1069.86
273.42	1076.82
273.64	1102.63
273.85	1088.29
274.06	1090.75
274.27	1116.14
274.49	1096.89
274.70	1101.40
274.91	1100.99
275.12	1095.66
275.34	1098.94
275.55	1064.53
275.76	1081.74
275.97	1070.68
276.19	1090.34
276.40	1066.17
276.61	1115.73
276.82	1094.02
277.04	1065.35
277.25	1086.65
277.46	1085.83
277.67	1071.91
277.89	1094.43
278.10	1114.10
278.31	1100.17
278.52	1118.60
278.74	1053.48
278.95	1113.69
279.16	1098.94
279.37	1062.49
279.58	1074.77
279.80	1088.70
280.01	1116.14
280.22	1071.91
280.43	1062.49
280.65	1091.16
280.86	1067.81
281.07	1118.60
281.28	1101.40
281.50	1074.77
281.71	1116.14
281.92	1096.48
282.13	1082.97
282.34	1081.33
282.56	1120.65
282.77	1086.65
282.98	1091.16
283.19	1088.70
283.40	1112.05
283.62	1095.25
283.83	1078.05
284.04	1090.75
284.25	1105.49
284.47	1100.99
284.68	1096.07
284.89	1113.28
285.10	1085.83
285.31	1062.49
285.53	1080.51
285.74	1077.64
285.95	1064.12
286.16	1103.04
286.37	1078.87
286.59	1095.66
286.80	1098.53
287.01	1104.67
287.22	1096.07
287.43	1100.99
287.65	1075.18
287.86	1109.18
288.07	1089.93
288.28	1089.52
288.49	1087.47
288.71	1091.98
288.92	1096.48
289.13	1102.63
289.34	1082.56
289.55	1124.33
289.76	1089.93
289.98	1107.54
290.19	1082.56
290.40	1085.42
290.61	1076.82
290.82	1110.82
291.04	1076.41
291.25	1109.18
291.46	1075.18
291.67	1110.82
291.88	1061.26
292.09	1074.77
292.31	1097.71
292.52	1145.63
292.73	1109.59
292.94	1103.04
293.15	1097.71
293.36	1094.43
293.58	1079.28
293.79	1110.82
294.00	1110.82
294.21	1063.31
294.42	1121.88
294.63	1092.39
294.85	1087.88
295.06	1094.84
295.27	1073.14
295.48	1081.33
295.69	1092.39
295.90	1089.93
296.12	1089.52
296.33	1094.02
296.54	1074.77
296.75	1106.31
296.96	1101.40
297.17	1111.23
297.38	1094.84
297.60	1079.28
297.81	1082.97
298.02	1103.04
298.23	1080.51
298.44	1100.58
298.65	1125.97
298.86	1081.74
299.08	1108.77
299.29	1121.06
299.50	1100.17
299.71	1091.98
299.92	1109.18
300.13	1069.04
300.34	1110.82
300.55	1075.18
300.77	1097.71
300.98	1105.90
301.19	1045.69
301.40	1101.81
301.61	1130.07
301.82	1117.78
302.03	1082.97
302.25	1132.94
302.46	1093.62
302.67	1103.04
302.88	1087.06
303.09	1113.28
303.30	1082.15
303.51	1118.60
303.72	1087.47
303.93	1110.41
304.15	1100.99
304.36	1103.86
304.57	1097.71
304.78	1076.00
304.99	1096.07
305.20	1101.40
305.41	1077.64
305.62	1101.40
305.83	1123.52
306.05	1091.16
306.26	1091.16
306.47	1095.66
306.68	1088.70
306.89	1079.28
307.10	1097.71
307.31	1103.45
307.52	1086.65
307.73	1115.73
307.94	1110.82
308.16	1120.65
308.37	1093.62
308.58	1107.13
308.79	1107.13
309.00	1082.56
309.21	1094.43
309.42	1118.19
309.63	1107.54
309.84	1080.51
310.05	1114.50
310.26	1094.84
310.48	1081.74
310.69	1078.87
310.90	1088.29
311.11	1092.80
311.32	1102.22
311.53	1076.00
311.74	1077.23
311.95	1093.62
312.16	1080.92
312.37	1098.12
312.58	1092.39
312.79	1072.32
313.00	1071.91
313.21	1094.43
313.43	1073.95
313.64	1096.89
313.85	1093.62
314.06	1090.75
314.27	1121.06
314.48	1097.30
314.69	1106.31
314.90	1104.67
315.11	1095.66
315.32	1076.00
315.53	1087.88
315.74	1140.72
315.95	1105.08
316.16	1103.04
316.37	1078.87
316.58	1116.96
316.79	1080.51
317.01	1125.97
317.22	1107.54
317.43	1082.56
317.64	1091.57
317.85	1128.43
318.06	1066.58
318.27	1095.66
318.48	1092.80
318.69	1087.06
318.90	1078.46
319.11	1107.13
319.32	1088.29
319.53	1105.49
319.74	1058.80
319.95	1091.98
320.16	1112.46
320.37	1128.43
320.58	1114.09
320.79	1124.33
321.00	1095.66
321.21	1077.23
321.42	1083.79
321.63	1105.49
321.84	1085.83
322.05	1080.92
322.26	1093.21
322.47	1105.49
322.68	1084.19
322.90	1105.90
323.11	1096.89
323.32	1082.15
323.53	1076.41
323.74	1092.39
323.95	1093.21
324.16	1089.93
324.37	1057.57
324.58	1130.07
324.79	1120.24
325.00	1098.94
325.21	1056.34
325.42	1088.29
325.63	1117.37
325.84	1090.34
326.05	1095.25
326.26	1105.90
326.47	1084.60
326.68	1080.10
326.89	1092.39
327.10	1115.32
327.31	1107.95
327.52	1122.29
327.73	1090.34
327.94	1126.79
328.15	1072.32
328.36	1113.28
328.57	1082.56
328.78	1111.64
328.99	1102.63
329.20	1075.59
329.41	1123.52
329.62	1103.04
329.83	1069.45
330.04	1095.66
330.25	1114.10
330.46	1095.66
330.67	1124.74
330.87	1113.28
331.08	1089.52
331.29	1102.22
331.50	1097.30
331.71	1073.95
331.92	1094.02
332.13	1093.62
332.34	1099.76
332.55	1090.34
332.76	1128.43
332.97	1106.72
333.18	1113.69
333.39	1119.83
333.60	1122.29
333.81	1100.58
334.02	1081.33
334.23	1121.47
334.44	1107.95
334.65	1082.56
334.86	1128.02
335.07	1089.11
335.28	1071.09
335.49	1097.71
335.70	1125.15
335.91	1089.93
336.12	1075.59
336.33	1109.18
336.54	1073.95
336.74	1101.40
336.95	1095.25
337.16	1101.40
337.37	1085.83
337.58	1142.77
337.79	1102.63
338.00	1045.28
338.21	1131.71
338.42	1105.90
338.63	1113.69
338.84	1124.74
339.05	1091.98
339.26	1124.33
339.47	1118.19
339.68	1112.05
339.89	1121.47
340.10	1144.00
340.30	1134.98
340.51	1118.19
340.72	1086.65
340.93	1114.09
341.14	1121.47
341.35	1122.70
341.56	1105.49
341.77	1094.84
341.98	1082.97
342.19	1084.19
342.40	1103.86
342.61	1146.86
342.82	1062.90
343.02	1118.60
343.23	1123.52
343.44	1127.20
343.65	1098.12
343.86	1140.72
344.07	1124.74
344.28	1098.53
344.49	1118.19
344.70	1121.47
344.91	1101.40
345.12	1103.86
345.32	1124.74
345.53	1102.22
345.74	1103.04
345.95	1113.69
346.16	1102.63
346.37	1134.17
346.58	1134.98
346.79	1115.32
347.00	1097.30
347.21	1123.93
347.41	1105.08
347.62	1119.83
347.83	1110.41
348.04	1100.17
348.25	1061.26
348.46	1101.40
348.67	1085.83
348.88	1061.26
349.09	1099.35
349.29	1136.21
349.50	1116.96
349.71	1118.19
349.92	1097.71
350.13	1100.17
350.34	1127.20
350.55	1106.31
350.76	1130.48
350.97	1111.64
351.17	1101.40
351.38	1110.00
351.59	1078.05
351.80	1100.17
352.01	1099.76
352.22	1110.82
352.43	1114.10
352.63	1097.71
352.84	1126.38
353.05	1114.91
353.26	1125.97
353.47	1110.82
353.68	1121.06
353.89	1095.25
354.10	1092.80
354.30	1071.91
354.51	1110.00
354.72	1108.77
354.93	1117.37
355.14	1121.47
355.35	1119.83
355.55	1111.64
355.76	1085.01
355.97	1119.42
356.18	1098.12
356.39	1130.89
356.60	1089.93
356.81	1125.15
357.01	1093.62
357.22	1115.32
357.43	1079.69
357.64	1109.59
357.85	1099.76
358.06	1125.15
358.26	1080.51
358.47	1110.82
358.68	1073.55
358.89	1107.54
359.10	1104.67
359.31	1117.78
359.51	1123.52
359.72	1124.74
359.93	1088.70
360.14	1110.00
360.35	1110.41
360.56	1137.85
360.76	1105.08
360.97	1123.11
361.18	1126.79
361.39	1102.22
361.60	1123.52
361.81	1118.60
362.01	1133.76
362.22	1113.69
362.43	1091.98
362.64	1132.12
362.85	1100.58
363.05	1121.47
363.26	1133.76
363.47	1121.47
363.68	1112.87
363.89	1126.79
364.09	1146.45
364.30	1138.26
364.51	1101.40
364.72	1116.96
364.93	1104.26
365.13	1148.09
365.34	1119.83
365.55	1127.61
365.76	1112.87
365.97	1108.36
366.17	1109.59
366.38	1125.56
366.59	1100.17
366.80	1104.67
367.01	1151.37
367.21	1128.84
367.42	1113.28
367.63	1116.14
367.84	1095.25
368.05	1123.11
368.25	1105.49
368.46	1126.79
368.67	1112.87
368.88	1157.51
369.08	1121.88
369.29	1132.53
369.50	1125.56
369.71	1117.37
369.92	1115.32
370.12	1126.38
370.33	1120.65
370.54	1095.66
370.75	1098.53
370.95	1114.09
371.16	1105.49
371.37	1123.93
371.58	1111.23
371.78	1099.35
371.99	1110.41
372.20	1116.55
372.41	1120.65
372.61	1112.87
372.82	1109.18
373.03	1113.69
373.24	1130.07
373.45	1112.87
373.65	1097.30
373.86	1111.64
374.07	1104.26
374.28	1114.91
374.48	1121.47
374.69	1105.08
374.90	1104.67
375.11	1163.25
375.31	1107.54
375.52	1134.17
375.73	1108.77
375.93	1135.39
376.14	1123.52
376.35	1141.54
376.56	1121.47
376.76	1132.12
376.97	1105.90
377.18	1124.74
377.39	1135.39
377.59	1150.14
377.80	1094.84
378.01	1128.43
378.22	1121.88
378.42	1155.87
378.63	1147.68
378.84	1113.28
379.04	1140.72
379.25	1149.73
379.46	1129.66
379.67	1100.17
379.87	1136.21
380.08	1142.36
380.29	1128.84
380.50	1132.94
380.70	1136.62
380.91	1118.60
381.12	1150.55
381.32	1130.89
381.53	1139.90
381.74	1162.84
381.95	1104.26
382.15	1099.35
382.36	1154.64
382.57	1125.56
382.77	1128.84
382.98	1132.94
383.19	1127.20
383.39	1125.97
383.60	1125.97
383.81	1153.83
384.02	1122.29
384.22	1123.11
384.43	1112.05
384.64	1126.79
384.84	1114.91
385.05	1166.52
385.26	1138.67
385.46	1124.33
385.67	1116.55
385.88	1128.02
386.08	1137.44
386.29	1144.40
386.50	1157.51
386.70	1080.10
386.91	1119.01
387.12	1128.43
387.33	1156.69
387.53	1156.69
387.74	1132.94
387.95	1159.97
388.15	1151.78
388.36	1155.05
388.57	1135.80
388.77	1141.54
388.98	1124.33
389.19	1161.20
389.39	1119.01
389.60	1162.84
389.81	1151.78
390.01	1128.43
390.22	1150.14
390.43	1150.14
390.63	1091.16
390.84	1153.83
391.05	1154.24
391.25	1131.71
391.46	1130.07
391.67	1144.81
391.87	1122.29
392.08	1134.57
392.28	1129.66
392.49	1116.96
392.70	1152.19
392.90	1133.35
393.11	1107.95
393.32	1154.24
393.52	1156.28
393.73	1123.52
393.94	1115.32
394.14	1151.78
394.35	1132.12
394.56	1134.57
394.76	1125.15
394.97	1127.61
395.17	1174.71
395.38	1126.38
395.59	1129.66
395.79	1166.93
396.00	1154.64
396.21	1153.42
396.41	1117.78
396.62	1118.19
396.83	1170.62
397.03	1128.84
397.24	1153.01
397.44	1173.08
397.65	1146.45
397.86	1132.94
398.06	1137.85
398.27	1126.79
398.47	1132.94
398.68	1130.07
398.89	1162.43
399.09	1141.54
399.30	1124.74
399.51	1170.21
399.71	1127.61
399.92	1124.74
400.12	1158.74
400.33	1139.08
400.54	1148.91
400.74	1129.66
400.95	1149.32
401.15	1148.09
401.36	1118.19
401.57	1157.92
401.77	1137.03
401.98	1141.54
402.18	1151.37
402.39	1139.90
402.60	1118.19
402.80	1143.18
403.01	1139.08
403.21	1168.16
403.42	1151.78
403.63	1169.39
403.83	1139.08
404.04	1105.49
404.24	1121.06
404.45	1149.73
404.65	1174.31
404.86	1134.17
405.07	1172.67
405.27	1169.39
405.48	1124.74
405.68	1163.25
405.89	1166.11
406.10	1147.68
406.30	1168.98
406.51	1157.51
406.71	1157.10
406.92	1151.78
407.12	1159.97
407.33	1186.18
407.53	1171.03
407.74	1198.06
407.95	1139.90
408.15	1162.84
408.36	1129.66
408.56	1169.39
408.77	1157.92
408.97	1156.28
409.18	1146.04
409.39	1154.64
409.59	1169.39
409.80	1163.25
410.00	1162.02
410.21	1149.32
410.41	1147.68
410.62	1172.67
410.82	1159.15
411.03	1156.69
411.23	1176.35
411.44	1173.90
411.65	1193.97
411.85	1154.64
412.06	1174.71
412.26	1160.79
412.47	1187.00
412.67	1164.07
412.88	1184.14
413.08	1157.10
413.29	1172.26
413.49	1182.50
413.70	1160.38
413.90	1180.04
414.11	1163.25
414.31	1186.18
414.52	1180.45
414.73	1213.63
414.93	1161.61
415.14	1176.76
415.34	1176.35
415.55	1207.07
415.75	1171.03
415.96	1193.15
416.16	1182.09
416.37	1180.04
416.57	1180.86
416.78	1204.62
416.98	1205.02
417.19	1189.87
417.39	1191.10
417.60	1203.80
417.80	1209.53
418.01	1202.16
418.21	1211.58
418.42	1236.15
418.62	1212.81
418.83	1216.49
419.03	1258.27
419.24	1216.90
419.44	1238.61
419.65	1243.94
419.85	1228.78
420.06	1267.28
420.26	1232.88
420.47	1266.87
420.67	1255.00
420.88	1246.39
421.08	1237.38
421.29	1259.50
421.49	1296.36
421.70	1286.94
421.90	1266.87
422.11	1332.41
422.31	1275.47
422.52	1264.42
422.72	1300.05
422.93	1316.02
423.13	1304.97
423.34	1292.68
423.54	1302.51
423.74	1321.35
423.95	1293.09
424.15	1302.10
424.36	1335.69
424.56	1336.09
424.77	1355.76
424.97	1385.25
425.18	1369.68
425.38	1370.09
425.59	1367.63
425.79	1388.52
426.00	1395.90
426.20	1447.91
426.40	1415.15
426.61	1426.62
426.81	1421.29
427.02	1436.85
427.22	1453.65
427.43	1474.13
427.63	1460.61
427.84	1447.91
428.04	1510.58
428.25	1518.36
428.45	1506.08
428.65	1503.62
428.86	1515.91
429.06	1597.01
429.27	1528.19
429.47	1553.18
429.68	1532.29
429.88	1583.90
430.09	1594.55
430.29	1649.02
430.49	1607.66
430.70	1642.88
430.90	1639.19
431.11	1680.15
431.31	1680.97
431.52	1738.32
431.72	1817.37
431.92	1769.45
432.13	1800.57
432.33	1843.58
432.54	1812.45
432.74	1806.31
432.94	1805.49
433.15	1825.15
433.35	1800.57
433.56	1897.65
433.76	1934.92
433.97	1914.85
434.17	1974.24
434.37	2008.24
434.58	1988.58
434.78	2018.89
434.99	2068.45
435.19	2128.66
435.39	2145.04
435.60	2213.04
435.80	2195.83
436.01	2246.62
436.21	2308.06
436.41	2360.49
436.62	2344.11
436.82	2392.85
437.03	2346.56
437.23	2487.87
437.43	2429.30
437.64	2475.18
437.84	2552.59
438.05	2547.26
438.25	2609.93
438.45	2598.46
438.66	2725.85
438.86	2813.50
439.06	2691.03
439.27	2764.76
439.47	2780.73
439.68	2839.30
439.88	2882.72
440.08	2876.99
440.29	2989.62
440.49	3046.56
440.69	3121.51
440.90	3149.37
441.10	3237.02
441.31	3275.11
441.51	3284.94
441.71	3391.03
441.92	3413.14
442.12	3293.54
442.32	3585.58
442.53	3677.74
442.73	3687.98
442.94	3791.20
443.14	3866.56
443.34	3774.00
443.55	3863.29
443.75	3783.01
443.95	3948.89
444.16	4108.63
444.36	4166.39
444.56	4236.43
444.77	4227.01
444.97	4298.69
445.17	4474.40
445.38	4779.55
445.58	4616.53
445.78	4686.16
445.99	4691.90
446.19	4544.85
446.39	5079.78
446.60	5139.17
446.80	5041.69
447.00	5219.04
447.21	5103.54
447.41	5299.32
447.61	5359.53
447.82	5804.76
448.02	5746.60
448.22	6065.26
448.43	5963.28
448.63	6118.51
448.83	6234.84
449.04	6261.46
449.24	6157.42
449.44	6635.83
449.65	6804.58
449.85	7101.95
450.05	6814.82
450.26	6594.87
450.46	6828.75
450.66	6877.08
450.87	6951.63
451.07	7335.41
451.27	7679.47
451.47	7841.26
451.68	8111.59
451.88	8528.56
452.08	8684.62
452.29	9106.91
452.49	8907.44
452.69	9402.63
452.90	9489.88
453.10	9731.13
453.30	9872.85
453.51	9734.41
453.71	9622.59
453.91	11070.50
454.11	10381.97
454.32	11107.36
454.52	10767.81
454.72	10752.25
454.93	10749.38
455.13	11433.81
455.33	11890.51
455.53	11877.40
455.74	12182.14
455.94	12851.82
456.14	13011.97
456.35	14024.08
456.55	13625.55
456.75	13527.24
456.95	13067.68
457.16	14397.22
457.36	15478.55
457.56	16301.01
457.76	16103.59
457.97	17327.45
458.17	16954.72
458.37	17764.90
458.57	17936.11
458.78	17051.80
458.98	16396.04
459.18	17380.70
459.39	18494.39
459.59	19747.74
459.79	18728.26
459.99	19821.47
460.20	20574.71
460.40	19813.28
460.60	21294.37
460.80	23225.60
461.01	22662.41
461.21	22259.78
461.41	23817.06
461.61	24070.60
461.82	23121.98
462.02	23527.47
462.22	24509.27
462.42	25190.83
462.63	26165.67
462.83	26385.62
463.03	26173.86
463.23	26286.91
463.43	26519.56
463.64	29967.52
463.84	28779.29
464.04	28458.16
464.24	29557.92
464.45	29084.02
464.65	30043.70
464.85	29659.91
465.05	31975.35
465.26	32832.22
465.46	32018.76
465.66	32508.64
465.86	32955.09
466.06	33427.36
466.27	32545.50
466.47	33238.53
466.67	34230.57
466.87	35355.31
467.08	34520.56
467.28	35192.70
467.48	35911.95
467.68	35632.20
467.88	38095.09
468.09	38861.44
468.29	38480.92
468.49	38796.31
468.69	39294.79
468.89	40220.47
469.10	39400.46
469.30	39071.15
469.50	38510.00
469.70	41252.64
469.90	40680.44
470.11	39280.45
470.31	39660.55
470.51	41904.72
470.71	41452.53
470.91	41209.64
471.11	41722.45
471.32	42255.33
471.52	42500.68
471.72	41491.03
471.92	39795.31
472.12	41420.58
472.33	41907.17
472.53	42284.00
472.73	42782.07
472.93	43268.66
473.13	42014.49
473.33	43154.80
473.54	43284.23
473.74	43387.86
473.94	43480.83
474.14	43168.72
474.34	42481.83
474.55	43299.79
474.75	45079.48
474.95	43233.44
475.15	43551.69
475.35	43903.13
475.55	44130.86
475.75	44130.04
475.96	44744.43
476.16	43545.14
476.36	43420.62
476.56	43722.49
476.76	43431.27
476.96	43257.20
477.17	43872.82
477.37	41901.03
477.57	42154.98
477.77	42107.06
477.97	42992.60
478.17	42904.13
478.37	42900.44
478.58	42688.27
478.78	44573.63
478.98	43048.30
479.18	42501.50
479.38	43179.78
479.58	42296.29
479.78	42154.57
479.99	42039.47
480.19	41751.12
480.39	42068.55
480.59	42364.28
480.79	42121.80
480.99	42347.49
481.19	41259.20
481.39	40300.75
481.60	41804.78
481.80	40866.40
482.00	41890.38
482.20	41247.32
482.40	41500.04
482.60	41814.61
482.80	41710.98
483.00	41556.56
483.20	41119.53
483.41	41260.02
483.61	41647.49
483.81	41719.17
484.01	42007.12
484.21	41622.10
484.41	41089.22
484.61	40901.62
484.81	41332.92
485.01	41215.78
485.22	41164.17
485.42	41495.94
485.62	41203.49
485.82	40258.97
486.02	40628.83
486.22	39587.24
486.42	39950.96
486.62	39808.83
486.82	40609.99
487.02	40659.14
487.22	40710.34
487.43	40276.58
487.63	40045.16
487.83	39970.21
488.03	39744.52
488.23	39855.52
488.43	39466.00
488.63	39846.51
488.83	39784.25
489.03	38714.80
489.23	38560.79
489.43	38783.20
489.63	38681.62
489.83	37855.06
490.04	38297.83
490.24	37776.42
490.44	37300.88
490.64	37555.24
490.84	37662.55
491.04	37327.92
491.24	36969.93
491.44	36696.32
491.64	36250.69
491.84	35976.67
492.04	36370.29
492.24	35678.89
492.44	35608.85
492.64	36117.57
492.84	36000.42
493.04	34926.06
493.24	34922.37
493.45	34668.42
493.65	34520.56
493.85	34114.24
494.05	34153.97
494.25	33621.91
494.45	33465.04
494.65	32942.81
494.85	32891.61
495.05	32684.35
495.25	32710.16
495.45	32789.62
495.65	32202.26
495.85	32388.63
496.05	31323.68
496.25	31807.82
496.45	31163.53
496.65	31236.03
496.85	30800.63
497.05	31043.11
497.25	30793.26
497.45	30728.54
497.65	30404.14
497.85	29884.78
498.05	29809.41
498.25	29892.97
498.45	30204.26
498.65	29883.14
498.85	29701.69
499.05	29258.92
499.25	29559.15
499.45	29619.36
499.65	28911.58
499.85	29072.55
500.05	28706.79
500.25	29158.57
500.45	28897.25
500.65	28967.29
500.85	28697.37
501.05	28400.00
501.25	28420.07
501.45	28142.37
501.65	28039.15
501.85	28312.35
502.05	28466.36
502.25	28186.19
502.45	27751.61
502.65	27743.83
502.85	27821.66
503.05	27770.05
503.25	27754.48
503.45	27573.03
503.65	27744.65
503.85	27397.73
504.05	27186.38
504.25	27514.05
504.45	27300.65
504.65	27204.81
504.85	26793.58
505.05	27126.17
505.25	27415.75
505.45	27007.79
505.65	26934.48
505.85	26992.23
506.05	26791.12
506.25	26837.40
506.45	26635.47
506.65	26938.16
506.85	26680.94
507.05	26645.71
507.25	26731.73
507.45	26695.68
507.65	26808.73
507.85	26751.80
508.04	26539.63
508.24	26336.06
508.44	26483.51
508.64	26433.54
508.84	26466.31
509.04	26791.12
509.24	26644.48
509.44	26767.36
509.64	26789.07
509.84	26672.74
510.04	27092.17
510.24	26893.11
510.44	26959.87
510.64	26842.32
510.84	27242.49
511.04	27212.18
511.24	27346.53
511.43	26974.62
511.63	27000.01
511.83	27238.80
512.03	27364.14
512.23	27278.12
512.43	27379.29
512.63	27421.89
512.83	27509.95
513.03	27264.20
513.23	27974.02
513.43	28056.76
513.63	27889.65
513.83	27781.92
514.02	27808.14
514.22	28198.48
514.42	28068.64
514.62	28336.92
514.82	28318.90
515.02	28524.52
515.22	28748.98
515.42	28854.65
515.62	28958.28
515.82	29098.77
516.02	29045.52
516.21	29122.93
516.41	29445.29
516.61	29612.40
516.81	29717.26
517.01	29574.31
517.21	29847.51
517.41	30086.30
517.61	29929.02
517.81	30237.03
518.00	30746.15
518.20	30996.83
518.40	30871.90
518.60	30859.20
518.80	31169.67
519.00	31594.42
519.20	31817.65
519.40	32015.08
519.60	32171.54
519.79	32071.60
519.99	32072.83
520.19	32284.18
520.39	32477.10
520.59	32771.60
520.79	32997.28
520.99	33038.24
521.18	33216.41
521.38	33388.44
521.58	33759.95
521.78	33782.06
521.98	33864.80
522.18	34330.92
522.38	34843.32
522.58	34796.63
522.77	34915.00
522.97	35451.98
523.17	35331.15
523.37	35212.77
523.57	35616.63
523.77	35651.04
523.96	35544.96
524.16	36026.64
524.36	35694.87
524.56	36170.40
524.76	35981.99
524.96	36133.95
525.16	36395.68
525.35	36441.56
525.55	36981.81
525.75	36902.76
525.95	36683.63
526.15	37019.08
526.35	37379.94
526.54	37312.35
526.74	37090.76
526.94	37787.89
527.14	37834.17
527.34	38028.32
527.54	38408.02
527.73	38577.59
527.93	38454.30
528.13	38770.10
528.33	39006.84
528.53	38961.79
528.72	39433.23
528.92	39346.80
529.12	39273.90
529.32	40176.23
529.52	40028.78
529.72	39903.03
529.91	40190.57
530.11	40130.36
530.31	40553.47
530.51	40558.79
530.71	40411.75
530.90	40607.53
531.10	40420.35
531.30	41282.95
531.50	41216.19
531.70	41443.92
531.89	41670.84
532.09	41568.44
532.29	41880.55
532.49	41691.32
532.69	41292.37
532.88	41333.33
533.08	41922.74
533.28	41688.45
533.48	41821.57
533.67	42387.22
533.87	42328.65
534.07	41747.02
534.27	41874.82
534.47	41769.96
534.66	42023.50
534.86	42558.84
535.06	42483.88
535.26	42774.69
535.45	42447.84
535.65	42846.78
535.85	42481.02
536.05	43081.48
536.24	42908.63
536.44	42412.61
536.64	42994.24
536.84	42768.96
537.04	43191.25
537.23	43263.34
537.43	43172.00
537.63	42674.75
537.83	42914.37
538.02	43552.10
538.22	43636.48
538.42	43095.41
538.62	43073.29
538.81	43360.00
539.01	43207.23
539.21	43112.61
539.41	43228.11
539.60	43448.48
539.80	43133.09
540.00	43153.57
540.20	42695.64
540.39	43684.40
540.59	43220.33
540.79	43330.51
540.98	43102.78
541.18	43448.48
541.38	43374.34
541.58	43435.37
541.77	43187.56
541.97	43083.53
542.17	43245.73
542.37	43331.74
542.56	42945.90
542.76	43450.52
542.96	43328.87
543.15	43043.39
543.35	43144.15
543.55	43235.90
543.75	43509.92
543.94	43498.86
544.14	42925.83
544.34	43104.01
544.53	43318.64
544.73	42820.16
544.93	42918.05
545.13	42981.95
545.32	42895.52
545.52	42823.44
545.72	42833.27
545.91	42530.99
546.11	42697.69
546.31	42886.10
546.50	42806.64
546.70	42182.83
546.90	42515.83
547.10	42325.78
547.29	42668.20
547.49	42413.02
547.69	42520.75
547.88	41748.66
548.08	42130.81
548.28	41694.60
548.47	42034.97
548.67	41892.84
548.87	42190.20
549.06	41837.13
549.26	41796.58
549.46	41546.32
549.65	41787.16
549.85	41782.66
550.05	41186.70
550.24	41297.29
550.44	41151.47
550.64	41111.74
550.83	41184.65
551.03	41219.06
551.23	40805.78
551.42	41002.79
551.62	40685.77
551.82	40446.56
552.01	40337.61
552.21	40192.21
552.41	39961.20
552.60	40043.11
552.80	39800.63
553.00	39455.76
553.19	39387.76
553.39	39420.94
553.59	39324.69
553.78	39348.44
553.98	39403.33
554.18	39184.61
554.37	39132.59
554.57	39399.23
554.76	39053.13
554.96	39083.44
555.16	39226.38
555.35	38941.31
555.55	38810.65
555.75	39053.13
555.94	38564.89
556.14	38588.65
556.34	38585.37
556.53	38255.65
556.73	38483.79
556.92	38039.79
557.12	37989.00
557.32	38317.09
557.51	38078.29
557.71	38059.86
557.91	38131.13
558.10	38132.77
558.30	37922.24
558.49	37464.31
558.69	37155.07
558.89	37211.59
559.08	36942.49
559.28	36594.74
559.47	36479.24
559.67	36569.76
559.87	36806.09
560.06	36548.87
560.26	36435.00
560.45	36322.77
560.65	36196.21
560.85	35736.65
561.04	35816.11
561.24	35827.17
561.43	36009.02
561.63	35850.51
561.83	35662.51
562.02	35482.70
562.22	35331.97
562.41	35790.30
562.61	35070.24
562.81	35383.17
563.00	35435.59
563.20	35195.98
563.39	35073.10
563.59	34907.63
563.78	34430.04
563.98	34971.93
564.18	34614.36
564.37	34756.49
564.57	34200.67
564.76	34250.64
564.96	34521.38
565.15	34208.45
565.35	34452.98
565.55	33888.97
565.74	33757.49
565.94	33608.81
566.13	33281.54
566.33	33721.03
566.52	33432.68
566.72	32973.12
566.91	33023.91
567.11	33342.57
567.31	33008.75
567.50	32713.84
567.70	32706.06
567.89	32670.43
568.09	32390.67
568.28	32470.13
568.48	32408.29
568.67	31927.42
568.87	32170.31
569.06	31883.60
569.26	31817.24
569.46	31745.15
569.65	31817.24
569.85	31600.57
570.04	31138.96
570.24	31455.98
570.43	31180.73
570.63	30913.27
570.82	30973.89
571.02	30898.52
571.21	30678.16
571.41	30655.23
571.60	30458.21
571.80	30393.90
571.99	30221.06
572.19	30136.68
572.38	29978.17
572.58	29690.22
572.77	29775.01
572.97	29698.00
573.16	29390.81
573.36	29420.71
573.55	28988.59
573.75	29100.41
573.94	29305.61
574.14	28989.41
574.33	28870.63
574.53	28699.41
574.72	28487.65
574.92	28520.01
575.11	28198.07
575.31	28027.68
575.50	28515.51
575.70	27995.73
575.89	27945.76
576.09	27819.20
576.28	27800.77
576.48	27585.73
576.67	27523.88
576.87	27256.83
577.06	27251.91
577.26	27169.17
577.45	26984.45
577.65	26685.85
577.84	26782.52
578.04	26809.96
578.23	26431.08
578.43	26383.98
578.62	26128.80
578.82	26205.40
579.01	26027.63
579.21	26050.57
579.40	25793.35
579.59	25881.41
579.79	25487.79
579.98	25270.71
580.18	25231.38
580.37	25186.33
580.57	24962.69
580.76	24803.77
580.96	24623.96
581.15	24216.41
581.35	23843.68
581.54	24065.68
581.74	24145.96
581.93	23976.80
582.12	23776.51
582.32	23725.31
582.51	23615.13
582.71	23603.66
582.90	23419.75
583.10	23464.40
583.29	23185.87
583.48	23031.46
583.68	22859.02
583.87	22820.11
584.07	22905.71
584.26	22571.07
584.46	22487.11
584.65	22308.93
584.84	22183.19
585.04	22342.11
585.23	22093.08
585.43	21907.53
585.62	21912.45
585.82	21587.23
586.01	21536.44
586.20	21436.09
586.40	21350.89
586.59	21323.04
586.79	20920.41
586.98	20669.74
587.18	20681.62
587.37	20704.96
587.56	20446.51
587.76	20503.03
587.95	20112.28
588.15	20304.38
588.34	20026.68
588.53	19828.43
588.73	19657.63
588.92	19488.88
589.12	19534.75
589.31	19460.21
589.50	19285.31
589.70	19240.26
589.89	19127.21
590.08	19064.13
590.28	18679.93
590.47	18857.29
590.67	18444.01
590.86	18403.87
591.05	18343.66
591.25	18019.26
591.44	17986.49
591.64	17923.00
591.83	17771.45
592.02	17791.11
592.22	17719.03
592.41	17553.96
592.60	17431.08
592.80	17142.32
592.99	17217.68
593.18	17030.50
593.38	16898.61
593.57	16829.39
593.77	16502.12
593.96	16794.16
594.15	16475.09
594.35	16310.43
594.54	16192.47
594.73	16042.97
594.93	15883.64
595.12	15747.24
595.31	15699.32
595.51	15565.38
595.70	15493.29
595.89	15400.72
596.09	15245.49
596.28	15156.61
596.47	14955.91
596.67	14973.11
596.86	14564.33
597.06	14664.28
597.25	14506.58
597.44	14377.56
597.64	14223.14
597.83	14147.37
598.02	14031.86
598.22	14007.70
598.41	13941.75
598.60	13685.76
598.79	13683.71
598.99	13604.66
599.18	13487.92
599.37	13347.84
599.57	13179.09
599.76	13017.71
599.95	12859.61
600.15	12998.46
600.34	12753.11
600.53	12656.86
600.73	12552.00
600.92	12446.33
601.11	12406.19
601.31	12312.80
601.50	12130.94
601.69	12101.04
601.88	12020.35
602.08	11890.92
602.27	11731.17
602.46	11619.36
602.66	11519.01
602.85	11374.42
603.04	11303.15
603.24	11165.12
603.43	11149.14
603.62	10988.17
603.81	10998.82
604.01	10778.87
604.20	10726.85
604.39	10689.58
604.59	10576.94
604.78	10484.78
604.97	10386.07
605.16	10316.44
605.36	10174.31
605.55	10003.51
605.74	9985.49
605.94	9900.29
606.13	9811.00
606.32	9709.01
606.51	9645.93
606.71	9616.03
606.90	9505.03
607.09	9352.25
607.28	9277.30
607.48	9301.05
607.67	9251.49
607.86	9043.01
608.05	9007.38
608.25	8869.34
608.44	8828.38
608.63	8687.48
608.82	8445.00
609.02	8578.12
609.21	8453.20
609.40	8463.85
609.59	8211.54
609.79	8220.55
609.98	8119.38
610.17	8074.73
610.36	7956.36
610.56	7831.43
610.75	7774.50
610.94	7736.41
611.13	7611.07
611.33	7548.40
611.52	7498.84
611.71	7451.74
611.90	7350.98
612.09	7307.15
612.29	7150.69
612.48	7168.30
612.67	6992.17
612.86	6897.97
613.06	6925.41
613.25	6803.76
613.44	6816.87
613.63	6773.86
613.82	6629.68
614.02	6642.38
614.21	6528.92
614.40	6507.22
614.59	6406.87
614.78	6309.38
614.98	6283.17
615.17	6282.35
615.36	6182.00
615.55	6071.41
615.74	6156.19
615.94	6054.61
616.13	6018.57
616.32	5925.18
616.51	5856.78
616.70	5831.80
616.90	5821.15
617.09	5717.52
617.28	5746.60
617.47	5666.32
617.66	5613.89
617.86	5676.97
618.05	5564.33
618.24	5528.29
618.43	5433.26
618.62	5434.08
618.81	5371.00
619.01	5347.66
619.20	5265.33
619.39	5263.69
619.58	5281.71
619.77	5175.63
619.96	5108.86
620.16	5146.14
620.35	5054.39
620.54	5072.41
620.73	5019.57
620.92	4979.43
621.11	4912.26
621.31	4967.96
621.50	4913.49
621.69	4883.59
621.88	4761.12
622.07	4827.47
622.26	4723.44
622.46	4668.55
622.65	4675.10
622.84	4678.79
623.03	4575.98
623.22	4554.68
623.41	4569.84
623.60	4457.61
623.80	4466.62
623.99	4405.59
624.18	4378.97
624.37	4299.10
624.56	4348.25
624.75	4307.70
624.94	4247.90
625.13	4247.08
625.33	4162.29
625.52	4127.89
625.71	4078.32
625.90	4068.49
626.09	4016.48
626.28	3990.67
626.47	3996.82
626.66	3926.78
626.86	3913.67
627.05	3885.00
627.24	3863.29
627.43	3818.23
627.62	3788.74
627.81	3689.21
628.00	3720.75
628.19	3703.96
628.38	3685.52
628.57	3640.06
628.77	3651.53
628.96	3563.88
629.15	3529.06
629.34	3460.25
629.53	3422.97
629.72	3434.85
629.91	3421.75
630.10	3382.83
630.29	3340.65
630.48	3297.64
630.68	3298.87
630.87	3274.29
631.06	3253.40
631.25	3214.49
631.44	3206.30
631.63	3154.69
631.82	3130.12
632.01	3060.07
632.20	3032.63
632.39	3055.57
632.58	3038.37
632.77	3012.56
632.96	2947.03
633.15	2976.52
633.35	2956.04
633.54	2863.47
633.73	2878.22
633.92	2838.48
634.11	2835.62
634.30	2821.28
634.49	2771.72
634.68	2808.99
634.87	2737.32
635.06	2718.88
635.25	2656.63
635.44	2661.13
635.63	2647.61
635.82	2636.96
636.01	2584.13
636.20	2601.74
636.39	2574.71
636.58	2551.36
636.77	2547.67
636.97	2462.07
637.16	2497.70
637.35	2470.67
637.54	2434.22
637.73	2432.99
637.92	2419.88
638.11	2418.65
638.30	2344.11
638.49	2331.82
638.68	2306.83
638.87	2359.26
639.06	2319.53
639.25	2282.26
639.44	2293.72
639.63	2253.18
639.82	2239.66
640.01	2247.03
640.20	2222.87
640.39	2221.23
640.58	2120.47
640.77	2133.57
640.96	2156.51
641.15	2133.16
641.34	2131.53
641.53	2109.41
641.72	2063.12
641.91	2066.40
642.10	2025.85
642.29	2034.04
642.48	2006.19
642.67	2031.58
642.86	2002.91
643.05	2011.51
643.24	1938.20
643.43	1977.52
643.62	1921.81
643.81	1943.11
644.00	1930.01
644.19	1968.10
644.38	1897.65
644.57	1894.37
644.76	1851.77
644.95	1837.85
645.14	1861.19
645.33	1871.43
645.52	1858.33
645.71	1790.74
645.90	1815.73
646.09	1814.91
646.28	1775.18
646.46	1788.29
646.65	1807.54
646.84	1771.08
647.03	1759.21
647.22	1737.91
647.41	1717.43
647.60	1735.86
647.79	1695.72
647.98	1697.77
648.17	1670.32
648.36	1685.07
648.55	1680.56
648.74	1647.39
648.93	1643.70
649.12	1659.26
649.31	1618.71
649.50	1660.49
649.69	1640.42
649.88	1629.36
650.06	1592.09
650.25	1609.70
650.44	1529.42
650.63	1593.32
650.82	1567.92
651.01	1572.02
651.20	1583.49
651.39	1583.49
651.58	1561.37
651.77	1550.31
651.96	1564.65
652.15	1537.61
652.34	1483.55
652.52	1514.68
652.71	1512.22
652.90	1482.73
653.09	1522.46
653.28	1474.54
653.47	1482.73
653.66	1461.84
653.85	1479.86
654.04	1452.83
654.23	1449.55
654.42	1456.92
654.60	1462.66
654.79	1455.29
654.98	1458.15
655.17	1404.91
655.36	1395.49
655.55	1423.34
655.74	1407.77
655.93	1413.10
656.12	1381.15
656.30	1399.99
656.49	1419.65
656.68	1409.82
656.87	1376.24
657.06	1374.60
657.25	1380.33
657.44	1374.19
657.63	1363.95
657.82	1363.95
658.00	1330.36
658.19	1368.04
658.38	1324.22
658.57	1361.08
658.76	1343.88
658.95	1333.64
659.14	1320.12
659.32	1313.16
659.51	1342.24
659.70	1316.84
659.89	1279.16
660.08	1313.16
660.27	1320.94
660.46	1321.76
660.64	1338.14
660.83	1326.26
661.02	1317.25
661.21	1327.08
661.40	1286.12
661.59	1285.71
661.78	1294.32
661.96	1251.31
662.15	1270.15
662.34	1256.63
662.53	1292.27
662.72	1281.21
662.91	1237.38
663.09	1239.43
663.28	1281.62
663.47	1241.48
663.66	1243.53
663.85	1232.88
664.03	1213.22
664.22	1224.69
664.41	1228.37
664.60	1243.53
664.79	1248.03
664.98	1232.88
665.16	1220.59
665.35	1285.31
665.54	1245.98
665.73	1219.36
665.92	1205.43
666.10	1212.81
666.29	1234.52
666.48	1218.54
666.67	1262.78
666.86	1256.63
667.04	1171.85
667.23	1196.83
667.42	1189.05
667.61	1213.22
667.80	1181.68
667.98	1203.80
668.17	1185.77
668.36	1219.77
668.55	1189.46
668.74	1225.91
668.92	1193.56
669.11	1173.49
669.30	1211.17
669.49	1196.01
669.68	1181.68
669.86	1188.64
670.05	1216.90
670.24	1188.23
670.43	1190.69
670.61	1181.27
670.80	1154.24
670.99	1156.69
671.18	1185.77
671.36	1168.57
671.55	1180.45
671.74	1183.32
671.93	1156.69
672.11	1177.99
672.30	1176.35
672.49	1166.11
672.68	1163.25
672.87	1168.98
673.05	1166.93
673.24	1215.67
673.43	1168.16
673.62	1177.58
673.80	1179.22
673.99	1123.93
674.18	1189.05
674.36	1143.18
674.55	1150.55
674.74	1144.00
674.93	1148.91
675.11	1157.10
675.30	1165.70
675.49	1145.63
675.68	1142.77
675.86	1131.30
676.05	1148.09
676.24	1155.87
676.43	1135.80
676.61	1147.68
676.80	1150.14
676.99	1124.74
677.17	1120.24
677.36	1153.01
677.55	1122.70
677.74	1143.59
677.92	1148.91
678.11	1156.69
678.30	1129.66
678.48	1134.17
678.67	1125.15
678.86	1134.17
679.04	1102.63
679.23	1126.79
679.42	1117.78
679.61	1129.66
679.79	1144.00
679.98	1105.08
680.17	1116.96
680.35	1112.05
680.54	1137.44
680.73	1150.96
680.91	1116.96
681.10	1107.13
681.29	1116.96
681.47	1119.42
681.66	1129.25
681.85	1129.25
682.04	1126.38
682.22	1121.88
682.41	1119.83
682.60	1120.24
682.78	1087.06
682.97	1098.12
683.16	1112.46
683.34	1120.24
683.53	1120.24
683.72	1098.94
683.90	1109.18
684.09	1109.18
684.28	1123.11
684.46	1122.29
684.65	1121.88
684.83	1117.37
685.02	1107.95
685.21	1097.71
685.39	1096.48
685.58	1126.79
685.77	1143.18
685.95	1091.98
686.14	1134.17
686.33	1117.37
686.51	1125.97
686.70	1130.89
686.89	1099.35
687.07	1132.53
687.26	1102.22
687.44	1131.71
687.63	1096.07
687.82	1119.01
688.00	1120.24
688.19	1098.53
688.38	1111.23
688.56	1136.62
688.75	1101.40
688.93	1127.20
689.12	1147.68
689.31	1100.17
689.49	1115.73
689.68	1129.66
689.87	1111.23
690.05	1137.03
690.24	1098.12
690.42	1115.32
690.61	1125.15
690.80	1131.71
690.98	1116.55
691.17	1112.05
691.35	1116.14
691.54	1109.59
691.73	1096.07
691.91	1126.79
692.10	1103.86
692.28	1109.18
692.47	1102.22
692.66	1110.00
692.84	1107.54
693.03	1102.63
693.21	1080.10
693.40	1105.08
693.59	1109.59
693.77	1110.41
693.96	1089.52
694.14	1110.00
694.33	1104.67
694.51	1096.89
694.70	1106.72
694.89	1093.21
695.07	1080.10
695.26	1107.95
695.44	1112.87
695.63	1129.25
695.81	1119.01
696.00	1089.52
696.18	1093.21
696.37	1111.23
696.56	1082.15
696.74	1114.50
696.93	1118.19
697.11	1124.33
697.30	1102.63
697.48	1079.69
697.67	1103.04
697.85	1078.46
698.04	1109.59
698.23	1092.80
698.41	1104.26
698.60	1089.93
698.78	1096.07
698.97	1096.89
699.15	1100.17
699.34	1109.18
699.52	1098.94
699.71	1073.14
699.89	1129.25
700.08	1108.77
700.26	1085.01
700.45	1115.73
700.63	1098.53
700.82	1087.88
701.01	1079.28
701.19	1085.42
701.38	1080.51
701.56	1110.82
701.75	1083.38
701.93	1131.30
702.12	1066.58
702.30	1081.33
702.49	1091.16
702.67	1082.15
702.86	1093.62
703.04	1126.38
703.23	1093.21
703.41	1109.18
703.60	1100.99
703.78	1086.24
703.97	1071.09
704.15	1091.98
704.34	1096.07
704.52	1119.01
704.71	1083.38
704.89	1096.89
705.08	1107.95
705.26	1107.13
705.45	1096.07
705.63	1059.21
705.81	1097.71
706.00	1132.94
706.18	1127.61
706.37	1087.06
706.55	1089.11
706.74	1061.26
706.92	1088.29
707.11	1091.57
707.29	1094.02
707.48	1066.58
707.66	1076.00
707.85	1102.22
708.03	1099.35
708.22	1080.10
708.40	1059.21
708.58	1109.59
708.77	1100.99
708.95	1078.87
709.14	1105.90
709.32	1116.96
709.51	1106.31
709.69	1069.04
709.88	1120.24
710.06	1093.62
710.25	1102.22
710.43	1082.97
710.61	1126.38
710.80	1068.63
710.98	1083.38
711.17	1086.65
711.35	1129.25
711.54	1094.84
711.72	1104.67
711.90	1096.07
712.09	1078.87
712.27	1116.14
712.46	1092.80
712.64	1108.77
712.83	1098.94
713.01	1102.22
713.19	1086.24
713.38	1133.35
713.56	1114.50
713.75	1108.36
713.93	1126.79
714.11	1099.35
714.30	1084.19
714.48	1095.66
714.67	1076.00
714.85	1105.08
715.03	1109.59
715.22	1083.38
715.40	1065.35
715.59	1094.84
715.77	1092.39
715.95	1095.25
716.14	1101.40
716.32	1100.58
716.51	1121.47
716.69	1089.52
716.87	1081.33
717.06	1098.53
717.24	1082.15
717.42	1094.43
717.61	1079.69
717.79	1077.64
717.98	1116.14
718.16	1090.34
718.34	1082.15
718.53	1073.14
718.71	1083.79
718.89	1081.33
719.08	1078.05
719.26	1092.39
719.45	1093.21
719.63	1100.58
719.81	1095.25
720.00	1053.88
720.18	1073.95
720.36	1098.53
720.55	1101.40
720.73	1110.82
720.91	1091.98
721.10	1076.82
721.28	1098.94
721.46	1106.72
721.65	1066.17
721.83	1086.24
722.01	1084.60
722.20	1092.39
722.38	1080.51
722.56	1089.93
722.75	1112.87
722.93	1086.65
723.11	1072.73
723.30	1107.13
723.48	1081.74
723.66	1098.53
723.85	1071.50
724.03	1111.23
724.21	1079.69
724.40	1099.35
724.58	1100.99
724.76	1095.25
724.95	1080.10
725.13	1091.57
725.31	1075.18
725.50	1086.24
725.68	1086.24
725.86	1112.46
726.05	1094.43
726.23	1101.81
726.41	1108.36
726.59	1078.46
726.78	1110.41
726.96	1099.35
727.14	1092.39
727.33	1099.76
727.51	1073.95
727.69	1094.02
727.87	1059.62
728.06	1108.36
728.24	1104.67
728.42	1127.20
728.61	1067.81
728.79	1067.40
728.97	1110.41
729.15	1087.47
729.34	1089.52
729.52	1087.47
729.70	1099.35
729.89	1089.11
730.07	1089.11
730.25	1081.74
730.43	1089.52
730.62	1068.63
730.80	1077.64
730.98	1086.65
731.16	1078.46
731.35	1109.18
731.53	1092.39
731.71	1096.48
731.89	1076.82
732.08	1111.23
732.26	1075.59
732.44	1069.86
732.62	1091.57
732.81	1063.71
732.99	1103.04
733.17	1068.22
733.35	1083.79
733.54	1100.99
733.72	1094.84
733.90	1091.57
734.08	1086.65
734.27	1110.82
734.45	1076.41
734.63	1070.68
734.81	1107.54
735.00	1074.36
735.18	1112.05
735.36	1126.38
735.54	1085.83
735.72	1088.29
735.91	1062.08
736.09	1113.69
736.27	1097.30
736.45	1071.91
736.63	1074.36
736.82	1102.63
737.00	1082.56
737.18	1073.55
737.36	1070.68
737.55	1098.53
737.73	1053.07
737.91	1098.12
738.09	1079.28
738.27	1083.38
738.46	1093.62
738.64	1051.43
738.82	1066.58
739.00	1101.81
739.18	1074.36
739.36	1076.00
739.55	1082.97
739.73	1063.71
739.91	1051.84
740.09	1079.69
740.27	1086.65
740.46	1107.13
740.64	1069.86
740.82	1072.32
741.00	1112.46
741.18	1082.15
741.36	1100.17
741.55	1103.86
741.73	1085.01
741.91	1091.57
742.09	1068.22
742.27	1107.95
742.45	1062.08
742.64	1092.39
742.82	1060.44
743.00	1083.38
743.18	1066.99
743.36	1101.40
743.54	1080.92
743.72	1073.14
743.91	1080.51
744.09	1065.35
744.27	1042.42
744.45	1081.33
744.63	1061.67
744.81	1069.45
744.99	1055.52
745.18	1053.48
745.36	1086.24
745.54	1097.30
745.72	1100.58
745.90	1096.07
746.08	1110.41
746.26	1075.18
746.45	1092.80
746.63	1069.86
746.81	1077.64
746.99	1108.36
747.17	1103.04
747.35	1113.69
747.53	1051.43
747.71	1071.50
747.89	1072.73
748.08	1079.28
748.26	1073.14
748.44	1077.64
748.62	1068.22
748.80	1071.50
748.98	1087.47
749.16	1077.64
749.34	1080.92
749.52	1079.28
749.70	1071.91
749.89	1078.46
750.07	1071.09
750.25	1085.01
750.43	1089.93
750.61	1085.01
750.79	1089.11
750.97	1101.81
751.15	1065.76
751.33	1102.22
751.51	1113.69
751.69	1110.82
751.88	1037.91
752.06	1100.99
752.24	1092.39
752.42	1092.39
752.60	1112.05
752.78	1058.80
752.96	1084.60
753.14	1079.69
753.32	1074.77
753.50	1093.21
753.68	1062.49
753.86	1063.71
754.04	1066.99
754.22	1095.66
754.40	1060.85
754.58	1073.55
754.76	1071.91
754.95	1077.23
755.13	1066.58
755.31	1088.29
755.49	1087.06
755.67	1094.43
755.85	1089.93
756.03	1078.05
756.21	1093.21
756.39	1078.05
756.57	1058.80
756.75	1077.64
756.93	1044.05
757.11	1061.67
757.29	1090.34
757.47	1081.33
757.65	1064.53
757.83	1098.53
758.01	1088.29
758.19	1085.42
758.37	1061.67
758.55	1053.88
758.73	1084.60
758.91	1105.08
759.09	1107.54
759.27	1107.95
759.45	1073.55
759.63	1044.46
759.81	1059.21
759.99	1071.09
760.17	1048.15
760.35	1085.83
760.53	1096.48
760.71	1043.64
760.89	1054.29
761.07	1080.92
761.25	1095.25
761.43	1078.05
761.61	1071.91
761.79	1080.92
761.97	1072.32
762.15	1071.09
762.33	1091.16
762.51	1066.58
762.69	1080.92
762.87	1089.11
763.05	1067.40
763.23	1087.88
763.41	1064.12
763.59	1079.28
763.77	1073.14
763.95	1082.97
764.13	1066.58
764.31	1107.95
764.49	1074.36
764.67	1078.87
764.85	1060.03
765.03	1064.53
765.21	1072.32
765.38	1078.46
765.56	1080.10
765.74	1094.02
765.92	1069.04
766.10	1066.17
766.28	1037.50
766.46	1096.48
766.64	1071.09
766.82	1063.71
767.00	1064.12
767.18	1070.27
767.36	1091.98
767.54	1071.09
767.72	1078.46
767.90	1075.59
768.08	1077.64
768.26	1074.36
768.43	1092.39
768.61	1086.24
768.79	1071.50
768.97	1060.44
769.15	1054.29
769.33	1085.83
769.51	1083.38
769.69	1110.00
769.87	1083.38
770.05	1076.00
770.23	1083.79
770.40	1090.34
770.58	1086.24
770.76	1085.01
770.94	1052.25
771.12	1074.36
771.30	1079.69
771.48	1079.69
771.66	1081.74
771.84	1038.32
772.02	1075.18
772.19	1073.95
772.37	1064.53
772.55	1085.83
772.73	1087.88
772.91	1084.60
773.09	1101.81
773.27	1069.04
773.45	1093.21
773.63	1070.27
773.80	1036.27
773.98	1083.79
774.16	1096.89
774.34	1090.75
774.52	1091.57
774.70	1080.10
774.88	1042.42
775.05	1105.08
775.23	1100.99
775.41	1054.70
775.59	1099.76
775.77	1090.34
775.95	1071.09
776.13	1090.34
776.30	1089.52
776.48	1086.65
776.66	1078.05
776.84	1063.71
777.02	1072.73
777.20	1072.32
777.38	1108.77
777.55	1084.19
777.73	1094.84
777.91	1097.71
778.09	1061.67
778.27	1044.87
778.45	1080.92
778.62	1087.88
778.80	1044.87
778.98	1107.54
779.16	1096.89
779.34	1076.41
779.51	1057.98
779.69	1086.65
779.87	1073.14
780.05	1037.09
780.23	1070.27
780.41	1069.86
780.58	1058.80
780.76	1085.83
780.94	1073.14
781.12	1037.91
781.30	1085.01
781.47	1086.65
781.65	1042.83
781.83	1082.15
782.01	1064.53
782.19	1090.75
782.36	1083.79
782.54	1053.07
782.72	1066.17
782.90	1091.57
783.08	1100.99
783.25	1057.57
783.43	1088.29
783.61	1082.56
783.79	1065.35
783.96	1078.87
784.14	1054.70
784.32	1084.19
784.50	1064.53
784.68	1080.92
784.85	1066.17
785.03	1055.11
785.21	1088.70
785.39	1060.03
785.56	1108.36
785.74	1082.56
785.92	1092.39
786.10	1093.21
786.27	1073.14
786.45	1071.91
786.63	1097.30
786.81	1080.51
786.98	1078.46
787.16	1101.81
787.34	1071.91
787.52	1090.34
787.69	1073.95
787.87	1073.14
788.05	1081.33
788.23	1051.02
788.40	1053.88
788.58	1047.74
788.76	1073.14
788.94	1096.07
789.11	1062.90
789.29	1080.10
789.47	1094.02
789.64	1068.22
789.82	1072.32
790.00	1071.91
790.18	1056.34
790.35	1124.33
790.53	1099.35
790.71	1064.94
790.89	1076.41
791.06	1068.63
791.24	1092.39
791.42	1063.71
791.59	1094.02
791.77	1094.43
791.95	1076.41
792.12	1075.59
792.30	1095.66
792.48	1079.28
792.66	1099.76
792.83	1065.35
793.01	1071.09
793.19	1072.32
793.36	1046.92
793.54	1076.82
793.72	1078.05
793.89	1078.05
794.07	1103.86
794.25	1082.97
794.42	1082.97
794.60	1079.69
794.78	1070.27
794.95	1071.91
795.13	1079.69
795.31	1088.70
795.48	1084.19
795.66	1109.18
795.84	1075.18
796.01	1069.45
796.19	1056.34
796.37	1054.29
796.54	1075.18
796.72	1087.06
796.90	1091.16
797.07	1085.83
797.25	1069.86
797.43	1051.84
797.60	1087.06
797.78	1059.62
797.96	1060.03
798.13	1100.58
798.31	1075.18
798.49	1080.10
798.66	1096.07
798.84	1064.94
799.01	1096.48
799.19	1101.81
799.37	1082.97
799.54	1073.14
799.72	1053.88
799.90	1086.65
800.07	1062.08
800.25	1061.26
800.43	1064.53
800.60	1086.65
800.78	1082.56
800.95	1054.29
801.13	1076.82
801.31	1085.01
801.48	1037.09
801.66	1039.14
801.83	1063.71
802.01	1081.74
802.19	1071.50
802.36	1071.50
802.54	1086.65
802.71	1040.37
802.89	1062.90
803.07	1045.69
803.24	1050.61
803.42	1063.71
803.59	1091.57
803.77	1057.98
803.95	1089.11
804.12	1088.70
804.30	1090.75
804.47	1079.69
804.65	1089.93
804.82	1098.53
805.00	1074.36
805.18	1064.53
805.35	1065.76
805.53	1085.01
805.70	1072.73
805.88	1052.25
806.05	1088.70
806.23	1092.80
806.41	1071.50
806.58	1046.10
806.76	1078.87
806.93	1079.28
807.11	1042.83
807.28	1077.23
807.46	1092.80
807.64	1064.53
807.81	1090.75
807.99	1091.16
808.16	1058.39
808.34	1087.06
808.51	1073.14
808.69	1073.95
808.86	1069.45
809.04	1081.33
809.21	1049.79
809.39	1081.74
809.56	1051.43
809.74	1075.59
809.92	1068.63
810.09	1090.75
810.27	1087.06
810.44	1084.60
810.62	1060.85
810.79	1077.23
810.97	1072.32
811.14	1096.89
811.32	1062.90
811.49	1068.22
811.67	1093.21
811.84	1074.36
812.02	1053.07
812.19	1056.75
812.37	1083.38
812.54	1091.16
812.72	1075.59
812.89	1103.45
813.07	1050.61
813.24	1088.70
813.42	1070.68
813.59	1083.38
813.77	1087.06
813.94	1059.62
814.12	1063.71
814.29	1079.69
814.47	1059.62
814.64	1061.26
814.82	1083.38
814.99	1068.22
815.17	1112.46
815.34	1089.93
815.52	1062.08
815.69	1094.84
815.86	1072.32
816.04	1079.69
816.21	1073.95
816.39	1073.95
816.56	1090.34
816.74	1063.31
816.91	1073.95
817.09	1083.38
817.26	1082.97
817.44	1087.06
817.61	1075.59
817.79	1078.87
817.96	1051.84
818.13	1056.34
818.31	1072.32
818.48	1042.01
818.66	1053.48
818.83	1074.36
819.01	1046.92
819.18	1066.99
819.36	1051.43
819.53	1082.97
819.70	1084.19
819.88	1076.00
820.05	1068.63
820.23	1088.70
820.40	1068.63
820.58	1057.98
820.75	1087.06
820.92	1084.19
821.10	1079.69
821.27	1085.42
821.45	1071.50
821.62	1082.97
821.79	1119.83
821.97	1082.56
822.14	1068.22
822.32	1074.36
822.49	1055.11
822.66	1057.57
822.84	1062.49
823.01	1108.77
823.19	1085.01
823.36	1092.80
823.53	1078.87
823.71	1111.64
823.88	1054.29
824.06	1062.08
824.23	1075.18
824.40	1076.00
824.58	1060.03
824.75	1067.81
824.93	1081.33
825.10	1030.54
825.27	1090.34
825.45	1080.10
825.62	1064.53
825.79	1062.49
825.97	1053.88
826.14	1057.16
826.32	1082.56
826.49	1081.74
826.66	1079.69
826.84	1069.45
827.01	1073.14
827.18	1073.14
827.36	1073.55
827.53	1071.09
827.70	1066.58
827.88	1042.42
828.05	1081.33
828.22	1084.60
828.40	1074.36
828.57	1064.12
828.74	1062.49
828.92	1084.19
829.09	1076.00
829.27	1080.10
829.44	1055.93
829.61	1070.27
829.79	1103.04
829.96	1037.91
830.13	1052.25
830.30	1037.09
830.48	1099.35
830.65	1079.28
830.82	1055.93
831.00	1056.34
831.17	1090.34
831.34	1076.82
831.52	1111.23
831.69	1088.70
831.86	1055.11
832.04	1074.36
832.21	1083.79
832.38	1074.36
832.56	1040.37
832.73	1055.52
832.90	1073.14
833.07	1059.62
833.25	1078.87
833.42	1091.57
833.59	1096.07
833.77	1088.70
833.94	1056.75
834.11	1055.11
834.29	1035.45
834.46	1096.89
834.63	1069.04
834.80	1069.45
834.98	1049.79
835.15	1066.17
835.32	1057.57
835.49	1104.67
835.67	1055.11
835.84	1067.40
836.01	1060.85
836.19	1056.34
836.36	1051.43
836.53	1096.89
836.70	1089.93
836.88	1064.94
837.05	1082.15
837.22	1079.69
837.39	1068.63
837.57	1051.43
837.74	1042.83
837.91	1090.34
838.08	1066.17
838.26	1082.15
838.43	1087.88
838.60	1051.43
838.77	1047.74
838.95	1073.55
839.12	1045.69
839.29	1094.43
839.46	1057.98
839.64	1096.07
839.81	1076.82
839.98	1089.52
840.15	1085.42
840.32	1079.28
840.50	1084.60
840.67	1060.44
840.84	1059.21
841.01	1071.91
841.19	1073.14
841.36	1076.00
841.53	1091.57
841.70	1055.11
841.87	1064.12
842.05	1056.75
842.22	1078.05
842.39	1084.60
842.56	1097.30
842.73	1081.74
842.91	1051.84
843.08	1078.05
843.25	1070.27
843.42	1079.69
843.59	1065.35
843.77	1063.71
843.94	1066.58
844.11	1071.09
844.28	1035.04
844.45	1042.83
844.62	1042.83
844.80	1066.17
844.97	1071.09
845.14	1042.01
845.31	1091.98
845.48	1055.11
845.65	1081.74
845.83	1086.24
846.00	1090.34
846.17	1089.11
846.34	1054.70
846.51	1077.64
846.68	1067.81
846.86	1085.42
847.03	1057.16
847.20	1075.18
847.37	1078.46
847.54	1046.51
847.71	1098.53
847.89	1054.70
848.06	1088.70
848.23	1094.02
848.40	1062.08
848.57	1098.12
848.74	1059.62
848.91	1063.31
849.08	1057.57
849.26	1037.91
849.43	1096.48
849.60	1057.98
849.77	1047.33
849.94	1053.88
850.11	1094.43
850.28	1079.69
850.46	1047.33
850.63	1076.82
850.80	1051.84
850.97	1064.94
851.14	1066.58
851.31	1068.63
851.48	1082.97
851.65	1080.51
851.82	1066.17
852.00	1065.76
852.17	1054.70
852.34	1078.05
852.51	1080.92
852.68	1116.55
852.85	1080.92
853.02	1082.56
853.19	1062.49
853.36	1097.30
853.53	1061.26
853.70	1089.52
853.88	1103.86
854.05	1062.49
854.22	1053.48
854.39	1093.62
854.56	1073.95
854.73	1073.14
854.90	1092.80
855.07	1079.69
855.24	1072.73
855.41	1073.14
855.58	1058.80
855.75	1078.87
855.92	1083.79
856.09	1090.75
856.27	1069.45
856.44	1084.60
856.61	1081.74
856.78	1069.86
856.95	1068.22
857.12	1065.76
857.29	1066.58
857.46	1069.45
857.63	1082.15
857.80	1053.88
857.97	1082.15
858.14	1069.86
858.31	1058.39
858.48	1082.56
858.65	1041.19
858.82	1081.33
858.99	1094.02
859.16	1059.62
859.33	1075.59
859.50	1064.12
859.67	1091.16
859.84	1056.34
860.01	1066.58
860.18	1093.21
860.35	1064.53
860.52	1082.97
860.69	1058.39
860.86	1084.19
861.03	1046.92
861.20	1084.19
861.37	1051.02
861.54	1089.11
861.71	1047.74
861.88	1060.44
862.05	1064.53
862.22	1079.28
862.39	1075.18
862.56	1059.21
862.73	1069.86
862.90	1078.05
863.07	1069.86
863.24	1039.96
863.41	1068.22
863.58	1084.60
863.75	1069.04
863.92	1093.21
864.09	1074.36
864.26	1084.60
864.43	1092.39
864.60	1059.62
864.77	1068.63
864.94	1075.59
865.11	1069.45
865.28	1079.28
865.45	1078.46
865.62	1084.19
865.79	1073.14
865.96	1099.35
866.13	1091.16
866.30	1076.41
866.47	1098.94
866.64	1089.11
866.81	1053.88
866.98	1048.97
867.15	1064.53
867.31	1059.62
867.48	1066.99
867.65	1061.67
867.82	1056.34
867.99	1089.93
868.16	1070.68
868.33	1084.19
868.50	1061.67
868.67	1058.80
868.84	1108.36
869.01	1070.68
869.18	1068.63
869.35	1081.33
869.52	1042.01
869.68	1078.46
869.85	1062.49
870.02	1095.66
870.19	1068.22
870.36	1056.75
870.53	1072.32
870.70	1035.86
870.87	1068.22
871.04	1078.05
871.21	1086.24
871.38	1062.49
871.54	1046.92
871.71	1048.15
871.88	1073.14
872.05	1083.38
872.22	1054.70
872.39	1066.99
872.56	1076.41
872.73	1053.48
872.90	1078.46
873.06	1051.43
873.23	1082.15
873.40	1092.39
873.57	1076.82
873.74	1061.67
873.91	1061.67
874.08	1089.52
874.25	1069.45
874.41	1074.36
874.58	1082.56
874.75	1076.00
874.92	1061.26
875.09	1067.40
875.26	1077.23
875.43	1080.51
875.59	1064.53
875.76	1070.27
875.93	1055.52
876.10	1065.35
876.27	1098.94
876.44	1066.17
876.61	1047.74
876.77	1095.66
876.94	1072.73
877.11	1080.10
877.28	1053.88
877.45	1089.11
877.62	1083.79
877.78	1061.67
877.95	1071.09
878.12	1074.77
878.29	1048.15
878.46	1070.68
878.62	1055.52
878.79	1086.65
878.96	1045.69
879.13	1069.04
879.30	1046.10
879.47	1052.66
879.63	1052.66
879.80	1060.85
879.97	1036.68
880.14	1051.02
880.31	1070.27
880.47	1089.52
880.64	1056.34
880.81	1086.24
880.98	1049.79
881.15	1082.97
881.31	1075.59
881.48	1081.33
881.65	1060.03
881.82	1057.57
881.99	1076.00
882.15	1057.57
882.32	1077.23
882.49	1067.81
882.66	1087.47
882.82	1085.42
882.99	1087.88
883.16	1055.11
883.33	1085.83
883.49	1051.02
883.66	1089.93
883.83	1056.75
884.00	1085.42
884.17	1093.21
884.33	1070.68
884.50	1050.61
884.67	1072.32
884.84	1070.27
885.00	1042.01
885.17	1077.23
885.34	1042.83
885.51	1080.10
885.67	1085.01
885.84	1040.78
886.01	1070.68
886.18	1067.81
886.34	1061.67
886.51	1087.88
886.68	1057.98
886.84	1076.82
887.01	1072.73
887.18	1085.42
887.35	1068.22
887.51	1066.17
887.68	1061.26
887.85	1082.97
888.02	1064.94
888.18	1066.58
888.35	1051.43
888.52	1070.27
888.68	1066.58
>>>>>End Processed Spectral Data<<<<<
