# Supplementary material for: Design of a Novel Low Cost Point of Care Tampon (POCkeT) Colposcope for Use in Resource Limited Settings
Source: PLoS One. 2015 Sep 2;10(9):e0135869. doi: 10.1371/journal.pone.0135869 (PMC4557989; doi:10.1371/journal.pone.0135869)
Supplement: S1 File — A caption document for each sub-folder and file (S1 Detailed File Key) is found within the archive. Folder (S2) contains the set of raw images from quantitative imaging characterization between systems. Folder (S3) contains the CAD files for the custom circuit boards used in our POCkeT Colposcope. Folder (S4) contains the 3D CAD files for the probe handle and bill of materials. Folder (S5) contains the complete set of n = 5 replicate spectra files captured from each digital colposcope system. (ZIP) [file pone.0135869.s001.zip › S1 Supplementary Files/S5/S5 Spectra LO2-G-E.txt]

SpectraSuite Data File
++++++++++++++++++++++++++++++++++++
Date: Thu Oct 16 10:11:30 EDT 2014
User: cervix1
Dark Spectrum Present: No
Reference Spectrum Present: No
Number of Sampled Component Spectra: 1
Spectrometers: USB4E01788
Integration Time (usec): 12000 (USB4E01788)
Spectra Averaged: 5 (USB4E01788)
Boxcar Smoothing: 0 (USB4E01788)
Correct for Electrical Dark: No (USB4E01788)
Strobe/Lamp Enabled: No (USB4E01788)
Correct for Detector Non-linearity: No (USB4E01788)
Correct for Stray Light: No (USB4E01788)
Number of Pixels in Processed Spectrum: 3648
>>>>>Begin Processed Spectral Data<<<<<
178.07	1069.86
178.29	1069.86
178.50	1069.86
178.72	1034.63
178.94	1048.56
179.15	1062.08
179.37	1069.86
179.59	1105.08
179.81	1073.14
180.02	1064.12
180.24	1048.56
180.46	1065.35
180.67	1084.19
180.89	1076.41
181.11	1075.18
181.32	1069.45
181.54	1067.40
181.76	1055.11
181.97	1076.41
182.19	1079.28
182.41	1068.63
182.62	1057.57
182.84	1113.28
183.06	1070.68
183.27	1066.58
183.49	1093.62
183.71	1105.08
183.92	1058.80
184.14	1081.74
184.35	1072.73
184.57	1089.11
184.79	1059.21
185.00	1063.71
185.22	1094.43
185.44	1074.36
185.65	1097.71
185.87	1080.10
186.09	1076.00
186.30	1053.88
186.52	1098.94
186.74	1069.86
186.95	1060.44
187.17	1085.83
187.39	1089.93
187.60	1075.18
187.82	1077.64
188.03	1097.30
188.25	1069.86
188.47	1065.76
188.68	1091.98
188.90	1072.32
189.12	1074.77
189.33	1096.07
189.55	1074.36
189.77	1068.63
189.98	1091.16
190.20	1062.08
190.41	1093.21
190.63	1080.51
190.85	1093.62
191.06	1061.67
191.28	1093.62
191.50	1112.46
191.71	1057.98
191.93	1092.80
192.14	1073.95
192.36	1091.16
192.58	1102.22
192.79	1084.60
193.01	1059.62
193.23	1089.93
193.44	1095.25
193.66	1110.41
193.87	1063.71
194.09	1099.76
194.31	1055.93
194.52	1081.33
194.74	1104.67
194.96	1104.67
195.17	1089.93
195.39	1086.24
195.60	1060.44
195.82	1079.69
196.04	1079.69
196.25	1123.93
196.47	1107.13
196.68	1065.35
196.90	1064.94
197.12	1059.62
197.33	1067.40
197.55	1100.17
197.76	1098.53
197.98	1113.28
198.20	1082.97
198.41	1093.62
198.63	1066.17
198.84	1071.09
199.06	1076.00
199.28	1071.91
199.49	1093.21
199.71	1103.04
199.92	1091.57
200.14	1098.94
200.36	1058.39
200.57	1087.88
200.79	1098.12
201.00	1092.39
201.22	1100.58
201.43	1087.06
201.65	1065.76
201.87	1093.21
202.08	1071.09
202.30	1082.56
202.51	1082.97
202.73	1077.64
202.95	1084.60
203.16	1094.43
203.38	1075.59
203.59	1122.70
203.81	1097.71
204.02	1087.47
204.24	1095.66
204.46	1085.83
204.67	1046.51
204.89	1077.64
205.10	1066.58
205.32	1078.87
205.53	1079.69
205.75	1071.50
205.96	1076.00
206.18	1098.12
206.40	1072.73
206.61	1079.69
206.83	1076.41
207.04	1082.56
207.26	1044.87
207.47	1058.80
207.69	1088.70
207.91	1094.43
208.12	1079.69
208.34	1076.82
208.55	1060.44
208.77	1111.23
208.98	1043.24
209.20	1049.38
209.41	1080.10
209.63	1061.67
209.85	1075.59
210.06	1074.36
210.28	1082.15
210.49	1095.66
210.71	1076.82
210.92	1087.06
211.14	1027.26
211.35	1100.58
211.57	1118.19
211.78	1078.05
212.00	1065.35
212.21	1086.24
212.43	1058.80
212.65	1115.32
212.86	1074.77
213.08	1087.06
213.29	1064.53
213.51	1053.88
213.72	1089.93
213.94	1095.25
214.15	1073.14
214.37	1094.43
214.58	1062.49
214.80	1093.21
215.01	1058.39
215.23	1118.19
215.44	1105.90
215.66	1071.91
215.87	1102.22
216.09	1093.62
216.31	1096.07
216.52	1094.84
216.74	1057.16
216.95	1089.11
217.17	1080.51
217.38	1051.02
217.60	1098.94
217.81	1078.46
218.03	1063.71
218.24	1088.70
218.46	1107.13
218.67	1069.45
218.89	1101.40
219.10	1086.65
219.32	1087.47
219.53	1067.40
219.75	1087.88
219.96	1073.14
220.18	1108.36
220.39	1062.08
220.61	1113.69
220.82	1110.41
221.04	1118.60
221.25	1051.84
221.47	1049.79
221.68	1082.97
221.90	1108.77
222.11	1086.65
222.33	1070.27
222.54	1083.38
222.76	1075.18
222.97	1070.68
223.19	1049.79
223.40	1075.18
223.62	1085.01
223.83	1095.66
224.05	1112.46
224.26	1090.75
224.48	1099.35
224.69	1073.55
224.91	1083.38
225.12	1106.72
225.34	1077.23
225.55	1095.66
225.77	1087.06
225.98	1080.51
226.19	1084.60
226.41	1128.02
226.62	1070.27
226.84	1095.66
227.05	1088.29
227.27	1113.28
227.48	1078.87
227.70	1089.93
227.91	1053.88
228.13	1119.42
228.34	1085.42
228.56	1114.10
228.77	1082.97
228.99	1115.73
229.20	1096.48
229.42	1081.33
229.63	1101.40
229.84	1090.34
230.06	1082.97
230.27	1097.71
230.49	1059.21
230.70	1082.56
230.92	1069.45
231.13	1101.40
231.35	1092.39
231.56	1093.62
231.78	1089.52
231.99	1082.97
232.20	1102.22
232.42	1095.66
232.63	1048.97
232.85	1068.63
233.06	1098.12
233.28	1050.61
233.49	1066.17
233.71	1102.22
233.92	1080.51
234.13	1073.95
234.35	1095.25
234.56	1061.67
234.78	1091.16
234.99	1073.55
235.21	1078.87
235.42	1085.83
235.64	1062.90
235.85	1093.21
236.06	1079.69
236.28	1088.29
236.49	1097.71
236.71	1083.79
236.92	1071.09
237.14	1099.35
237.35	1102.22
237.56	1065.76
237.78	1090.75
237.99	1103.04
238.21	1106.72
238.42	1085.01
238.64	1073.55
238.85	1079.69
239.06	1082.56
239.28	1091.98
239.49	1104.67
239.71	1093.62
239.92	1088.70
240.13	1099.76
240.35	1085.83
240.56	1096.89
240.78	1109.59
240.99	1085.01
241.21	1079.69
241.42	1098.94
241.63	1086.65
241.85	1107.95
242.06	1101.81
242.28	1113.28
242.49	1087.88
242.70	1109.18
242.92	1097.30
243.13	1103.04
243.35	1077.64
243.56	1103.45
243.77	1100.99
243.99	1095.25
244.20	1082.15
244.42	1133.76
244.63	1095.25
244.84	1085.83
245.06	1081.74
245.27	1091.16
245.49	1085.42
245.70	1072.73
245.91	1092.80
246.13	1055.11
246.34	1080.92
246.55	1104.26
246.77	1090.75
246.98	1085.01
247.20	1079.28
247.41	1116.55
247.62	1089.93
247.84	1084.60
248.05	1069.45
248.27	1095.25
248.48	1091.16
248.69	1076.41
248.91	1062.90
249.12	1087.06
249.33	1077.64
249.55	1110.41
249.76	1089.93
249.98	1083.79
250.19	1114.50
250.40	1080.51
250.62	1094.43
250.83	1121.47
251.04	1110.82
251.26	1123.52
251.47	1107.95
251.68	1064.94
251.90	1087.88
252.11	1084.19
252.33	1096.48
252.54	1095.25
252.75	1110.41
252.97	1098.12
253.18	1093.62
253.39	1056.75
253.61	1128.84
253.82	1073.14
254.03	1106.31
254.25	1085.42
254.46	1070.68
254.67	1094.43
254.89	1079.28
255.10	1104.67
255.31	1067.81
255.53	1090.34
255.74	1106.72
255.96	1079.69
256.17	1097.71
256.38	1101.81
256.60	1120.24
256.81	1095.66
257.02	1073.95
257.24	1085.83
257.45	1094.43
257.66	1096.89
257.88	1120.65
258.09	1093.21
258.30	1110.00
258.52	1078.05
258.73	1100.58
258.94	1060.03
259.16	1102.22
259.37	1108.77
259.58	1094.02
259.80	1097.30
260.01	1071.91
260.22	1077.23
260.43	1083.79
260.65	1096.89
260.86	1091.98
261.07	1089.52
261.29	1105.90
261.50	1095.66
261.71	1082.97
261.93	1105.08
262.14	1091.16
262.35	1078.87
262.57	1089.11
262.78	1090.34
262.99	1079.28
263.21	1111.64
263.42	1091.16
263.63	1071.91
263.85	1086.24
264.06	1103.45
264.27	1081.33
264.48	1074.77
264.70	1103.86
264.91	1117.78
265.12	1094.02
265.34	1110.00
265.55	1120.65
265.76	1100.58
265.98	1072.32
266.19	1126.79
266.40	1055.93
266.61	1089.11
266.83	1090.75
267.04	1083.79
267.25	1081.74
267.47	1082.97
267.68	1091.57
267.89	1097.30
268.10	1079.28
268.32	1121.47
268.53	1088.29
268.74	1105.90
268.96	1130.89
269.17	1145.63
269.38	1096.89
269.59	1114.91
269.81	1095.25
270.02	1093.62
270.23	1060.85
270.45	1121.47
270.66	1123.52
270.87	1070.68
271.08	1103.45
271.30	1062.90
271.51	1114.91
271.72	1098.12
271.93	1108.77
272.15	1085.83
272.36	1101.40
272.57	1092.39
272.79	1096.07
273.00	1112.05
273.21	1086.24
273.42	1101.40
273.64	1087.47
273.85	1064.94
274.06	1089.52
274.27	1078.46
274.49	1104.26
274.70	1077.23
274.91	1094.02
275.12	1095.66
275.34	1107.13
275.55	1089.11
275.76	1097.30
275.97	1094.84
276.19	1080.10
276.40	1062.49
276.61	1114.50
276.82	1074.77
277.04	1076.41
277.25	1088.29
277.46	1102.22
277.67	1099.76
277.89	1091.98
278.10	1086.65
278.31	1086.24
278.52	1081.33
278.74	1079.69
278.95	1082.97
279.16	1078.46
279.37	1082.56
279.58	1094.43
279.80	1074.77
280.01	1089.93
280.22	1110.41
280.43	1073.95
280.65	1117.37
280.86	1082.56
281.07	1124.74
281.28	1084.60
281.50	1070.27
281.71	1098.94
281.92	1097.71
282.13	1088.70
282.34	1077.64
282.56	1072.32
282.77	1087.88
282.98	1090.34
283.19	1101.81
283.40	1073.55
283.62	1103.86
283.83	1071.50
284.04	1087.47
284.25	1081.74
284.47	1084.19
284.68	1115.32
284.89	1093.21
285.10	1110.82
285.31	1089.93
285.53	1103.04
285.74	1094.43
285.95	1081.33
286.16	1063.31
286.37	1080.10
286.59	1070.27
286.80	1124.74
287.01	1100.99
287.22	1073.55
287.43	1105.49
287.65	1078.05
287.86	1099.35
288.07	1095.66
288.28	1101.40
288.49	1082.56
288.71	1104.67
288.92	1134.57
289.13	1105.90
289.34	1093.62
289.55	1120.24
289.76	1093.62
289.98	1068.22
290.19	1084.19
290.40	1131.71
290.61	1075.59
290.82	1108.36
291.04	1096.89
291.25	1096.07
291.46	1083.38
291.67	1105.08
291.88	1096.07
292.09	1143.59
292.31	1076.41
292.52	1114.10
292.73	1111.64
292.94	1150.14
293.15	1097.71
293.36	1097.71
293.58	1100.99
293.79	1082.56
294.00	1112.87
294.21	1130.07
294.42	1104.26
294.63	1065.76
294.85	1112.05
295.06	1082.15
295.27	1146.04
295.48	1100.58
295.69	1117.78
295.90	1137.85
296.12	1070.27
296.33	1081.33
296.54	1106.72
296.75	1096.48
296.96	1076.41
297.17	1084.19
297.38	1102.63
297.60	1073.95
297.81	1101.40
298.02	1093.21
298.23	1088.29
298.44	1096.07
298.65	1099.76
298.86	1085.42
299.08	1101.40
299.29	1111.64
299.50	1076.00
299.71	1110.41
299.92	1085.42
300.13	1109.18
300.34	1110.00
300.55	1099.76
300.77	1089.11
300.98	1090.34
301.19	1084.19
301.40	1084.60
301.61	1100.99
301.82	1080.10
302.03	1098.94
302.25	1109.59
302.46	1082.56
302.67	1080.10
302.88	1105.08
303.09	1095.66
303.30	1083.38
303.51	1114.10
303.72	1088.70
303.93	1110.00
304.15	1089.11
304.36	1090.75
304.57	1091.16
304.78	1075.59
304.99	1089.93
305.20	1102.22
305.41	1098.94
305.62	1095.25
305.83	1102.63
306.05	1096.48
306.26	1091.98
306.47	1113.28
306.68	1110.41
306.89	1123.93
307.10	1097.30
307.31	1091.16
307.52	1105.49
307.73	1090.34
307.94	1102.63
308.16	1098.94
308.37	1080.51
308.58	1087.06
308.79	1096.48
309.00	1076.00
309.21	1094.02
309.42	1098.53
309.63	1076.00
309.84	1092.39
310.05	1099.76
310.26	1081.74
310.48	1090.34
310.69	1127.20
310.90	1128.43
311.11	1109.59
311.32	1097.71
311.53	1131.30
311.74	1080.51
311.95	1113.28
312.16	1091.57
312.37	1116.14
312.58	1077.23
312.79	1121.47
313.00	1085.42
313.21	1125.56
313.43	1072.32
313.64	1094.02
313.85	1108.36
314.06	1100.17
314.27	1107.54
314.48	1095.66
314.69	1103.04
314.90	1119.01
315.11	1121.47
315.32	1114.50
315.53	1100.58
315.74	1110.41
315.95	1083.79
316.16	1104.26
316.37	1107.13
316.58	1082.15
316.79	1110.82
317.01	1111.23
317.22	1105.90
317.43	1101.81
317.64	1071.50
317.85	1117.37
318.06	1107.54
318.27	1109.18
318.48	1100.99
318.69	1086.24
318.90	1123.93
319.11	1093.21
319.32	1076.41
319.53	1116.96
319.74	1079.28
319.95	1093.21
320.16	1094.43
320.37	1102.22
320.58	1106.31
320.79	1135.80
321.00	1078.05
321.21	1082.97
321.42	1063.71
321.63	1122.29
321.84	1081.33
322.05	1107.13
322.26	1141.54
322.47	1105.49
322.68	1105.08
322.90	1079.69
323.11	1119.01
323.32	1108.36
323.53	1136.21
323.74	1098.12
323.95	1090.75
324.16	1101.40
324.37	1100.17
324.58	1101.40
324.79	1074.36
325.00	1092.39
325.21	1082.56
325.42	1108.77
325.63	1089.93
325.84	1100.17
326.05	1095.25
326.26	1109.59
326.47	1105.49
326.68	1075.59
326.89	1109.18
327.10	1119.01
327.31	1121.06
327.52	1090.34
327.73	1116.55
327.94	1110.41
328.15	1117.37
328.36	1121.88
328.57	1107.13
328.78	1091.57
328.99	1085.83
329.20	1104.26
329.41	1102.63
329.62	1107.13
329.83	1094.43
330.04	1073.14
330.25	1100.17
330.46	1091.98
330.67	1110.41
330.87	1095.25
331.08	1073.95
331.29	1094.84
331.50	1080.51
331.71	1103.45
331.92	1086.24
332.13	1097.30
332.34	1124.33
332.55	1115.32
332.76	1123.52
332.97	1108.77
333.18	1114.09
333.39	1119.42
333.60	1065.76
333.81	1108.77
334.02	1094.84
334.23	1140.72
334.44	1113.28
334.65	1128.84
334.86	1109.59
335.07	1108.77
335.28	1089.52
335.49	1114.50
335.70	1098.53
335.91	1105.49
336.12	1089.93
336.33	1080.51
336.54	1114.10
336.74	1098.94
336.95	1104.67
337.16	1086.24
337.37	1110.82
337.58	1097.71
337.79	1120.24
338.00	1107.13
338.21	1125.15
338.42	1091.57
338.63	1112.46
338.84	1096.48
339.05	1146.86
339.26	1110.41
339.47	1125.15
339.68	1132.53
339.89	1113.69
340.10	1109.18
340.30	1127.61
340.51	1085.01
340.72	1131.71
340.93	1095.66
341.14	1110.82
341.35	1135.80
341.56	1134.98
341.77	1129.25
341.98	1123.93
342.19	1072.73
342.40	1114.50
342.61	1117.37
342.82	1138.26
343.02	1096.48
343.23	1099.35
343.44	1093.62
343.65	1085.83
343.86	1102.22
344.07	1105.08
344.28	1112.05
344.49	1087.47
344.70	1116.96
344.91	1094.43
345.12	1092.80
345.32	1107.13
345.53	1109.59
345.74	1116.14
345.95	1100.99
346.16	1114.10
346.37	1124.33
346.58	1118.19
346.79	1130.07
347.00	1124.33
347.21	1132.53
347.41	1086.24
347.62	1103.86
347.83	1128.84
348.04	1114.91
348.25	1100.17
348.46	1103.04
348.67	1087.47
348.88	1111.64
349.09	1072.73
349.29	1134.98
349.50	1076.41
349.71	1107.13
349.92	1100.99
350.13	1123.11
350.34	1131.30
350.55	1149.32
350.76	1133.76
350.97	1087.88
351.17	1104.26
351.38	1071.91
351.59	1096.07
351.80	1082.15
352.01	1122.70
352.22	1098.53
352.43	1084.19
352.63	1114.91
352.84	1098.94
353.05	1136.62
353.26	1125.56
353.47	1111.23
353.68	1092.39
353.89	1137.03
354.10	1097.71
354.30	1092.39
354.51	1092.39
354.72	1114.50
354.93	1123.52
355.14	1118.19
355.35	1092.39
355.55	1107.13
355.76	1091.98
355.97	1101.40
356.18	1097.30
356.39	1139.49
356.60	1070.27
356.81	1121.88
357.01	1088.29
357.22	1110.00
357.43	1124.74
357.64	1101.40
357.85	1107.54
358.06	1139.90
358.26	1084.19
358.47	1105.49
358.68	1110.41
358.89	1103.04
359.10	1119.01
359.31	1128.84
359.51	1132.53
359.72	1088.29
359.93	1123.11
360.14	1133.35
360.35	1116.96
360.56	1125.56
360.76	1104.67
360.97	1124.33
361.18	1124.33
361.39	1123.93
361.60	1108.77
361.81	1154.64
362.01	1130.07
362.22	1132.94
362.43	1109.18
362.64	1132.53
362.85	1096.48
363.05	1152.19
363.26	1133.76
363.47	1107.13
363.68	1111.64
363.89	1136.21
364.09	1135.80
364.30	1100.58
364.51	1110.00
364.72	1134.98
364.93	1098.53
365.13	1124.33
365.34	1126.79
365.55	1098.53
365.76	1092.80
365.97	1150.55
366.17	1110.00
366.38	1116.96
366.59	1127.61
366.80	1135.39
367.01	1119.83
367.21	1103.04
367.42	1129.25
367.63	1110.00
367.84	1110.41
368.05	1112.87
368.25	1110.00
368.46	1132.94
368.67	1106.31
368.88	1124.33
369.08	1126.79
369.29	1094.84
369.50	1111.23
369.71	1129.66
369.92	1089.52
370.12	1119.42
370.33	1141.54
370.54	1105.08
370.75	1128.43
370.95	1108.77
371.16	1126.79
371.37	1128.84
371.58	1104.67
371.78	1128.02
371.99	1079.69
372.20	1104.26
372.41	1116.55
372.61	1107.54
372.82	1141.95
373.03	1116.14
373.24	1126.79
373.45	1110.82
373.65	1107.13
373.86	1110.00
374.07	1112.87
374.28	1125.56
374.48	1108.36
374.69	1097.30
374.90	1123.93
375.11	1139.49
375.31	1115.73
375.52	1113.69
375.73	1108.36
375.93	1119.83
376.14	1122.70
376.35	1162.02
376.56	1098.53
376.76	1092.39
376.97	1087.88
377.18	1106.72
377.39	1111.64
377.59	1132.12
377.80	1141.95
378.01	1157.10
378.22	1146.86
378.42	1119.01
378.63	1125.15
378.84	1131.71
379.04	1133.76
379.25	1114.91
379.46	1125.97
379.67	1131.30
379.87	1118.60
380.08	1090.75
380.29	1134.17
380.50	1123.11
380.70	1103.45
380.91	1132.53
381.12	1121.06
381.32	1100.17
381.53	1131.71
381.74	1155.05
381.95	1134.98
382.15	1150.14
382.36	1090.34
382.57	1164.07
382.77	1142.77
382.98	1145.63
383.19	1126.79
383.39	1141.95
383.60	1116.14
383.81	1133.35
384.02	1126.79
384.22	1100.58
384.43	1154.24
384.64	1122.70
384.84	1108.36
385.05	1117.78
385.26	1119.42
385.46	1128.84
385.67	1105.49
385.88	1114.50
386.08	1154.24
386.29	1157.92
386.50	1137.85
386.70	1109.59
386.91	1114.09
387.12	1139.90
387.33	1123.93
387.53	1129.66
387.74	1136.62
387.95	1123.11
388.15	1115.73
388.36	1174.31
388.57	1145.22
388.77	1152.60
388.98	1132.12
389.19	1160.79
389.39	1137.44
389.60	1129.66
389.81	1155.87
390.01	1145.22
390.22	1147.68
390.43	1166.11
390.63	1156.28
390.84	1138.67
391.05	1154.64
391.25	1134.17
391.46	1144.00
391.67	1157.10
391.87	1139.49
392.08	1150.14
392.28	1116.96
392.49	1120.24
392.70	1165.70
392.90	1116.55
393.11	1135.39
393.32	1151.78
393.52	1137.85
393.73	1152.19
393.94	1133.76
394.14	1133.76
394.35	1143.59
394.56	1119.83
394.76	1139.08
394.97	1127.61
395.17	1128.02
395.38	1145.22
395.59	1137.44
395.79	1146.04
396.00	1133.76
396.21	1116.96
396.41	1111.64
396.62	1121.06
396.83	1142.36
397.03	1137.85
397.24	1145.63
397.44	1133.35
397.65	1150.55
397.86	1130.48
398.06	1137.85
398.27	1141.13
398.47	1138.67
398.68	1136.21
398.89	1129.66
399.09	1120.65
399.30	1133.76
399.51	1140.72
399.71	1143.59
399.92	1181.68
400.12	1144.81
400.33	1144.40
400.54	1186.18
400.74	1149.32
400.95	1157.10
401.15	1165.70
401.36	1158.33
401.57	1159.15
401.77	1142.77
401.98	1144.00
402.18	1139.49
402.39	1159.56
402.60	1142.77
402.80	1174.31
403.01	1158.33
403.21	1147.27
403.42	1113.28
403.63	1129.25
403.83	1149.73
404.04	1146.04
404.24	1144.81
404.45	1162.84
404.65	1148.91
404.86	1169.39
405.07	1188.23
405.27	1130.89
405.48	1141.54
405.68	1173.49
405.89	1138.67
406.10	1174.31
406.30	1161.61
406.51	1161.20
406.71	1165.70
406.92	1130.89
407.12	1171.85
407.33	1157.10
407.53	1156.28
407.74	1117.37
407.95	1165.70
408.15	1162.02
408.36	1152.19
408.56	1155.05
408.77	1160.38
408.97	1153.01
409.18	1189.05
409.39	1195.19
409.59	1155.05
409.80	1171.44
410.00	1140.72
410.21	1182.09
410.41	1174.71
410.62	1171.44
410.82	1164.48
411.03	1171.03
411.23	1176.35
411.44	1189.87
411.65	1173.08
411.85	1188.23
412.06	1147.68
412.26	1167.75
412.47	1174.71
412.67	1166.11
412.88	1141.54
413.08	1162.43
413.29	1182.09
413.49	1191.10
413.70	1162.43
413.90	1184.55
414.11	1214.04
414.31	1183.32
414.52	1150.14
414.73	1177.58
414.93	1173.08
415.14	1133.35
415.34	1169.39
415.55	1194.38
415.75	1202.16
415.96	1237.79
416.16	1198.47
416.37	1189.46
416.57	1233.70
416.78	1187.00
416.98	1195.19
417.19	1194.78
417.39	1218.13
417.60	1187.82
417.80	1207.89
418.01	1203.39
418.21	1220.18
418.42	1214.04
418.62	1213.63
418.83	1225.50
419.03	1205.02
419.24	1199.29
419.44	1231.65
419.65	1247.21
419.85	1217.31
420.06	1250.49
420.26	1235.33
420.47	1220.18
420.67	1274.25
420.88	1253.36
421.08	1254.59
421.29	1277.93
421.49	1249.67
421.70	1257.86
421.90	1277.52
422.11	1258.68
422.31	1289.81
422.52	1286.53
422.72	1316.02
422.93	1298.82
423.13	1338.96
423.34	1280.39
423.54	1280.80
423.74	1298.41
423.95	1330.36
424.15	1336.91
424.36	1340.19
424.56	1322.58
424.77	1358.21
424.97	1386.88
425.18	1372.96
425.38	1391.39
425.59	1393.85
425.79	1373.78
426.00	1378.69
426.20	1408.18
426.40	1394.67
426.61	1384.43
426.81	1423.34
427.02	1429.48
427.22	1456.92
427.43	1446.69
427.63	1431.53
427.84	1442.18
428.04	1480.68
428.25	1488.87
428.45	1558.50
428.65	1532.70
428.86	1524.92
429.06	1571.61
429.27	1563.83
429.47	1538.43
429.68	1574.89
429.88	1588.81
430.09	1585.54
430.29	1647.39
430.49	1609.29
430.70	1649.43
430.90	1652.71
431.11	1693.26
431.31	1727.26
431.52	1701.86
431.72	1778.05
431.92	1791.97
432.13	1762.07
432.33	1809.99
432.54	1779.28
432.74	1798.53
432.94	1847.27
433.15	1856.69
433.35	1782.55
433.56	1915.67
433.76	1905.43
433.97	1900.11
434.17	1953.35
434.37	2013.15
434.58	1991.04
434.78	2028.72
434.99	2041.01
435.19	2102.85
435.39	2130.30
435.60	2203.20
435.80	2192.15
436.01	2222.05
436.21	2279.39
436.41	2358.44
436.62	2316.25
436.82	2329.36
437.03	2339.19
437.23	2464.53
437.43	2431.76
437.64	2408.00
437.84	2493.20
438.05	2497.29
438.25	2534.98
438.45	2602.56
438.66	2666.05
438.86	2768.03
439.06	2641.06
439.27	2718.88
439.47	2772.95
439.68	2808.58
439.88	2961.77
440.08	2856.10
440.29	2969.15
440.49	3012.97
440.69	3083.01
440.90	3127.25
441.10	3160.43
441.31	3239.48
441.51	3260.37
441.71	3345.97
441.92	3343.51
442.12	3286.17
442.32	3583.13
442.53	3582.31
442.73	3592.55
442.94	3716.24
443.14	3803.49
443.34	3730.58
443.55	3837.07
443.75	3703.55
443.95	3875.17
444.16	4018.93
444.36	4078.32
444.56	4131.57
444.77	4136.90
444.97	4216.36
445.17	4429.76
445.38	4684.93
445.58	4520.69
445.78	4575.98
445.99	4600.97
446.19	4485.87
446.39	4959.36
446.60	4945.43
446.80	4972.06
447.00	5181.77
447.21	5080.19
447.41	5150.23
447.61	5224.78
447.82	5642.97
448.02	5650.35
448.22	5874.80
448.43	5919.45
448.63	6018.98
448.83	6047.24
449.04	6116.05
449.24	5978.02
449.44	6454.79
449.65	6619.85
449.85	6869.30
450.05	6621.90
450.26	6527.29
450.46	6614.94
450.66	6750.92
450.87	6803.76
451.07	7150.69
451.27	7587.72
451.47	7728.21
451.68	7893.28
451.88	8269.70
452.08	8472.04
452.29	8883.68
452.49	8694.86
452.69	9115.51
452.90	9213.81
453.10	9500.94
453.30	9667.23
453.51	9416.15
453.71	9385.02
453.91	10772.32
454.11	10148.50
454.32	10749.79
454.52	10487.65
454.72	10461.02
454.93	10536.39
455.13	11251.13
455.33	11636.15
455.53	11485.42
455.74	11854.05
455.94	12425.85
456.14	12468.03
456.35	13528.06
456.55	13248.72
456.75	13107.41
456.95	12699.45
457.16	13881.95
457.36	14970.24
457.56	15673.92
457.76	15536.30
457.97	16683.16
458.17	16246.95
458.37	17297.14
458.57	17254.14
458.78	16437.82
458.98	15864.39
459.18	16740.10
459.39	17839.45
459.59	19203.39
459.79	18153.60
459.99	19076.01
460.20	19752.66
460.40	19007.61
460.60	20552.60
460.80	22284.36
461.01	21839.95
461.21	21391.03
461.41	22937.25
461.61	23171.13
461.82	22183.60
462.02	22634.97
462.22	23525.02
462.42	24122.20
462.63	25307.98
462.83	25378.43
463.03	25184.69
463.23	25441.10
463.43	25529.16
463.64	28869.40
463.84	27615.63
464.04	27172.04
464.24	28406.15
464.45	28035.05
464.65	29060.68
464.85	28410.65
465.05	31023.04
465.26	31546.50
465.46	30748.61
465.66	31200.39
465.86	31732.87
466.06	32037.19
466.27	31353.99
466.47	31854.52
466.67	33006.29
466.87	34052.40
467.08	33183.65
467.28	33877.09
467.48	34510.32
467.68	34259.65
467.88	36652.50
468.09	37465.13
468.29	36885.97
468.49	37176.78
468.69	37717.44
468.89	38588.24
469.10	37773.55
469.30	37380.75
469.50	36922.83
469.70	39630.65
469.90	39013.40
470.11	37512.64
470.31	37959.10
470.51	40422.81
470.71	39862.07
470.91	39416.84
471.11	39952.18
471.32	40349.49
471.52	40915.14
471.72	39711.34
471.92	38077.88
472.12	39506.14
472.33	40161.49
472.53	40434.28
472.73	40948.32
472.93	41532.40
473.13	40034.10
473.33	41201.44
473.54	41266.57
473.74	41212.91
473.94	41571.72
474.14	41068.33
474.34	40526.43
474.55	41241.99
474.75	43011.44
474.95	41272.30
475.15	41489.39
475.35	41909.63
475.55	42221.33
475.75	41953.05
475.96	42692.78
476.16	41661.01
476.36	41367.74
476.56	41610.22
476.76	41729.82
476.96	41281.73
477.17	41758.90
477.37	39970.21
477.57	40400.28
477.77	40271.67
477.97	41110.92
478.17	40893.02
478.37	41023.68
478.58	40847.15
478.78	42593.24
478.98	40963.88
479.18	40557.97
479.38	41211.28
479.58	40356.04
479.78	40227.84
479.99	39921.87
480.19	40092.67
480.39	40014.03
480.59	40409.29
480.79	40256.92
480.99	40131.59
481.19	39179.28
481.39	38520.65
481.60	40032.46
481.80	39023.23
482.00	40006.25
482.20	39176.00
482.40	39416.03
482.60	39692.91
482.80	39846.51
483.00	39857.57
483.20	39115.79
483.41	39348.44
483.61	39658.91
483.81	39950.55
484.01	39978.40
484.21	39638.03
484.41	38971.62
484.61	39027.32
484.81	39293.56
485.01	39281.68
485.22	39186.24
485.42	39536.04
485.62	39448.79
485.82	38481.33
486.02	38743.47
486.22	37803.86
486.42	38024.23
486.62	37907.90
486.82	38650.50
487.02	38933.11
487.22	38795.08
487.43	38281.45
487.63	38270.80
487.83	38070.10
488.03	37953.37
488.23	37961.15
488.43	37672.39
488.63	38058.63
488.83	37978.76
489.03	37129.67
489.23	36850.33
489.43	36903.17
489.63	36692.23
489.83	36223.24
490.04	36564.84
490.24	36009.43
490.44	35525.29
490.64	35770.23
490.84	35996.33
491.04	35654.73
491.24	35406.10
491.44	35026.00
491.64	34607.40
491.84	34251.05
492.04	34596.34
492.24	34151.52
492.44	33919.28
492.64	34495.99
492.84	34205.17
493.04	33371.24
493.24	33105.41
493.45	33136.54
493.65	32846.96
493.85	32444.33
494.05	32577.86
494.25	31867.62
494.45	31690.68
494.65	31375.70
494.85	31388.40
495.05	31147.56
495.25	31198.35
495.45	31349.49
495.65	30632.29
495.85	30775.65
496.05	29881.09
496.25	30498.76
496.45	29623.05
496.65	29759.03
496.85	29301.11
497.05	29686.95
497.25	29306.84
497.45	29354.36
497.65	28850.15
497.85	28717.44
498.05	28546.64
498.25	28534.76
498.45	28911.99
498.65	28295.97
498.85	28298.83
499.05	27855.65
499.25	28192.75
499.45	28132.13
499.65	27752.02
499.85	27659.46
500.05	27467.77
500.25	27775.37
500.45	27650.85
500.65	27545.18
500.85	27511.59
501.05	27068.82
501.25	27073.74
501.45	26959.05
501.65	26710.43
501.85	26930.38
502.05	26883.69
502.25	26773.51
502.45	26692.41
502.65	26576.08
502.85	26714.11
503.05	26471.63
503.25	26547.00
503.45	26345.89
503.65	26348.35
503.85	26267.25
504.05	26004.70
504.25	26275.85
504.45	25983.40
504.65	25943.67
504.85	25668.42
505.05	26114.47
505.25	26370.06
505.45	26055.49
505.65	25825.30
505.85	25742.97
506.05	25701.19
506.25	25673.75
506.45	25531.62
506.65	25730.68
506.85	25593.06
507.05	25484.10
507.25	25670.88
507.45	25617.63
507.65	25640.16
507.85	25586.91
508.04	25518.10
508.24	25246.95
508.44	25452.16
508.64	25387.85
508.84	25361.64
509.04	25733.14
509.24	25564.79
509.44	25670.88
509.64	25761.40
509.84	25583.23
510.04	25854.38
510.24	25701.19
510.44	25951.45
510.64	25689.31
510.84	26103.41
511.04	25994.46
511.24	26097.68
511.43	25973.16
511.63	25885.10
511.83	26144.37
512.03	26207.45
512.23	26168.94
512.43	26149.69
512.63	26388.08
512.83	26459.76
513.03	26306.57
513.23	26743.60
513.43	27117.97
513.63	26775.14
513.83	26778.83
514.02	26605.98
514.22	27110.19
514.42	27033.19
514.62	27270.34
514.82	27183.10
515.02	27378.48
515.22	27741.78
515.42	27764.72
515.62	27763.08
515.82	27995.32
516.02	27770.46
516.21	27935.93
516.41	28247.63
516.61	28338.15
516.81	28567.12
517.01	28504.86
517.21	28665.42
517.41	29077.06
517.61	28733.41
517.81	29245.81
518.00	29590.69
518.20	29844.64
518.40	29692.68
518.60	29816.38
518.80	29885.60
519.00	30316.08
519.20	30530.30
519.40	30789.57
519.60	30957.51
519.79	30595.42
519.99	30697.00
520.19	30929.24
520.39	31179.10
520.59	31515.37
520.79	31844.69
520.99	31825.84
521.18	32206.77
521.38	32041.29
521.58	32421.39
521.78	32414.84
521.98	32632.33
522.18	33259.01
522.38	33502.72
522.58	33478.96
522.77	33416.71
522.97	34180.19
523.17	33968.02
523.37	33747.66
523.57	34276.85
523.77	34150.70
523.96	34131.86
524.16	34397.68
524.36	34286.68
524.56	34663.51
524.76	34440.28
524.96	34993.23
525.16	34983.40
525.35	34973.16
525.55	35344.25
525.75	35458.94
525.95	35204.58
526.15	35482.70
526.35	35932.02
526.54	35768.59
526.74	35815.70
526.94	36245.77
527.14	36286.73
527.34	36450.16
527.54	36654.54
527.73	36944.95
527.93	36777.42
528.13	37087.89
528.33	37132.54
528.53	37291.46
528.72	37660.92
528.92	37992.69
529.12	37844.41
529.32	38380.98
529.52	38400.64
529.72	38476.42
529.91	38443.24
530.11	38757.40
530.31	38899.12
530.51	39051.08
530.71	38889.29
530.90	39034.69
531.10	38782.38
531.30	39756.81
531.50	39447.97
531.70	39839.96
531.89	39922.28
532.09	39864.12
532.29	40057.86
532.49	40149.20
532.69	39643.76
532.88	39764.59
533.08	40250.37
533.28	39860.84
533.48	40106.19
533.67	40859.02
533.87	40577.22
534.07	39880.51
534.27	40136.91
534.47	40081.21
534.66	40229.07
534.86	40750.07
535.06	40463.77
535.26	40868.04
535.45	40719.76
535.65	40844.69
535.85	40819.29
536.05	41351.36
536.24	40963.88
536.44	40631.29
536.64	41180.15
536.84	40830.76
537.04	41373.06
537.23	41474.64
537.43	41277.63
537.63	41014.26
537.83	41024.09
538.02	41618.00
538.22	41624.56
538.42	41150.66
538.62	41237.90
538.81	41507.82
539.01	41478.74
539.21	41475.46
539.41	41328.01
539.60	41466.86
539.80	41059.73
540.00	41234.21
540.20	40780.79
540.39	41760.54
540.59	41304.66
540.79	41556.15
540.98	41323.50
541.18	41462.77
541.38	41612.27
541.58	41632.34
541.77	41160.49
541.97	41119.94
542.17	41492.67
542.37	41541.82
542.56	41010.98
542.76	41475.46
542.96	41473.42
543.15	41070.78
543.35	41420.58
543.55	41336.61
543.75	41453.35
543.94	41337.02
544.14	41087.17
544.34	41237.08
544.53	41288.69
544.73	40923.33
544.93	41171.13
545.13	40895.07
545.32	40975.76
545.52	40814.79
545.72	40855.34
545.91	40734.92
546.11	40654.23
546.31	40916.78
546.50	40907.36
546.70	40451.07
546.90	40491.21
547.10	40287.64
547.29	40668.97
547.49	40446.97
547.69	40672.66
547.88	39860.43
548.08	40091.86
548.28	39814.56
548.47	40090.22
548.67	39971.84
548.87	40260.61
549.06	39945.22
549.26	39658.10
549.46	39685.13
549.65	39944.81
549.85	39989.87
550.05	39166.17
550.24	39298.06
550.44	39437.32
550.64	39057.22
550.83	39219.01
551.03	39384.08
551.23	39019.54
551.42	39112.52
551.62	38597.25
551.82	38691.04
552.01	38558.34
552.21	38220.42
552.41	38011.94
552.60	38013.58
552.80	37976.71
553.00	37697.78
553.19	37530.26
553.39	37592.10
553.59	37340.61
553.78	37559.34
553.98	37678.94
554.18	37164.90
554.37	37291.87
554.57	37468.00
554.76	37357.41
554.96	37216.10
555.16	37243.95
555.35	37287.37
555.55	36821.25
555.75	37401.23
555.94	36958.46
556.14	36969.93
556.34	36825.35
556.53	36686.49
556.73	36502.59
556.92	36295.33
557.12	36202.76
557.32	36564.02
557.51	36120.43
557.71	36300.25
557.91	36299.02
558.10	36192.52
558.30	36005.34
558.49	35759.58
558.69	35558.47
558.89	35447.06
559.08	35141.10
559.28	35057.13
559.47	34770.41
559.67	35001.42
559.87	35115.29
560.06	34679.48
560.26	34479.19
560.45	34277.67
560.65	34595.93
560.85	34215.82
561.04	34131.86
561.24	34262.93
561.43	34195.75
561.63	34305.11
561.83	33841.86
562.02	33764.04
562.22	33771.00
562.41	33982.36
562.61	33353.22
562.81	33419.57
563.00	33643.62
563.20	33458.48
563.39	33374.11
563.59	33215.19
563.78	32972.30
563.98	33181.19
564.18	32977.62
564.37	33075.51
564.57	32372.65
564.76	32568.44
564.96	32717.53
565.15	32544.68
565.35	32795.35
565.55	32162.53
565.74	31992.14
565.94	32100.27
566.13	31751.30
566.33	31969.61
566.52	31708.29
566.72	31424.44
566.91	31435.50
567.11	31762.36
567.31	31362.18
567.50	31159.43
567.70	30927.20
567.89	30965.29
568.09	30657.27
568.28	30698.64
568.48	30774.42
568.67	30340.25
568.87	30644.58
569.06	30337.79
569.26	30203.85
569.46	30026.09
569.65	30099.00
569.85	30089.99
570.04	29528.02
570.24	29568.16
570.43	29582.91
570.63	29300.29
570.82	29270.39
571.02	29246.63
571.21	29186.42
571.41	28995.14
571.60	28757.17
571.80	28875.95
571.99	28694.91
572.19	28497.08
572.38	28440.14
572.58	28133.77
572.77	28311.53
572.97	28319.72
573.16	27716.39
573.36	27716.39
573.55	27643.07
573.75	27560.33
573.94	27768.41
574.14	27321.13
574.33	27499.71
574.53	27288.36
574.72	27045.88
574.92	27012.30
575.11	26641.62
575.31	26591.65
575.50	26897.20
575.70	26607.62
575.89	26303.29
576.09	26315.99
576.28	26451.56
576.48	26187.79
576.67	26024.36
576.87	25858.88
577.06	25714.30
577.26	25659.41
577.45	25513.59
577.65	25168.72
577.84	25429.63
578.04	25450.11
578.23	25161.75
578.43	25101.54
578.62	24700.55
578.82	24815.65
579.01	24592.42
579.21	24677.20
579.40	24469.54
579.59	24314.71
579.79	24026.77
579.98	23912.08
580.18	23784.29
580.37	23803.54
580.57	23509.86
580.76	23481.60
580.96	23313.67
581.15	23034.73
581.35	22663.64
581.54	22861.88
581.74	22746.38
581.93	22642.75
582.12	22594.42
582.32	22582.54
582.51	22449.01
582.71	22508.41
582.90	22148.78
583.10	22171.31
583.29	22086.93
583.48	21816.60
583.68	21685.12
583.87	21564.70
584.07	21813.32
584.26	21460.25
584.46	21220.23
584.65	21138.31
584.84	21124.80
585.04	21029.36
585.23	20912.22
585.43	20771.32
585.62	20729.54
585.82	20358.45
586.01	20516.14
586.20	20302.74
586.40	20220.01
586.59	20163.07
586.79	19954.18
586.98	19689.58
587.18	19635.92
587.37	19753.07
587.56	19264.83
587.76	19503.63
587.95	19027.27
588.15	19288.59
588.34	18970.74
588.53	18866.30
588.73	18785.20
588.92	18549.27
589.12	18500.53
589.31	18427.21
589.50	18283.45
589.70	18280.99
589.89	18071.69
590.08	18013.93
590.28	17791.52
590.47	17812.00
590.67	17431.49
590.86	17470.81
591.05	17311.07
591.25	17109.14
591.44	16988.31
591.64	16937.52
591.83	16846.18
592.02	16783.51
592.22	16741.33
592.41	16520.55
592.60	16495.98
592.80	16215.00
592.99	16275.62
593.18	16199.43
593.38	16052.80
593.57	15916.81
593.77	15728.40
593.96	15701.78
594.15	15635.42
594.35	15379.43
594.54	15333.55
594.73	15145.55
594.93	15052.16
595.12	14908.39
595.31	14785.92
595.51	14817.05
595.70	14744.97
595.89	14530.34
596.09	14399.27
596.28	14306.70
596.47	14166.21
596.67	14201.43
596.86	13791.43
597.06	13985.17
597.25	13820.51
597.44	13698.86
597.64	13562.06
597.83	13451.88
598.02	13265.51
598.22	13157.79
598.41	13130.35
598.60	12919.00
598.79	12907.12
598.99	12897.70
599.18	12788.34
599.37	12565.11
599.57	12415.61
599.76	12376.69
599.95	12126.84
600.15	12248.49
600.34	12024.44
600.53	11987.17
600.73	11835.21
600.92	11715.20
601.11	11753.29
601.31	11584.54
601.50	11405.55
601.69	11431.76
601.88	11358.85
602.08	11244.58
602.27	11050.02
602.46	11013.16
602.66	10920.18
602.85	10759.62
603.04	10802.22
603.24	10559.33
603.43	10597.83
603.62	10481.91
603.81	10328.73
604.01	10193.97
604.20	10179.22
604.39	10047.33
604.59	10002.28
604.78	9933.06
604.97	9835.17
605.16	9774.95
605.36	9547.22
605.55	9496.84
605.74	9463.25
605.94	9303.92
606.13	9278.12
606.32	9241.25
606.51	9192.10
606.71	9076.60
606.90	9019.25
607.09	8869.34
607.28	8799.30
607.48	8780.05
607.67	8667.41
607.86	8566.65
608.05	8489.65
608.25	8321.72
608.44	8278.30
608.63	8150.92
608.82	8125.52
609.02	8093.98
609.21	8003.87
609.40	8004.28
609.59	7794.57
609.79	7786.79
609.98	7684.80
610.17	7623.77
610.36	7513.59
610.56	7475.91
610.75	7388.25
610.94	7267.83
611.13	7210.49
611.33	7128.98
611.52	7122.84
611.71	7079.83
611.90	6983.16
612.09	6867.66
612.29	6801.30
612.48	6732.90
612.67	6653.44
612.86	6540.80
613.06	6535.07
613.25	6496.16
613.44	6439.63
613.63	6372.87
613.82	6263.10
614.02	6304.88
614.21	6257.77
614.40	6177.90
614.59	6042.33
614.78	6073.87
614.98	6020.62
615.17	5931.33
615.36	5863.33
615.55	5804.35
615.74	5811.32
615.94	5787.56
616.13	5682.29
616.32	5631.91
616.51	5515.18
616.70	5642.15
616.90	5455.79
617.09	5567.20
617.28	5408.69
617.47	5368.55
617.66	5336.19
617.86	5399.26
618.05	5258.77
618.24	5219.45
618.43	5218.63
618.62	5171.12
618.81	5048.65
619.01	5052.34
619.20	4968.37
619.39	4957.31
619.58	4980.66
619.77	4902.43
619.96	4878.26
620.16	4895.05
620.35	4840.99
620.54	4775.04
620.73	4789.79
620.92	4735.31
621.11	4707.87
621.31	4727.12
621.50	4662.41
621.69	4629.23
621.88	4476.45
622.07	4541.17
622.26	4476.45
622.46	4501.84
622.65	4469.08
622.84	4417.88
623.03	4349.89
623.22	4358.08
623.41	4335.14
623.60	4278.62
623.80	4187.69
623.99	4211.85
624.18	4207.76
624.37	4126.25
624.56	4114.37
624.75	4148.78
624.94	3977.56
625.13	4063.17
625.33	3984.53
625.52	3939.47
625.71	3888.27
625.90	3873.53
626.09	3807.17
626.28	3867.79
626.47	3813.73
626.66	3732.63
626.86	3689.62
627.05	3660.54
627.24	3706.41
627.43	3641.29
627.62	3617.53
627.81	3578.62
628.00	3531.52
628.19	3542.99
628.38	3511.45
628.57	3427.89
628.77	3411.51
628.96	3405.36
629.15	3377.51
629.34	3404.95
629.53	3298.46
629.72	3283.30
629.91	3269.38
630.10	3254.63
630.29	3232.10
630.48	3165.34
630.68	3152.64
630.87	3171.07
631.06	3072.77
631.25	3098.99
631.44	3086.70
631.63	3014.20
631.82	3031.81
632.01	2992.49
632.20	2924.91
632.39	2966.69
632.58	2910.16
632.77	2896.65
632.96	2852.00
633.15	2854.87
633.35	2834.39
633.54	2756.16
633.73	2743.05
633.92	2741.82
634.11	2719.29
634.30	2671.78
634.49	2693.08
634.68	2628.36
634.87	2630.82
635.06	2621.81
635.25	2586.99
635.44	2623.45
635.63	2557.50
635.82	2538.25
636.01	2478.04
636.20	2529.65
636.39	2464.53
636.58	2418.65
636.77	2434.22
636.97	2443.64
637.16	2348.20
637.35	2361.72
637.54	2385.06
637.73	2337.55
637.92	2277.75
638.11	2335.09
638.30	2265.87
638.49	2278.98
638.68	2253.99
638.87	2162.25
639.06	2200.75
639.25	2249.90
639.44	2227.37
639.63	2193.78
639.82	2167.57
640.01	2154.87
640.20	2079.92
640.39	2114.32
640.58	2099.99
640.77	2095.89
640.96	2063.94
641.15	2061.49
641.34	2036.91
641.53	2051.25
641.72	1993.49
641.91	2000.46
642.10	2013.97
642.29	1964.82
642.48	1946.39
642.67	1991.44
642.86	1942.29
643.05	1978.75
643.24	1959.09
643.43	1935.74
643.62	1932.05
643.81	1850.54
644.00	1914.03
644.19	1834.57
644.38	1847.68
644.57	1860.78
644.76	1842.35
644.95	1825.15
645.14	1789.92
645.33	1804.67
645.52	1776.82
645.71	1799.75
645.90	1768.22
646.09	1755.52
646.28	1750.19
646.46	1719.88
646.65	1730.94
646.84	1712.10
647.03	1686.71
647.22	1714.56
647.41	1711.28
647.60	1646.98
647.79	1701.45
647.98	1674.42
648.17	1649.84
648.36	1657.22
648.55	1612.57
648.74	1611.34
648.93	1614.21
649.12	1605.20
649.31	1623.63
649.50	1618.30
649.69	1606.02
649.88	1589.22
650.06	1587.59
650.25	1579.39
650.44	1547.45
650.63	1556.87
650.82	1521.64
651.01	1568.33
651.20	1515.50
651.39	1533.52
651.58	1491.33
651.77	1530.65
651.96	1500.75
652.15	1498.70
652.34	1492.56
652.52	1465.12
652.71	1480.68
652.90	1456.92
653.09	1477.40
653.28	1461.84
653.47	1447.91
653.66	1471.26
653.85	1458.56
654.04	1415.56
654.23	1443.41
654.42	1439.72
654.60	1407.77
654.79	1423.34
654.98	1417.19
655.17	1401.22
655.36	1385.66
655.55	1422.93
655.74	1389.75
655.93	1391.39
656.12	1342.24
656.30	1380.33
656.49	1353.71
656.68	1368.45
656.87	1350.02
657.06	1347.15
657.25	1359.03
657.44	1353.71
657.63	1327.90
657.82	1329.95
658.00	1339.78
658.19	1341.83
658.38	1337.73
658.57	1339.78
658.76	1302.10
658.95	1327.49
659.14	1299.23
659.32	1350.43
659.51	1306.60
659.70	1292.68
659.89	1295.95
660.08	1323.81
660.27	1358.62
660.46	1290.22
660.64	1277.11
660.83	1273.02
661.02	1275.47
661.21	1250.49
661.40	1279.98
661.59	1244.35
661.78	1245.57
661.96	1246.80
662.15	1303.74
662.34	1248.44
662.53	1266.05
662.72	1252.95
662.91	1249.67
663.09	1256.22
663.28	1260.32
663.47	1234.11
663.66	1248.44
663.85	1266.46
664.03	1234.93
664.22	1229.60
664.41	1232.88
664.60	1249.67
664.79	1247.21
664.98	1227.96
665.16	1225.91
665.35	1223.87
665.54	1209.12
665.73	1224.28
665.92	1224.69
666.10	1257.45
666.29	1229.19
666.48	1202.57
666.67	1198.88
666.86	1214.04
667.04	1194.38
667.23	1208.30
667.42	1194.38
667.61	1206.66
667.80	1180.04
667.98	1221.82
668.17	1186.59
668.36	1181.68
668.55	1188.64
668.74	1224.69
668.92	1191.10
669.11	1205.02
669.30	1162.43
669.49	1177.58
669.68	1177.17
669.86	1191.10
670.05	1183.32
670.24	1174.71
670.43	1194.78
670.61	1175.53
670.80	1179.22
670.99	1196.42
671.18	1177.99
671.36	1162.43
671.55	1173.90
671.74	1212.81
671.93	1172.26
672.11	1164.07
672.30	1176.76
672.49	1148.09
672.68	1147.27
672.87	1172.26
673.05	1176.76
673.24	1182.09
673.43	1158.33
673.62	1173.08
673.80	1156.28
673.99	1171.85
674.18	1141.13
674.36	1180.04
674.55	1149.32
674.74	1166.93
674.93	1156.28
675.11	1150.14
675.30	1137.03
675.49	1162.02
675.68	1135.80
675.86	1155.87
676.05	1138.67
676.24	1164.88
676.43	1142.77
676.61	1134.57
676.80	1141.54
676.99	1133.76
677.17	1120.65
677.36	1132.12
677.55	1143.18
677.74	1149.32
677.92	1129.25
678.11	1166.11
678.30	1149.73
678.48	1165.29
678.67	1138.26
678.86	1153.42
679.04	1135.80
679.23	1139.49
679.42	1119.42
679.61	1152.60
679.79	1141.13
679.98	1135.80
680.17	1105.08
680.35	1117.78
680.54	1116.96
680.73	1162.02
680.91	1132.94
681.10	1141.54
681.29	1124.74
681.47	1116.96
681.66	1102.63
681.85	1157.92
682.04	1151.37
682.22	1129.25
682.41	1125.56
682.60	1123.52
682.78	1121.47
682.97	1136.62
683.16	1137.85
683.34	1107.13
683.53	1114.50
683.72	1108.77
683.90	1124.33
684.09	1113.69
684.28	1103.45
684.46	1096.07
684.65	1115.73
684.83	1103.04
685.02	1120.65
685.21	1132.53
685.39	1100.17
685.58	1110.41
685.77	1105.90
685.95	1092.39
686.14	1091.98
686.33	1140.31
686.51	1123.52
686.70	1082.97
686.89	1141.13
687.07	1128.43
687.26	1136.21
687.44	1091.57
687.63	1132.94
687.82	1136.21
688.00	1117.78
688.19	1104.26
688.38	1159.15
688.56	1141.95
688.75	1114.10
688.93	1119.01
689.12	1099.76
689.31	1083.79
689.49	1115.32
689.68	1114.50
689.87	1122.29
690.05	1116.96
690.24	1120.24
690.42	1112.46
690.61	1087.47
690.80	1094.43
690.98	1076.82
691.17	1100.99
691.35	1097.30
691.54	1094.84
691.73	1089.11
691.91	1105.49
692.10	1120.65
692.28	1077.64
692.47	1091.16
692.66	1133.35
692.84	1094.84
693.03	1117.37
693.21	1118.60
693.40	1110.41
693.59	1118.19
693.77	1090.34
693.96	1100.58
694.14	1113.28
694.33	1105.90
694.51	1129.25
694.70	1105.49
694.89	1115.32
695.07	1082.15
695.26	1130.07
695.44	1097.30
695.63	1100.17
695.81	1108.36
696.00	1130.89
696.18	1066.17
696.37	1108.77
696.56	1082.97
696.74	1089.93
696.93	1094.43
697.11	1108.36
697.30	1075.18
697.48	1128.43
697.67	1111.64
697.85	1065.76
698.04	1121.06
698.23	1096.07
698.41	1136.62
698.60	1106.31
698.78	1076.82
698.97	1085.83
699.15	1095.25
699.34	1100.17
699.52	1072.73
699.71	1087.47
699.89	1078.87
700.08	1105.08
700.26	1092.39
700.45	1078.46
700.63	1111.23
700.82	1091.16
701.01	1105.49
701.19	1087.06
701.38	1114.50
701.56	1094.84
701.75	1088.29
701.93	1135.39
702.12	1098.53
702.30	1105.08
702.49	1087.88
702.67	1088.70
702.86	1100.58
703.04	1082.97
703.23	1112.46
703.41	1104.67
703.60	1089.52
703.78	1069.86
703.97	1099.76
704.15	1121.88
704.34	1082.56
704.52	1085.01
704.71	1108.77
704.89	1066.99
705.08	1065.76
705.26	1103.04
705.45	1083.79
705.63	1113.28
705.81	1098.94
706.00	1102.63
706.18	1089.93
706.37	1134.57
706.55	1099.76
706.74	1061.67
706.92	1106.72
707.11	1071.09
707.29	1093.21
707.48	1101.81
707.66	1105.49
707.85	1115.73
708.03	1084.60
708.22	1076.82
708.40	1110.41
708.58	1065.76
708.77	1102.22
708.95	1129.66
709.14	1084.60
709.32	1100.58
709.51	1104.26
709.69	1102.63
709.88	1090.75
710.06	1071.09
710.25	1103.86
710.43	1106.31
710.61	1097.30
710.80	1106.31
710.98	1107.13
711.17	1114.09
711.35	1100.58
711.54	1108.77
711.72	1092.80
711.90	1091.16
712.09	1102.22
712.27	1105.90
712.46	1091.16
712.64	1077.64
712.83	1078.05
713.01	1101.81
713.19	1102.22
713.38	1093.62
713.56	1076.82
713.75	1093.62
713.93	1122.70
714.11	1090.34
714.30	1051.43
714.48	1094.84
714.67	1044.05
714.85	1119.42
715.03	1087.47
715.22	1078.46
715.40	1095.66
715.59	1092.39
715.77	1137.03
715.95	1078.87
716.14	1096.89
716.32	1103.45
716.51	1105.08
716.69	1080.51
716.87	1091.16
717.06	1071.50
717.24	1078.05
717.42	1086.65
717.61	1087.47
717.79	1075.18
717.98	1108.36
718.16	1093.21
718.34	1091.16
718.53	1103.04
718.71	1120.24
718.89	1116.96
719.08	1093.21
719.26	1112.05
719.45	1112.46
719.63	1076.82
719.81	1083.38
720.00	1076.00
720.18	1080.10
720.36	1117.37
720.55	1087.47
720.73	1097.71
720.91	1064.53
721.10	1091.57
721.28	1115.32
721.46	1067.81
721.65	1088.70
721.83	1111.64
722.01	1082.56
722.20	1113.69
722.38	1107.54
722.56	1082.15
722.75	1102.22
722.93	1106.72
723.11	1077.64
723.30	1105.08
723.48	1088.29
723.66	1064.53
723.85	1080.51
724.03	1087.06
724.21	1071.50
724.40	1093.62
724.58	1098.53
724.76	1112.46
724.95	1080.92
725.13	1089.11
725.31	1065.35
725.50	1083.38
725.68	1103.45
725.86	1101.81
726.05	1091.57
726.23	1057.57
726.41	1075.59
726.59	1085.01
726.78	1094.43
726.96	1116.96
727.14	1098.12
727.33	1057.57
727.51	1082.56
727.69	1094.84
727.87	1094.43
728.06	1080.51
728.24	1081.74
728.42	1105.90
728.61	1092.39
728.79	1078.46
728.97	1101.40
729.15	1078.46
729.34	1092.80
729.52	1091.98
729.70	1086.65
729.89	1079.28
730.07	1120.65
730.25	1071.50
730.43	1096.89
730.62	1083.38
730.80	1071.50
730.98	1080.92
731.16	1083.79
731.35	1079.28
731.53	1106.31
731.71	1112.46
731.89	1094.84
732.08	1119.83
732.26	1072.32
732.44	1077.23
732.62	1066.99
732.81	1090.75
732.99	1070.68
733.17	1076.41
733.35	1082.56
733.54	1084.60
733.72	1080.92
733.90	1100.99
734.08	1099.76
734.27	1114.50
734.45	1068.22
734.63	1080.92
734.81	1056.34
735.00	1111.64
735.18	1114.91
735.36	1114.10
735.54	1086.24
735.72	1072.32
735.91	1084.19
736.09	1119.83
736.27	1071.50
736.45	1105.90
736.63	1079.28
736.82	1111.64
737.00	1089.11
737.18	1051.43
737.36	1053.88
737.55	1101.81
737.73	1068.22
737.91	1076.00
738.09	1079.69
738.27	1074.77
738.46	1081.33
738.64	1106.31
738.82	1051.43
739.00	1057.16
739.18	1092.80
739.36	1070.68
739.55	1095.66
739.73	1094.84
739.91	1093.62
740.09	1100.17
740.27	1109.59
740.46	1103.86
740.64	1076.00
740.82	1092.80
741.00	1096.48
741.18	1060.03
741.36	1073.14
741.55	1114.50
741.73	1076.41
741.91	1076.41
742.09	1079.28
742.27	1067.81
742.45	1078.05
742.64	1082.15
742.82	1041.19
743.00	1105.90
743.18	1108.77
743.36	1060.44
743.54	1072.32
743.72	1079.69
743.91	1103.04
744.09	1097.71
744.27	1078.87
744.45	1104.67
744.63	1098.53
744.81	1094.84
744.99	1081.74
745.18	1065.76
745.36	1042.83
745.54	1075.59
745.72	1108.36
745.90	1078.05
746.08	1111.64
746.26	1083.38
746.45	1109.59
746.63	1082.15
746.81	1053.07
746.99	1117.78
747.17	1068.63
747.35	1114.50
747.53	1053.48
747.71	1095.66
747.89	1078.05
748.08	1078.05
748.26	1083.79
748.44	1081.33
748.62	1082.97
748.80	1067.81
748.98	1094.43
749.16	1074.36
749.34	1052.25
749.52	1076.41
749.70	1088.70
749.89	1092.39
750.07	1108.36
750.25	1088.29
750.43	1076.00
750.61	1088.70
750.79	1076.82
750.97	1105.90
751.15	1044.05
751.33	1084.19
751.51	1093.21
751.69	1079.69
751.88	1076.82
752.06	1077.64
752.24	1094.84
752.42	1064.12
752.60	1090.75
752.78	1096.48
752.96	1101.81
753.14	1081.74
753.32	1082.97
753.50	1087.06
753.68	1077.23
753.86	1073.55
754.04	1066.58
754.22	1115.32
754.40	1071.91
754.58	1076.41
754.76	1071.09
754.95	1070.27
755.13	1096.89
755.31	1106.72
755.49	1094.84
755.67	1076.82
755.85	1055.93
756.03	1090.34
756.21	1083.79
756.39	1076.41
756.57	1096.48
756.75	1072.73
756.93	1082.97
757.11	1060.44
757.29	1091.57
757.47	1073.14
757.65	1066.17
757.83	1093.21
758.01	1055.52
758.19	1078.05
758.37	1104.26
758.55	1088.70
758.73	1066.58
758.91	1112.46
759.09	1101.40
759.27	1081.74
759.45	1094.02
759.63	1099.35
759.81	1085.83
759.99	1068.22
760.17	1082.97
760.35	1056.75
760.53	1071.91
760.71	1100.58
760.89	1059.62
761.07	1100.99
761.25	1073.14
761.43	1088.29
761.61	1081.74
761.79	1082.15
761.97	1082.56
762.15	1105.49
762.33	1113.28
762.51	1109.18
762.69	1089.93
762.87	1075.59
763.05	1057.98
763.23	1060.03
763.41	1065.76
763.59	1092.80
763.77	1094.43
763.95	1106.72
764.13	1088.70
764.31	1067.40
764.49	1057.16
764.67	1073.55
764.85	1073.95
765.03	1086.65
765.21	1070.68
765.38	1072.73
765.56	1072.32
765.74	1073.55
765.92	1100.58
766.10	1091.98
766.28	1070.27
766.46	1056.34
766.64	1075.18
766.82	1086.24
767.00	1069.45
767.18	1079.28
767.36	1048.97
767.54	1069.04
767.72	1056.34
767.90	1072.73
768.08	1062.08
768.26	1064.12
768.43	1077.64
768.61	1082.56
768.79	1099.76
768.97	1055.11
769.15	1106.72
769.33	1095.25
769.51	1096.48
769.69	1089.93
769.87	1064.12
770.05	1100.17
770.23	1097.30
770.40	1070.68
770.58	1064.53
770.76	1102.22
770.94	1080.10
771.12	1089.11
771.30	1091.57
771.48	1121.88
771.66	1075.18
771.84	1090.34
772.02	1064.94
772.19	1096.89
772.37	1055.93
772.55	1081.33
772.73	1046.10
772.91	1079.28
773.09	1080.51
773.27	1065.76
773.45	1069.45
773.63	1066.58
773.80	1067.81
773.98	1065.76
774.16	1080.92
774.34	1095.25
774.52	1099.76
774.70	1104.26
774.88	1073.14
775.05	1083.79
775.23	1091.16
775.41	1088.70
775.59	1069.04
775.77	1088.70
775.95	1083.79
776.13	1106.31
776.30	1066.99
776.48	1069.45
776.66	1075.18
776.84	1094.84
777.02	1080.92
777.20	1073.55
777.38	1045.69
777.55	1071.09
777.73	1068.22
777.91	1059.62
778.09	1090.75
778.27	1061.67
778.45	1083.38
778.62	1046.10
778.80	1050.20
778.98	1093.21
779.16	1083.79
779.34	1067.81
779.51	1073.95
779.69	1085.42
779.87	1104.67
780.05	1082.97
780.23	1058.80
780.41	1098.12
780.58	1079.28
780.76	1081.74
780.94	1082.15
781.12	1053.88
781.30	1074.36
781.47	1081.33
781.65	1077.64
781.83	1094.02
782.01	1072.73
782.19	1091.98
782.36	1066.17
782.54	1075.18
782.72	1076.41
782.90	1119.83
783.08	1071.91
783.25	1072.32
783.43	1038.73
783.61	1100.17
783.79	1074.77
783.96	1079.69
784.14	1071.50
784.32	1062.49
784.50	1087.47
784.68	1071.09
784.85	1069.86
785.03	1116.14
785.21	1071.09
785.39	1067.81
785.56	1094.84
785.74	1058.39
785.92	1094.84
786.10	1075.59
786.27	1066.58
786.45	1127.61
786.63	1045.28
786.81	1071.50
786.98	1043.64
787.16	1069.45
787.34	1076.41
787.52	1069.04
787.69	1075.18
787.87	1066.17
788.05	1098.53
788.23	1122.70
788.40	1080.51
788.58	1073.14
788.76	1076.82
788.94	1070.68
789.11	1078.87
789.29	1095.25
789.47	1076.00
789.64	1059.62
789.82	1071.09
790.00	1068.22
790.18	1065.35
790.35	1097.30
790.53	1077.64
790.71	1072.32
790.89	1061.26
791.06	1087.06
791.24	1100.99
791.42	1077.64
791.59	1092.39
791.77	1111.64
791.95	1087.47
792.12	1062.49
792.30	1071.09
792.48	1074.36
792.66	1069.45
792.83	1105.49
793.01	1083.38
793.19	1102.22
793.36	1090.75
793.54	1101.40
793.72	1076.41
793.89	1080.51
794.07	1113.69
794.25	1116.55
794.42	1078.87
794.60	1076.82
794.78	1073.95
794.95	1091.57
795.13	1092.39
795.31	1071.91
795.48	1078.05
795.66	1078.46
795.84	1095.66
796.01	1074.77
796.19	1071.09
796.37	1089.93
796.54	1075.18
796.72	1110.00
796.90	1052.66
797.07	1091.98
797.25	1064.53
797.43	1102.63
797.60	1071.50
797.78	1100.17
797.96	1077.64
798.13	1094.43
798.31	1071.09
798.49	1065.76
798.66	1039.55
798.84	1060.44
799.01	1054.29
799.19	1053.88
799.37	1055.52
799.54	1085.83
799.72	1084.60
799.90	1079.28
800.07	1088.70
800.25	1069.45
800.43	1042.83
800.60	1082.56
800.78	1095.66
800.95	1042.01
801.13	1053.48
801.31	1108.36
801.48	1063.31
801.66	1065.35
801.83	1083.38
802.01	1073.55
802.19	1083.38
802.36	1076.41
802.54	1056.75
802.71	1072.32
802.89	1092.80
803.07	1102.63
803.24	1086.24
803.42	1064.94
803.59	1106.72
803.77	1098.53
803.95	1094.84
804.12	1085.83
804.30	1069.45
804.47	1066.99
804.65	1084.19
804.82	1090.34
805.00	1089.52
805.18	1113.28
805.35	1076.00
805.53	1109.18
805.70	1090.34
805.88	1078.46
806.05	1083.79
806.23	1077.23
806.41	1111.64
806.58	1057.98
806.76	1047.33
806.93	1076.82
807.11	1060.85
807.28	1097.30
807.46	1082.15
807.64	1112.05
807.81	1083.38
807.99	1069.04
808.16	1105.49
808.34	1103.04
808.51	1075.18
808.69	1081.33
808.86	1089.52
809.04	1080.92
809.21	1070.68
809.39	1098.12
809.56	1076.00
809.74	1061.67
809.92	1083.79
810.09	1078.05
810.27	1072.73
810.44	1068.22
810.62	1061.67
810.79	1070.27
810.97	1088.70
811.14	1112.05
811.32	1069.45
811.49	1103.04
811.67	1103.86
811.84	1062.49
812.02	1092.80
812.19	1062.90
812.37	1084.60
812.54	1060.85
812.72	1070.68
812.89	1079.28
813.07	1100.17
813.24	1056.75
813.42	1105.49
813.59	1104.67
813.77	1053.07
813.94	1095.25
814.12	1100.58
814.29	1066.99
814.47	1080.10
814.64	1090.34
814.82	1094.02
814.99	1106.72
815.17	1062.49
815.34	1091.98
815.52	1049.38
815.69	1066.17
815.86	1080.51
816.04	1072.32
816.21	1098.53
816.39	1085.01
816.56	1096.07
816.74	1064.94
816.91	1079.69
817.09	1093.21
817.26	1066.99
817.44	1089.11
817.61	1065.76
817.79	1097.30
817.96	1096.89
818.13	1073.95
818.31	1075.18
818.48	1102.63
818.66	1069.04
818.83	1073.95
819.01	1096.48
819.18	1065.35
819.36	1071.50
819.53	1066.17
819.70	1071.09
819.88	1064.12
820.05	1066.99
820.23	1079.69
820.40	1064.12
820.58	1089.11
820.75	1055.11
820.92	1090.75
821.10	1073.55
821.27	1071.91
821.45	1072.73
821.62	1089.11
821.79	1085.01
821.97	1095.25
822.14	1063.71
822.32	1079.28
822.49	1053.07
822.66	1120.65
822.84	1071.91
823.01	1077.23
823.19	1078.87
823.36	1075.59
823.53	1082.15
823.71	1075.59
823.88	1068.63
824.06	1108.77
824.23	1055.93
824.40	1057.16
824.58	1040.37
824.75	1079.28
824.93	1087.06
825.10	1091.57
825.27	1047.33
825.45	1051.43
825.62	1059.62
825.79	1084.19
825.97	1072.73
826.14	1096.48
826.32	1085.83
826.49	1063.31
826.66	1051.84
826.84	1089.93
827.01	1085.83
827.18	1061.67
827.36	1066.17
827.53	1080.92
827.70	1070.27
827.88	1054.70
828.05	1074.36
828.22	1082.56
828.40	1042.42
828.57	1065.76
828.74	1094.84
828.92	1097.30
829.09	1080.92
829.27	1056.34
829.44	1062.08
829.61	1074.77
829.79	1078.87
829.96	1078.46
830.13	1047.74
830.30	1083.38
830.48	1055.11
830.65	1083.79
830.82	1068.63
831.00	1075.18
831.17	1019.89
831.34	1090.34
831.52	1089.93
831.69	1089.93
831.86	1074.36
832.04	1064.12
832.21	1067.40
832.38	1051.84
832.56	1094.02
832.73	1076.82
832.90	1110.00
833.07	1070.27
833.25	1093.21
833.42	1048.56
833.59	1095.25
833.77	1070.27
833.94	1068.63
834.11	1071.50
834.29	1103.86
834.46	1071.91
834.63	1074.77
834.80	1069.04
834.98	1080.92
835.15	1082.56
835.32	1055.52
835.49	1098.53
835.67	1057.16
835.84	1053.48
836.01	1074.77
836.19	1048.56
836.36	1077.23
836.53	1085.42
836.70	1065.76
836.88	1092.80
837.05	1059.21
837.22	1081.74
837.39	1054.70
837.57	1081.33
837.74	1085.42
837.91	1060.44
838.08	1071.91
838.26	1064.94
838.43	1089.52
838.60	1059.62
838.77	1076.41
838.95	1051.43
839.12	1047.74
839.29	1087.88
839.46	1069.86
839.64	1098.53
839.81	1076.00
839.98	1097.30
840.15	1053.07
840.32	1073.95
840.50	1092.80
840.67	1088.70
840.84	1100.17
841.01	1056.75
841.19	1068.22
841.36	1055.11
841.53	1071.09
841.70	1064.12
841.87	1102.22
842.05	1086.24
842.22	1072.32
842.39	1077.23
842.56	1085.83
842.73	1093.62
842.91	1049.79
843.08	1092.80
843.25	1087.06
843.42	1051.84
843.59	1055.52
843.77	1074.36
843.94	1056.34
844.11	1103.45
844.28	1085.83
844.45	1083.79
844.62	1089.52
844.80	1082.56
844.97	1083.38
845.14	1100.58
845.31	1060.85
845.48	1056.75
845.65	1045.69
845.83	1086.24
846.00	1104.26
846.17	1100.17
846.34	1053.88
846.51	1098.53
846.68	1072.32
846.86	1076.00
847.03	1075.18
847.20	1091.57
847.37	1061.67
847.54	1066.17
847.71	1084.19
847.89	1098.12
848.06	1093.21
848.23	1074.77
848.40	1080.10
848.57	1096.89
848.74	1067.40
848.91	1050.20
849.08	1073.55
849.26	1037.09
849.43	1025.21
849.60	1062.90
849.77	1058.39
849.94	1076.41
850.11	1099.76
850.28	1076.82
850.46	1033.00
850.63	1072.32
850.80	1072.32
850.97	1082.15
851.14	1078.87
851.31	1082.97
851.48	1062.90
851.65	1063.71
851.82	1060.44
852.00	1065.76
852.17	1073.14
852.34	1069.86
852.51	1077.23
852.68	1091.16
852.85	1072.73
853.02	1074.36
853.19	1087.47
853.36	1060.03
853.53	1057.98
853.70	1098.94
853.88	1073.55
854.05	1078.05
854.22	1073.95
854.39	1066.17
854.56	1057.98
854.73	1073.95
854.90	1094.02
855.07	1073.95
855.24	1076.41
855.41	1042.42
855.58	1067.40
855.75	1101.40
855.92	1076.82
856.09	1096.48
856.27	1058.39
856.44	1077.23
856.61	1058.39
856.78	1077.23
856.95	1089.11
857.12	1091.57
857.29	1068.22
857.46	1074.36
857.63	1057.16
857.80	1075.18
857.97	1062.90
858.14	1084.60
858.31	1111.23
858.48	1080.51
858.65	1080.10
858.82	1097.30
858.99	1094.43
859.16	1102.63
859.33	1052.66
859.50	1078.46
859.67	1082.56
859.84	1081.74
860.01	1039.96
860.18	1084.19
860.35	1072.73
860.52	1090.75
860.69	1084.19
860.86	1103.86
861.03	1081.33
861.20	1100.99
861.37	1046.51
861.54	1088.29
861.71	1073.14
861.88	1054.29
862.05	1091.16
862.22	1053.48
862.39	1055.93
862.56	1061.67
862.73	1085.01
862.90	1076.00
863.07	1056.75
863.24	1088.70
863.41	1118.60
863.58	1098.12
863.75	1053.48
863.92	1075.59
864.09	1074.77
864.26	1104.67
864.43	1059.62
864.60	1071.91
864.77	1080.10
864.94	1075.18
865.11	1061.26
865.28	1080.10
865.45	1088.70
865.62	1052.25
865.79	1073.14
865.96	1057.16
866.13	1075.18
866.30	1056.75
866.47	1084.60
866.64	1039.55
866.81	1059.62
866.98	1079.28
867.15	1064.53
867.31	1072.32
867.48	1070.68
867.65	1093.21
867.82	1078.46
867.99	1082.56
868.16	1075.59
868.33	1046.10
868.50	1081.33
868.67	1092.80
868.84	1089.93
869.01	1056.75
869.18	1096.48
869.35	1068.22
869.52	1061.67
869.68	1102.63
869.85	1059.62
870.02	1074.36
870.19	1044.05
870.36	1073.95
870.53	1039.55
870.70	1063.71
870.87	1048.56
871.04	1085.42
871.21	1051.02
871.38	1078.87
871.54	1077.23
871.71	1077.64
871.88	1096.07
872.05	1051.43
872.22	1062.08
872.39	1075.18
872.56	1103.45
872.73	1058.80
872.90	1106.31
873.06	1100.58
873.23	1066.58
873.40	1080.10
873.57	1064.12
873.74	1075.59
873.91	1062.08
874.08	1062.08
874.25	1085.42
874.41	1057.98
874.58	1055.52
874.75	1080.10
874.92	1069.86
875.09	1071.09
875.26	1058.39
875.43	1082.56
875.59	1083.79
875.76	1063.71
875.93	1081.74
876.10	1094.43
876.27	1035.04
876.44	1059.21
876.61	1037.91
876.77	1068.22
876.94	1032.59
877.11	1098.94
877.28	1075.18
877.45	1082.15
877.62	1046.51
877.78	1092.39
877.95	1050.61
878.12	1071.91
878.29	1078.46
878.46	1096.07
878.62	1082.56
878.79	1095.25
878.96	1078.87
879.13	1047.74
879.30	1077.23
879.47	1094.84
879.63	1098.53
879.80	1066.17
879.97	1067.40
880.14	1057.57
880.31	1082.56
880.47	1091.16
880.64	1068.63
880.81	1058.80
880.98	1060.44
881.15	1092.80
881.31	1051.84
881.48	1069.04
881.65	1051.02
881.82	1079.28
881.99	1094.02
882.15	1037.09
882.32	1053.07
882.49	1089.11
882.66	1066.58
882.82	1096.48
882.99	1063.71
883.16	1060.44
883.33	1038.73
883.49	1062.49
883.66	1086.65
883.83	1081.33
884.00	1072.73
884.17	1066.17
884.33	1088.29
884.50	1048.97
884.67	1081.33
884.84	1079.28
885.00	1062.08
885.17	1061.26
885.34	1069.86
885.51	1113.69
885.67	1067.81
885.84	1093.62
886.01	1075.59
886.18	1084.60
886.34	1077.64
886.51	1099.76
886.68	1076.00
886.84	1078.46
887.01	1073.14
887.18	1089.52
887.35	1060.85
887.51	1044.05
887.68	1046.10
887.85	1068.63
888.02	1084.60
888.18	1055.93
888.35	1089.11
888.52	1078.46
888.68	1060.03
>>>>>End Processed Spectral Data<<<<<
