# Supplementary material for: Design of a Novel Low Cost Point of Care Tampon (POCkeT) Colposcope for Use in Resource Limited Settings
Source: PLoS One. 2015 Sep 2;10(9):e0135869. doi: 10.1371/journal.pone.0135869 (PMC4557989; doi:10.1371/journal.pone.0135869)
Supplement: S1 File — A caption document for each sub-folder and file (S1 Detailed File Key) is found within the archive. Folder (S2) contains the set of raw images from quantitative imaging characterization between systems. Folder (S3) contains the CAD files for the custom circuit boards used in our POCkeT Colposcope. Folder (S4) contains the 3D CAD files for the probe handle and bill of materials. Folder (S5) contains the complete set of n = 5 replicate spectra files captured from each digital colposcope system. (ZIP) [file pone.0135869.s001.zip › S1 Supplementary Files/S5/S5 Spectra LO2-W-A.txt]

SpectraSuite Data File
++++++++++++++++++++++++++++++++++++
Date: Thu Oct 16 10:06:10 EDT 2014
User: cervix1
Dark Spectrum Present: No
Reference Spectrum Present: No
Number of Sampled Component Spectra: 1
Spectrometers: USB4E01788
Integration Time (usec): 12000 (USB4E01788)
Spectra Averaged: 5 (USB4E01788)
Boxcar Smoothing: 0 (USB4E01788)
Correct for Electrical Dark: No (USB4E01788)
Strobe/Lamp Enabled: No (USB4E01788)
Correct for Detector Non-linearity: No (USB4E01788)
Correct for Stray Light: No (USB4E01788)
Number of Pixels in Processed Spectrum: 3648
>>>>>Begin Processed Spectral Data<<<<<
178.07	973.19
178.29	973.19
178.50	973.19
178.72	922.41
178.94	981.39
179.15	969.51
179.37	983.02
179.59	978.11
179.81	961.32
180.02	993.26
180.24	969.10
180.46	971.15
180.67	949.44
180.89	947.39
181.11	980.16
181.32	992.86
181.54	987.94
181.76	991.63
181.97	1008.42
182.19	1003.50
182.41	1012.52
182.62	985.89
182.84	1028.90
183.06	989.58
183.27	1001.05
183.49	1006.78
183.71	1009.24
183.92	1011.70
184.14	997.36
184.35	996.54
184.57	984.66
184.79	978.11
185.00	1010.88
185.22	975.24
185.44	988.35
185.65	977.70
185.87	1002.69
186.09	982.62
186.30	1010.88
186.52	1005.14
186.74	1010.06
186.95	983.43
187.17	1044.46
187.39	989.99
187.60	1001.87
187.82	1017.84
188.03	980.57
188.25	994.49
188.47	974.42
188.68	1001.87
188.90	1010.47
189.12	1010.06
189.33	1010.47
189.55	999.82
189.77	989.17
189.98	1013.33
190.20	1037.50
190.41	997.77
190.63	1014.56
190.85	1011.70
191.06	1006.37
191.28	974.42
191.50	998.59
191.71	1010.06
191.93	1017.84
192.14	980.16
192.36	1022.76
192.58	987.94
192.79	1002.69
193.01	994.90
193.23	1005.14
193.44	991.63
193.66	1010.47
193.87	1002.69
194.09	1021.94
194.31	1008.83
194.52	1011.29
194.74	1016.20
194.96	1005.14
195.17	950.26
195.39	1015.79
195.60	1038.73
195.82	1020.71
196.04	1010.88
196.25	1014.56
196.47	1004.73
196.68	1021.12
196.90	996.95
197.12	991.63
197.33	998.59
197.55	1005.14
197.76	1036.68
197.98	1014.15
198.20	1012.11
198.41	1002.69
198.63	1023.98
198.84	1007.19
199.06	1020.30
199.28	1006.37
199.49	1013.74
199.71	973.60
199.92	1030.54
200.14	993.67
200.36	1033.00
200.57	1029.72
200.79	980.98
201.00	1004.32
201.22	990.40
201.43	1003.50
201.65	1001.05
201.87	996.95
202.08	1015.79
202.30	1004.73
202.51	1009.65
202.73	1005.14
202.95	1023.98
203.16	1017.84
203.38	1003.10
203.59	983.02
203.81	993.26
204.02	1026.44
204.24	1017.84
204.46	983.84
204.67	1001.05
204.89	980.98
205.10	1017.02
205.32	1015.38
205.53	1021.53
205.75	988.35
205.96	1010.47
206.18	1023.17
206.40	996.54
206.61	1027.26
206.83	996.95
207.04	996.95
207.26	997.77
207.47	978.52
207.69	1018.25
207.91	972.38
208.12	981.80
208.34	1006.78
208.55	1031.36
208.77	1028.49
208.98	971.15
209.20	1019.89
209.41	1001.05
209.63	1012.52
209.85	1019.89
210.06	1024.39
210.28	1005.96
210.49	997.77
210.71	992.86
210.92	1029.31
211.14	1014.15
211.35	1001.46
211.57	1010.88
211.78	1023.57
212.00	992.45
212.21	1014.97
212.43	997.36
212.65	1001.05
212.86	1016.20
213.08	1032.18
213.29	994.90
213.51	1002.69
213.72	985.48
213.94	1058.80
214.15	982.21
214.37	994.49
214.58	1001.87
214.80	1019.07
215.01	996.13
215.23	1034.22
215.44	994.90
215.66	1010.47
215.87	1004.73
216.09	970.74
216.31	1003.50
216.52	1038.32
216.74	992.86
216.95	1017.43
217.17	1018.66
217.38	1024.80
217.60	1008.83
217.81	999.82
218.03	1001.05
218.24	994.08
218.46	1029.72
218.67	1026.44
218.89	1035.86
219.10	1008.01
219.32	996.95
219.53	1015.79
219.75	1016.61
219.96	1007.19
220.18	979.34
220.39	1005.55
220.61	995.72
220.82	987.53
221.04	969.92
221.25	993.26
221.47	980.16
221.68	1012.11
221.90	989.58
222.11	983.02
222.33	1001.46
222.54	1020.30
222.76	1037.91
222.97	999.00
223.19	1010.47
223.40	994.90
223.62	1013.33
223.83	1032.59
224.05	1036.27
224.26	1017.84
224.48	991.63
224.69	1014.15
224.91	1017.43
225.12	1026.85
225.34	984.66
225.55	1026.03
225.77	1011.29
225.98	993.67
226.19	1002.69
226.41	1002.69
226.62	1003.91
226.84	1035.04
227.05	1009.65
227.27	950.26
227.48	1025.62
227.70	1007.19
227.91	1018.25
228.13	1019.89
228.34	1004.32
228.56	1019.07
228.77	1026.03
228.99	1008.42
229.20	1017.02
229.42	1037.50
229.63	1008.42
229.84	1023.98
230.06	964.18
230.27	1019.48
230.49	998.18
230.70	1015.38
230.92	1012.11
231.13	1020.30
231.35	979.34
231.56	1020.71
231.78	999.82
231.99	991.63
232.20	997.36
232.42	1027.67
232.63	971.97
232.85	1047.74
233.06	1012.93
233.28	1007.60
233.49	999.82
233.71	1033.81
233.92	1042.83
234.13	994.08
234.35	1000.64
234.56	1010.88
234.78	994.08
234.99	1023.57
235.21	995.31
235.42	1012.93
235.64	1030.54
235.85	1000.64
236.06	1004.32
236.28	1010.06
236.49	1031.77
236.71	1010.06
236.92	993.26
237.14	1012.52
237.35	1011.29
237.56	1005.96
237.78	993.67
237.99	1041.60
238.21	1019.48
238.42	1001.46
238.64	1020.30
238.85	996.13
239.06	1038.73
239.28	1033.00
239.49	1005.96
239.71	1024.39
239.92	1022.35
240.13	1028.90
240.35	1028.49
240.56	1023.57
240.78	996.13
240.99	1040.37
241.21	1016.20
241.42	1002.69
241.63	989.58
241.85	1016.61
242.06	1041.60
242.28	1014.97
242.49	1040.78
242.70	1027.26
242.92	1015.79
243.13	1007.19
243.35	1009.24
243.56	1029.31
243.77	1035.04
243.99	992.45
244.20	1045.28
244.42	1019.48
244.63	1004.32
244.84	1033.81
245.06	1010.06
245.27	1043.64
245.49	1019.48
245.70	1037.91
245.91	1033.81
246.13	991.22
246.34	1021.12
246.55	1002.69
246.77	1035.45
246.98	1026.03
247.20	1025.21
247.41	997.77
247.62	1013.74
247.84	1032.18
248.05	1024.39
248.27	1024.80
248.48	1023.17
248.69	1014.56
248.91	1021.94
249.12	1012.11
249.33	996.54
249.55	1017.02
249.76	1008.42
249.98	1021.94
250.19	1052.25
250.40	1034.22
250.62	997.77
250.83	1026.85
251.04	995.72
251.26	989.58
251.47	1014.97
251.68	1013.74
251.90	1031.36
252.11	994.90
252.33	1029.72
252.54	1022.76
252.75	1018.66
252.97	1020.30
253.18	1031.77
253.39	1024.80
253.61	1036.27
253.82	1013.74
254.03	1010.88
254.25	1030.13
254.46	1025.62
254.67	1016.20
254.89	1054.29
255.10	1023.57
255.31	1050.20
255.53	1023.17
255.74	991.63
255.96	1011.70
256.17	997.77
256.38	1032.18
256.60	1033.81
256.81	1030.95
257.02	1049.38
257.24	1029.72
257.45	997.77
257.66	1014.15
257.88	1013.33
258.09	1032.59
258.30	994.08
258.52	1023.17
258.73	1018.25
258.94	1038.73
259.16	996.54
259.37	1031.36
259.58	1005.96
259.80	1008.42
260.01	1018.66
260.22	990.40
260.43	1004.73
260.65	1026.03
260.86	1020.71
261.07	1020.30
261.29	1021.94
261.50	1005.96
261.71	985.07
261.93	1024.39
262.14	1017.84
262.35	1028.08
262.57	1017.84
262.78	1012.11
262.99	1005.55
263.21	1020.30
263.42	1026.03
263.63	1019.48
263.85	1004.73
264.06	1011.29
264.27	1022.35
264.48	1010.47
264.70	999.82
264.91	1025.21
265.12	1008.01
265.34	1025.21
265.55	1014.15
265.76	1037.09
265.98	1039.96
266.19	1025.62
266.40	1001.05
266.61	1042.42
266.83	1052.25
267.04	1016.61
267.25	1025.62
267.47	1008.42
267.68	1037.09
267.89	1023.98
268.10	1005.55
268.32	971.15
268.53	1028.49
268.74	1014.15
268.96	1026.44
269.17	1030.13
269.38	1002.28
269.59	1012.93
269.81	1011.29
270.02	1021.12
270.23	993.67
270.45	1010.47
270.66	1048.97
270.87	1024.80
271.08	1020.30
271.30	1042.83
271.51	1018.66
271.72	1006.78
271.93	996.95
272.15	1025.62
272.36	1007.19
272.57	1043.24
272.79	1038.73
273.00	1023.98
273.21	1022.35
273.42	1021.53
273.64	999.00
273.85	1013.33
274.06	1012.52
274.27	1062.08
274.49	1004.73
274.70	1011.29
274.91	1010.06
275.12	1021.53
275.34	1039.55
275.55	1015.38
275.76	1053.48
275.97	1030.13
276.19	1049.38
276.40	1033.41
276.61	1055.11
276.82	1018.66
277.04	1003.50
277.25	1025.62
277.46	1029.72
277.67	1029.31
277.89	1040.37
278.10	1044.05
278.31	1018.66
278.52	1008.01
278.74	1006.78
278.95	1025.62
279.16	1025.21
279.37	1022.35
279.58	1008.01
279.80	1044.46
280.01	1005.96
280.22	1019.48
280.43	1007.60
280.65	987.12
280.86	1010.47
281.07	1037.91
281.28	1019.48
281.50	1026.85
281.71	1034.63
281.92	1046.10
282.13	1027.67
282.34	1015.38
282.56	1071.09
282.77	1014.15
282.98	1019.07
283.19	1042.83
283.40	1005.55
283.62	1051.84
283.83	1008.83
284.04	1021.53
284.25	1039.55
284.47	1017.43
284.68	1021.12
284.89	1035.45
285.10	1019.07
285.31	1008.83
285.53	1040.37
285.74	1052.66
285.95	1006.37
286.16	1015.79
286.37	992.45
286.59	1000.64
286.80	993.67
287.01	1061.67
287.22	1016.61
287.43	1044.46
287.65	1022.35
287.86	1017.84
288.07	1052.25
288.28	1032.59
288.49	1042.83
288.71	1016.61
288.92	1037.50
289.13	1011.70
289.34	1019.07
289.55	1034.63
289.76	1042.83
289.98	1041.19
290.19	1041.19
290.40	1032.18
290.61	1032.59
290.82	1011.70
291.04	1021.53
291.25	1039.55
291.46	1031.36
291.67	1050.61
291.88	1018.25
292.09	1062.49
292.31	1019.48
292.52	1047.74
292.73	1008.83
292.94	1057.57
293.15	982.21
293.36	1037.91
293.58	1030.54
293.79	1035.45
294.00	1027.67
294.21	1041.60
294.42	1036.27
294.63	1011.70
294.85	1035.45
295.06	1008.42
295.27	1053.07
295.48	1037.09
295.69	1019.89
295.90	1019.48
296.12	1026.85
296.33	1031.36
296.54	1034.63
296.75	1000.64
296.96	1010.06
297.17	1047.74
297.38	1021.12
297.60	1055.93
297.81	1041.19
298.02	1036.27
298.23	998.59
298.44	1046.10
298.65	1047.33
298.86	1045.28
299.08	1044.46
299.29	1051.84
299.50	1059.62
299.71	999.41
299.92	976.06
300.13	1038.73
300.34	1053.07
300.55	993.67
300.77	1012.93
300.98	994.08
301.19	1014.97
301.40	1015.79
301.61	1042.83
301.82	1018.66
302.03	1026.85
302.25	1012.93
302.46	1035.04
302.67	1038.73
302.88	1069.86
303.09	1039.14
303.30	1043.24
303.51	1021.94
303.72	1031.77
303.93	1022.76
304.15	1028.08
304.36	1036.68
304.57	1001.46
304.78	1020.30
304.99	1022.76
305.20	1025.21
305.41	1038.32
305.62	1020.71
305.83	1023.17
306.05	1055.93
306.26	1025.62
306.47	1023.57
306.68	1042.01
306.89	1039.96
307.10	1026.44
307.31	1021.94
307.52	1022.35
307.73	1024.80
307.94	1039.55
308.16	1046.92
308.37	993.26
308.58	1010.06
308.79	1028.49
309.00	1023.57
309.21	1018.66
309.42	1034.22
309.63	1018.66
309.84	1011.70
310.05	1044.05
310.26	1018.66
310.48	1002.28
310.69	1048.15
310.90	996.54
311.11	1023.57
311.32	1000.64
311.53	1053.48
311.74	1015.38
311.95	1053.48
312.16	1014.15
312.37	1075.18
312.58	1028.08
312.79	1014.56
313.00	1064.12
313.21	1021.53
313.43	1009.65
313.64	1021.94
313.85	1031.77
314.06	1037.91
314.27	1030.54
314.48	1046.51
314.69	1050.61
314.90	1034.22
315.11	1042.01
315.32	1046.10
315.53	999.41
315.74	1036.68
315.95	1030.54
316.16	1024.80
316.37	1027.67
316.58	1047.33
316.79	1052.66
317.01	1026.85
317.22	1037.09
317.43	1026.44
317.64	1015.79
317.85	1052.25
318.06	1061.26
318.27	1021.12
318.48	1033.41
318.69	1024.80
318.90	1023.17
319.11	1030.13
319.32	1033.00
319.53	1012.11
319.74	1007.60
319.95	1047.74
320.16	1055.93
320.37	1049.38
320.58	1038.73
320.79	1033.00
321.00	1035.45
321.21	1030.13
321.42	1026.85
321.63	1017.43
321.84	1062.08
322.05	1052.25
322.26	1029.72
322.47	1017.84
322.68	1035.45
322.90	1010.88
323.11	1026.85
323.32	1055.11
323.53	1027.67
323.74	1011.70
323.95	1032.18
324.16	1054.29
324.37	1042.01
324.58	1042.83
324.79	1037.50
325.00	1037.50
325.21	1007.19
325.42	1040.37
325.63	999.41
325.84	1057.16
326.05	1031.36
326.26	1047.74
326.47	1049.79
326.68	1074.77
326.89	1034.22
327.10	1046.10
327.31	1035.04
327.52	1061.26
327.73	1030.54
327.94	1002.28
328.15	1017.02
328.36	1028.49
328.57	1066.99
328.78	1023.57
328.99	1045.69
329.20	1057.16
329.41	1044.87
329.62	1003.10
329.83	1031.36
330.04	1019.07
330.25	1038.32
330.46	1030.13
330.67	1048.56
330.87	1046.10
331.08	1037.91
331.29	1018.25
331.50	1064.12
331.71	1026.85
331.92	1043.64
332.13	1047.33
332.34	1058.39
332.55	1010.06
332.76	1036.68
332.97	1060.85
333.18	1038.32
333.39	1065.35
333.60	1028.49
333.81	1038.32
334.02	1037.50
334.23	1043.64
334.44	1057.98
334.65	1048.15
334.86	1064.12
335.07	1042.42
335.28	1029.72
335.49	1029.31
335.70	1071.91
335.91	1034.63
336.12	1005.14
336.33	1057.16
336.54	1038.32
336.74	1070.27
336.95	1041.60
337.16	1058.80
337.37	1021.53
337.58	1052.25
337.79	1077.23
338.00	1062.90
338.21	1039.55
338.42	1039.55
338.63	1082.15
338.84	1046.10
339.05	1048.15
339.26	1044.05
339.47	1082.97
339.68	1072.32
339.89	1065.35
340.10	1041.19
340.30	1056.75
340.51	1055.52
340.72	1060.03
340.93	1064.94
341.14	1026.85
341.35	1035.04
341.56	1029.31
341.77	1041.19
341.98	1020.30
342.19	1056.34
342.40	1041.60
342.61	1064.12
342.82	1041.60
343.02	1057.98
343.23	1056.75
343.44	1063.71
343.65	1045.69
343.86	1037.50
344.07	1066.58
344.28	1014.97
344.49	1043.24
344.70	1052.66
344.91	1047.33
345.12	1067.40
345.32	1059.21
345.53	1017.84
345.74	1038.32
345.95	1064.53
346.16	1056.34
346.37	1030.54
346.58	1038.32
346.79	1079.28
347.00	1075.59
347.21	1056.34
347.41	1032.59
347.62	1024.39
347.83	1056.34
348.04	1054.70
348.25	1051.84
348.46	1046.10
348.67	1046.10
348.88	1034.63
349.09	1028.08
349.29	1025.21
349.50	1039.14
349.71	1035.45
349.92	1057.98
350.13	1043.24
350.34	1051.02
350.55	1061.26
350.76	1060.03
350.97	1074.77
351.17	1046.10
351.38	1043.64
351.59	1048.97
351.80	1049.38
352.01	1026.44
352.22	1031.36
352.43	1060.85
352.63	1039.14
352.84	1041.60
353.05	1043.24
353.26	1039.96
353.47	1054.29
353.68	1079.69
353.89	1041.19
354.10	1051.02
354.30	1044.87
354.51	1020.30
354.72	1036.68
354.93	1076.41
355.14	1045.69
355.35	1068.63
355.55	1054.70
355.76	1025.62
355.97	1061.26
356.18	1046.51
356.39	1047.33
356.60	1038.32
356.81	1037.91
357.01	1058.80
357.22	1032.59
357.43	1055.93
357.64	1057.16
357.85	1042.42
358.06	1078.87
358.26	1059.21
358.47	1058.39
358.68	1028.90
358.89	1048.15
359.10	1042.83
359.31	1054.70
359.51	1040.37
359.72	1062.90
359.93	1091.98
360.14	1045.69
360.35	1036.68
360.56	1029.72
360.76	1035.86
360.97	1055.11
361.18	1041.19
361.39	1060.44
361.60	1051.84
361.81	1085.01
362.01	1065.35
362.22	1047.74
362.43	1051.84
362.64	1066.99
362.85	1033.00
363.05	1051.43
363.26	1064.12
363.47	1089.11
363.68	1052.25
363.89	1054.70
364.09	1021.12
364.30	1066.17
364.51	1053.07
364.72	1035.04
364.93	1064.94
365.13	1057.98
365.34	1062.08
365.55	1068.22
365.76	1072.32
365.97	1094.84
366.17	1060.85
366.38	1064.94
366.59	1069.45
366.80	1069.86
367.01	1053.88
367.21	1071.91
367.42	1063.31
367.63	1055.11
367.84	1052.25
368.05	1064.94
368.25	1066.99
368.46	1071.50
368.67	1086.65
368.88	1051.43
369.08	1064.12
369.29	1087.47
369.50	1067.40
369.71	1063.31
369.92	1051.84
370.12	1078.87
370.33	1071.09
370.54	1059.21
370.75	1053.88
370.95	1074.77
371.16	1058.80
371.37	1050.20
371.58	1072.73
371.78	1073.55
371.99	1050.20
372.20	1039.96
372.41	1066.17
372.61	1076.41
372.82	1032.18
373.03	1076.00
373.24	1064.94
373.45	1036.68
373.65	1048.56
373.86	1062.49
374.07	1062.08
374.28	1057.16
374.48	1062.08
374.69	1059.21
374.90	1060.03
375.11	1079.28
375.31	1103.86
375.52	1070.27
375.73	1101.81
375.93	1071.09
376.14	1056.34
376.35	1078.46
376.56	1063.31
376.76	1056.34
376.97	1098.12
377.18	1105.08
377.39	1053.88
377.59	1076.82
377.80	1097.30
378.01	1036.27
378.22	1058.39
378.42	1063.71
378.63	1060.03
378.84	1096.07
379.04	1077.64
379.25	1086.65
379.46	1082.56
379.67	1089.52
379.87	1090.34
380.08	1065.76
380.29	1079.28
380.50	1076.00
380.70	1081.33
380.91	1076.82
381.12	1078.05
381.32	1048.97
381.53	1071.09
381.74	1089.93
381.95	1039.96
382.15	1061.67
382.36	1077.64
382.57	1069.86
382.77	1068.22
382.98	1102.22
383.19	1055.93
383.39	1073.55
383.60	1076.00
383.81	1065.76
384.02	1047.74
384.22	1072.32
384.43	1076.41
384.64	1070.27
384.84	1065.35
385.05	1073.95
385.26	1099.35
385.46	1086.65
385.67	1081.33
385.88	1073.14
386.08	1070.27
386.29	1087.06
386.50	1057.98
386.70	1058.80
386.91	1060.85
387.12	1047.74
387.33	1078.46
387.53	1074.36
387.74	1088.70
387.95	1091.98
388.15	1091.16
388.36	1104.26
388.57	1103.86
388.77	1081.33
388.98	1076.00
389.19	1124.74
389.39	1056.75
389.60	1079.69
389.81	1056.34
390.01	1069.86
390.22	1087.88
390.43	1076.00
390.63	1084.19
390.84	1102.63
391.05	1082.56
391.25	1096.89
391.46	1102.63
391.67	1073.95
391.87	1094.43
392.08	1111.23
392.28	1061.26
392.49	1125.15
392.70	1080.10
392.90	1110.82
393.11	1072.73
393.32	1098.53
393.52	1062.49
393.73	1099.76
393.94	1085.42
394.14	1094.02
394.35	1064.12
394.56	1146.04
394.76	1108.36
394.97	1078.46
395.17	1090.75
395.38	1071.09
395.59	1077.64
395.79	1085.01
396.00	1112.05
396.21	1089.93
396.41	1076.00
396.62	1089.11
396.83	1064.94
397.03	1087.06
397.24	1112.05
397.44	1066.99
397.65	1089.52
397.86	1083.79
398.06	1057.57
398.27	1113.69
398.47	1096.07
398.68	1059.21
398.89	1072.73
399.09	1112.46
399.30	1089.52
399.51	1119.83
399.71	1111.64
399.92	1082.97
400.12	1060.44
400.33	1097.30
400.54	1084.19
400.74	1112.87
400.95	1070.68
401.15	1100.99
401.36	1042.83
401.57	1092.80
401.77	1106.72
401.98	1095.25
402.18	1103.45
402.39	1120.65
402.60	1099.35
402.80	1105.49
403.01	1098.53
403.21	1098.12
403.42	1102.22
403.63	1107.54
403.83	1128.02
404.04	1098.12
404.24	1131.30
404.45	1121.88
404.65	1073.95
404.86	1093.62
405.07	1083.38
405.27	1100.99
405.48	1131.71
405.68	1125.97
405.89	1128.43
406.10	1114.10
406.30	1110.00
406.51	1134.17
406.71	1078.46
406.92	1141.13
407.12	1110.41
407.33	1121.06
407.53	1100.17
407.74	1112.05
407.95	1109.59
408.15	1143.59
408.36	1128.43
408.56	1140.31
408.77	1110.41
408.97	1107.13
409.18	1130.89
409.39	1128.43
409.59	1144.81
409.80	1137.44
410.00	1121.06
410.21	1122.29
410.41	1155.46
410.62	1126.38
410.82	1174.31
411.03	1119.01
411.23	1110.82
411.44	1122.29
411.65	1117.37
411.85	1129.66
412.06	1138.26
412.26	1141.54
412.47	1133.35
412.67	1157.92
412.88	1144.81
413.08	1152.60
413.29	1162.84
413.49	1166.11
413.70	1163.25
413.90	1115.32
414.11	1178.81
414.31	1158.33
414.52	1167.34
414.73	1170.62
414.93	1175.94
415.14	1156.69
415.34	1179.22
415.55	1173.49
415.75	1158.74
415.96	1174.71
416.16	1157.51
416.37	1185.77
416.57	1194.38
416.78	1184.95
416.98	1163.25
417.19	1178.81
417.39	1188.23
417.60	1191.51
417.80	1196.42
418.01	1214.86
418.21	1244.76
418.42	1219.77
418.62	1237.79
418.83	1209.53
419.03	1211.99
419.24	1214.86
419.44	1246.80
419.65	1232.88
419.85	1244.35
420.06	1248.44
420.26	1238.20
420.47	1270.56
420.67	1267.69
420.88	1286.53
421.08	1301.69
421.29	1280.39
421.49	1296.36
421.70	1316.84
421.90	1291.04
422.11	1351.25
422.31	1341.83
422.52	1356.57
422.72	1377.87
422.93	1367.22
423.13	1370.09
423.34	1371.32
423.54	1374.19
423.74	1376.24
423.95	1376.24
424.15	1398.76
424.36	1403.27
424.56	1392.62
424.77	1439.72
424.97	1500.34
425.18	1452.83
425.38	1494.61
425.59	1473.72
425.79	1496.25
426.00	1489.28
426.20	1524.51
426.40	1493.38
426.61	1529.83
426.81	1530.65
427.02	1589.22
427.22	1621.17
427.43	1602.33
427.63	1617.49
427.84	1588.40
428.04	1634.28
428.25	1646.57
428.45	1731.35
428.65	1704.73
428.86	1698.18
429.06	1766.58
429.27	1774.36
429.47	1812.45
429.68	1814.50
429.88	1847.27
430.09	1864.47
430.29	1847.68
430.49	1871.43
430.70	1927.96
430.90	1918.95
431.11	1946.39
431.31	2003.73
431.52	2051.25
431.72	2084.83
431.92	2126.61
432.13	2049.61
432.33	2222.87
432.54	2151.19
432.74	2149.14
432.94	2196.24
433.15	2222.87
433.35	2172.08
433.56	2331.00
433.76	2318.71
433.97	2369.50
434.17	2367.04
434.37	2514.09
434.58	2501.39
434.78	2513.27
434.99	2553.00
435.19	2643.11
435.39	2610.75
435.60	2730.76
435.80	2748.78
436.01	2843.40
436.21	2922.04
436.41	2993.72
436.62	2987.99
436.82	3024.03
437.03	3057.62
437.23	3179.27
437.43	3087.93
437.64	3138.72
437.84	3313.61
438.05	3304.19
438.25	3346.79
438.45	3368.50
438.66	3602.79
438.86	3631.05
439.06	3522.10
439.27	3635.96
439.47	3642.11
439.68	3729.35
439.88	3871.48
440.08	3769.08
440.29	3952.58
440.49	3992.31
440.69	4213.90
440.90	4283.94
441.10	4271.24
441.31	4255.68
441.51	4427.71
441.71	4518.23
441.92	4625.95
442.12	4467.03
442.32	4953.22
442.53	4923.73
442.73	5061.76
442.94	5209.21
443.14	5217.81
443.34	5152.69
443.55	5269.42
443.75	5136.31
443.95	5466.85
444.16	5583.99
444.36	5727.35
444.56	5944.84
444.77	5808.45
444.97	5944.43
445.17	6186.50
445.38	6509.67
445.58	6273.75
445.78	6321.26
445.99	6345.02
446.19	6255.73
446.39	7067.13
446.60	7080.24
446.80	6957.77
447.00	7324.36
447.21	7085.97
447.41	7308.38
447.61	7384.57
447.82	8015.75
448.02	8007.97
448.22	8336.46
448.43	8361.45
448.63	8595.73
448.83	8745.65
449.04	8770.22
449.24	8617.85
449.44	9315.80
449.65	9528.38
449.85	10042.42
450.05	9477.18
450.26	9309.25
450.46	9469.81
450.66	9779.87
450.87	9748.74
451.07	10299.64
451.27	10828.84
451.47	11038.14
451.68	11390.80
451.88	11926.55
452.08	12138.31
452.29	12800.62
452.49	12548.31
452.69	13239.71
452.90	13298.28
453.10	13715.66
453.30	14059.31
453.51	13408.46
453.71	13370.78
453.91	15546.13
454.11	14554.09
454.32	15616.99
454.52	15090.25
454.72	15000.14
454.93	15042.33
455.13	16218.68
455.33	16569.71
455.53	16777.37
455.74	17080.88
455.94	18011.89
456.14	18305.56
456.35	19400.82
456.55	19194.38
456.75	18949.04
456.95	18227.33
457.16	19995.96
457.36	21649.90
457.56	22988.86
457.76	22579.67
457.97	24229.11
458.17	24027.18
458.37	24467.08
458.57	25296.51
458.78	23742.92
458.98	22719.35
459.18	24136.13
459.39	25828.16
459.59	27232.66
459.79	25681.12
459.99	27417.39
460.20	28647.81
460.40	27041.38
460.60	29016.44
460.80	31613.26
461.01	31057.86
461.21	30404.55
461.41	32374.70
461.61	32862.53
461.82	31592.38
462.02	32368.56
462.22	33255.74
462.42	34325.59
462.63	35521.61
462.83	35738.69
463.03	35398.32
463.23	35774.74
463.43	35975.85
463.64	40768.09
463.84	39231.30
464.04	38652.95
464.24	40124.21
464.45	39629.83
464.65	40862.30
464.85	40311.81
465.05	43616.41
465.26	44762.86
465.46	43332.56
465.66	44178.37
465.86	44876.73
466.06	45338.34
466.27	44052.63
466.47	44650.22
466.67	45659.87
466.87	47323.64
467.08	46181.70
467.28	47651.32
467.48	49055.00
467.68	48278.41
467.88	50595.89
468.09	51850.06
468.29	51415.48
468.49	51586.28
468.69	52337.07
468.89	53435.19
469.10	52567.26
469.30	52131.04
469.50	52055.68
469.70	54430.91
469.90	53338.53
470.11	51631.34
470.31	52151.52
470.51	56527.62
470.71	55464.73
470.91	54738.93
471.11	55318.91
471.32	56368.70
471.52	56441.61
471.72	55425.41
471.92	53332.38
472.12	54561.16
472.33	55374.62
472.53	55606.45
472.73	56856.94
472.93	57345.58
473.13	55696.97
473.33	57140.79
473.54	57315.68
473.74	57429.14
473.94	57457.81
474.14	57216.15
474.34	56207.73
474.55	56722.18
474.75	59900.63
474.95	57839.96
475.15	57228.85
475.35	57639.67
475.55	58041.48
475.75	58079.98
475.96	58430.19
476.16	57969.80
476.36	57263.66
476.56	57827.67
476.76	57334.52
476.96	56903.63
477.17	58052.95
477.37	55787.49
477.57	55723.59
477.77	55537.23
477.97	57139.97
478.17	56811.88
478.37	56716.45
478.58	56775.02
478.78	59405.02
478.98	57158.40
479.18	56580.87
479.38	57268.58
479.58	55864.49
479.78	55650.68
479.99	55104.29
480.19	55343.90
480.39	55653.55
480.59	55494.63
480.79	55407.38
480.99	55326.69
481.19	54401.83
481.39	53155.44
481.60	55293.11
481.80	53763.69
482.00	55376.26
482.20	54541.09
482.40	54434.60
482.60	54920.79
482.80	54751.63
483.00	54498.09
483.20	53777.20
483.41	54098.73
483.61	54745.89
483.81	54686.09
484.01	54699.20
484.21	54461.22
484.41	53383.99
484.61	53524.07
484.81	53807.10
485.01	53574.86
485.22	53497.04
485.42	54223.66
485.62	53349.18
485.82	52613.55
486.02	53168.55
486.22	52026.60
486.42	52083.53
486.62	52001.20
486.82	52750.76
487.02	52842.10
487.22	52787.62
487.43	52211.32
487.63	52043.80
487.83	51638.30
488.03	51285.23
488.23	51399.51
488.43	51306.12
488.63	51551.06
488.83	51322.51
489.03	50226.43
489.23	50056.04
489.43	50130.59
489.63	49614.91
489.83	49023.05
490.04	49317.55
490.24	48810.88
490.44	47980.63
490.64	48647.04
490.84	48731.01
491.04	47959.33
491.24	47954.83
491.44	47438.74
491.64	46923.06
491.84	46497.49
492.04	46905.04
492.24	46030.56
492.44	46406.97
492.64	46570.81
492.84	46342.67
493.04	45013.12
493.24	44685.04
493.45	44670.70
493.65	44397.91
493.85	43758.95
494.05	43864.21
494.25	43133.50
494.45	42739.06
494.65	42296.29
494.85	42360.60
495.05	42085.76
495.25	41821.16
495.45	41768.32
495.65	41473.01
495.85	41342.35
496.05	40314.67
496.25	40685.36
496.45	39629.01
496.65	39917.78
496.85	39540.95
497.05	39752.71
497.25	39238.26
497.45	39145.69
497.65	38884.78
497.85	38301.52
498.05	38237.62
498.25	37984.09
498.45	38542.36
498.65	37767.82
498.85	37616.68
499.05	37288.60
499.25	37538.86
499.45	37406.15
499.65	36954.78
499.85	36989.59
500.05	36412.47
500.25	36726.22
500.45	36550.92
500.65	36569.76
500.85	36267.89
501.05	35876.73
501.25	35875.50
501.45	35527.34
501.65	35433.55
501.85	35548.23
502.05	35578.13
502.25	35209.50
502.45	34953.91
502.65	34865.44
502.85	34823.25
503.05	34989.96
503.25	34940.39
503.45	34449.29
503.65	34554.97
503.85	34319.45
504.05	34108.51
504.25	34451.34
504.45	34240.40
504.65	33934.84
504.85	33714.07
505.05	33921.74
505.25	34401.37
505.45	34059.36
505.65	33840.64
505.85	33598.98
506.05	33542.04
506.25	33441.28
506.45	33359.36
506.65	33566.62
506.85	33529.34
507.05	33193.48
507.25	33370.42
507.45	33218.87
507.65	33586.69
507.85	33505.59
508.04	33119.75
508.24	32895.29
508.44	33198.39
508.64	32909.63
508.84	33232.80
509.04	33452.34
509.24	33172.59
509.44	33385.58
509.64	33541.63
509.84	33288.50
510.04	33794.76
510.24	33646.08
510.44	33693.18
510.64	33631.74
510.84	33881.59
511.04	33992.59
511.24	34021.68
511.43	33826.71
511.63	33841.45
511.83	33985.63
512.03	34050.76
512.23	33911.90
512.43	33895.52
512.63	34152.34
512.83	34609.44
513.03	34221.97
513.23	34879.37
513.43	34886.74
513.63	34881.41
513.83	34700.78
514.02	34641.80
514.22	35253.73
514.42	35209.91
514.62	35473.28
514.82	35368.83
515.02	35667.83
515.22	35893.93
515.42	35993.87
515.62	36178.60
515.82	36482.92
516.02	36237.58
516.21	36575.49
516.41	36750.80
516.61	37021.13
516.81	37117.80
517.01	37085.85
517.21	37435.64
517.41	37802.23
517.61	37610.13
517.81	37948.86
518.00	38621.41
518.20	38722.58
518.40	38629.61
518.60	38831.95
518.80	38942.94
519.00	39603.21
519.20	39799.00
519.40	40209.00
519.60	40479.74
519.79	40362.60
519.99	40274.94
520.19	40650.13
520.39	40951.59
520.59	41226.43
520.79	41515.60
520.99	41575.81
521.18	42104.60
521.38	42039.47
521.58	42223.79
521.78	42528.53
521.98	42824.66
522.18	43310.44
522.38	43798.27
522.58	43965.79
522.77	43908.45
522.97	44761.63
523.17	44573.22
523.37	44447.48
523.57	44957.42
523.77	44961.93
523.96	44941.04
524.16	45432.14
524.36	45088.90
524.56	45788.49
524.76	45421.49
524.96	45878.19
525.16	46130.91
525.35	46383.63
525.55	47036.52
525.75	46846.88
525.95	46770.28
526.15	47226.57
526.35	47523.52
526.54	47460.45
526.74	47240.90
526.94	48070.33
527.14	47892.16
527.34	48520.07
527.54	48558.98
527.73	49002.16
527.93	48984.14
528.13	49484.66
528.33	49662.01
528.53	49630.07
528.72	50087.17
528.92	50496.77
529.12	50280.09
529.32	50977.63
529.52	51084.94
529.72	51220.93
529.91	51260.25
530.11	51542.46
530.31	51632.16
530.51	52069.20
530.71	51873.41
530.90	51963.93
531.10	51747.26
531.30	52946.96
531.50	52762.64
531.70	53163.63
531.89	53391.36
532.09	53381.94
532.29	53771.47
532.49	53836.18
532.69	53232.03
532.88	53288.56
533.08	53885.33
533.28	53775.56
533.48	53861.17
533.67	54761.87
533.87	54520.61
534.07	53796.86
534.27	54036.07
534.47	54176.15
534.66	54095.46
534.86	55058.41
535.06	54820.44
535.26	55479.47
535.45	55293.93
535.65	55649.05
535.85	55035.88
536.05	55916.10
536.24	55520.43
536.44	55191.12
536.64	55744.48
536.84	55798.96
537.04	56215.10
537.23	56421.95
537.43	56088.13
537.63	55760.86
537.83	56139.74
538.02	56754.13
538.22	56972.44
538.42	56193.40
538.62	56324.06
538.81	56751.26
539.01	56800.00
539.21	56689.82
539.41	56510.83
539.60	56879.06
539.80	56621.42
540.00	56741.43
540.20	56131.55
540.39	57366.06
540.59	57149.39
540.79	57194.03
540.98	56983.09
541.18	57227.62
541.38	57411.94
541.58	57718.31
541.77	56967.94
541.97	56997.84
542.17	57379.99
542.37	57700.70
542.56	56868.41
542.76	57569.22
542.96	57534.81
543.15	57062.55
543.35	57681.45
543.55	57668.34
543.75	57786.31
543.94	58141.83
544.14	57703.16
544.34	57855.53
544.53	57839.55
544.73	57524.58
544.93	57743.30
545.13	57818.66
545.32	57865.36
545.52	57441.43
545.72	57760.50
545.91	57480.75
546.11	57683.91
546.31	57842.83
546.50	57835.87
546.70	57230.08
546.90	57614.28
547.10	57407.43
547.29	58050.49
547.49	57696.60
547.69	58094.73
547.88	57179.70
548.08	57438.97
548.28	57199.36
548.47	57675.31
548.67	57398.01
548.87	57883.38
549.06	57511.47
549.26	57390.64
549.46	57379.17
549.65	57618.37
549.85	57748.62
550.05	56688.18
550.24	57154.71
550.44	57176.83
550.64	57152.66
550.83	57157.58
551.03	57267.76
551.23	56892.16
551.42	57188.30
551.62	56844.24
551.82	56751.26
552.01	56482.98
552.21	56605.04
552.41	56162.27
552.60	56476.02
552.80	56308.90
553.00	55970.58
553.19	56222.48
553.39	56374.44
553.59	56310.95
553.78	56180.70
553.98	56413.76
554.18	56111.89
554.37	56372.39
554.57	56313.41
554.76	56422.77
554.96	56254.83
555.16	56239.68
555.35	56311.36
555.55	56223.30
555.75	56543.19
555.94	56258.52
556.14	56188.07
556.34	56368.29
556.53	56060.69
556.73	56204.45
556.92	55817.80
557.12	55840.33
557.32	56608.72
557.51	55666.66
557.71	56253.61
557.91	56358.46
558.10	56280.23
558.30	56038.16
558.49	55656.01
558.69	55630.20
558.89	55406.98
559.08	55295.57
559.28	55218.15
559.47	55259.11
559.67	55480.70
559.87	55454.08
560.06	55464.73
560.26	55231.67
560.45	55159.58
560.65	55356.19
560.85	54795.04
561.04	54857.30
561.24	54985.50
561.43	55261.98
561.63	55373.80
561.83	54886.38
562.02	54956.01
562.22	54971.17
562.41	55125.99
562.61	54365.38
562.81	54695.51
563.00	55079.71
563.20	55196.03
563.39	54879.01
563.59	54910.55
563.78	54443.20
563.98	55061.28
564.18	54865.49
564.37	55005.98
564.57	54256.84
564.76	54819.21
564.96	55243.55
565.15	54928.57
565.35	55268.53
565.55	54469.42
565.74	54486.62
565.94	54547.65
566.13	54279.36
566.33	55041.21
566.52	54274.04
566.72	54114.30
566.91	54266.26
567.11	54644.72
567.31	54342.44
567.50	54062.28
567.70	54247.83
567.89	54205.23
568.09	53958.65
568.28	54000.02
568.48	54227.75
568.67	53349.18
568.87	54278.95
569.06	54013.13
569.26	53813.25
569.46	53779.66
569.65	54196.22
569.85	53910.32
570.04	53300.43
570.24	53806.69
570.43	53676.85
570.63	53356.14
570.82	53644.08
571.02	53812.02
571.21	53263.98
571.41	53246.37
571.60	53504.41
571.80	53537.59
571.99	53187.39
572.19	53598.62
572.38	53433.14
572.58	52797.45
572.77	53073.52
572.97	53264.80
573.16	52667.20
573.36	52878.14
573.55	52832.68
573.75	53057.96
573.94	53427.00
574.14	52444.79
574.33	53115.30
574.53	52785.98
574.72	52705.29
574.92	52853.98
575.11	52195.76
575.31	52398.10
575.50	53069.01
575.70	52678.26
575.89	52351.00
576.09	52532.45
576.28	52750.76
576.48	52600.44
576.67	52729.87
576.87	52655.73
577.06	52383.76
577.26	52271.94
577.45	52357.55
577.65	51866.45
577.84	52128.59
578.04	52369.02
578.23	51999.56
578.43	52139.24
578.62	51700.97
578.82	52251.87
579.01	51782.48
579.21	52375.57
579.40	52055.68
579.59	51870.54
579.79	51361.42
579.98	51424.50
580.18	51470.37
580.37	51363.88
580.57	51302.44
580.76	51371.66
580.96	51062.82
581.15	50639.71
581.35	50145.33
581.54	50593.02
581.74	50735.97
581.93	50766.28
582.12	50538.13
582.32	50536.91
582.51	50458.26
582.71	50674.53
582.90	50397.23
583.10	50579.91
583.29	50513.97
583.48	50182.61
583.68	50192.85
583.87	50088.81
584.07	50748.26
584.26	50446.39
584.46	49978.63
584.65	50074.47
584.84	49986.41
585.04	50099.87
585.23	50026.14
585.43	49929.48
585.62	49942.18
585.82	49452.71
586.01	49879.51
586.20	49487.12
586.40	49813.15
586.59	49826.26
586.79	49626.38
586.98	48966.11
587.18	49122.17
587.37	49292.15
587.56	48934.98
587.76	49257.74
587.95	48781.39
588.15	49323.69
588.34	48913.69
588.53	48722.81
588.73	48684.72
588.92	48214.92
589.12	48116.62
589.31	48613.45
589.50	48523.34
589.70	48262.02
589.89	48376.30
590.08	48617.55
590.28	47745.93
590.47	48306.67
590.67	47568.58
590.86	47566.12
591.05	47422.35
591.25	47365.42
591.44	47280.23
591.64	47065.60
591.83	47125.40
592.02	47574.31
592.22	47385.90
592.41	47028.74
592.60	47244.59
592.80	46542.14
592.99	46845.65
593.18	46939.03
593.38	46686.72
593.57	46465.95
593.77	46311.54
593.96	46567.94
594.15	46424.99
594.35	46052.26
594.54	46183.74
594.73	45860.57
594.93	45971.16
595.12	45463.68
595.31	45302.71
595.51	45886.79
595.70	45417.39
595.89	45222.43
596.09	45385.45
596.28	45183.52
596.47	44909.91
596.67	45088.90
596.86	44808.33
597.06	45226.52
597.25	44714.53
597.44	44694.05
597.64	44427.41
597.83	44237.35
598.02	43987.91
598.22	44465.91
598.41	44308.21
598.60	44206.63
598.79	43591.01
598.99	43978.08
599.18	43503.36
599.37	43581.59
599.57	43030.69
599.76	42980.31
599.95	42885.69
600.15	43493.12
600.34	42941.81
600.53	42729.23
600.73	42799.68
600.92	42245.09
601.11	42414.25
601.31	42203.72
601.50	41918.23
601.69	42153.75
601.88	42104.60
602.08	41843.28
602.27	41661.01
602.46	41505.77
602.66	41387.40
602.85	40956.51
603.04	41182.60
603.24	40835.27
603.43	40795.54
603.62	40710.34
603.81	40778.74
604.01	40308.12
604.20	40489.57
604.39	40260.61
604.59	40040.66
604.78	39971.03
604.97	39828.49
605.16	39869.86
605.36	39624.10
605.55	39214.51
605.74	39214.10
605.94	38980.63
606.13	39036.33
606.32	38893.38
606.51	38964.24
606.71	38800.00
606.90	38770.10
607.09	38527.62
607.28	38109.83
607.48	38389.17
607.67	38166.76
607.86	37839.91
608.05	37995.15
608.25	37406.15
608.44	37499.95
608.63	36915.46
608.82	36758.17
609.02	37095.68
609.21	37009.25
609.40	36992.05
609.59	36410.02
609.79	35987.73
609.98	36184.74
610.17	36122.89
610.36	35755.08
610.56	35420.44
610.75	35657.59
610.94	35472.05
611.13	35332.79
611.33	35144.78
611.52	34831.44
611.71	35108.74
611.90	34774.51
612.09	34583.23
612.29	34322.73
612.48	34143.33
612.67	34285.04
612.86	33931.57
613.06	34142.92
613.25	33751.75
613.44	33833.26
613.63	33991.37
613.82	33455.21
614.02	33567.85
614.21	33521.15
614.40	33132.04
614.59	33281.95
614.78	33057.90
614.98	33290.14
615.17	33126.71
615.36	32706.47
615.55	32768.32
615.74	33151.70
615.94	32681.89
616.13	32760.13
616.32	32468.91
616.51	32144.10
616.70	32622.91
616.90	32219.05
617.09	32205.95
617.28	32119.52
617.47	32144.92
617.66	32428.36
617.86	32443.92
618.05	32174.41
618.24	32590.56
618.43	32124.03
618.62	32363.64
618.81	32042.52
619.01	32158.02
619.20	31723.04
619.39	31898.34
619.58	32058.08
619.77	31958.55
619.96	31864.76
620.16	32299.33
620.35	32033.92
620.54	32125.67
620.73	32378.39
620.92	32079.38
621.11	31855.33
621.31	32355.45
621.50	32176.46
621.69	32308.75
621.88	31940.94
622.07	31794.31
622.26	31985.59
622.46	32002.79
622.65	31943.40
622.84	31877.45
623.03	32169.08
623.22	31956.50
623.41	32026.14
623.60	31913.09
623.80	31820.93
623.99	31929.47
624.18	31968.79
624.37	31544.86
624.56	31860.25
624.75	31643.98
624.94	31274.12
625.13	31548.14
625.33	31315.08
625.52	31578.86
625.71	31386.76
625.90	31335.56
626.09	31149.60
626.28	30962.01
626.47	31089.80
626.66	30891.15
626.86	30921.46
627.05	30786.30
627.24	30750.66
627.43	30534.39
627.62	30703.56
627.81	30390.63
628.00	30399.23
628.19	30370.56
628.38	30222.28
628.57	30060.90
628.77	30111.28
628.96	29879.86
629.15	29621.00
629.34	29834.40
629.53	29537.44
629.72	29203.22
629.91	29528.84
630.10	29433.41
630.29	29388.35
630.48	29397.36
630.68	29180.69
630.87	29159.80
631.06	28837.86
631.25	28868.99
631.44	28903.39
631.63	28798.13
631.82	28891.92
632.01	28195.20
632.20	28307.02
632.39	28399.59
632.58	28489.29
632.77	28106.73
632.96	27891.29
633.15	27900.71
633.35	27879.82
633.54	27651.67
633.73	27362.50
633.92	27459.57
634.11	27509.55
634.30	27317.86
634.49	27356.36
634.68	27129.85
634.87	26917.27
635.06	26948.40
635.25	26484.33
635.44	26583.04
635.63	26730.50
635.82	26462.21
636.01	26481.87
636.20	26310.25
636.39	26031.73
636.58	26135.36
636.77	26311.48
636.97	25840.04
637.16	25730.27
637.35	25750.34
637.54	25798.26
637.73	25586.09
637.92	25749.52
638.11	25387.03
638.30	25384.16
638.49	25308.80
638.68	25359.18
638.87	25053.21
639.06	25247.77
639.25	25086.80
639.44	25006.11
639.63	24705.06
639.82	24779.19
640.01	24695.64
640.20	24540.81
640.39	24426.12
640.58	24055.85
640.77	24036.60
640.96	24128.76
641.15	24222.56
641.34	24095.17
641.53	24057.08
641.72	23753.57
641.91	23570.07
642.10	23594.65
642.29	23563.11
642.48	23717.12
642.67	23379.20
642.86	23565.57
643.05	23339.47
643.24	23051.12
643.43	23016.71
643.62	23034.32
643.81	23081.43
644.00	22815.60
644.19	22776.28
644.38	22859.02
644.57	22403.14
644.76	22530.52
644.95	22334.33
645.14	22305.66
645.33	22134.04
645.52	22064.41
645.71	21839.13
645.90	22042.70
646.09	21968.97
646.28	21844.04
646.46	21607.71
646.65	21484.01
646.84	21487.70
647.03	21227.20
647.22	21261.19
647.41	21053.53
647.60	21043.70
647.79	21131.76
647.98	21060.08
648.17	20806.54
648.36	20804.90
648.55	20696.77
648.74	20680.39
648.93	20684.89
649.12	20475.59
649.31	20343.29
649.50	20034.87
649.69	20072.55
649.88	20265.88
650.06	20054.12
650.25	20043.06
650.44	20099.99
650.63	19898.06
650.82	19860.38
651.01	19648.21
651.20	19544.99
651.39	19525.33
651.58	19557.69
651.77	19408.19
651.96	19209.13
652.15	19157.93
652.34	19127.62
652.52	19121.88
652.71	19198.89
652.90	19020.71
653.09	19022.76
653.28	18674.61
653.47	18738.91
653.66	18468.17
653.85	18541.08
654.04	18447.69
654.23	18320.31
654.42	18354.31
654.60	18410.42
654.79	18167.53
654.98	18160.16
655.17	18010.66
655.36	17740.32
655.55	17929.97
655.74	17651.85
655.93	17599.42
656.12	17553.55
656.30	17697.32
656.49	17487.20
656.68	17306.56
656.87	17307.38
657.06	17295.51
657.25	17239.80
657.44	17048.52
657.63	17129.62
657.82	16848.64
658.00	16804.81
658.19	16762.62
658.38	16620.50
658.57	16646.30
658.76	16710.20
658.95	16526.70
659.14	16414.06
659.32	16442.32
659.51	16250.63
659.70	16162.98
659.89	16089.25
660.08	16186.74
660.27	16021.67
660.46	16002.42
660.64	15865.61
660.83	15802.54
661.02	15870.53
661.21	15811.96
661.40	15690.31
661.59	15541.22
661.78	15433.49
661.96	15245.90
662.15	15258.19
662.34	15403.18
662.53	15209.85
662.72	15223.37
662.91	15162.34
663.09	14965.33
663.28	14861.70
663.47	14971.88
663.66	14851.05
663.85	14816.23
664.03	14629.87
664.22	14672.88
664.41	14520.51
664.60	14448.42
664.79	14433.67
664.98	14385.75
665.16	14297.69
665.35	14209.22
665.54	14181.77
665.73	14187.10
665.92	14200.21
666.10	13945.03
666.29	13891.37
666.48	13960.59
666.67	13715.25
666.86	13811.09
667.04	13705.42
667.23	13546.49
667.42	13585.82
667.61	13528.06
667.80	13357.67
667.98	13428.12
668.17	13333.51
668.36	13245.03
668.55	13105.77
668.74	13225.37
668.92	13140.59
669.11	13158.20
669.30	12984.53
669.49	12926.78
669.68	12767.86
669.86	12792.02
670.05	12649.07
670.24	12611.80
670.43	12536.44
670.61	12557.73
670.80	12482.78
670.99	12593.37
671.18	12438.95
671.36	12350.89
671.55	12162.07
671.74	12247.67
671.93	12119.88
672.11	12103.90
672.30	11989.63
672.49	11847.09
672.68	11878.22
672.87	11871.67
673.05	11718.07
673.24	11720.12
673.43	11550.95
673.62	11691.03
673.80	11498.12
673.99	11421.52
674.18	11510.40
674.36	11321.17
674.55	11474.36
674.74	11387.12
674.93	11244.58
675.11	11152.42
675.30	11238.84
675.49	11210.99
675.68	11052.48
675.86	11073.37
676.05	10829.25
676.24	10856.28
676.43	10782.15
676.61	10700.64
676.80	10704.73
676.99	10729.72
677.17	10729.31
677.36	10593.32
677.55	10493.79
677.74	10489.29
677.92	10447.51
678.11	10377.47
678.30	10432.76
678.48	10309.47
678.67	10375.01
678.86	10211.17
679.04	10144.00
679.23	10159.56
679.42	10080.10
679.61	9974.43
679.79	10022.76
679.98	9880.63
680.17	9801.99
680.35	9836.39
680.54	9708.19
680.73	9675.01
680.91	9664.77
681.10	9595.14
681.29	9550.50
681.47	9576.30
681.66	9427.21
681.85	9363.31
682.04	9369.46
682.22	9372.73
682.41	9363.31
682.60	9379.29
682.78	9230.60
682.97	9293.68
683.16	9119.20
683.34	9037.69
683.53	9031.95
683.72	8990.58
683.90	8944.71
684.09	8970.92
684.28	8887.77
684.46	8954.95
684.65	8798.89
684.83	8732.54
685.02	8731.72
685.21	8671.10
685.39	8667.00
685.58	8697.72
685.77	8569.93
685.95	8554.78
686.14	8470.81
686.33	8343.83
686.51	8346.70
686.70	8414.28
686.89	8347.11
687.07	8232.02
687.26	8205.80
687.44	8232.83
687.63	8159.52
687.82	8203.34
688.00	7989.54
688.19	8118.15
688.38	8103.40
688.56	8021.48
688.75	7884.68
688.93	7943.25
689.12	7922.77
689.31	7922.36
689.49	7766.31
689.68	7811.36
689.87	7670.46
690.05	7708.96
690.24	7626.64
690.42	7526.69
690.61	7643.43
690.80	7545.54
690.98	7581.58
691.17	7557.41
691.35	7390.30
691.54	7513.59
691.73	7424.71
691.91	7487.37
692.10	7409.96
692.28	7335.82
692.47	7158.06
692.66	7219.50
692.84	7190.01
693.03	7113.01
693.21	7177.72
693.40	7100.31
693.59	7086.79
693.77	7059.35
693.96	7074.50
694.14	7046.65
694.33	6961.46
694.51	6924.59
694.70	7006.51
694.89	6824.65
695.07	6852.91
695.26	6845.54
695.44	6833.25
695.63	6722.66
695.81	6781.64
696.00	6731.67
696.18	6623.95
696.37	6598.15
696.56	6647.71
696.74	6589.13
696.93	6552.27
697.11	6581.76
697.30	6432.67
697.48	6459.29
697.67	6456.84
697.85	6286.85
698.04	6364.68
698.23	6319.62
698.41	6253.27
698.60	6303.65
698.78	6254.50
698.97	6326.99
699.15	6204.94
699.34	6231.15
699.52	6187.32
699.71	6095.98
699.89	6044.78
700.08	6175.85
700.26	6119.74
700.45	6016.93
700.63	5992.77
700.82	6041.10
701.01	6014.47
701.19	6004.64
701.38	5908.39
701.56	5839.17
701.75	5830.16
701.93	5820.33
702.12	5776.91
702.30	5733.90
702.49	5647.07
702.67	5722.84
702.86	5704.00
703.04	5681.88
703.23	5625.36
703.41	5631.09
703.60	5639.29
703.78	5664.68
703.97	5555.73
704.15	5536.48
704.34	5538.12
704.52	5485.69
704.71	5522.14
704.89	5459.48
705.08	5412.78
705.26	5409.50
705.45	5413.19
705.63	5291.95
705.81	5309.15
706.00	5280.89
706.18	5293.59
706.37	5226.42
706.55	5238.70
706.74	5180.13
706.92	5201.43
707.11	5234.61
707.29	5130.16
707.48	5124.43
707.66	5139.99
707.85	5098.62
708.03	5051.11
708.22	5064.22
708.40	5060.53
708.58	5044.15
708.77	4995.41
708.95	4932.33
709.14	4923.73
709.32	4905.70
709.51	4920.86
709.69	4825.83
709.88	4832.39
710.06	4816.82
710.25	4764.80
710.43	4746.78
710.61	4680.84
710.80	4725.48
710.98	4702.14
711.17	4714.01
711.35	4769.72
711.54	4653.80
711.72	4678.38
711.90	4640.29
712.09	4655.85
712.27	4602.20
712.46	4606.29
712.64	4546.49
712.83	4537.89
713.01	4579.67
713.19	4521.10
713.38	4510.45
713.56	4538.71
713.75	4559.19
713.93	4501.44
714.11	4501.84
714.30	4485.46
714.48	4415.01
714.67	4369.96
714.85	4358.90
715.03	4347.02
715.22	4400.68
715.40	4248.31
715.59	4269.20
715.77	4279.03
715.95	4271.65
716.14	4230.28
716.32	4251.99
716.51	4220.04
716.69	4215.54
716.87	4142.22
717.06	4158.61
717.24	4112.73
717.42	4177.86
717.61	4083.65
717.79	4107.41
717.98	4055.39
718.16	4093.07
718.34	4028.35
718.53	4053.34
718.71	4009.92
718.89	3971.01
719.08	4007.06
719.26	3986.58
719.45	3927.59
719.63	3948.48
719.81	3930.05
720.00	3916.95
720.18	3879.26
720.36	3853.05
720.55	3836.26
720.73	3852.64
720.91	3858.78
721.10	3850.59
721.28	3832.16
721.46	3814.96
721.65	3771.13
721.83	3759.25
722.01	3729.35
722.20	3753.93
722.38	3709.69
722.56	3691.26
722.75	3664.64
722.93	3643.34
723.11	3638.42
723.30	3667.91
723.48	3612.62
723.66	3627.36
723.85	3604.02
724.03	3658.49
724.21	3613.03
724.40	3592.55
724.58	3588.04
724.76	3529.88
724.95	3511.86
725.13	3561.01
725.31	3537.25
725.50	3504.48
725.68	3439.36
725.86	3468.03
726.05	3416.83
726.23	3479.50
726.41	3435.26
726.59	3408.23
726.78	3374.64
726.96	3422.16
727.14	3383.65
727.33	3313.20
727.51	3299.28
727.69	3331.64
727.87	3350.89
728.06	3289.86
728.24	3261.60
728.42	3242.34
728.61	3261.19
728.79	3247.26
728.97	3271.02
729.15	3227.19
729.34	3271.43
729.52	3191.55
729.70	3138.31
729.89	3191.55
730.07	3175.99
730.25	3157.97
730.43	3131.75
730.62	3168.21
730.80	3183.36
730.98	3066.63
731.16	3078.10
731.35	3090.38
731.53	3080.96
731.71	3085.47
731.89	3086.29
732.08	3019.12
732.26	3036.73
732.44	2990.44
732.62	2988.40
732.81	2995.77
732.99	2973.24
733.17	2979.38
733.35	2939.24
733.54	2983.89
733.72	2935.97
733.90	2949.89
734.08	2957.27
734.27	2940.88
734.45	2926.96
734.63	2898.29
734.81	2875.76
735.00	2844.22
735.18	2821.28
735.36	2850.77
735.54	2772.95
735.72	2820.87
735.91	2852.00
736.09	2785.65
736.27	2847.91
736.45	2772.95
736.63	2780.73
736.82	2766.40
737.00	2735.68
737.18	2737.72
737.36	2716.84
737.55	2725.44
737.73	2748.78
737.91	2731.17
738.09	2677.92
738.27	2741.41
738.46	2652.53
738.64	2639.83
738.82	2694.72
739.00	2655.81
739.18	2627.13
739.36	2621.81
739.55	2602.56
739.73	2623.86
739.91	2603.79
740.09	2532.11
740.27	2598.46
740.46	2603.79
740.64	2597.23
740.82	2579.62
741.00	2506.30
741.18	2526.37
741.36	2521.46
741.55	2495.65
741.73	2489.10
741.91	2464.12
742.09	2553.00
742.27	2484.60
742.45	2454.29
742.64	2460.43
742.82	2475.58
743.00	2444.87
743.18	2444.87
743.36	2410.46
743.54	2442.00
743.72	2396.53
743.91	2388.75
744.09	2405.13
744.27	2387.52
744.45	2405.95
744.63	2388.75
744.81	2376.87
744.99	2335.50
745.18	2345.33
745.36	2307.65
745.54	2347.79
745.72	2311.34
745.90	2328.95
746.08	2301.51
746.26	2265.05
746.45	2265.46
746.63	2313.80
746.81	2313.39
746.99	2271.61
747.17	2260.96
747.35	2259.32
747.53	2288.40
747.71	2239.25
747.89	2199.11
748.08	2244.57
748.26	2193.78
748.44	2190.92
748.62	2202.80
748.80	2158.15
748.98	2196.24
749.16	2159.79
749.34	2168.39
749.52	2187.23
749.70	2163.47
749.89	2129.07
750.07	2147.09
750.25	2159.38
750.43	2146.27
750.61	2104.08
750.79	2112.27
750.97	2172.89
751.15	2125.38
751.33	2104.90
751.51	2127.02
751.69	2112.68
751.88	2029.95
752.06	2108.59
752.24	2084.01
752.42	2093.43
752.60	2060.67
752.78	2030.36
752.96	2042.64
753.14	2087.70
753.32	2079.92
753.50	2078.28
753.68	2029.95
753.86	2004.55
754.04	2045.51
754.22	2001.68
754.40	1999.64
754.58	2036.09
754.76	2055.75
754.95	1994.72
755.13	1995.54
755.31	1991.04
755.49	1974.65
755.67	2028.31
755.85	2025.85
756.03	2016.43
756.21	2040.60
756.39	1981.61
756.57	1974.24
756.75	2007.83
756.93	1998.82
757.11	1961.54
757.29	1995.13
757.47	2000.46
757.65	1987.76
757.83	1982.02
758.01	1934.51
758.19	1975.88
758.37	1980.39
758.55	1975.47
758.73	1934.10
758.91	1944.75
759.09	1979.57
759.27	1948.03
759.45	1949.26
759.63	1979.98
759.81	1955.81
759.99	1953.35
760.17	1984.89
760.35	1920.99
760.53	1932.87
760.71	1943.11
760.89	1965.64
761.07	1972.19
761.25	1944.34
761.43	1938.20
761.61	1931.64
761.79	1937.79
761.97	1936.15
762.15	1968.51
762.33	1954.17
762.51	1952.53
762.69	1925.91
762.87	1931.23
763.05	1937.79
763.23	1939.84
763.41	1971.78
763.59	1917.31
763.77	1911.57
763.95	1929.19
764.13	1912.39
764.31	1939.43
764.49	1936.15
764.67	1914.03
764.85	1930.82
765.03	1933.28
765.21	1925.09
765.38	1882.90
765.56	1896.42
765.74	1924.68
765.92	1882.08
766.10	1930.01
766.28	1844.81
766.46	1877.17
766.64	1825.15
766.82	1866.52
767.00	1831.70
767.18	1829.66
767.36	1830.06
767.54	1863.65
767.72	1842.76
767.90	1856.69
768.08	1800.57
768.26	1819.01
768.43	1786.24
768.61	1852.18
768.79	1823.92
768.97	1798.94
769.15	1782.96
769.33	1787.06
769.51	1800.57
769.69	1823.51
769.87	1795.25
770.05	1776.82
770.23	1766.58
770.40	1764.53
770.58	1780.50
770.76	1744.87
770.94	1760.43
771.12	1735.45
771.30	1717.02
771.48	1739.14
771.66	1685.89
771.84	1703.91
772.02	1697.36
772.19	1682.61
772.37	1686.71
772.55	1692.03
772.73	1652.30
772.91	1691.21
773.09	1668.28
773.27	1674.42
773.45	1667.46
773.63	1657.63
773.80	1637.56
773.98	1619.12
774.16	1641.65
774.34	1670.32
774.52	1644.52
774.70	1621.58
774.88	1616.26
775.05	1625.68
775.23	1597.01
775.41	1616.26
775.59	1582.67
775.77	1584.31
775.95	1585.54
776.13	1549.49
776.30	1568.74
776.48	1561.78
776.66	1561.37
776.84	1565.47
777.02	1533.93
777.20	1523.28
777.38	1552.77
777.55	1571.61
777.73	1532.29
777.91	1521.64
778.09	1540.48
778.27	1568.33
778.45	1536.39
778.62	1506.08
778.80	1479.45
778.98	1528.19
779.16	1510.17
779.34	1483.55
779.51	1517.14
779.69	1514.68
779.87	1491.33
780.05	1465.12
780.23	1489.28
780.41	1470.03
780.58	1433.99
780.76	1468.39
780.94	1491.74
781.12	1461.02
781.30	1473.72
781.47	1450.37
781.65	1429.89
781.83	1431.94
782.01	1461.43
782.19	1464.30
782.36	1435.22
782.54	1415.15
782.72	1427.02
782.90	1448.32
783.08	1380.74
783.25	1430.30
783.43	1421.29
783.61	1440.95
783.79	1405.32
783.96	1364.77
784.14	1391.80
784.32	1383.20
784.50	1405.73
784.68	1382.79
784.85	1393.44
785.03	1358.62
785.21	1374.60
785.39	1391.39
785.56	1354.12
785.74	1384.43
785.92	1383.61
786.10	1368.45
786.27	1340.60
786.45	1398.35
786.63	1353.71
786.81	1381.97
786.98	1341.83
787.16	1370.91
787.34	1351.25
787.52	1367.63
787.69	1318.07
787.87	1343.47
788.05	1358.62
788.23	1327.49
788.40	1360.67
788.58	1353.30
788.76	1329.13
788.94	1329.54
789.11	1340.60
789.29	1332.00
789.47	1329.13
789.64	1291.45
789.82	1327.90
790.00	1314.80
790.18	1341.01
790.35	1311.93
790.53	1311.11
790.71	1309.88
790.89	1306.19
791.06	1308.65
791.24	1302.92
791.42	1269.33
791.59	1281.21
791.77	1309.47
791.95	1255.40
792.12	1287.76
792.30	1288.58
792.48	1288.58
792.66	1282.44
792.83	1271.79
793.01	1273.02
793.19	1257.04
793.36	1264.42
793.54	1286.12
793.72	1230.42
793.89	1250.49
794.07	1268.92
794.25	1256.63
794.42	1280.80
794.60	1261.55
794.78	1232.47
794.95	1259.09
795.13	1250.49
795.31	1241.48
795.48	1223.87
795.66	1247.21
795.84	1249.26
796.01	1247.21
796.19	1221.41
796.37	1259.91
796.54	1226.32
796.72	1257.86
796.90	1250.49
797.07	1252.95
797.25	1239.43
797.43	1239.84
797.60	1223.46
797.78	1230.42
797.96	1217.72
798.13	1221.82
798.31	1231.65
798.49	1217.31
798.66	1254.18
798.84	1216.90
799.01	1223.87
799.19	1222.64
799.37	1205.43
799.54	1203.80
799.72	1195.60
799.90	1217.31
800.07	1215.67
800.25	1226.32
800.43	1180.04
800.60	1206.66
800.78	1213.22
800.95	1229.19
801.13	1203.80
801.31	1205.43
801.48	1187.82
801.66	1204.62
801.83	1158.74
802.01	1197.65
802.19	1180.86
802.36	1205.02
802.54	1157.10
802.71	1166.93
802.89	1186.59
803.07	1154.24
803.24	1181.27
803.42	1184.95
803.59	1206.66
803.77	1188.23
803.95	1158.33
804.12	1184.14
804.30	1181.68
804.47	1178.40
804.65	1157.51
804.82	1201.34
805.00	1145.22
805.18	1196.83
805.35	1199.29
805.53	1162.02
805.70	1125.56
805.88	1157.10
806.05	1200.93
806.23	1163.25
806.41	1164.88
806.58	1222.23
806.76	1142.77
806.93	1164.07
807.11	1151.78
807.28	1165.70
807.46	1166.93
807.64	1121.88
807.81	1123.52
807.99	1155.46
808.16	1186.59
808.34	1153.42
808.51	1158.33
808.69	1159.97
808.86	1163.66
809.04	1149.73
809.21	1142.36
809.39	1145.63
809.56	1138.26
809.74	1128.02
809.92	1137.44
810.09	1120.65
810.27	1132.53
810.44	1136.21
810.62	1130.89
810.79	1132.94
810.97	1144.00
811.14	1142.36
811.32	1168.16
811.49	1169.39
811.67	1141.54
811.84	1154.64
812.02	1132.12
812.19	1127.20
812.37	1113.69
812.54	1100.58
812.72	1127.20
812.89	1115.73
813.07	1130.48
813.24	1129.25
813.42	1123.52
813.59	1120.24
813.77	1139.08
813.94	1120.24
814.12	1121.47
814.29	1140.72
814.47	1105.90
814.64	1091.98
814.82	1144.40
814.99	1136.21
815.17	1104.67
815.34	1141.54
815.52	1107.95
815.69	1091.16
815.86	1118.19
816.04	1111.64
816.21	1155.46
816.39	1142.77
816.56	1139.08
816.74	1088.29
816.91	1100.17
817.09	1097.71
817.26	1121.06
817.44	1112.46
817.61	1109.59
817.79	1105.90
817.96	1074.36
818.13	1100.99
818.31	1121.88
818.48	1088.70
818.66	1094.02
818.83	1125.97
819.01	1092.39
819.18	1100.58
819.36	1073.55
819.53	1098.12
819.70	1085.01
819.88	1108.36
820.05	1100.58
820.23	1114.91
820.40	1113.28
820.58	1084.60
820.75	1075.59
820.92	1096.07
821.10	1100.17
821.27	1107.13
821.45	1081.33
821.62	1097.30
821.79	1107.54
821.97	1085.42
822.14	1073.95
822.32	1069.86
822.49	1095.25
822.66	1108.77
822.84	1090.34
823.01	1098.53
823.19	1080.10
823.36	1076.41
823.53	1081.33
823.71	1055.93
823.88	1089.11
824.06	1103.04
824.23	1066.99
824.40	1095.66
824.58	1093.62
824.75	1074.77
824.93	1055.52
825.10	1087.47
825.27	1072.32
825.45	1105.08
825.62	1084.60
825.79	1080.10
825.97	1082.15
826.14	1068.22
826.32	1061.26
826.49	1095.66
826.66	1066.58
826.84	1088.70
827.01	1090.75
827.18	1049.79
827.36	1069.86
827.53	1095.25
827.70	1056.34
827.88	1071.91
828.05	1081.33
828.22	1067.40
828.40	1057.98
828.57	1068.63
828.74	1066.99
828.92	1069.45
829.09	1060.03
829.27	1078.87
829.44	1077.23
829.61	1094.84
829.79	1029.31
829.96	1066.17
830.13	1066.17
830.30	1063.71
830.48	1073.55
830.65	1082.97
830.82	1082.56
831.00	1098.94
831.17	1056.34
831.34	1060.03
831.52	1057.98
831.69	1082.56
831.86	1045.28
832.04	1060.85
832.21	1042.83
832.38	1037.09
832.56	1052.25
832.73	1042.42
832.90	1053.88
833.07	1066.99
833.25	1057.16
833.42	1077.23
833.59	1083.79
833.77	1035.86
833.94	1064.12
834.11	1052.66
834.29	1067.40
834.46	1060.44
834.63	1011.29
834.80	1046.10
834.98	1051.43
835.15	1036.27
835.32	1085.83
835.49	1034.63
835.67	1057.98
835.84	1029.72
836.01	1059.21
836.19	1068.22
836.36	1044.87
836.53	1058.80
836.70	1017.02
836.88	1072.73
837.05	1042.01
837.22	1048.56
837.39	1028.90
837.57	1014.97
837.74	1041.60
837.91	1060.85
838.08	1028.49
838.26	1031.77
838.43	1020.30
838.60	1039.14
838.77	1046.92
838.95	1032.59
839.12	1066.58
839.29	1053.88
839.46	1013.33
839.64	1013.33
839.81	1017.02
839.98	1051.02
840.15	1026.85
840.32	1009.24
840.50	1046.92
840.67	1045.69
840.84	1033.81
841.01	1037.50
841.19	1036.68
841.36	1046.51
841.53	1047.33
841.70	1073.95
841.87	1039.14
842.05	1044.87
842.22	997.36
842.39	1009.65
842.56	1038.32
842.73	1048.56
842.91	1020.71
843.08	1019.07
843.25	1040.78
843.42	1042.83
843.59	1057.16
843.77	1026.85
843.94	1001.46
844.11	1035.45
844.28	1005.14
844.45	1028.90
844.62	1057.98
844.80	1040.78
844.97	1042.01
845.14	1009.24
845.31	1015.38
845.48	1016.20
845.65	1055.52
845.83	1042.42
846.00	1045.28
846.17	1055.11
846.34	1039.96
846.51	1037.09
846.68	1009.65
846.86	1041.19
847.03	1033.81
847.20	1019.07
847.37	1044.05
847.54	995.72
847.71	1042.83
847.89	1053.88
848.06	1033.81
848.23	1015.38
848.40	996.54
848.57	1035.45
848.74	1028.08
848.91	1051.84
849.08	1013.74
849.26	1051.02
849.43	1040.37
849.60	1040.78
849.77	1038.32
849.94	1051.84
850.11	1044.05
850.28	1037.50
850.46	1032.18
850.63	1035.45
850.80	1009.65
850.97	1066.58
851.14	1042.01
851.31	1017.43
851.48	979.34
851.65	1047.74
851.82	1023.17
852.00	1003.10
852.17	1039.96
852.34	1026.03
852.51	1024.39
852.68	1036.27
852.85	1021.94
853.02	1033.00
853.19	1011.70
853.36	1022.35
853.53	1018.66
853.70	1026.03
853.88	1003.50
854.05	1041.60
854.22	977.29
854.39	1020.30
854.56	1014.15
854.73	1038.32
854.90	1040.78
855.07	1039.55
855.24	1004.73
855.41	1029.72
855.58	1026.03
855.75	1018.25
855.92	1039.96
856.09	1044.87
856.27	987.53
856.44	1068.22
856.61	989.17
856.78	978.52
856.95	1007.19
857.12	990.81
857.29	1022.76
857.46	1002.69
857.63	1033.81
857.80	1023.98
857.97	1019.89
858.14	1011.29
858.31	1015.79
858.48	1050.20
858.65	1023.17
858.82	1005.96
858.99	1011.70
859.16	996.13
859.33	992.86
859.50	1029.72
859.67	1011.70
859.84	1008.83
860.01	1030.95
860.18	1026.03
860.35	1034.63
860.52	997.77
860.69	969.10
860.86	1021.94
861.03	1013.33
861.20	1011.70
861.37	999.82
861.54	1017.02
861.71	1015.79
861.88	1021.94
862.05	1000.23
862.22	1021.53
862.39	1024.39
862.56	982.62
862.73	996.13
862.90	1028.08
863.07	1026.85
863.24	1064.53
863.41	1005.14
863.58	1011.70
863.75	979.34
863.92	1022.76
864.09	992.45
864.26	987.53
864.43	1034.63
864.60	1012.11
864.77	1021.12
864.94	1023.17
865.11	997.77
865.28	996.54
865.45	999.82
865.62	986.71
865.79	1023.17
865.96	1001.46
866.13	1018.25
866.30	1055.11
866.47	995.72
866.64	994.08
866.81	994.49
866.98	1028.49
867.15	1007.19
867.31	994.08
867.48	1008.42
867.65	1024.39
867.82	1013.33
867.99	1034.63
868.16	1023.17
868.33	1006.37
868.50	1000.23
868.67	996.95
868.84	992.04
869.01	997.36
869.18	1012.52
869.35	994.08
869.52	1009.65
869.68	995.72
869.85	1018.25
870.02	999.82
870.19	1031.77
870.36	996.13
870.53	1021.94
870.70	1023.57
870.87	1007.19
871.04	985.48
871.21	987.12
871.38	1015.38
871.54	987.94
871.71	1016.61
871.88	988.76
872.05	989.17
872.22	967.05
872.39	979.34
872.56	998.59
872.73	1012.52
872.90	1001.87
873.06	969.51
873.23	1008.83
873.40	992.86
873.57	1028.49
873.74	994.90
873.91	1023.17
874.08	1013.74
874.25	1034.22
874.41	1017.43
874.58	1028.90
874.75	988.76
874.92	1014.97
875.09	999.82
875.26	1008.42
875.43	1005.55
875.59	1007.19
875.76	1019.89
875.93	997.77
876.10	1036.27
876.27	989.58
876.44	1006.37
876.61	1011.70
876.77	995.31
876.94	985.07
877.11	1001.46
877.28	992.86
877.45	993.67
877.62	994.49
877.78	1008.01
877.95	981.80
878.12	1006.37
878.29	1017.02
878.46	1060.85
878.62	992.04
878.79	1010.06
878.96	1038.73
879.13	1015.79
879.30	1041.19
879.47	986.30
879.63	1035.04
879.80	983.43
879.97	981.80
880.14	999.41
880.31	1017.02
880.47	981.80
880.64	993.67
880.81	1009.24
880.98	969.92
881.15	994.90
881.31	1027.67
881.48	992.45
881.65	990.81
881.82	995.31
881.99	976.88
882.15	986.30
882.32	980.98
882.49	988.76
882.66	1004.32
882.82	1011.29
882.99	1001.87
883.16	978.93
883.33	990.40
883.49	984.25
883.66	1008.01
883.83	976.47
884.00	1026.03
884.17	1028.90
884.33	981.80
884.50	1035.45
884.67	1005.96
884.84	1012.52
885.00	1027.67
885.17	974.01
885.34	995.72
885.51	968.69
885.67	962.95
885.84	993.26
886.01	1000.23
886.18	1005.55
886.34	985.89
886.51	1005.96
886.68	992.86
886.84	973.60
887.01	1016.20
887.18	1019.07
887.35	983.02
887.51	1016.20
887.68	978.11
887.85	989.99
888.02	993.26
888.18	980.16
888.35	1012.93
888.52	1018.25
888.68	992.04
>>>>>End Processed Spectral Data<<<<<
