# Supplementary material for: Design of a Novel Low Cost Point of Care Tampon (POCkeT) Colposcope for Use in Resource Limited Settings
Source: PLoS One. 2015 Sep 2;10(9):e0135869. doi: 10.1371/journal.pone.0135869 (PMC4557989; doi:10.1371/journal.pone.0135869)
Supplement: S1 File — A caption document for each sub-folder and file (S1 Detailed File Key) is found within the archive. Folder (S2) contains the set of raw images from quantitative imaging characterization between systems. Folder (S3) contains the CAD files for the custom circuit boards used in our POCkeT Colposcope. Folder (S4) contains the 3D CAD files for the probe handle and bill of materials. Folder (S5) contains the complete set of n = 5 replicate spectra files captured from each digital colposcope system. (ZIP) [file pone.0135869.s001.zip › S1 Supplementary Files/S5/S5 Spectra LO2-W-B.txt]

SpectraSuite Data File
++++++++++++++++++++++++++++++++++++
Date: Thu Oct 16 10:08:12 EDT 2014
User: cervix1
Dark Spectrum Present: No
Reference Spectrum Present: No
Number of Sampled Component Spectra: 1
Spectrometers: USB4E01788
Integration Time (usec): 12000 (USB4E01788)
Spectra Averaged: 5 (USB4E01788)
Boxcar Smoothing: 0 (USB4E01788)
Correct for Electrical Dark: No (USB4E01788)
Strobe/Lamp Enabled: No (USB4E01788)
Correct for Detector Non-linearity: No (USB4E01788)
Correct for Stray Light: No (USB4E01788)
Number of Pixels in Processed Spectrum: 3648
>>>>>Begin Processed Spectral Data<<<<<
178.07	999.00
178.29	999.00
178.50	999.00
178.72	971.15
178.94	993.26
179.15	1010.47
179.37	1022.76
179.59	1015.79
179.81	999.82
180.02	997.77
180.24	1003.10
180.46	1014.56
180.67	1040.37
180.89	1044.05
181.11	1051.02
181.32	1027.26
181.54	1045.69
181.76	980.57
181.97	1020.30
182.19	1018.25
182.41	1048.97
182.62	1078.87
182.84	1035.45
183.06	1065.76
183.27	1064.94
183.49	1032.18
183.71	1033.41
183.92	1066.99
184.14	1053.48
184.35	1074.36
184.57	1053.48
184.79	1037.91
185.00	1079.69
185.22	1067.40
185.44	1039.55
185.65	1018.25
185.87	1062.49
186.09	1073.95
186.30	1069.04
186.52	1069.04
186.74	1039.55
186.95	1026.03
187.17	1045.69
187.39	1040.78
187.60	1051.43
187.82	1054.70
188.03	1068.22
188.25	1037.09
188.47	1073.95
188.68	1076.41
188.90	1065.35
189.12	1067.40
189.33	1024.39
189.55	1060.03
189.77	1046.10
189.98	1101.81
190.20	1059.62
190.41	1031.77
190.63	1073.14
190.85	1028.49
191.06	1071.50
191.28	1039.55
191.50	1095.25
191.71	1067.81
191.93	1046.51
192.14	1045.28
192.36	1079.28
192.58	1051.02
192.79	1044.46
193.01	1076.41
193.23	1058.80
193.44	1076.00
193.66	1082.15
193.87	1060.85
194.09	1042.42
194.31	1033.81
194.52	1012.93
194.74	1052.25
194.96	1044.05
195.17	1051.43
195.39	1047.33
195.60	1042.01
195.82	1064.94
196.04	1067.81
196.25	1087.88
196.47	1040.37
196.68	1052.66
196.90	1020.71
197.12	1040.37
197.33	1057.57
197.55	1032.18
197.76	1060.03
197.98	1079.69
198.20	1077.64
198.41	1040.37
198.63	1042.42
198.84	1032.59
199.06	1053.48
199.28	1056.34
199.49	1056.75
199.71	1043.24
199.92	1071.50
200.14	1072.73
200.36	1066.58
200.57	1058.39
200.79	1058.39
201.00	1026.85
201.22	1030.95
201.43	1091.57
201.65	1050.20
201.87	1069.86
202.08	1061.26
202.30	1046.10
202.51	1053.48
202.73	1065.76
202.95	1053.88
203.16	1041.19
203.38	1064.12
203.59	1077.64
203.81	1060.85
204.02	1050.20
204.24	1033.41
204.46	1061.67
204.67	1084.19
204.89	1041.60
205.10	1035.04
205.32	1091.16
205.53	1051.43
205.75	1078.46
205.96	1039.55
206.18	1060.03
206.40	1042.01
206.61	1037.50
206.83	1017.02
207.04	1079.28
207.26	1079.69
207.47	1057.98
207.69	1073.95
207.91	1073.95
208.12	1022.76
208.34	1033.41
208.55	1044.87
208.77	1049.79
208.98	1048.15
209.20	1074.36
209.41	1037.91
209.63	1081.33
209.85	1059.21
210.06	1060.85
210.28	1015.38
210.49	1066.17
210.71	1067.81
210.92	1075.18
211.14	1078.05
211.35	1062.49
211.57	1066.58
211.78	1076.00
212.00	1021.53
212.21	1037.09
212.43	1085.83
212.65	1030.95
212.86	1043.64
213.08	1087.06
213.29	1065.76
213.51	1040.78
213.72	1091.98
213.94	1061.67
214.15	1034.22
214.37	1078.87
214.58	1063.31
214.80	1050.20
215.01	1083.38
215.23	1030.13
215.44	1049.38
215.66	1081.74
215.87	1052.25
216.09	1050.20
216.31	1043.24
216.52	1067.40
216.74	1072.73
216.95	1064.94
217.17	1055.93
217.38	1087.06
217.60	1051.84
217.81	1080.92
218.03	1058.80
218.24	1062.90
218.46	1042.01
218.67	1085.01
218.89	1069.04
219.10	1075.59
219.32	1062.08
219.53	1062.08
219.75	1060.85
219.96	1084.60
220.18	1060.85
220.39	1076.00
220.61	1044.05
220.82	1044.05
221.04	1057.57
221.25	1057.57
221.47	1081.33
221.68	1056.34
221.90	1067.40
222.11	1044.87
222.33	1086.24
222.54	1055.11
222.76	1076.00
222.97	1046.92
223.19	1067.40
223.40	1076.00
223.62	1058.80
223.83	1064.53
224.05	1037.91
224.26	1056.75
224.48	1060.44
224.69	1046.92
224.91	1046.92
225.12	1057.57
225.34	1051.02
225.55	1046.92
225.77	1028.49
225.98	1076.82
226.19	1045.28
226.41	1065.76
226.62	1077.64
226.84	1043.24
227.05	1044.87
227.27	1079.28
227.48	1066.17
227.70	1044.87
227.91	1047.33
228.13	1111.64
228.34	1064.53
228.56	1081.33
228.77	1051.84
228.99	1067.81
229.20	1058.39
229.42	1069.45
229.63	1070.27
229.84	1082.15
230.06	1060.03
230.27	1060.03
230.49	1068.63
230.70	1069.04
230.92	1078.46
231.13	1027.67
231.35	1064.94
231.56	1081.33
231.78	1089.11
231.99	1061.26
232.20	1045.28
232.42	1051.43
232.63	1079.69
232.85	1075.18
233.06	1046.51
233.28	1055.93
233.49	1018.25
233.71	1077.64
233.92	1047.74
234.13	1056.34
234.35	1053.48
234.56	1066.99
234.78	1060.44
234.99	1064.53
235.21	1037.09
235.42	1051.84
235.64	1055.52
235.85	1035.45
236.06	1070.27
236.28	1078.46
236.49	1076.41
236.71	1057.98
236.92	1062.90
237.14	1055.52
237.35	1060.85
237.56	1051.02
237.78	1044.46
237.99	1053.88
238.21	1082.97
238.42	1069.86
238.64	1032.18
238.85	1057.98
239.06	1057.98
239.28	1081.74
239.49	1075.18
239.71	1053.48
239.92	1064.53
240.13	1058.80
240.35	1046.92
240.56	1057.98
240.78	1037.50
240.99	1062.49
241.21	1053.88
241.42	1076.41
241.63	1040.78
241.85	1074.36
242.06	1030.54
242.28	1045.28
242.49	1054.29
242.70	1087.88
242.92	1069.86
243.13	1074.77
243.35	1053.88
243.56	1071.50
243.77	1071.50
243.99	1083.38
244.20	1057.98
244.42	1040.37
244.63	1074.36
244.84	1050.20
245.06	1064.94
245.27	1075.59
245.49	1028.08
245.70	1060.44
245.91	1058.39
246.13	1061.26
246.34	1046.10
246.55	1069.86
246.77	1063.31
246.98	1073.55
247.20	1048.15
247.41	1069.86
247.62	1066.58
247.84	1064.12
248.05	1074.77
248.27	1041.60
248.48	1065.76
248.69	1087.47
248.91	1042.01
249.12	1055.52
249.33	1057.98
249.55	1050.61
249.76	1057.16
249.98	1050.20
250.19	1049.38
250.40	1084.19
250.62	1056.34
250.83	1055.93
251.04	1055.11
251.26	1055.93
251.47	1065.35
251.68	1078.05
251.90	1093.62
252.11	1039.96
252.33	1084.19
252.54	1062.08
252.75	1050.61
252.97	1074.36
253.18	1067.40
253.39	1066.17
253.61	1088.70
253.82	1067.40
254.03	1080.10
254.25	1068.63
254.46	1088.70
254.67	1045.69
254.89	1049.38
255.10	1053.88
255.31	1031.77
255.53	1066.17
255.74	1094.02
255.96	1038.32
256.17	1071.50
256.38	1076.00
256.60	1055.93
256.81	1077.23
257.02	1064.12
257.24	1102.22
257.45	1048.97
257.66	1055.93
257.88	1083.79
258.09	1077.23
258.30	1042.42
258.52	1057.98
258.73	1089.52
258.94	1080.10
259.16	1065.76
259.37	1103.04
259.58	1114.50
259.80	1080.10
260.01	1073.95
260.22	1049.79
260.43	1075.18
260.65	1072.73
260.86	1046.51
261.07	1035.86
261.29	1046.10
261.50	1066.99
261.71	1052.66
261.93	1063.71
262.14	1076.00
262.35	1068.22
262.57	1076.82
262.78	1072.32
262.99	1057.16
263.21	1087.88
263.42	1087.88
263.63	1048.97
263.85	1037.91
264.06	1072.32
264.27	1051.02
264.48	1084.19
264.70	1053.48
264.91	1085.83
265.12	1061.26
265.34	1067.81
265.55	1085.83
265.76	1055.11
265.98	1074.77
266.19	1045.28
266.40	1068.22
266.61	1050.20
266.83	1082.97
267.04	1084.19
267.25	1066.58
267.47	1084.19
267.68	1082.97
267.89	1083.79
268.10	1057.98
268.32	1067.81
268.53	1039.55
268.74	1064.12
268.96	1066.99
269.17	1084.60
269.38	1046.92
269.59	1073.55
269.81	1067.40
270.02	1069.04
270.23	1061.26
270.45	1047.74
270.66	1086.24
270.87	1064.12
271.08	1093.62
271.30	1056.34
271.51	1056.75
271.72	1068.22
271.93	1063.71
272.15	1066.58
272.36	1064.12
272.57	1068.63
272.79	1046.92
273.00	1086.24
273.21	1052.66
273.42	1048.15
273.64	1050.20
273.85	1070.68
274.06	1064.53
274.27	1080.92
274.49	1046.92
274.70	1073.55
274.91	1060.03
275.12	1051.02
275.34	1083.79
275.55	1063.71
275.76	1069.04
275.97	1074.36
276.19	1066.99
276.40	1051.02
276.61	1080.51
276.82	1072.32
277.04	1094.43
277.25	1066.58
277.46	1064.94
277.67	1079.69
277.89	1073.95
278.10	1060.85
278.31	1080.92
278.52	1069.45
278.74	1070.27
278.95	1061.67
279.16	1039.14
279.37	1065.35
279.58	1096.07
279.80	1045.28
280.01	1066.58
280.22	1068.22
280.43	1091.57
280.65	1058.39
280.86	1069.86
281.07	1060.85
281.28	1098.94
281.50	1059.21
281.71	1045.28
281.92	1068.22
282.13	1052.66
282.34	1050.20
282.56	1067.40
282.77	1068.63
282.98	1056.34
283.19	1070.68
283.40	1079.69
283.62	1064.12
283.83	1064.12
284.04	1058.80
284.25	1057.57
284.47	1079.69
284.68	1096.07
284.89	1048.15
285.10	1078.05
285.31	1064.53
285.53	1052.66
285.74	1025.62
285.95	1063.71
286.16	1052.25
286.37	1062.49
286.59	1063.71
286.80	1068.63
287.01	1053.07
287.22	1071.50
287.43	1057.98
287.65	1089.93
287.86	1091.16
288.07	1077.23
288.28	1058.39
288.49	1058.80
288.71	1080.10
288.92	1078.05
289.13	1064.12
289.34	1060.03
289.55	1078.46
289.76	1065.76
289.98	1062.49
290.19	1063.31
290.40	1070.27
290.61	1047.33
290.82	1070.68
291.04	1089.93
291.25	1092.39
291.46	1057.16
291.67	1052.25
291.88	1055.11
292.09	1077.23
292.31	1065.76
292.52	1050.20
292.73	1095.66
292.94	1087.47
293.15	1080.10
293.36	1080.51
293.58	1081.33
293.79	1066.17
294.00	1111.23
294.21	1061.26
294.42	1071.91
294.63	1069.86
294.85	1063.71
295.06	1070.27
295.27	1074.77
295.48	1083.38
295.69	1073.95
295.90	1103.45
296.12	1076.00
296.33	1093.62
296.54	1066.17
296.75	1088.29
296.96	1078.46
297.17	1060.03
297.38	1090.75
297.60	1088.29
297.81	1094.02
298.02	1054.70
298.23	1068.63
298.44	1082.15
298.65	1088.29
298.86	1085.01
299.08	1072.73
299.29	1080.92
299.50	1060.03
299.71	1070.27
299.92	1067.40
300.13	1081.74
300.34	1081.74
300.55	1078.05
300.77	1037.50
300.98	1082.56
301.19	1071.09
301.40	1080.92
301.61	1112.05
301.82	1076.41
302.03	1066.99
302.25	1075.18
302.46	1091.57
302.67	1053.88
302.88	1059.62
303.09	1078.05
303.30	1085.83
303.51	1071.91
303.72	1087.47
303.93	1055.52
304.15	1067.81
304.36	1078.46
304.57	1079.69
304.78	1060.85
304.99	1066.58
305.20	1073.14
305.41	1064.53
305.62	1035.86
305.83	1099.76
306.05	1083.79
306.26	1112.05
306.47	1083.79
306.68	1060.03
306.89	1048.56
307.10	1082.97
307.31	1108.36
307.52	1099.76
307.73	1083.79
307.94	1090.34
308.16	1087.88
308.37	1071.09
308.58	1094.43
308.79	1086.24
309.00	1105.49
309.21	1084.60
309.42	1066.58
309.63	1082.97
309.84	1085.01
310.05	1082.15
310.26	1076.00
310.48	1089.11
310.69	1069.45
310.90	1092.80
311.11	1107.54
311.32	1070.68
311.53	1069.04
311.74	1066.99
311.95	1085.42
312.16	1066.58
312.37	1059.62
312.58	1102.63
312.79	1102.63
313.00	1054.29
313.21	1115.73
313.43	1069.45
313.64	1106.72
313.85	1106.31
314.06	1079.28
314.27	1103.45
314.48	1062.08
314.69	1085.83
314.90	1103.45
315.11	1103.04
315.32	1106.72
315.53	1101.81
315.74	1095.66
315.95	1116.55
316.16	1110.00
316.37	1057.57
316.58	1078.05
316.79	1085.01
317.01	1060.85
317.22	1071.50
317.43	1091.98
317.64	1088.70
317.85	1095.25
318.06	1082.56
318.27	1077.64
318.48	1062.49
318.69	1074.77
318.90	1068.22
319.11	1092.80
319.32	1099.35
319.53	1078.46
319.74	1082.15
319.95	1062.49
320.16	1091.57
320.37	1098.53
320.58	1058.39
320.79	1089.11
321.00	1091.98
321.21	1068.22
321.42	1122.29
321.63	1100.17
321.84	1093.21
322.05	1076.00
322.26	1078.05
322.47	1062.49
322.68	1093.62
322.90	1094.43
323.11	1056.34
323.32	1071.50
323.53	1035.86
323.74	1106.31
323.95	1082.15
324.16	1070.68
324.37	1056.75
324.58	1094.84
324.79	1084.19
325.00	1113.69
325.21	1114.50
325.42	1085.42
325.63	1093.21
325.84	1096.07
326.05	1075.59
326.26	1111.64
326.47	1057.98
326.68	1067.81
326.89	1081.33
327.10	1116.55
327.31	1069.45
327.52	1096.89
327.73	1107.95
327.94	1085.01
328.15	1105.49
328.36	1091.16
328.57	1066.99
328.78	1073.14
328.99	1085.01
329.20	1060.44
329.41	1100.58
329.62	1061.26
329.83	1105.49
330.04	1069.04
330.25	1103.04
330.46	1109.59
330.67	1105.08
330.87	1080.10
331.08	1067.40
331.29	1071.09
331.50	1086.24
331.71	1078.46
331.92	1081.33
332.13	1059.21
332.34	1068.63
332.55	1069.86
332.76	1093.21
332.97	1072.32
333.18	1091.98
333.39	1101.81
333.60	1065.35
333.81	1122.29
334.02	1093.62
334.23	1096.07
334.44	1076.00
334.65	1104.67
334.86	1099.35
335.07	1100.58
335.28	1080.92
335.49	1088.29
335.70	1088.29
335.91	1079.69
336.12	1054.29
336.33	1091.57
336.54	1069.04
336.74	1111.23
336.95	1125.56
337.16	1114.10
337.37	1100.58
337.58	1100.58
337.79	1083.38
338.00	1081.74
338.21	1086.24
338.42	1136.21
338.63	1107.13
338.84	1071.91
339.05	1085.42
339.26	1084.60
339.47	1092.80
339.68	1087.47
339.89	1084.19
340.10	1094.02
340.30	1107.54
340.51	1087.47
340.72	1100.17
340.93	1087.47
341.14	1098.53
341.35	1071.91
341.56	1125.15
341.77	1086.65
341.98	1100.58
342.19	1098.53
342.40	1107.95
342.61	1081.74
342.82	1095.25
343.02	1130.48
343.23	1093.21
343.44	1081.74
343.65	1076.00
343.86	1088.70
344.07	1104.67
344.28	1088.70
344.49	1082.56
344.70	1084.60
344.91	1093.21
345.12	1094.43
345.32	1085.83
345.53	1107.54
345.74	1091.98
345.95	1078.87
346.16	1113.69
346.37	1089.93
346.58	1099.76
346.79	1083.79
347.00	1097.71
347.21	1106.31
347.41	1061.67
347.62	1142.77
347.83	1090.75
348.04	1098.94
348.25	1116.55
348.46	1084.60
348.67	1067.81
348.88	1075.59
349.09	1070.27
349.29	1112.46
349.50	1078.87
349.71	1107.54
349.92	1085.01
350.13	1108.77
350.34	1091.57
350.55	1088.70
350.76	1091.57
350.97	1106.72
351.17	1093.62
351.38	1055.93
351.59	1080.51
351.80	1082.97
352.01	1115.32
352.22	1108.77
352.43	1085.42
352.63	1096.07
352.84	1105.08
353.05	1105.90
353.26	1096.48
353.47	1121.47
353.68	1093.21
353.89	1116.96
354.10	1078.05
354.30	1082.15
354.51	1110.82
354.72	1102.63
354.93	1108.77
355.14	1103.45
355.35	1071.09
355.55	1089.93
355.76	1137.85
355.97	1103.04
356.18	1087.88
356.39	1088.70
356.60	1083.38
356.81	1101.81
357.01	1089.11
357.22	1112.05
357.43	1094.02
357.64	1128.43
357.85	1112.87
358.06	1112.46
358.26	1113.69
358.47	1092.80
358.68	1125.56
358.89	1113.69
359.10	1076.41
359.31	1089.93
359.51	1112.46
359.72	1097.71
359.93	1084.60
360.14	1087.47
360.35	1105.49
360.56	1126.38
360.76	1089.52
360.97	1121.47
361.18	1128.43
361.39	1096.48
361.60	1096.07
361.81	1121.88
362.01	1128.02
362.22	1109.59
362.43	1107.95
362.64	1108.36
362.85	1119.42
363.05	1102.63
363.26	1071.91
363.47	1109.59
363.68	1105.08
363.89	1092.39
364.09	1088.29
364.30	1109.18
364.51	1088.29
364.72	1112.05
364.93	1114.09
365.13	1111.64
365.34	1109.59
365.55	1133.35
365.76	1077.23
365.97	1078.46
366.17	1146.04
366.38	1122.70
366.59	1131.30
366.80	1106.31
367.01	1104.67
367.21	1139.49
367.42	1099.35
367.63	1116.55
367.84	1121.06
368.05	1132.94
368.25	1099.76
368.46	1115.32
368.67	1132.94
368.88	1105.49
369.08	1125.56
369.29	1086.24
369.50	1139.49
369.71	1114.50
369.92	1084.60
370.12	1120.24
370.33	1117.37
370.54	1106.31
370.75	1097.30
370.95	1120.24
371.16	1110.00
371.37	1102.22
371.58	1116.96
371.78	1116.96
371.99	1131.30
372.20	1161.61
372.41	1144.81
372.61	1124.33
372.82	1110.00
373.03	1119.01
373.24	1107.13
373.45	1151.78
373.65	1118.19
373.86	1126.38
374.07	1136.62
374.28	1123.93
374.48	1139.49
374.69	1141.13
374.90	1096.07
375.11	1138.26
375.31	1148.09
375.52	1120.24
375.73	1095.25
375.93	1096.48
376.14	1121.47
376.35	1107.54
376.56	1150.14
376.76	1137.03
376.97	1143.18
377.18	1137.03
377.39	1125.56
377.59	1132.94
377.80	1122.70
378.01	1128.43
378.22	1134.98
378.42	1157.92
378.63	1137.85
378.84	1122.70
379.04	1116.14
379.25	1155.46
379.46	1135.39
379.67	1119.83
379.87	1114.10
380.08	1121.06
380.29	1141.95
380.50	1158.74
380.70	1148.09
380.91	1125.56
381.12	1103.04
381.32	1123.93
381.53	1127.61
381.74	1140.72
381.95	1096.48
382.15	1115.32
382.36	1118.19
382.57	1176.35
382.77	1120.24
382.98	1119.42
383.19	1127.20
383.39	1132.53
383.60	1107.95
383.81	1099.76
384.02	1144.00
384.22	1126.79
384.43	1142.77
384.64	1137.85
384.84	1135.80
385.05	1158.33
385.26	1124.33
385.46	1136.62
385.67	1132.12
385.88	1147.27
386.08	1135.39
386.29	1146.86
386.50	1115.73
386.70	1133.76
386.91	1162.02
387.12	1162.84
387.33	1137.03
387.53	1146.04
387.74	1138.26
387.95	1149.32
388.15	1137.03
388.36	1146.45
388.57	1141.54
388.77	1119.01
388.98	1158.33
389.19	1127.20
389.39	1141.95
389.60	1134.57
389.81	1114.91
390.01	1153.83
390.22	1131.30
390.43	1164.07
390.63	1146.45
390.84	1139.90
391.05	1137.44
391.25	1130.89
391.46	1193.15
391.67	1141.95
391.87	1141.13
392.08	1137.03
392.28	1162.43
392.49	1114.50
392.70	1196.83
392.90	1168.98
393.11	1147.27
393.32	1149.73
393.52	1146.45
393.73	1148.09
393.94	1154.24
394.14	1139.49
394.35	1134.98
394.56	1176.35
394.76	1125.56
394.97	1164.07
395.17	1167.75
395.38	1172.67
395.59	1139.49
395.79	1174.31
396.00	1146.86
396.21	1133.76
396.41	1154.24
396.62	1126.79
396.83	1148.91
397.03	1151.78
397.24	1166.52
397.44	1161.61
397.65	1142.36
397.86	1137.85
398.06	1177.58
398.27	1175.12
398.47	1131.71
398.68	1146.45
398.89	1135.80
399.09	1158.33
399.30	1147.68
399.51	1153.42
399.71	1168.57
399.92	1165.70
400.12	1122.70
400.33	1148.09
400.54	1134.57
400.74	1140.72
400.95	1128.02
401.15	1157.51
401.36	1150.14
401.57	1151.37
401.77	1199.70
401.98	1152.19
402.18	1157.92
402.39	1159.97
402.60	1160.79
402.80	1156.69
403.01	1164.07
403.21	1173.90
403.42	1171.44
403.63	1172.26
403.83	1159.15
404.04	1150.55
404.24	1182.09
404.45	1159.56
404.65	1182.50
404.86	1180.04
405.07	1188.23
405.27	1188.23
405.48	1157.92
405.68	1148.50
405.89	1189.87
406.10	1136.62
406.30	1174.71
406.51	1148.91
406.71	1189.46
406.92	1171.03
407.12	1173.49
407.33	1180.04
407.53	1191.92
407.74	1152.60
407.95	1207.07
408.15	1204.62
408.36	1198.06
408.56	1185.77
408.77	1215.26
408.97	1168.57
409.18	1200.11
409.39	1210.35
409.59	1176.35
409.80	1209.94
410.00	1199.29
410.21	1198.06
410.41	1172.26
410.62	1177.17
410.82	1174.31
411.03	1209.12
411.23	1196.83
411.44	1218.13
411.65	1158.33
411.85	1202.98
412.06	1185.36
412.26	1206.66
412.47	1220.18
412.67	1185.77
412.88	1195.19
413.08	1229.19
413.29	1210.35
413.49	1191.51
413.70	1215.26
413.90	1204.62
414.11	1181.68
414.31	1211.58
414.52	1212.81
414.73	1196.42
414.93	1219.77
415.14	1246.80
415.34	1241.89
415.55	1248.44
415.75	1235.33
415.96	1237.79
416.16	1252.54
416.37	1219.36
416.57	1227.55
416.78	1204.21
416.98	1241.07
417.19	1281.62
417.39	1267.28
417.60	1272.20
417.80	1278.34
418.01	1261.55
418.21	1288.58
418.42	1277.93
418.62	1265.64
418.83	1284.08
419.03	1272.20
419.24	1287.35
419.44	1306.60
419.65	1322.58
419.85	1314.39
420.06	1343.88
420.26	1293.09
420.47	1325.45
420.67	1296.77
420.88	1351.25
421.08	1333.64
421.29	1345.93
421.49	1330.77
421.70	1343.47
421.90	1379.10
422.11	1397.12
422.31	1382.79
422.52	1409.82
422.72	1421.70
422.93	1434.40
423.13	1411.05
423.34	1459.38
423.54	1461.84
423.74	1461.43
423.95	1493.38
424.15	1439.72
424.36	1447.50
424.56	1477.40
424.77	1537.21
424.97	1524.92
425.18	1507.30
425.38	1576.12
425.59	1514.68
425.79	1550.31
426.00	1565.06
426.20	1614.62
426.40	1566.29
426.61	1598.23
426.81	1617.90
427.02	1644.11
427.22	1671.14
427.43	1681.79
427.63	1685.48
427.84	1698.99
428.04	1691.62
428.25	1755.52
428.45	1779.28
428.65	1787.88
428.86	1819.01
429.06	1825.56
429.27	1814.50
429.47	1818.19
429.68	1842.35
429.88	1888.64
430.09	1947.62
430.29	1978.75
430.49	1969.33
430.70	2001.68
430.90	1974.24
431.11	2036.91
431.31	2087.70
431.52	2082.78
431.72	2145.04
431.92	2190.10
432.13	2150.37
432.33	2321.17
432.54	2278.16
432.74	2209.35
432.94	2357.62
433.15	2318.30
433.35	2272.02
433.56	2433.40
433.76	2474.77
433.97	2474.36
434.17	2523.10
434.37	2622.22
434.58	2595.19
434.78	2598.87
434.99	2673.83
435.19	2733.63
435.39	2790.56
435.60	2854.46
435.80	2864.70
436.01	2973.65
436.21	3037.14
436.41	3153.05
436.62	3104.72
436.82	3154.28
437.03	3208.35
437.23	3338.19
437.43	3277.98
437.64	3318.53
437.84	3445.50
438.05	3423.38
438.25	3513.90
438.45	3526.19
438.66	3742.05
438.86	3775.23
439.06	3616.30
439.27	3733.04
439.47	3818.64
439.68	3867.38
439.88	4056.62
440.08	3939.06
440.29	4100.44
440.49	4198.75
440.69	4378.15
440.90	4428.12
441.10	4471.53
441.31	4505.94
441.51	4652.17
441.71	4750.06
441.92	4805.35
442.12	4705.82
442.32	5164.98
442.53	5126.07
442.73	5304.65
442.94	5416.06
443.14	5486.92
443.34	5397.63
443.55	5573.75
443.75	5416.88
443.95	5721.62
444.16	5812.54
444.36	6036.18
444.56	6063.63
444.77	6059.94
444.97	6192.65
445.17	6515.00
445.38	6936.06
445.58	6648.53
445.78	6737.41
445.99	6728.40
446.19	6573.16
446.39	7427.57
446.60	7445.60
446.80	7255.95
447.00	7785.56
447.21	7420.20
447.41	7645.07
447.61	7824.88
447.82	8417.15
448.02	8498.25
448.22	8732.54
448.43	8845.18
448.63	9076.60
448.83	9133.12
449.04	9201.93
449.24	8973.38
449.44	9867.93
449.65	10072.73
449.85	10662.13
450.05	10079.69
450.26	9745.87
450.46	9962.55
450.66	10320.94
450.87	10327.91
451.07	10941.89
451.27	11521.46
451.47	11835.21
451.68	12056.39
451.88	12635.56
452.08	12990.27
452.29	13637.83
452.49	13377.33
452.69	14069.95
452.90	14169.90
453.10	14553.69
453.30	14825.66
453.51	14207.58
453.71	14424.66
453.91	16450.10
454.11	15504.35
454.32	16667.19
454.52	16136.76
454.72	15922.55
454.93	16041.74
455.13	17046.06
455.33	17653.49
455.53	17718.62
455.74	18125.75
455.94	19029.32
456.14	19453.25
456.35	20902.39
456.55	20431.36
456.75	20222.05
456.95	19476.59
457.16	21224.33
457.36	23140.41
457.56	24278.26
457.76	24291.78
457.97	25985.04
458.17	25497.62
458.37	26317.22
458.57	26792.76
458.78	25444.78
458.98	24230.34
459.18	25722.08
459.39	27452.20
459.59	29037.74
459.79	27597.20
459.99	29047.98
460.20	30243.58
460.40	29247.86
460.60	31111.92
460.80	33937.71
461.01	33174.23
461.21	32500.04
461.41	34719.62
461.61	35126.35
461.82	33776.74
462.02	34485.75
462.22	35537.17
462.42	36533.71
462.63	37773.15
462.83	38005.79
463.03	37678.12
463.23	38171.68
463.43	38486.66
463.64	43101.55
463.84	41485.70
464.04	41108.47
464.24	42428.18
464.45	41884.65
464.65	43407.93
464.85	42532.62
465.05	46196.03
465.26	47140.14
465.46	45573.45
465.66	46901.76
465.86	47487.48
466.06	48037.16
466.27	46651.50
466.47	47315.45
466.67	48641.72
466.87	49944.22
467.08	48868.22
467.28	50229.71
467.48	51709.57
467.68	51074.70
467.88	53582.24
468.09	54833.54
468.29	54089.72
468.49	54274.86
468.69	55032.61
468.89	56239.27
469.10	55292.29
469.30	54944.13
469.50	54594.34
469.70	57306.67
469.90	56045.94
470.11	54663.56
470.31	54827.81
470.51	59207.60
470.71	58277.82
470.91	57105.56
471.11	57836.28
471.32	58596.89
471.52	59103.56
471.72	57899.35
471.92	55835.82
472.12	57153.48
472.33	57694.97
472.53	57923.52
472.73	59544.28
472.93	59715.08
473.13	58420.36
473.33	59498.41
473.54	59387.41
473.74	59775.70
473.94	60154.99
474.14	59460.72
474.34	58596.89
474.55	59033.93
474.75	61888.80
474.95	59644.22
475.15	59778.98
475.35	60205.37
475.55	60378.62
475.75	60472.01
475.96	61112.21
476.16	60068.56
476.36	59689.69
476.56	59934.62
476.76	59563.12
476.96	59299.34
477.17	60144.34
477.37	57784.67
477.57	57739.20
477.77	57554.88
477.97	59078.16
478.17	58797.18
478.37	58712.40
478.58	58427.73
478.78	61314.55
478.98	59105.61
479.18	58376.12
479.38	59240.77
479.58	57704.39
479.78	57719.54
479.99	57537.68
480.19	57475.42
480.39	57416.03
480.59	57478.29
480.79	57339.85
480.99	57148.16
481.19	56105.74
481.39	54761.05
481.60	56794.27
481.80	55502.41
482.00	57003.57
482.20	56287.19
482.40	56329.79
482.60	56807.79
482.80	56573.09
483.00	56386.72
483.20	55395.92
483.41	55883.33
483.61	56553.43
483.81	56405.56
484.01	56362.56
484.21	56149.16
484.41	55114.12
484.61	55023.19
484.81	55197.26
485.01	55303.76
485.22	55051.86
485.42	55605.22
485.62	55273.45
485.82	54067.60
486.02	54385.45
486.22	53436.01
486.42	53658.42
486.62	53301.66
486.82	54088.90
487.02	54068.83
487.22	54071.29
487.43	53453.62
487.63	53312.72
487.83	52687.27
488.03	52438.24
488.23	52513.61
488.43	52448.48
488.63	52545.55
488.83	52391.14
489.03	51288.92
489.23	51100.51
489.43	51341.76
489.63	50724.09
489.83	49689.05
490.04	50203.91
490.24	49540.77
490.44	49147.97
490.64	49591.56
490.84	49734.92
491.04	48646.63
491.24	48702.74
491.44	48173.96
491.64	47797.13
491.84	47204.45
492.04	47398.60
492.24	46697.37
492.44	46854.66
492.64	47294.97
492.84	46856.71
493.04	45935.53
493.24	45392.00
493.45	45252.74
493.65	45150.34
493.85	44437.65
494.05	44439.28
494.25	43799.91
494.45	43548.83
494.65	42949.18
494.85	42963.93
495.05	42623.55
495.25	42241.40
495.45	42414.66
495.65	41989.91
495.85	41987.05
496.05	41064.23
496.25	41205.54
496.45	40219.24
496.65	40303.21
496.85	40228.25
497.05	40329.42
497.25	39710.11
497.45	39746.98
497.65	39220.65
497.85	38829.90
498.05	38451.43
498.25	38461.67
498.45	38800.00
498.65	38149.15
498.85	38041.02
499.05	37655.18
499.25	37923.47
499.45	37760.86
499.65	37347.58
499.85	37169.40
500.05	36801.18
500.25	37079.70
500.45	37071.92
500.65	36925.29
500.85	36668.88
501.05	36253.14
501.25	36265.43
501.45	35957.01
501.65	35783.34
501.85	35901.30
502.05	35771.05
502.25	35679.30
502.45	35160.35
502.65	35155.43
502.85	35218.51
503.05	35261.93
503.25	35101.37
503.45	34724.13
503.65	34648.35
503.85	34520.15
504.05	34336.24
504.25	34453.39
504.45	34423.49
504.65	34185.51
504.85	33914.36
505.05	34251.87
505.25	34613.54
505.45	33989.32
505.65	33741.51
505.85	33665.33
506.05	33814.42
506.25	33683.76
506.45	33626.01
506.65	33558.43
506.85	33446.20
507.05	33361.41
507.25	33561.70
507.45	33308.98
507.65	33424.49
507.85	33503.13
508.04	33203.72
508.24	32980.90
508.44	33033.33
508.64	32923.15
508.84	33130.81
509.04	33573.58
509.24	33250.41
509.44	33300.38
509.64	33551.05
509.84	33412.20
510.04	33599.79
510.24	33758.72
510.44	33632.97
510.64	33550.64
510.84	33947.54
511.04	33808.28
511.24	33973.75
511.43	33763.22
511.63	33746.43
511.83	33859.89
512.03	33920.51
512.23	33929.11
512.43	33837.36
512.63	34047.48
512.83	34466.49
513.03	34013.89
513.23	34682.76
513.43	34751.16
513.63	34496.80
513.83	34546.78
514.02	34566.03
514.22	34926.88
514.42	34936.71
514.62	35110.79
514.82	35088.26
515.02	35342.21
515.22	35658.00
515.42	35643.67
515.62	35951.68
515.82	36054.49
516.02	36113.88
516.21	36288.78
516.41	36537.40
516.61	36668.06
516.81	36777.01
517.01	36666.83
517.21	36934.30
517.41	37261.56
517.61	37347.17
517.81	37486.43
518.00	38072.97
518.20	38405.97
518.40	38437.10
518.60	38289.23
518.80	38487.07
519.00	39193.21
519.20	39299.29
519.40	39597.07
519.60	39962.83
519.79	39597.89
519.99	39631.47
520.19	40182.79
520.39	40162.31
520.59	40512.92
520.79	40877.05
520.99	41050.30
521.18	41436.96
521.38	41219.47
521.58	41593.84
521.78	41763.82
521.98	41907.99
522.18	42600.62
522.38	43013.08
522.58	43147.02
522.77	43225.25
522.97	43872.82
523.17	43677.85
523.37	43761.00
523.57	44096.04
523.77	44130.45
523.96	44378.66
524.16	44558.07
524.36	44242.68
524.56	44939.81
524.76	44619.91
524.96	45084.80
525.16	45484.16
525.35	45653.32
525.55	45990.01
525.75	46213.23
525.95	45708.20
526.15	46408.20
526.35	46721.95
526.54	46610.95
526.74	46373.79
526.94	47180.28
527.14	47305.21
527.34	47579.64
527.54	47777.47
527.73	48037.16
527.93	48005.62
528.13	48462.72
528.33	48740.84
528.53	48758.45
528.72	49259.79
528.92	49526.44
529.12	49151.66
529.32	50085.53
529.52	50169.91
529.72	50101.92
529.91	50243.64
530.11	50448.02
530.31	50908.00
530.51	50898.58
530.71	50853.11
530.90	51306.94
531.10	50837.14
531.30	51930.75
531.50	51875.87
531.70	52197.40
531.89	52567.26
532.09	52504.18
532.29	52677.44
532.49	52769.60
532.69	52228.12
532.88	52412.03
533.08	53114.07
533.28	52928.93
533.48	52994.47
533.67	53611.32
533.87	53511.79
534.07	53025.19
534.27	53191.07
534.47	53183.70
534.66	53206.23
534.86	54138.05
535.06	53709.62
535.26	54452.21
535.45	54279.36
535.65	54493.58
535.85	54062.69
536.05	54879.01
536.24	54629.57
536.44	54243.73
536.64	54783.98
536.84	54713.53
537.04	55096.50
537.23	55253.79
537.43	55164.50
537.63	54835.59
537.83	55135.01
538.02	55969.35
538.22	55854.66
538.42	55401.65
538.62	55582.69
538.81	55700.24
539.01	55751.03
539.21	55625.70
539.41	55485.21
539.60	56089.36
539.80	55457.76
540.00	55707.21
540.20	55388.13
540.39	56474.79
540.59	56040.62
540.79	56186.84
540.98	56310.54
541.18	56237.63
541.38	56303.99
541.58	56509.60
541.77	56054.54
541.97	56018.09
542.17	56607.90
542.37	56707.85
542.56	55913.64
542.76	56565.72
542.96	56597.25
543.15	56238.45
543.35	56670.57
543.55	56749.21
543.75	56689.82
543.94	57266.53
544.14	56548.10
544.34	56639.03
544.53	57035.11
544.73	56643.95
544.93	57055.18
545.13	56727.92
545.32	56840.55
545.52	56653.78
545.72	56802.87
545.91	56423.18
546.11	56625.52
546.31	56906.09
546.50	57257.93
546.70	56351.09
546.90	56738.97
547.10	56479.29
547.29	57094.91
547.49	56761.50
547.69	57120.31
547.88	56154.07
548.08	56588.24
548.28	56267.53
548.47	56692.28
548.67	56559.57
548.87	57000.30
549.06	56439.56
549.26	56446.52
549.46	56390.41
549.65	56745.94
549.85	56811.88
550.05	56019.73
550.24	56161.45
550.44	56348.63
550.64	56156.94
550.83	56192.99
551.03	56475.20
551.23	56254.02
551.42	56387.95
551.62	56115.57
551.82	56041.44
552.01	55965.25
552.21	55595.80
552.41	55576.14
552.60	55764.14
552.80	55588.43
553.00	55192.35
553.19	55524.53
553.39	55333.66
553.59	55325.06
553.78	55174.74
553.98	55533.95
554.18	55045.71
554.37	55185.39
554.57	55521.25
554.76	55436.88
554.96	55428.68
555.16	55679.36
555.35	55406.57
555.55	55214.06
555.75	55934.53
555.94	55254.61
556.14	55237.81
556.34	55375.03
556.53	55230.03
556.73	55324.24
556.92	54930.62
557.12	54745.89
557.32	55799.78
557.51	55196.44
557.71	55288.60
557.91	55512.24
558.10	55828.04
558.30	55388.95
558.49	55312.36
558.69	54839.28
558.89	54835.59
559.08	54381.76
559.28	54495.22
559.47	54388.32
559.67	54671.34
559.87	54909.73
560.06	54359.23
560.26	54430.50
560.45	54197.45
560.65	54582.87
560.85	54046.71
561.04	54179.01
561.24	54104.06
561.43	54391.59
561.63	54470.64
561.83	54008.21
562.02	54043.03
562.22	54009.03
562.41	54688.55
562.61	53667.84
562.81	54079.07
563.00	54577.14
563.20	54233.90
563.39	54258.06
563.59	54165.50
563.78	53544.55
563.98	54400.19
564.18	54021.73
564.37	54319.50
564.57	53590.84
564.76	53760.41
564.96	54380.12
565.15	54219.56
565.35	54555.43
565.55	53949.23
565.74	53674.39
565.94	53746.89
566.13	53513.01
566.33	54108.15
566.52	53603.94
566.72	53432.32
566.91	53431.91
567.11	53999.20
567.31	53531.45
567.50	53617.87
567.70	53381.53
567.89	53605.17
568.09	53411.43
568.28	53273.81
568.48	53668.25
568.67	52837.59
568.87	53682.59
569.06	53159.94
569.26	53202.54
569.46	53165.27
569.65	53558.89
569.85	53139.05
570.04	52769.19
570.24	53145.61
570.43	53025.60
570.63	52810.97
570.82	52698.33
571.02	52870.77
571.21	52786.80
571.41	52575.86
571.60	52913.37
571.80	52973.99
571.99	52597.16
572.19	52896.98
572.38	52525.07
572.58	52289.56
572.77	52615.59
572.97	52855.21
573.16	52012.67
573.36	52066.74
573.55	52059.37
573.75	52163.81
573.94	52375.98
574.14	52194.94
574.33	52363.69
574.53	52077.39
574.72	52079.44
574.92	52361.24
575.11	51407.70
575.31	51880.37
575.50	52337.07
575.70	51956.15
575.89	51712.85
576.09	51687.04
576.28	51879.96
576.48	51750.94
576.67	51923.79
576.87	51708.34
577.06	51521.57
577.26	51416.71
577.45	51639.53
577.65	51252.88
577.84	51493.31
578.04	51505.19
578.23	51237.31
578.43	51224.20
578.62	51072.24
578.82	51474.47
579.01	51243.86
579.21	51497.81
579.40	51317.18
579.59	51225.43
579.79	50697.47
579.98	50709.34
580.18	50771.60
580.37	50705.25
580.57	50798.64
580.76	50641.35
580.96	50295.25
581.15	49753.35
581.35	49395.78
581.54	49839.78
581.74	49807.01
581.93	49727.55
582.12	49803.32
582.32	50020.41
582.51	49623.92
582.71	50046.21
582.90	49790.63
583.10	50041.30
583.29	49683.72
583.48	49189.34
583.68	49475.24
583.87	49362.19
584.07	50058.50
584.26	49415.85
584.46	49527.67
584.65	49394.55
584.84	49388.40
585.04	49636.62
585.23	49333.52
585.43	49310.99
585.62	49430.59
585.82	48795.72
586.01	49403.15
586.20	49040.66
586.40	48996.01
586.59	49199.17
586.79	48855.52
586.98	48503.27
587.18	48613.04
587.37	48568.40
587.56	48259.15
587.76	48629.02
587.95	48094.50
588.15	48589.70
588.34	48224.34
588.53	48123.58
588.73	47955.65
588.92	47661.15
589.12	47660.33
589.31	48016.68
589.50	47818.84
589.70	47786.48
589.89	47697.60
590.08	47907.31
590.28	47139.33
590.47	47786.07
590.67	46647.81
590.86	47098.37
591.05	46745.30
591.25	46430.32
591.44	46629.79
591.64	46465.13
591.83	46551.15
592.02	46734.65
592.22	46617.91
592.41	46521.66
592.60	46522.07
592.80	46082.16
592.99	46350.04
593.18	46466.36
593.38	46090.36
593.57	46044.48
593.77	45791.35
593.96	45832.72
594.15	45856.07
594.35	45652.09
594.54	45612.77
594.73	45247.82
594.93	45140.10
595.12	44926.70
595.31	44838.23
595.51	45163.04
595.70	44871.40
595.89	44639.98
596.09	44485.57
596.28	44633.43
596.47	44503.18
596.67	44476.56
596.86	44137.41
597.06	44469.59
597.25	44316.41
597.44	43933.84
597.64	43673.34
597.83	43608.22
598.02	43679.08
598.22	43665.15
598.41	43584.87
598.60	43310.44
598.79	43186.75
598.99	43454.62
599.18	42978.26
599.37	42920.92
599.57	42447.84
599.76	42343.39
599.95	42285.64
600.15	43029.46
600.34	42193.89
600.53	42291.78
600.73	42068.55
600.92	41699.51
601.11	41958.78
601.31	41758.08
601.50	41394.36
601.69	41674.53
601.88	41534.04
602.08	41416.48
602.27	40992.55
602.46	40864.35
602.66	40801.68
602.85	40617.36
603.04	40628.42
603.24	40505.14
603.43	40403.56
603.62	40200.40
603.81	40229.07
604.01	39699.46
604.20	39928.02
604.39	39744.11
604.59	39499.17
604.78	39552.42
604.97	39289.87
605.16	39362.37
605.36	39056.40
605.55	38877.41
605.74	38578.82
605.94	38691.04
606.13	38651.72
606.32	38382.62
606.51	38349.03
606.71	38390.40
606.90	38520.65
607.09	37978.76
607.28	37915.27
607.48	37733.82
607.67	37970.98
607.86	37565.48
608.05	37546.64
608.25	37071.51
608.44	36994.51
608.63	36442.78
608.82	36404.69
609.02	36444.01
609.21	36256.42
609.40	36478.01
609.59	35771.46
609.79	35629.74
609.98	35773.51
610.17	35541.68
610.36	35210.32
610.56	35281.59
610.75	35261.52
610.94	34911.72
611.13	34919.92
611.33	34693.00
611.52	34376.38
611.71	34702.42
611.90	34461.17
612.09	34246.54
612.29	33752.16
612.48	33943.85
612.67	33746.43
612.86	33556.79
613.06	33743.97
613.25	33295.06
613.44	33444.97
613.63	33496.17
613.82	33128.35
614.02	33253.28
614.21	33191.84
614.40	32757.26
614.59	32878.50
614.78	32741.70
614.98	32700.33
615.17	32754.39
615.36	32253.05
615.55	32277.63
615.74	32743.33
615.94	32263.29
616.13	32377.98
616.32	32223.97
616.51	31868.03
616.70	32232.98
616.90	31923.33
617.09	31989.27
617.28	31963.47
617.47	31721.81
617.66	32160.48
617.86	31950.77
618.05	31965.11
618.24	32307.94
618.43	31860.25
618.62	32039.24
618.81	31753.35
619.01	31878.27
619.20	31429.77
619.39	31505.13
619.58	31830.35
619.77	31612.04
619.96	31668.15
620.16	31890.15
620.35	31747.20
620.54	31732.46
620.73	31946.26
620.92	31868.44
621.11	31517.83
621.31	32024.09
621.50	31742.29
621.69	31763.18
621.88	31604.66
622.07	31497.35
622.26	31491.21
622.46	31483.01
622.65	31542.81
622.84	31566.57
623.03	31726.31
623.22	31591.97
623.41	31655.04
623.60	31569.03
623.80	31213.09
623.99	31410.11
624.18	31437.55
624.37	31069.32
624.56	31500.22
624.75	31232.75
624.94	30828.89
625.13	31235.62
625.33	30920.23
625.52	31062.36
625.71	30758.44
625.90	30952.18
626.09	30855.11
626.28	30493.44
626.47	30679.80
626.66	30557.74
626.86	30510.64
627.05	30289.46
627.24	30365.64
627.43	30114.97
627.62	30241.13
627.81	29872.49
628.00	29830.71
628.19	29871.67
628.38	29849.14
628.57	29572.67
628.77	29770.50
628.96	29583.73
629.15	29347.80
629.34	29449.38
629.53	29225.33
629.72	28980.81
629.91	29257.69
630.10	28992.27
630.29	28973.02
630.48	28935.34
630.68	28910.36
630.87	28805.91
631.06	28442.60
631.25	28721.94
631.44	28448.74
631.63	28491.34
631.82	28511.82
632.01	28150.97
632.20	28087.48
632.39	28159.98
632.58	28012.53
632.77	27788.48
632.96	27546.41
633.15	27709.02
633.35	27591.87
633.54	27308.84
633.73	27180.23
633.92	27275.67
634.11	27273.21
634.30	27125.35
634.49	26951.27
634.68	26788.66
634.87	26643.25
635.06	26741.15
635.25	26122.25
635.44	26401.59
635.63	26331.14
635.82	26223.01
636.01	26190.65
636.20	26030.50
636.39	25779.83
636.58	25802.77
636.77	25939.98
636.97	25619.27
637.16	25651.22
637.35	25498.03
637.54	25433.31
637.73	25305.52
637.92	25319.45
638.11	25293.23
638.30	25286.68
638.49	25017.58
638.68	25066.32
638.87	24787.38
639.06	24856.20
639.25	24661.23
639.44	24825.48
639.63	24469.54
639.82	24536.71
640.01	24381.48
640.20	24265.56
640.39	24077.15
640.58	23756.03
640.77	23905.94
640.96	23748.66
641.15	23922.32
641.34	23717.12
641.53	23626.19
641.72	23390.67
641.91	23205.12
642.10	23264.92
642.29	23444.74
642.48	23503.31
642.67	23094.12
642.86	23237.07
643.05	23149.01
643.24	22808.64
643.43	22835.67
643.62	22726.31
643.81	22649.72
644.00	22524.79
644.19	22556.33
644.38	22390.44
644.57	22162.71
644.76	22215.96
644.95	22141.82
645.14	22045.15
645.33	21985.35
645.52	21676.52
645.71	21573.30
645.90	21721.99
646.09	21529.89
646.28	21639.25
646.46	21367.69
646.65	21333.69
646.84	21298.47
647.03	21121.93
647.22	21034.28
647.41	20862.25
647.60	20897.06
647.79	20880.68
647.98	20695.13
648.17	20677.11
648.36	20589.46
648.55	20490.34
648.74	20403.91
648.93	20399.41
649.12	20050.43
649.31	20196.66
649.50	19996.37
649.69	19925.51
649.88	20004.97
650.06	19797.30
650.25	19770.27
650.44	19730.54
650.63	19757.98
650.82	19669.51
651.01	19474.54
651.20	19332.01
651.39	19325.86
651.58	19352.08
651.77	19256.64
651.96	19104.27
652.15	19080.92
652.34	19003.92
652.52	18872.85
652.71	19059.22
652.90	18648.80
653.09	18827.80
653.28	18493.16
653.47	18625.87
653.66	18437.86
653.85	18373.15
654.04	18304.34
654.23	18141.73
654.42	18234.70
654.60	18249.04
654.79	18027.86
654.98	17976.66
655.17	17916.86
655.36	17702.64
655.55	17728.45
655.74	17605.98
655.93	17468.76
656.12	17404.87
656.30	17507.68
656.49	17295.92
656.68	17205.40
656.87	17091.53
657.06	17170.17
657.25	17125.93
657.44	17070.64
657.63	17011.25
657.82	16696.68
658.00	16724.53
658.19	16635.65
658.38	16554.14
658.57	16452.15
658.76	16380.47
658.95	16542.26
659.14	16271.52
659.32	16290.36
659.51	16184.28
659.70	16065.09
659.89	16033.55
660.08	15974.57
660.27	15955.72
660.46	15906.16
660.64	15711.20
660.83	15650.17
661.02	15804.58
661.21	15555.55
661.40	15415.06
661.59	15451.11
661.78	15300.78
661.96	15169.71
662.15	15220.91
662.34	15310.20
662.53	15088.61
662.72	15123.84
662.91	14891.19
663.09	14908.39
663.28	14689.26
663.47	14848.59
663.66	14854.33
663.85	14665.09
664.03	14610.21
664.22	14446.37
664.41	14334.14
664.60	14346.84
664.79	14420.16
664.98	14281.71
665.16	14180.55
665.35	14026.13
665.54	14074.05
665.73	14006.88
665.92	13958.14
666.10	13893.01
666.29	13855.74
666.48	13758.66
666.67	13663.64
666.86	13658.31
667.04	13726.31
667.23	13491.61
667.42	13444.10
667.61	13456.38
667.80	13193.42
667.98	13283.53
668.17	13163.11
668.36	13036.14
668.55	13143.04
668.74	13047.61
668.92	13008.70
669.11	12864.93
669.30	12928.42
669.49	12879.27
669.68	12677.75
669.86	12755.57
670.05	12629.82
670.24	12588.04
670.43	12511.45
670.61	12423.39
670.80	12273.07
670.99	12378.74
671.18	12269.38
671.36	12181.32
671.55	12157.97
671.74	12209.58
671.93	12054.34
672.11	12087.52
672.30	11904.43
672.49	11938.43
672.68	11790.98
672.87	11852.00
673.05	11629.19
673.24	11663.59
673.43	11616.49
673.62	11642.70
673.80	11534.57
673.99	11495.66
674.18	11331.82
674.36	11308.88
674.55	11357.63
674.74	11191.74
674.93	11230.65
675.11	11074.19
675.30	11183.55
675.49	11069.68
675.68	10910.76
675.86	10991.45
676.05	10838.26
676.24	10812.05
676.43	10700.23
676.61	10646.16
676.80	10636.33
676.99	10687.94
677.17	10659.68
677.36	10490.52
677.55	10513.86
677.74	10389.76
677.92	10386.89
678.11	10329.54
678.30	10322.99
678.48	10312.75
678.67	10309.47
678.86	10092.39
679.04	10123.11
679.23	9992.04
679.42	10035.46
679.61	9878.17
679.79	9925.28
679.98	9850.73
680.17	9813.87
680.35	9721.71
680.54	9681.57
680.73	9676.65
680.91	9640.61
681.10	9624.63
681.29	9577.12
681.47	9523.46
681.66	9308.02
681.85	9312.52
682.04	9311.29
682.22	9192.51
682.41	9231.83
682.60	9294.91
682.78	9172.03
682.97	9239.62
683.16	9087.66
683.34	9081.92
683.53	9013.52
683.72	9025.81
683.90	8938.97
684.09	8877.13
684.28	8866.07
684.46	8831.66
684.65	8741.96
684.83	8784.97
685.02	8662.50
685.21	8605.97
685.39	8614.58
685.58	8583.45
685.77	8610.89
685.95	8411.01
686.14	8475.72
686.33	8397.08
686.51	8408.14
686.70	8377.01
686.89	8361.45
687.07	8168.53
687.26	8243.07
687.44	8209.49
687.63	8165.66
687.82	8106.27
688.00	8032.95
688.19	8022.30
688.38	8034.18
688.56	7973.15
688.75	7942.43
688.93	7972.33
689.12	7892.46
689.31	7864.61
689.49	7877.72
689.68	7668.82
689.87	7696.68
690.05	7645.07
690.24	7582.40
690.42	7609.84
690.61	7614.76
690.80	7527.51
690.98	7512.77
691.17	7575.44
691.35	7514.00
691.54	7497.20
691.73	7380.88
691.91	7415.69
692.10	7347.29
692.28	7332.55
692.47	7188.78
692.66	7190.42
692.84	7216.63
693.03	7209.26
693.21	7102.77
693.40	7166.66
693.59	7117.92
693.77	7035.59
693.96	7052.39
694.14	7010.20
694.33	6979.48
694.51	6882.81
694.70	6963.09
694.89	6909.44
695.07	6803.35
695.26	6766.49
695.44	6736.18
695.63	6767.31
695.81	6805.81
696.00	6673.51
696.18	6682.93
696.37	6597.33
696.56	6629.68
696.74	6555.96
696.93	6587.91
697.11	6483.46
697.30	6519.50
697.48	6468.71
697.67	6435.13
697.85	6365.91
698.04	6356.08
698.23	6281.53
698.41	6303.24
698.60	6317.16
698.78	6264.74
698.97	6228.28
699.15	6153.33
699.34	6173.81
699.52	6164.39
699.71	6118.51
699.89	6062.40
700.08	6046.42
700.26	5980.89
700.45	5983.35
700.63	5979.66
700.82	6078.78
701.01	6018.98
701.19	5957.13
701.38	5869.89
701.56	5856.78
701.75	5846.54
701.93	5819.92
702.12	5787.56
702.30	5707.69
702.49	5746.19
702.67	5699.09
702.86	5718.75
703.04	5661.00
703.23	5686.80
703.41	5593.00
703.60	5579.08
703.78	5636.42
703.97	5525.42
704.15	5565.97
704.34	5476.27
704.52	5548.36
704.71	5463.16
704.89	5498.80
705.08	5380.83
705.26	5426.30
705.45	5398.86
705.63	5344.38
705.81	5372.64
706.00	5329.22
706.18	5302.19
706.37	5212.08
706.55	5183.82
706.74	5223.55
706.92	5189.96
707.11	5175.22
707.29	5209.21
707.48	5205.53
707.66	5096.17
707.85	5148.18
708.03	5078.14
708.22	5130.16
708.40	5018.75
708.58	5036.77
708.77	5017.11
708.95	5018.75
709.14	4959.36
709.32	4942.16
709.51	4945.84
709.69	4887.68
709.88	4878.26
710.06	4820.92
710.25	4867.20
710.43	4767.67
710.61	4727.94
710.80	4834.84
710.98	4682.48
711.17	4704.59
711.35	4711.97
711.54	4735.72
711.72	4648.89
711.90	4663.22
712.09	4683.70
712.27	4662.82
712.46	4628.00
712.64	4547.31
712.83	4576.39
713.01	4565.74
713.19	4466.62
713.38	4515.77
713.56	4531.34
713.75	4533.38
713.93	4465.39
714.11	4502.66
714.30	4469.90
714.48	4438.77
714.67	4374.87
714.85	4392.07
715.03	4378.15
715.22	4398.63
715.40	4324.90
715.59	4264.28
715.77	4310.56
715.95	4292.13
716.14	4304.01
716.32	4236.43
716.51	4250.35
716.69	4201.61
716.87	4171.30
717.06	4191.78
717.24	4154.51
717.42	4193.01
717.61	4128.30
717.79	4134.44
717.98	4080.78
718.16	4064.40
718.34	4061.53
718.53	4083.24
718.71	4047.61
718.89	4003.37
719.08	4065.22
719.26	3995.59
719.45	3985.35
719.63	3974.70
719.81	3949.30
720.00	3913.67
720.18	3909.16
720.36	3928.00
720.55	3899.33
720.73	3851.41
720.91	3809.63
721.10	3864.11
721.28	3837.89
721.46	3904.25
721.65	3814.14
721.83	3787.51
722.01	3734.68
722.20	3731.40
722.38	3736.31
722.56	3719.52
722.75	3742.46
722.93	3696.58
723.11	3710.51
723.30	3690.03
723.48	3590.91
723.66	3691.26
723.85	3627.77
724.03	3635.96
724.21	3640.06
724.40	3558.14
724.58	3603.61
724.76	3525.78
724.95	3530.29
725.13	3554.45
725.31	3550.77
725.50	3477.45
725.68	3509.81
725.86	3475.81
726.05	3419.70
726.23	3409.87
726.41	3462.30
726.59	3468.03
726.78	3418.88
726.96	3387.34
727.14	3392.67
727.33	3447.55
727.51	3340.65
727.69	3340.24
727.87	3374.64
728.06	3347.61
728.24	3350.07
728.42	3291.50
728.61	3286.17
728.79	3307.47
728.97	3254.63
729.15	3244.80
729.34	3219.41
729.52	3200.16
729.70	3246.85
729.89	3176.40
730.07	3170.67
730.25	3131.75
730.43	3171.07
730.62	3112.09
730.80	3169.85
730.98	3144.04
731.16	3148.96
731.35	3129.71
731.53	3128.89
731.71	3131.75
731.89	3095.30
732.08	3082.60
732.26	3074.82
732.44	3018.30
732.62	3060.07
732.81	3014.20
732.99	2981.84
733.17	3006.01
733.35	3039.60
733.54	2973.65
733.72	2974.06
733.90	2979.38
734.08	2907.71
734.27	2962.18
734.45	2915.08
734.63	2944.16
734.81	2873.71
735.00	2873.71
735.18	2879.85
735.36	2908.53
735.54	2823.33
735.72	2856.10
735.91	2869.20
736.09	2852.41
736.27	2814.32
736.45	2815.96
736.63	2800.39
736.82	2771.72
737.00	2794.25
737.18	2778.68
737.36	2759.84
737.55	2783.60
737.73	2742.64
737.91	2706.19
738.09	2735.68
738.27	2729.53
738.46	2714.79
738.64	2691.44
738.82	2639.01
739.00	2702.91
739.18	2636.55
739.36	2635.33
739.55	2581.67
739.73	2634.10
739.91	2646.79
740.09	2576.34
740.27	2626.72
740.46	2614.03
740.64	2605.43
740.82	2602.56
741.00	2602.56
741.18	2564.06
741.36	2552.18
741.55	2541.53
741.73	2554.23
741.91	2519.41
742.09	2562.01
742.27	2462.48
742.45	2508.35
742.64	2484.19
742.82	2456.74
743.00	2469.85
743.18	2469.85
743.36	2446.91
743.54	2452.24
743.72	2483.78
743.91	2487.87
744.09	2433.40
744.27	2391.21
744.45	2418.65
744.63	2402.27
744.81	2398.17
744.99	2395.71
745.18	2376.46
745.36	2383.43
745.54	2360.49
745.72	2395.71
745.90	2328.95
746.08	2350.25
746.26	2293.72
746.45	2331.82
746.63	2329.77
746.81	2317.89
746.99	2317.89
747.17	2271.20
747.35	2242.53
747.53	2277.75
747.71	2220.82
747.89	2241.71
748.08	2241.30
748.26	2213.44
748.44	2224.09
748.62	2249.90
748.80	2203.20
748.98	2208.12
749.16	2217.13
749.34	2219.18
749.52	2167.57
749.70	2197.06
749.89	2183.54
750.07	2151.60
750.25	2153.23
750.43	2177.40
750.61	2170.03
750.79	2189.69
750.97	2173.71
751.15	2132.35
751.33	2166.75
751.51	2128.66
751.69	2117.60
751.88	2113.91
752.06	2139.72
752.24	2151.19
752.42	2109.82
752.60	2069.68
752.78	2111.05
752.96	2050.43
753.14	2112.27
753.32	2097.94
753.50	2109.82
753.68	2096.71
753.86	2104.08
754.04	2040.19
754.22	2086.06
754.40	2059.85
754.58	2052.47
754.76	2072.54
754.95	2084.83
755.13	2050.02
755.31	2086.88
755.49	2050.84
755.67	2020.12
755.85	2047.56
756.03	2034.86
756.21	2073.77
756.39	2009.88
756.57	2051.66
756.75	2062.30
756.93	2026.26
757.11	1971.78
757.29	2051.25
757.47	2041.01
757.65	2022.57
757.83	2065.58
758.01	2013.97
758.19	1994.72
758.37	2057.39
758.55	2021.35
758.73	1997.59
758.91	2022.16
759.09	2011.51
759.27	1967.69
759.45	2008.24
759.63	2003.73
759.81	2006.60
759.99	2016.02
760.17	2010.70
760.35	2027.90
760.53	2027.08
760.71	1993.90
760.89	2009.47
761.07	2043.87
761.25	1975.47
761.43	2007.42
761.61	1970.15
761.79	1995.54
761.97	1977.11
762.15	2019.30
762.33	2006.19
762.51	1983.25
762.69	1958.68
762.87	2007.01
763.05	1975.06
763.23	1966.05
763.41	1926.32
763.59	1963.59
763.77	1970.56
763.95	1994.72
764.13	1959.91
764.31	1949.26
764.49	1964.00
764.67	1958.27
764.85	1933.28
765.03	1952.53
765.21	1945.57
765.38	1977.11
765.56	1925.50
765.74	1942.29
765.92	1933.28
766.10	1951.71
766.28	1932.05
766.46	1925.91
766.64	1947.62
766.82	1909.12
767.00	1909.53
767.18	1884.54
767.36	1876.76
767.54	1890.68
767.72	1843.58
767.90	1850.13
768.08	1875.53
768.26	1855.05
768.43	1848.91
768.61	1857.10
768.79	1865.29
768.97	1889.87
769.15	1836.21
769.33	1834.16
769.51	1817.78
769.69	1854.23
769.87	1806.72
770.05	1836.62
770.23	1855.87
770.40	1807.95
770.58	1763.71
770.76	1794.02
770.94	1779.28
771.12	1791.56
771.30	1784.19
771.48	1779.28
771.66	1748.56
771.84	1739.54
772.02	1739.95
772.19	1755.11
772.37	1746.51
772.55	1762.89
772.73	1727.26
772.91	1683.84
773.09	1729.71
773.27	1739.54
773.45	1687.12
773.63	1670.32
773.80	1753.47
773.98	1691.62
774.16	1688.76
774.34	1673.60
774.52	1620.76
774.70	1675.24
774.88	1652.30
775.05	1658.85
775.23	1666.64
775.41	1632.64
775.59	1611.75
775.77	1642.88
775.95	1642.47
776.13	1628.14
776.30	1633.05
776.48	1617.49
776.66	1626.09
776.84	1605.61
777.02	1582.67
777.20	1626.91
777.38	1629.77
777.55	1571.20
777.73	1587.99
777.91	1576.94
778.09	1583.08
778.27	1599.87
778.45	1565.47
778.62	1556.05
778.80	1529.83
778.98	1583.49
779.16	1539.25
779.34	1525.33
779.51	1556.46
779.69	1537.21
779.87	1542.12
780.05	1540.07
780.23	1502.39
780.41	1522.05
780.58	1524.92
780.76	1509.35
780.94	1479.45
781.12	1504.03
781.30	1506.90
781.47	1532.29
781.65	1510.58
781.83	1488.05
782.01	1496.25
782.19	1468.39
782.36	1454.06
782.54	1486.01
782.72	1455.70
782.90	1486.42
783.08	1438.90
783.25	1460.20
783.43	1473.31
783.61	1468.39
783.79	1452.83
783.96	1478.63
784.14	1465.53
784.32	1458.15
784.50	1413.92
784.68	1440.13
784.85	1445.87
785.03	1414.74
785.21	1436.85
785.39	1411.46
785.56	1427.43
785.74	1434.40
785.92	1449.14
786.10	1391.39
786.27	1413.10
786.45	1423.75
786.63	1452.01
786.81	1418.83
786.98	1416.38
787.16	1372.96
787.34	1435.63
787.52	1388.93
787.69	1399.58
787.87	1366.00
788.05	1377.05
788.23	1379.51
788.40	1370.09
788.58	1388.52
788.76	1371.73
788.94	1398.76
789.11	1406.14
789.29	1382.79
789.47	1340.60
789.64	1367.22
789.82	1339.78
790.00	1367.22
790.18	1360.67
790.35	1355.35
790.53	1369.68
790.71	1350.02
790.89	1335.69
791.06	1368.04
791.24	1347.15
791.42	1356.16
791.59	1361.90
791.77	1353.30
791.95	1299.23
792.12	1359.03
792.30	1344.29
792.48	1337.73
792.66	1307.42
792.83	1322.58
793.01	1327.49
793.19	1350.84
793.36	1338.14
793.54	1290.22
793.72	1345.11
793.89	1324.22
794.07	1313.57
794.25	1303.74
794.42	1314.80
794.60	1315.62
794.78	1303.33
794.95	1300.05
795.13	1309.47
795.31	1297.18
795.48	1331.59
795.66	1308.65
795.84	1261.96
796.01	1338.96
796.19	1258.27
796.37	1287.76
796.54	1302.92
796.72	1309.06
796.90	1288.17
797.07	1289.81
797.25	1294.32
797.43	1269.33
797.60	1295.55
797.78	1265.24
797.96	1249.26
798.13	1311.52
798.31	1305.38
798.49	1270.56
798.66	1243.94
798.84	1248.44
799.01	1269.33
799.19	1272.61
799.37	1259.91
799.54	1230.83
799.72	1255.81
799.90	1277.11
800.07	1232.06
800.25	1251.72
800.43	1242.71
800.60	1244.76
800.78	1269.33
800.95	1253.36
801.13	1252.54
801.31	1209.12
801.48	1241.48
801.66	1301.28
801.83	1234.93
802.01	1239.43
802.19	1233.29
802.36	1231.65
802.54	1252.95
802.71	1242.30
802.89	1273.43
803.07	1254.59
803.24	1241.89
803.42	1233.29
803.59	1234.11
803.77	1208.30
803.95	1210.35
804.12	1219.36
804.30	1198.06
804.47	1222.64
804.65	1243.53
804.82	1230.01
805.00	1233.70
805.18	1209.12
805.35	1214.45
805.53	1223.87
805.70	1238.20
805.88	1227.96
806.05	1241.48
806.23	1241.07
806.41	1245.57
806.58	1242.30
806.76	1202.16
806.93	1223.46
807.11	1209.53
807.28	1221.82
807.46	1208.30
807.64	1189.05
807.81	1199.70
807.99	1209.94
808.16	1219.36
808.34	1214.45
808.51	1205.84
808.69	1211.17
808.86	1209.53
809.04	1227.55
809.21	1184.55
809.39	1173.90
809.56	1204.21
809.74	1203.39
809.92	1182.50
810.09	1188.64
810.27	1182.50
810.44	1198.88
810.62	1171.03
810.79	1175.53
810.97	1183.73
811.14	1202.57
811.32	1196.01
811.49	1186.18
811.67	1183.32
811.84	1169.39
812.02	1175.12
812.19	1202.98
812.37	1161.20
812.54	1172.26
812.72	1180.86
812.89	1171.03
813.07	1180.45
813.24	1181.27
813.42	1202.16
813.59	1177.99
813.77	1177.58
813.94	1193.56
814.12	1174.31
814.29	1150.96
814.47	1175.94
814.64	1191.92
814.82	1164.88
814.99	1157.51
815.17	1159.56
815.34	1163.25
815.52	1152.60
815.69	1172.26
815.86	1153.01
816.04	1181.68
816.21	1157.92
816.39	1181.27
816.56	1155.05
816.74	1136.62
816.91	1162.84
817.09	1163.25
817.26	1139.49
817.44	1145.63
817.61	1162.43
817.79	1153.01
817.96	1157.51
818.13	1164.48
818.31	1175.12
818.48	1145.22
818.66	1166.52
818.83	1144.81
819.01	1159.97
819.18	1173.90
819.36	1134.17
819.53	1146.45
819.70	1146.04
819.88	1124.74
820.05	1156.28
820.23	1137.03
820.40	1150.55
820.58	1138.67
820.75	1154.64
820.92	1148.50
821.10	1135.39
821.27	1129.66
821.45	1150.14
821.62	1132.53
821.79	1118.60
821.97	1150.55
822.14	1157.92
822.32	1148.09
822.49	1127.61
822.66	1120.24
822.84	1131.30
823.01	1119.01
823.19	1126.38
823.36	1107.54
823.53	1134.98
823.71	1119.42
823.88	1109.18
824.06	1153.42
824.23	1116.96
824.40	1168.98
824.58	1148.09
824.75	1108.77
824.93	1112.46
825.10	1172.67
825.27	1159.56
825.45	1112.87
825.62	1128.43
825.79	1139.90
825.97	1132.12
826.14	1109.59
826.32	1152.60
826.49	1142.36
826.66	1107.13
826.84	1128.84
827.01	1108.77
827.18	1123.52
827.36	1130.07
827.53	1110.41
827.70	1135.39
827.88	1108.77
828.05	1132.12
828.22	1132.94
828.40	1136.62
828.57	1113.69
828.74	1092.39
828.92	1089.52
829.09	1116.96
829.27	1090.75
829.44	1117.37
829.61	1139.08
829.79	1126.79
829.96	1132.53
830.13	1115.73
830.30	1138.26
830.48	1089.52
830.65	1152.60
830.82	1087.88
831.00	1110.82
831.17	1097.30
831.34	1124.74
831.52	1117.37
831.69	1129.25
831.86	1077.23
832.04	1084.60
832.21	1118.60
832.38	1116.96
832.56	1089.52
832.73	1102.63
832.90	1105.90
833.07	1134.98
833.25	1114.10
833.42	1137.44
833.59	1096.89
833.77	1094.43
833.94	1114.10
834.11	1114.10
834.29	1099.76
834.46	1125.97
834.63	1074.36
834.80	1128.84
834.98	1122.70
835.15	1097.71
835.32	1110.00
835.49	1094.84
835.67	1061.67
835.84	1102.22
836.01	1117.78
836.19	1076.82
836.36	1100.99
836.53	1099.76
836.70	1099.35
836.88	1100.58
837.05	1095.25
837.22	1078.46
837.39	1099.76
837.57	1125.15
837.74	1072.73
837.91	1123.52
838.08	1072.32
838.26	1137.03
838.43	1069.86
838.60	1081.33
838.77	1091.16
838.95	1093.62
839.12	1070.27
839.29	1126.38
839.46	1118.19
839.64	1095.66
839.81	1098.94
839.98	1112.46
840.15	1126.38
840.32	1091.57
840.50	1071.91
840.67	1112.05
840.84	1103.86
841.01	1113.28
841.19	1085.42
841.36	1076.82
841.53	1077.23
841.70	1096.89
841.87	1070.68
842.05	1077.23
842.22	1072.73
842.39	1086.65
842.56	1139.90
842.73	1106.31
842.91	1095.66
843.08	1088.29
843.25	1076.82
843.42	1066.17
843.59	1082.15
843.77	1073.14
843.94	1107.54
844.11	1091.98
844.28	1085.83
844.45	1082.15
844.62	1107.95
844.80	1067.81
844.97	1070.27
845.14	1095.25
845.31	1105.90
845.48	1069.86
845.65	1075.59
845.83	1100.17
846.00	1081.74
846.17	1086.24
846.34	1063.31
846.51	1086.65
846.68	1078.46
846.86	1089.93
847.03	1050.20
847.20	1089.52
847.37	1086.65
847.54	1064.94
847.71	1076.41
847.89	1053.88
848.06	1089.52
848.23	1082.15
848.40	1088.29
848.57	1099.35
848.74	1086.65
848.91	1060.85
849.08	1098.53
849.26	1078.46
849.43	1060.85
849.60	1095.25
849.77	1066.99
849.94	1069.04
850.11	1053.88
850.28	1113.69
850.46	1051.84
850.63	1074.36
850.80	1081.74
850.97	1064.12
851.14	1071.50
851.31	1061.26
851.48	1061.26
851.65	1086.24
851.82	1088.70
852.00	1066.58
852.17	1067.81
852.34	1101.40
852.51	1071.50
852.68	1060.85
852.85	1068.22
853.02	1082.97
853.19	1087.47
853.36	1061.26
853.53	1066.17
853.70	1064.12
853.88	1044.46
854.05	1063.71
854.22	1062.08
854.39	1060.44
854.56	1065.76
854.73	1064.12
854.90	1073.55
855.07	1039.14
855.24	1044.46
855.41	1063.71
855.58	1076.82
855.75	1081.74
855.92	1106.72
856.09	1090.34
856.27	1061.26
856.44	1073.55
856.61	1063.31
856.78	1071.09
856.95	1064.12
857.12	1077.64
857.29	1058.39
857.46	1042.42
857.63	1076.82
857.80	1042.42
857.97	1093.21
858.14	1059.21
858.31	1054.29
858.48	1035.04
858.65	1063.31
858.82	1067.81
858.99	1055.93
859.16	1063.31
859.33	1044.05
859.50	1046.10
859.67	1063.31
859.84	1033.81
860.01	1076.82
860.18	1065.76
860.35	1081.33
860.52	1080.92
860.69	1046.10
860.86	1058.80
861.03	1063.71
861.20	1072.32
861.37	1048.15
861.54	1028.08
861.71	1053.88
861.88	1068.22
862.05	1049.38
862.22	1067.40
862.39	1076.82
862.56	1058.80
862.73	1035.04
862.90	1080.51
863.07	1051.84
863.24	1048.97
863.41	1062.49
863.58	1097.30
863.75	1091.16
863.92	1060.44
864.09	1078.05
864.26	1053.88
864.43	1068.63
864.60	1070.27
864.77	1047.33
864.94	1035.86
865.11	1052.25
865.28	1057.57
865.45	1079.28
865.62	1051.84
865.79	1036.68
865.96	1058.80
866.13	1074.36
866.30	1060.44
866.47	1029.72
866.64	1036.68
866.81	1045.28
866.98	1047.74
867.15	1101.81
867.31	1025.21
867.48	1042.42
867.65	1058.39
867.82	1041.19
867.99	1052.25
868.16	1070.27
868.33	1039.96
868.50	1018.25
868.67	1057.98
868.84	1055.11
869.01	1035.86
869.18	1034.63
869.35	1033.00
869.52	1048.56
869.68	1058.80
869.85	1054.70
870.02	1060.03
870.19	1066.58
870.36	1060.44
870.53	1057.16
870.70	1059.62
870.87	1060.85
871.04	1077.23
871.21	1056.34
871.38	1024.80
871.54	1031.36
871.71	1041.19
871.88	1047.33
872.05	1073.55
872.22	1042.83
872.39	1041.60
872.56	1044.05
872.73	1074.77
872.90	1058.39
873.06	1087.47
873.23	1024.80
873.40	1039.14
873.57	1068.63
873.74	1068.22
873.91	1079.28
874.08	1048.97
874.25	1067.81
874.41	1075.18
874.58	1012.52
874.75	1026.85
874.92	1060.03
875.09	1026.85
875.26	1057.98
875.43	1054.29
875.59	1034.22
875.76	1052.66
875.93	1062.90
876.10	1055.52
876.27	1046.92
876.44	1027.26
876.61	1044.46
876.77	1035.04
876.94	1085.42
877.11	1049.38
877.28	1054.29
877.45	1061.67
877.62	1048.56
877.78	1071.09
877.95	1054.70
878.12	1025.21
878.29	1020.71
878.46	1072.73
878.62	1044.87
878.79	1064.94
878.96	1037.09
879.13	1052.66
879.30	1039.96
879.47	1057.16
879.63	1050.61
879.80	1056.75
879.97	1031.36
880.14	1035.45
880.31	1028.90
880.47	1060.85
880.64	1069.86
880.81	1055.52
880.98	1060.85
881.15	1048.15
881.31	1052.66
881.48	1050.20
881.65	1048.56
881.82	1035.45
881.99	1030.95
882.15	1044.87
882.32	1046.10
882.49	1046.10
882.66	1042.42
882.82	1057.98
882.99	1059.21
883.16	1046.10
883.33	1046.51
883.49	1014.15
883.66	1022.76
883.83	1041.60
884.00	1049.38
884.17	1069.45
884.33	1031.77
884.50	1058.80
884.67	1032.59
884.84	1044.87
885.00	1032.59
885.17	1039.55
885.34	1042.01
885.51	1046.92
885.67	1057.57
885.84	1041.19
886.01	1057.57
886.18	1060.44
886.34	1053.88
886.51	1046.92
886.68	1049.38
886.84	1061.26
887.01	1034.63
887.18	1051.84
887.35	1032.18
887.51	1073.95
887.68	1021.53
887.85	1065.76
888.02	1053.88
888.18	1033.00
888.35	1047.33
888.52	1048.15
888.68	1021.94
>>>>>End Processed Spectral Data<<<<<
