# Supplementary material for: Design of a Novel Low Cost Point of Care Tampon (POCkeT) Colposcope for Use in Resource Limited Settings
Source: PLoS One. 2015 Sep 2;10(9):e0135869. doi: 10.1371/journal.pone.0135869 (PMC4557989; doi:10.1371/journal.pone.0135869)
Supplement: S1 File — A caption document for each sub-folder and file (S1 Detailed File Key) is found within the archive. Folder (S2) contains the set of raw images from quantitative imaging characterization between systems. Folder (S3) contains the CAD files for the custom circuit boards used in our POCkeT Colposcope. Folder (S4) contains the 3D CAD files for the probe handle and bill of materials. Folder (S5) contains the complete set of n = 5 replicate spectra files captured from each digital colposcope system. (ZIP) [file pone.0135869.s001.zip › S1 Supplementary Files/S5/S5 Spectra LO2-W-C.txt]

SpectraSuite Data File
++++++++++++++++++++++++++++++++++++
Date: Thu Oct 16 10:08:49 EDT 2014
User: cervix1
Dark Spectrum Present: No
Reference Spectrum Present: No
Number of Sampled Component Spectra: 1
Spectrometers: USB4E01788
Integration Time (usec): 12000 (USB4E01788)
Spectra Averaged: 5 (USB4E01788)
Boxcar Smoothing: 0 (USB4E01788)
Correct for Electrical Dark: No (USB4E01788)
Strobe/Lamp Enabled: No (USB4E01788)
Correct for Detector Non-linearity: No (USB4E01788)
Correct for Stray Light: No (USB4E01788)
Number of Pixels in Processed Spectrum: 3648
>>>>>Begin Processed Spectral Data<<<<<
178.07	1019.48
178.29	1019.48
178.50	1019.48
178.72	998.59
178.94	1010.47
179.15	1031.36
179.37	1034.63
179.59	1006.78
179.81	1029.72
180.02	1033.81
180.24	1032.18
180.46	1023.98
180.67	1026.03
180.89	1046.92
181.11	1033.81
181.32	1027.26
181.54	1017.43
181.76	1022.76
181.97	1028.08
182.19	1033.00
182.41	1070.68
182.62	1062.90
182.84	1042.01
183.06	1055.93
183.27	1026.44
183.49	1030.13
183.71	1080.92
183.92	1032.59
184.14	1069.45
184.35	1087.06
184.57	1054.29
184.79	1056.34
185.00	1065.35
185.22	1057.57
185.44	1053.48
185.65	1051.43
185.87	1044.87
186.09	1077.23
186.30	1043.64
186.52	1059.62
186.74	1080.92
186.95	1045.28
187.17	1089.52
187.39	1053.48
187.60	1072.32
187.82	1072.32
188.03	1070.68
188.25	1057.16
188.47	1064.53
188.68	1082.15
188.90	1062.49
189.12	1052.25
189.33	1062.08
189.55	1065.76
189.77	1078.05
189.98	1080.10
190.20	1067.40
190.41	1077.64
190.63	1058.80
190.85	1060.03
191.06	1054.70
191.28	1030.95
191.50	1108.36
191.71	1059.62
191.93	1070.68
192.14	1031.77
192.36	1065.35
192.58	1066.17
192.79	1053.48
193.01	1069.86
193.23	1086.65
193.44	1062.08
193.66	1027.67
193.87	1019.89
194.09	1076.00
194.31	1056.75
194.52	1057.57
194.74	1077.64
194.96	1029.31
195.17	1035.04
195.39	1075.18
195.60	1070.68
195.82	1076.00
196.04	1041.60
196.25	1053.88
196.47	1042.83
196.68	1069.04
196.90	1063.31
197.12	1069.45
197.33	1102.63
197.55	1070.27
197.76	1081.74
197.98	1064.53
198.20	1079.69
198.41	1086.65
198.63	1042.83
198.84	1071.91
199.06	1049.38
199.28	1060.03
199.49	1062.08
199.71	1054.70
199.92	1050.61
200.14	1062.08
200.36	1053.07
200.57	1050.61
200.79	1035.86
201.00	1080.51
201.22	1066.58
201.43	1077.64
201.65	1076.41
201.87	1083.38
202.08	1052.66
202.30	1052.66
202.51	1069.86
202.73	1069.86
202.95	1093.21
203.16	1042.83
203.38	1075.18
203.59	1088.70
203.81	1079.28
204.02	1051.43
204.24	1068.63
204.46	1060.44
204.67	1080.10
204.89	1112.05
205.10	1111.64
205.32	1079.69
205.53	1089.11
205.75	1047.33
205.96	1098.12
206.18	1061.67
206.40	1082.56
206.61	1059.62
206.83	1011.70
207.04	1049.79
207.26	1067.40
207.47	1037.50
207.69	1084.60
207.91	1071.09
208.12	1078.87
208.34	1076.82
208.55	1078.05
208.77	1051.84
208.98	1043.24
209.20	1045.69
209.41	1087.88
209.63	1064.94
209.85	1096.89
210.06	1074.36
210.28	1064.53
210.49	1042.42
210.71	1095.66
210.92	1047.74
211.14	1039.96
211.35	1073.55
211.57	1056.75
211.78	1078.87
212.00	1051.02
212.21	1062.90
212.43	1069.45
212.65	1050.20
212.86	1098.12
213.08	1063.71
213.29	1082.97
213.51	1066.58
213.72	1060.85
213.94	1032.59
214.15	1088.70
214.37	1059.62
214.58	1060.03
214.80	1052.66
215.01	1054.29
215.23	1070.27
215.44	1060.44
215.66	1069.04
215.87	1048.97
216.09	1042.42
216.31	1041.19
216.52	1059.62
216.74	1066.58
216.95	1044.05
217.17	1067.40
217.38	1076.41
217.60	1067.40
217.81	1091.16
218.03	1043.64
218.24	1066.58
218.46	1076.82
218.67	1095.25
218.89	1043.24
219.10	1061.67
219.32	1047.33
219.53	1090.34
219.75	1059.21
219.96	1075.18
220.18	1037.91
220.39	1084.60
220.61	1064.12
220.82	1044.46
221.04	1053.88
221.25	1069.04
221.47	1076.82
221.68	1060.03
221.90	1085.42
222.11	1069.04
222.33	1066.58
222.54	1064.94
222.76	1052.66
222.97	1059.21
223.19	1064.94
223.40	1062.49
223.62	1057.98
223.83	1067.40
224.05	1058.39
224.26	1051.43
224.48	1070.27
224.69	1043.24
224.91	1076.00
225.12	1056.34
225.34	1099.35
225.55	1058.80
225.77	1043.24
225.98	1063.31
226.19	1073.14
226.41	1056.75
226.62	1066.58
226.84	1076.00
227.05	1080.51
227.27	1072.32
227.48	1075.59
227.70	1065.35
227.91	1035.04
228.13	1057.16
228.34	1094.02
228.56	1116.14
228.77	1077.23
228.99	1067.81
229.20	1053.48
229.42	1068.63
229.63	1062.49
229.84	1058.39
230.06	1058.39
230.27	1099.35
230.49	1059.62
230.70	1054.70
230.92	1067.81
231.13	1083.79
231.35	1104.67
231.56	1066.58
231.78	1072.73
231.99	1103.04
232.20	1083.79
232.42	1062.49
232.63	1073.55
232.85	1051.43
233.06	1092.39
233.28	1048.56
233.49	1052.66
233.71	1084.19
233.92	1105.49
234.13	1096.07
234.35	1075.18
234.56	1093.21
234.78	1069.04
234.99	1089.52
235.21	1061.26
235.42	1073.55
235.64	1078.46
235.85	1069.04
236.06	1066.58
236.28	1107.13
236.49	1089.52
236.71	1065.76
236.92	1071.91
237.14	1048.97
237.35	1094.02
237.56	1060.44
237.78	1060.03
237.99	1060.85
238.21	1089.11
238.42	1080.92
238.64	1055.52
238.85	1075.59
239.06	1087.06
239.28	1073.55
239.49	1081.74
239.71	1062.08
239.92	1071.50
240.13	1101.40
240.35	1062.49
240.56	1078.87
240.78	1067.40
240.99	1069.45
241.21	1069.45
241.42	1060.85
241.63	1102.22
241.85	1043.24
242.06	1042.42
242.28	1044.46
242.49	1066.58
242.70	1091.98
242.92	1101.40
243.13	1086.65
243.35	1051.02
243.56	1084.60
243.77	1055.93
243.99	1059.62
244.20	1103.04
244.42	1080.92
244.63	1059.21
244.84	1076.41
245.06	1068.63
245.27	1062.90
245.49	1077.23
245.70	1075.18
245.91	1053.88
246.13	1081.33
246.34	1062.90
246.55	1053.88
246.77	1053.07
246.98	1085.01
247.20	1082.97
247.41	1064.53
247.62	1099.76
247.84	1073.55
248.05	1070.27
248.27	1136.21
248.48	1069.04
248.69	1087.06
248.91	1037.91
249.12	1075.18
249.33	1087.47
249.55	1078.46
249.76	1073.14
249.98	1075.18
250.19	1083.79
250.40	1096.89
250.62	1094.43
250.83	1071.09
251.04	1052.66
251.26	1076.82
251.47	1082.15
251.68	1100.99
251.90	1040.78
252.11	1046.10
252.33	1098.94
252.54	1069.86
252.75	1076.00
252.97	1030.95
253.18	1064.94
253.39	1079.28
253.61	1085.83
253.82	1081.74
254.03	1087.88
254.25	1064.94
254.46	1094.84
254.67	1083.38
254.89	1046.51
255.10	1081.74
255.31	1086.24
255.53	1082.15
255.74	1080.10
255.96	1082.15
256.17	1084.19
256.38	1078.46
256.60	1067.40
256.81	1070.68
257.02	1078.46
257.24	1100.58
257.45	1050.61
257.66	1057.16
257.88	1100.58
258.09	1097.30
258.30	1089.93
258.52	1058.39
258.73	1056.75
258.94	1079.69
259.16	1068.63
259.37	1087.88
259.58	1080.92
259.80	1082.56
260.01	1079.28
260.22	1057.57
260.43	1089.93
260.65	1059.62
260.86	1040.37
261.07	1083.79
261.29	1091.98
261.50	1073.55
261.71	1068.22
261.93	1067.40
262.14	1075.18
262.35	1058.39
262.57	1089.11
262.78	1066.58
262.99	1034.22
263.21	1094.02
263.42	1105.49
263.63	1098.12
263.85	1069.86
264.06	1090.34
264.27	1065.76
264.48	1065.76
264.70	1062.90
264.91	1069.04
265.12	1074.36
265.34	1071.91
265.55	1087.88
265.76	1074.36
265.98	1093.62
266.19	1064.94
266.40	1059.62
266.61	1095.66
266.83	1073.95
267.04	1074.36
267.25	1098.53
267.47	1089.11
267.68	1075.18
267.89	1079.28
268.10	1109.59
268.32	1070.27
268.53	1066.17
268.74	1056.34
268.96	1066.58
269.17	1087.06
269.38	1073.14
269.59	1073.95
269.81	1097.71
270.02	1075.18
270.23	1055.52
270.45	1090.75
270.66	1067.81
270.87	1082.56
271.08	1074.77
271.30	1095.25
271.51	1082.15
271.72	1067.40
271.93	1094.84
272.15	1067.81
272.36	1089.52
272.57	1076.41
272.79	1040.37
273.00	1109.18
273.21	1091.16
273.42	1070.68
273.64	1061.26
273.85	1048.56
274.06	1075.59
274.27	1115.32
274.49	1104.26
274.70	1115.73
274.91	1062.49
275.12	1081.74
275.34	1069.45
275.55	1057.57
275.76	1087.88
275.97	1098.12
276.19	1078.46
276.40	1095.66
276.61	1067.40
276.82	1066.99
277.04	1078.46
277.25	1070.27
277.46	1065.35
277.67	1099.35
277.89	1052.25
278.10	1087.06
278.31	1062.90
278.52	1087.06
278.74	1085.83
278.95	1081.33
279.16	1103.86
279.37	1060.85
279.58	1094.43
279.80	1084.60
280.01	1076.00
280.22	1111.23
280.43	1107.95
280.65	1067.40
280.86	1089.52
281.07	1079.28
281.28	1089.93
281.50	1084.60
281.71	1057.98
281.92	1072.32
282.13	1080.10
282.34	1057.16
282.56	1071.91
282.77	1105.49
282.98	1080.51
283.19	1077.23
283.40	1123.93
283.62	1125.97
283.83	1041.60
284.04	1060.85
284.25	1060.85
284.47	1057.16
284.68	1078.87
284.89	1098.53
285.10	1081.74
285.31	1073.55
285.53	1086.24
285.74	1099.35
285.95	1062.90
286.16	1055.11
286.37	1063.71
286.59	1079.69
286.80	1076.82
287.01	1108.36
287.22	1069.04
287.43	1066.58
287.65	1076.82
287.86	1101.81
288.07	1090.75
288.28	1094.84
288.49	1097.30
288.71	1083.38
288.92	1087.47
289.13	1101.81
289.34	1107.95
289.55	1087.88
289.76	1085.42
289.98	1100.17
290.19	1073.55
290.40	1104.67
290.61	1078.46
290.82	1079.69
291.04	1076.82
291.25	1060.85
291.46	1084.60
291.67	1089.93
291.88	1071.09
292.09	1082.56
292.31	1070.68
292.52	1084.60
292.73	1088.70
292.94	1075.59
293.15	1093.21
293.36	1112.46
293.58	1069.86
293.79	1086.65
294.00	1079.28
294.21	1119.42
294.42	1088.70
294.63	1088.29
294.85	1089.52
295.06	1084.19
295.27	1084.19
295.48	1082.97
295.69	1079.69
295.90	1100.17
296.12	1070.27
296.33	1093.62
296.54	1082.97
296.75	1089.93
296.96	1096.89
297.17	1091.98
297.38	1087.88
297.60	1089.52
297.81	1083.79
298.02	1071.50
298.23	1069.86
298.44	1097.71
298.65	1112.46
298.86	1048.56
299.08	1078.46
299.29	1102.63
299.50	1056.34
299.71	1062.49
299.92	1082.56
300.13	1086.65
300.34	1096.89
300.55	1064.53
300.77	1059.21
300.98	1060.85
301.19	1045.28
301.40	1110.82
301.61	1106.31
301.82	1063.31
302.03	1067.81
302.25	1088.70
302.46	1078.05
302.67	1084.19
302.88	1104.67
303.09	1089.52
303.30	1082.56
303.51	1082.15
303.72	1076.82
303.93	1071.09
304.15	1098.12
304.36	1089.93
304.57	1106.72
304.78	1071.09
304.99	1085.01
305.20	1108.36
305.41	1096.07
305.62	1085.83
305.83	1067.81
306.05	1072.73
306.26	1079.69
306.47	1097.71
306.68	1088.70
306.89	1066.17
307.10	1064.53
307.31	1107.54
307.52	1089.11
307.73	1078.87
307.94	1076.41
308.16	1076.00
308.37	1055.93
308.58	1080.92
308.79	1084.60
309.00	1104.67
309.21	1084.60
309.42	1085.42
309.63	1072.32
309.84	1084.60
310.05	1084.19
310.26	1076.00
310.48	1073.55
310.69	1082.15
310.90	1072.73
311.11	1062.08
311.32	1073.55
311.53	1097.71
311.74	1078.46
311.95	1086.65
312.16	1066.99
312.37	1089.52
312.58	1077.23
312.79	1110.82
313.00	1082.56
313.21	1123.11
313.43	1082.15
313.64	1100.99
313.85	1059.21
314.06	1104.26
314.27	1100.58
314.48	1040.78
314.69	1095.66
314.90	1091.16
315.11	1057.57
315.32	1082.97
315.53	1076.00
315.74	1132.53
315.95	1099.76
316.16	1075.18
316.37	1073.95
316.58	1072.73
316.79	1066.17
317.01	1098.12
317.22	1089.52
317.43	1096.89
317.64	1109.18
317.85	1116.14
318.06	1074.36
318.27	1119.83
318.48	1084.60
318.69	1104.26
318.90	1082.15
319.11	1098.94
319.32	1104.26
319.53	1113.69
319.74	1051.02
319.95	1085.01
320.16	1088.70
320.37	1060.44
320.58	1108.77
320.79	1098.12
321.00	1107.54
321.21	1132.12
321.42	1077.23
321.63	1092.80
321.84	1092.80
322.05	1093.62
322.26	1093.21
322.47	1095.66
322.68	1099.76
322.90	1098.53
323.11	1132.53
323.32	1089.52
323.53	1079.28
323.74	1106.72
323.95	1083.38
324.16	1101.81
324.37	1093.62
324.58	1101.40
324.79	1080.10
325.00	1105.08
325.21	1110.82
325.42	1089.52
325.63	1118.60
325.84	1107.95
326.05	1114.50
326.26	1084.19
326.47	1061.26
326.68	1107.13
326.89	1069.45
327.10	1100.58
327.31	1119.01
327.52	1078.05
327.73	1121.06
327.94	1086.65
328.15	1103.45
328.36	1120.65
328.57	1094.02
328.78	1110.00
328.99	1072.32
329.20	1119.83
329.41	1077.23
329.62	1069.45
329.83	1105.90
330.04	1089.11
330.25	1108.36
330.46	1130.07
330.67	1077.64
330.87	1112.87
331.08	1096.48
331.29	1094.43
331.50	1122.70
331.71	1118.60
331.92	1095.25
332.13	1099.76
332.34	1074.77
332.55	1080.10
332.76	1102.22
332.97	1086.65
333.18	1073.55
333.39	1106.72
333.60	1105.49
333.81	1096.07
334.02	1107.13
334.23	1106.31
334.44	1103.45
334.65	1113.28
334.86	1128.02
335.07	1074.36
335.28	1084.60
335.49	1102.22
335.70	1066.99
335.91	1109.18
336.12	1103.04
336.33	1113.69
336.54	1085.01
336.74	1077.64
336.95	1132.94
337.16	1101.40
337.37	1112.87
337.58	1114.50
337.79	1073.14
338.00	1083.79
338.21	1090.34
338.42	1113.28
338.63	1076.00
338.84	1098.53
339.05	1075.59
339.26	1138.67
339.47	1094.02
339.68	1089.11
339.89	1120.65
340.10	1098.12
340.30	1116.14
340.51	1107.54
340.72	1130.89
340.93	1119.01
341.14	1100.99
341.35	1101.81
341.56	1098.53
341.77	1103.45
341.98	1121.47
342.19	1096.48
342.40	1130.48
342.61	1106.72
342.82	1126.38
343.02	1093.62
343.23	1089.11
343.44	1098.94
343.65	1096.89
343.86	1133.35
344.07	1081.74
344.28	1136.62
344.49	1107.54
344.70	1110.82
344.91	1141.95
345.12	1111.23
345.32	1117.37
345.53	1104.67
345.74	1128.02
345.95	1123.52
346.16	1115.32
346.37	1092.80
346.58	1094.84
346.79	1136.21
347.00	1106.31
347.21	1125.15
347.41	1112.05
347.62	1091.57
347.83	1120.65
348.04	1110.00
348.25	1092.80
348.46	1114.91
348.67	1102.63
348.88	1058.80
349.09	1103.45
349.29	1114.50
349.50	1106.31
349.71	1107.54
349.92	1128.02
350.13	1115.73
350.34	1081.74
350.55	1089.93
350.76	1121.47
350.97	1107.54
351.17	1125.15
351.38	1072.32
351.59	1110.00
351.80	1107.54
352.01	1112.05
352.22	1095.25
352.43	1121.06
352.63	1095.25
352.84	1150.55
353.05	1121.47
353.26	1131.30
353.47	1108.77
353.68	1128.84
353.89	1144.40
354.10	1107.13
354.30	1130.48
354.51	1100.99
354.72	1113.28
354.93	1103.45
355.14	1116.14
355.35	1111.64
355.55	1082.97
355.76	1111.64
355.97	1116.14
356.18	1127.61
356.39	1100.58
356.60	1114.10
356.81	1107.54
357.01	1091.57
357.22	1107.54
357.43	1117.78
357.64	1131.71
357.85	1128.43
358.06	1091.16
358.26	1125.97
358.47	1108.77
358.68	1105.90
358.89	1113.28
359.10	1097.30
359.31	1132.53
359.51	1104.67
359.72	1094.02
359.93	1131.30
360.14	1111.23
360.35	1085.42
360.56	1111.23
360.76	1106.31
360.97	1154.24
361.18	1110.82
361.39	1117.78
361.60	1127.61
361.81	1141.95
362.01	1108.36
362.22	1146.04
362.43	1122.29
362.64	1101.40
362.85	1112.05
363.05	1120.65
363.26	1102.22
363.47	1082.15
363.68	1122.70
363.89	1093.21
364.09	1100.58
364.30	1141.54
364.51	1117.78
364.72	1100.58
364.93	1101.40
365.13	1105.49
365.34	1115.73
365.55	1158.33
365.76	1103.45
365.97	1094.02
366.17	1115.73
366.38	1140.72
366.59	1118.60
366.80	1081.74
367.01	1128.02
367.21	1151.37
367.42	1112.87
367.63	1112.05
367.84	1140.31
368.05	1114.10
368.25	1105.90
368.46	1131.30
368.67	1119.01
368.88	1105.90
369.08	1131.71
369.29	1127.61
369.50	1131.30
369.71	1115.32
369.92	1103.04
370.12	1117.37
370.33	1166.93
370.54	1118.60
370.75	1126.38
370.95	1107.13
371.16	1099.35
371.37	1116.14
371.58	1126.38
371.78	1142.77
371.99	1121.47
372.20	1125.56
372.41	1148.09
372.61	1162.02
372.82	1137.44
373.03	1142.77
373.24	1146.86
373.45	1129.25
373.65	1124.74
373.86	1131.30
374.07	1110.82
374.28	1163.25
374.48	1134.17
374.69	1133.35
374.90	1119.83
375.11	1117.78
375.31	1172.67
375.52	1124.33
375.73	1157.51
375.93	1144.81
376.14	1110.82
376.35	1112.05
376.56	1094.02
376.76	1147.68
376.97	1119.42
377.18	1160.38
377.39	1123.11
377.59	1134.98
377.80	1132.53
378.01	1130.07
378.22	1134.57
378.42	1137.44
378.63	1137.44
378.84	1157.10
379.04	1119.01
379.25	1166.52
379.46	1124.33
379.67	1121.88
379.87	1116.96
380.08	1156.28
380.29	1132.12
380.50	1122.29
380.70	1114.91
380.91	1155.87
381.12	1126.79
381.32	1128.43
381.53	1180.45
381.74	1125.97
381.95	1114.91
382.15	1144.00
382.36	1118.60
382.57	1126.38
382.77	1132.12
382.98	1139.08
383.19	1157.92
383.39	1140.72
383.60	1135.39
383.81	1149.32
384.02	1123.11
384.22	1170.21
384.43	1120.65
384.64	1139.08
384.84	1137.44
385.05	1136.62
385.26	1129.66
385.46	1156.69
385.67	1171.03
385.88	1138.26
386.08	1150.14
386.29	1165.29
386.50	1107.54
386.70	1146.04
386.91	1166.11
387.12	1161.20
387.33	1122.29
387.53	1164.48
387.74	1170.62
387.95	1145.22
388.15	1152.19
388.36	1166.52
388.57	1145.22
388.77	1118.19
388.98	1155.87
389.19	1168.57
389.39	1123.11
389.60	1165.70
389.81	1123.52
390.01	1146.86
390.22	1144.81
390.43	1132.94
390.63	1141.13
390.84	1140.72
391.05	1154.24
391.25	1182.50
391.46	1115.32
391.67	1139.49
391.87	1131.71
392.08	1167.75
392.28	1171.85
392.49	1151.78
392.70	1178.40
392.90	1134.17
393.11	1146.45
393.32	1205.84
393.52	1141.54
393.73	1180.86
393.94	1155.87
394.14	1166.11
394.35	1147.68
394.56	1162.43
394.76	1177.99
394.97	1170.62
395.17	1131.30
395.38	1157.10
395.59	1117.78
395.79	1163.25
396.00	1153.83
396.21	1132.12
396.41	1121.47
396.62	1135.39
396.83	1113.69
397.03	1163.25
397.24	1146.04
397.44	1169.80
397.65	1158.33
397.86	1164.48
398.06	1148.91
398.27	1136.62
398.47	1189.05
398.68	1165.29
398.89	1197.65
399.09	1201.34
399.30	1157.10
399.51	1142.77
399.71	1171.85
399.92	1187.82
400.12	1172.26
400.33	1184.14
400.54	1150.96
400.74	1179.63
400.95	1159.97
401.15	1187.41
401.36	1151.78
401.57	1164.88
401.77	1162.02
401.98	1167.75
402.18	1166.93
402.39	1172.67
402.60	1147.68
402.80	1177.17
403.01	1177.99
403.21	1218.13
403.42	1148.09
403.63	1189.46
403.83	1166.93
404.04	1161.61
404.24	1201.75
404.45	1177.17
404.65	1200.11
404.86	1168.57
405.07	1169.39
405.27	1151.37
405.48	1156.28
405.68	1190.69
405.89	1153.01
406.10	1171.85
406.30	1189.05
406.51	1209.53
406.71	1162.02
406.92	1190.69
407.12	1202.16
407.33	1159.97
407.53	1201.34
407.74	1206.66
407.95	1179.22
408.15	1216.49
408.36	1155.05
408.56	1220.18
408.77	1184.14
408.97	1155.05
409.18	1177.99
409.39	1182.91
409.59	1196.83
409.80	1177.17
410.00	1209.12
410.21	1200.52
410.41	1231.65
410.62	1211.17
410.82	1192.33
411.03	1199.70
411.23	1219.77
411.44	1225.91
411.65	1186.59
411.85	1231.24
412.06	1226.32
412.26	1209.94
412.47	1196.83
412.67	1227.55
412.88	1210.76
413.08	1218.13
413.29	1230.01
413.49	1190.69
413.70	1202.57
413.90	1230.42
414.11	1207.89
414.31	1239.43
414.52	1244.35
414.73	1190.69
414.93	1225.50
415.14	1262.37
415.34	1216.08
415.55	1225.09
415.75	1248.03
415.96	1262.37
416.16	1280.39
416.37	1234.93
416.57	1227.96
416.78	1236.97
416.98	1241.48
417.19	1261.55
417.39	1266.87
417.60	1259.50
417.80	1263.60
418.01	1293.91
418.21	1288.99
418.42	1306.19
418.62	1303.33
418.83	1306.60
419.03	1328.31
419.24	1313.57
419.44	1304.56
419.65	1327.90
419.85	1320.12
420.06	1313.16
420.26	1329.13
420.47	1348.38
420.67	1369.68
420.88	1366.40
421.08	1379.51
421.29	1358.21
421.49	1392.21
421.70	1390.57
421.90	1398.76
422.11	1422.11
422.31	1411.46
422.52	1444.23
422.72	1443.41
422.93	1440.54
423.13	1434.81
423.34	1418.83
423.54	1467.57
423.74	1448.32
423.95	1495.84
424.15	1497.07
424.36	1522.05
424.56	1491.33
424.77	1496.25
424.97	1594.14
425.18	1535.57
425.38	1539.66
425.59	1581.44
425.79	1534.34
426.00	1570.79
426.20	1629.77
426.40	1576.12
426.61	1651.07
426.81	1644.52
427.02	1665.00
427.22	1718.25
427.43	1708.42
427.63	1682.20
427.84	1693.26
428.04	1747.74
428.25	1775.59
428.45	1823.92
428.65	1826.79
428.86	1802.62
429.06	1860.37
429.27	1868.16
429.47	1845.63
429.68	1895.60
429.88	1958.27
430.09	1966.46
430.29	2001.28
430.49	2009.88
430.70	2057.39
430.90	2058.21
431.11	2054.11
431.31	2106.54
431.52	2124.97
431.72	2239.66
431.92	2248.26
432.13	2258.09
432.33	2331.82
432.54	2281.44
432.74	2242.53
432.94	2314.61
433.15	2355.57
433.35	2347.79
433.56	2472.72
433.76	2515.32
433.97	2550.54
434.17	2556.68
434.37	2646.39
434.58	2619.35
434.78	2669.73
434.99	2724.62
435.19	2762.30
435.39	2873.71
435.60	2909.34
435.80	2935.97
436.01	3062.94
436.21	3097.35
436.41	3212.85
436.62	3179.68
436.82	3219.00
437.03	3222.68
437.23	3375.87
437.43	3418.06
437.64	3415.60
437.84	3533.97
438.05	3429.53
438.25	3581.49
438.45	3617.53
438.66	3802.26
438.86	3917.35
439.06	3778.09
439.27	3872.71
439.47	3903.43
439.68	4020.98
439.88	4122.15
440.08	4026.31
440.29	4178.27
440.49	4365.45
440.69	4527.24
440.90	4532.15
441.10	4567.79
441.31	4602.60
441.51	4782.83
441.71	4857.37
441.92	4954.04
442.12	4861.88
442.32	5293.18
442.53	5264.51
442.73	5428.35
442.94	5545.08
443.14	5688.03
443.34	5653.62
443.55	5688.44
443.75	5599.56
443.95	5904.29
444.16	6070.18
444.36	6260.23
444.56	6310.61
444.77	6283.99
444.97	6393.76
445.17	6632.96
445.38	7113.41
445.58	6801.71
445.78	6829.16
445.99	6981.94
446.19	6779.19
446.39	7644.25
446.60	7659.40
446.80	7550.45
447.00	7909.26
447.21	7654.49
447.41	7915.40
447.61	7971.51
447.82	8601.88
448.02	8695.27
448.22	8984.03
448.43	9086.43
448.63	9272.38
448.83	9389.94
449.04	9417.79
449.24	9255.18
449.44	10122.29
449.65	10320.53
449.85	10989.40
450.05	10397.13
450.26	10023.17
450.46	10295.55
450.66	10631.42
450.87	10431.12
451.07	11185.19
451.27	11736.91
451.47	12015.84
451.68	12363.59
451.88	12990.27
452.08	13142.63
452.29	13889.32
452.49	13731.22
452.69	14634.78
452.90	14481.60
453.10	15026.77
453.30	15279.08
453.51	14581.95
453.71	14514.36
453.91	17007.15
454.11	15972.52
454.32	17102.59
454.52	16579.95
454.72	16400.13
454.93	16423.48
455.13	17786.20
455.33	18072.51
455.53	18156.47
455.74	18679.11
455.94	19641.66
456.14	20045.11
456.35	21282.08
456.55	20912.22
456.75	20726.26
456.95	20128.67
457.16	21908.35
457.36	23913.72
457.56	25219.92
457.76	24855.79
457.97	26710.43
458.17	26520.38
458.37	26804.63
458.57	27836.81
458.78	26038.69
458.98	24875.45
459.18	26407.74
459.39	28319.72
459.59	29691.45
459.79	28176.77
459.99	29895.43
460.20	31356.86
460.40	29707.83
460.60	31826.66
460.80	34596.75
461.01	33942.21
461.21	33227.88
461.41	35269.71
461.61	35800.54
461.82	34594.29
462.02	35348.76
462.22	36363.73
462.42	37359.87
462.63	38822.93
462.83	38987.59
463.03	38601.34
463.23	39026.09
463.43	39413.98
463.64	44442.15
463.84	42786.98
464.04	41979.26
464.24	43843.32
464.45	43078.20
464.65	44312.72
464.85	43597.57
465.05	47179.47
465.26	48461.08
465.46	46993.92
465.66	47971.62
465.86	48582.73
466.06	49009.53
466.27	47701.29
466.47	48176.01
466.67	49498.18
466.87	51120.99
467.08	49939.31
467.28	51481.02
467.48	52978.49
467.68	52141.69
467.88	54568.95
468.09	55922.65
468.29	55309.49
468.49	55554.02
468.69	56307.67
468.89	57452.49
469.10	56550.56
469.30	56191.76
469.50	55830.90
469.70	58426.91
469.90	57276.77
470.11	55357.00
470.31	55930.44
470.51	60584.24
470.71	59550.02
470.91	58643.59
471.11	59268.22
471.32	60196.36
471.52	60644.45
471.72	59254.29
471.92	57069.11
472.12	58276.18
472.33	59137.96
472.53	59461.95
472.73	60629.71
472.93	60919.29
473.13	59422.22
473.33	60708.76
473.54	60812.38
473.74	61147.02
473.94	61200.27
474.14	60822.62
474.34	59611.86
474.55	60372.89
474.75	63356.37
474.95	61160.95
475.15	60849.25
475.35	61044.62
475.55	61459.54
475.75	61602.49
475.96	61858.49
476.16	61312.50
476.36	60646.91
476.56	61599.21
476.76	60669.44
476.96	60155.81
477.17	61477.15
477.37	58970.85
477.57	58879.51
477.77	58827.08
477.97	60186.52
478.17	59862.95
478.37	60054.64
478.58	59760.96
478.78	62521.21
478.98	60384.36
479.18	59945.27
479.38	60782.07
479.58	58869.27
479.78	58806.19
479.99	58226.21
480.19	58294.61
480.39	58576.82
480.59	58608.36
480.79	58333.52
480.99	58154.94
481.19	57260.80
481.39	55810.43
481.60	57939.08
481.80	56559.57
482.00	58192.62
482.20	57442.25
482.40	57291.11
482.60	58171.32
482.80	57606.90
483.00	57262.84
483.20	56846.29
483.41	57136.28
483.61	57525.39
483.81	57357.46
484.01	57597.89
484.21	57354.59
484.41	56184.38
484.61	56237.22
484.81	56485.85
485.01	56277.77
485.22	56390.41
485.42	57008.90
485.62	56471.92
485.82	55252.97
486.02	55792.40
486.22	54804.05
486.42	54983.46
486.62	54466.14
486.82	55491.76
487.02	55472.92
487.22	55513.88
487.43	54851.16
487.63	54594.75
487.83	53875.50
488.03	53766.96
488.23	53938.17
488.43	53717.40
488.63	53714.53
488.83	53865.26
489.03	52537.77
489.23	52169.55
489.43	52444.79
489.63	51897.99
489.83	50907.59
490.04	51395.00
490.24	50454.58
490.44	49909.00
490.64	50692.96
490.84	50786.76
491.04	49894.66
491.24	50022.05
491.44	49407.66
491.64	48710.12
491.84	48375.89
492.04	48648.68
492.24	48078.11
492.44	48028.96
492.64	48570.45
492.84	47948.68
493.04	46732.19
493.24	46267.71
493.45	46250.92
493.65	46061.68
493.85	45490.30
494.05	45499.72
494.25	44610.08
494.45	44393.00
494.65	43898.62
494.85	43848.24
495.05	43369.83
495.25	43151.11
495.45	43208.45
495.65	42824.26
495.85	42860.30
496.05	41680.26
496.25	42068.96
496.45	41022.45
496.65	41283.77
496.85	40905.31
497.05	41142.46
497.25	40756.63
497.45	40501.45
497.65	39982.49
497.85	39511.87
498.05	39378.34
498.25	39278.40
498.45	39648.27
498.65	39089.17
498.85	38855.29
499.05	38324.46
499.25	38497.31
499.45	38598.07
499.65	37991.87
499.85	37985.72
500.05	37650.27
500.25	37707.61
500.45	37771.51
500.65	37597.02
500.85	37297.61
501.05	37045.71
501.25	36903.17
501.45	36640.21
501.65	36382.16
501.85	36806.91
502.05	36627.51
502.25	36310.08
502.45	35987.32
502.65	36137.23
502.85	35716.17
503.05	35973.39
503.25	35870.58
503.45	35336.06
503.65	35535.94
503.85	35207.86
504.05	35038.29
504.25	35372.52
504.45	34982.58
504.65	34819.16
504.85	34438.23
505.05	34787.21
505.25	35423.31
505.45	34705.29
505.65	34495.58
505.85	34527.11
506.05	34430.86
506.25	34361.64
506.45	34153.97
506.65	34300.61
506.85	34158.89
507.05	34072.88
507.25	34209.27
507.45	33856.20
507.65	34270.71
507.85	34264.97
508.04	33792.30
508.24	33767.32
508.44	33894.29
508.64	33551.05
508.84	33910.68
509.04	34160.12
509.24	34007.75
509.44	33970.48
509.64	34117.11
509.84	34099.91
510.04	34520.15
510.24	34405.88
510.44	34622.14
510.64	34151.93
510.84	34661.46
511.04	34567.25
511.24	34730.68
511.43	34457.48
511.63	34416.93
511.83	34470.18
512.03	34964.56
512.23	34632.79
512.43	34678.66
512.63	34891.65
512.83	35184.10
513.03	34817.11
513.23	35642.44
513.43	35783.75
513.63	35409.38
513.83	35687.49
514.02	35309.44
514.22	35927.11
514.42	35875.91
514.62	36149.11
514.82	36063.50
515.02	36477.60
515.22	36739.33
515.42	37010.89
515.62	36729.91
515.82	37199.71
516.02	37280.40
516.21	37300.88
516.41	37497.49
516.61	37866.12
516.81	37961.56
517.01	37940.26
517.21	38261.79
517.41	38674.25
517.61	38470.27
517.81	38806.96
518.00	39410.29
518.20	39760.08
518.40	39660.14
518.60	39619.18
518.80	39804.73
519.00	40593.20
519.20	40923.74
519.40	41051.94
519.60	41410.34
519.79	41101.50
519.99	41148.61
520.19	41577.04
520.39	41721.63
520.59	42083.71
520.79	42533.03
520.99	42770.60
521.18	43142.51
521.38	43095.82
521.58	43448.48
521.78	43451.75
521.98	43686.86
522.18	44414.71
522.38	44861.98
522.58	44919.74
522.77	45124.53
522.97	45635.30
523.17	45594.34
523.37	45631.20
523.57	45930.20
523.77	46053.08
523.96	46304.57
524.16	46520.02
524.36	46098.14
524.56	46886.61
524.76	46483.57
524.96	47233.12
525.16	47253.19
525.35	47285.55
525.55	48130.13
525.75	48155.53
525.95	47643.94
526.15	48222.29
526.35	48572.90
526.54	48420.13
526.74	48349.68
526.94	49220.06
527.14	49248.32
527.34	49411.75
527.54	49770.97
527.73	50181.79
527.93	50127.72
528.13	50604.90
528.33	50699.92
528.53	50847.38
528.72	51279.09
528.92	51653.46
529.12	51349.13
529.32	52173.64
529.52	52270.72
529.72	52388.68
529.91	52319.05
530.11	52739.29
530.31	53040.75
530.51	53123.08
530.71	53021.50
530.90	53210.32
531.10	52865.86
531.30	53925.88
531.50	53922.20
531.70	54276.50
531.89	54528.81
532.09	54584.92
532.29	54791.77
532.49	54969.94
532.69	54267.08
532.88	54508.33
533.08	54984.68
533.28	54881.47
533.48	55045.30
533.67	55600.30
533.87	55517.98
534.07	55028.92
534.27	55276.72
534.47	55030.97
534.66	55364.79
534.86	56136.05
535.06	55913.64
535.26	56451.85
535.45	56456.35
535.65	56683.27
535.85	56300.71
536.05	57006.85
536.24	56557.52
536.44	56359.28
536.64	56910.18
536.84	56763.55
537.04	57438.56
537.23	57264.48
537.43	57366.06
537.63	57071.56
537.83	57086.72
538.02	57842.42
538.22	58057.05
538.42	57257.11
538.62	57508.60
538.81	57787.12
539.01	57782.21
539.21	57747.80
539.41	57730.60
539.60	57900.58
539.80	57481.16
540.00	57899.76
540.20	57260.80
540.39	58510.06
540.59	57994.38
540.79	58182.79
540.98	58086.13
541.18	58292.56
541.38	58357.28
541.58	58484.66
541.77	58004.62
541.97	57779.75
542.17	58417.49
542.37	58754.99
542.56	57971.44
542.76	58671.85
542.96	58417.49
543.15	58358.51
543.35	58732.47
543.55	58761.55
543.75	58793.50
543.94	59116.26
544.14	58660.38
544.34	58776.29
544.53	59051.95
544.73	58616.14
544.93	58795.13
545.13	58724.68
545.32	58872.96
545.52	58579.69
545.72	58612.05
545.91	58376.94
546.11	58608.77
546.31	59013.45
546.50	59027.78
546.70	58365.88
546.90	58776.70
547.10	58400.70
547.29	58944.64
547.49	58741.89
547.69	58996.25
547.88	58400.29
548.08	58381.85
548.28	58214.33
548.47	58573.95
548.67	58315.09
548.87	58950.78
549.06	58422.81
549.26	58317.14
549.46	58170.09
549.65	58689.05
549.85	58505.55
550.05	57744.94
550.24	58116.85
550.44	58307.72
550.64	57946.05
550.83	58125.45
551.03	58463.77
551.23	58024.69
551.42	58267.17
551.62	58102.92
551.82	57743.71
552.01	57691.28
552.21	57430.78
552.41	57271.45
552.60	57662.61
552.80	57343.94
553.00	57076.89
553.19	57150.62
553.39	57141.20
553.59	57261.62
553.78	57139.97
553.98	57315.68
554.18	56762.32
554.37	57136.69
554.57	57268.58
554.76	57138.74
554.96	57171.91
555.16	57413.17
555.35	57298.07
555.55	57080.58
555.75	57413.98
555.94	57062.55
556.14	57051.49
556.34	57250.97
556.53	57044.94
556.73	57052.31
556.92	56724.23
557.12	56685.32
557.32	57408.25
557.51	56901.58
557.71	57212.87
557.91	57510.24
558.10	57345.99
558.30	56911.82
558.49	56919.61
558.69	56859.80
558.89	56736.11
559.08	56195.85
559.28	56335.93
559.47	56066.83
559.67	56414.99
559.87	56863.90
560.06	56350.68
560.26	56171.28
560.45	56133.19
560.65	56465.78
560.85	55641.26
561.04	55876.78
561.24	55941.90
561.43	56118.85
561.63	56337.98
561.83	55953.78
562.02	55690.00
562.22	55792.81
562.41	56212.65
562.61	55306.22
562.81	55995.15
563.00	56071.75
563.20	56194.62
563.39	56005.80
563.59	55900.95
563.78	55323.42
563.98	56140.56
564.18	55863.67
564.37	56088.13
564.57	55304.99
564.76	55665.02
564.96	55989.83
565.15	55848.52
565.35	56351.91
565.55	55618.74
565.74	55397.15
565.94	55418.44
566.13	55123.54
566.33	55892.34
566.52	55295.57
566.72	55214.06
566.91	55106.74
567.11	55656.83
567.31	55309.90
567.50	55169.41
567.70	55141.56
567.89	55208.73
568.09	54924.47
568.28	54984.68
568.48	55414.76
568.67	54481.70
568.87	55260.75
569.06	54845.83
569.26	54765.96
569.46	54751.63
569.65	55257.06
569.85	54777.02
570.04	54359.23
570.24	54696.33
570.43	54846.24
570.63	54341.62
570.82	54129.86
571.02	54578.37
571.21	54317.87
571.41	54165.50
571.60	54380.53
571.80	54570.58
571.99	54010.67
572.19	54373.16
572.38	54406.75
572.58	53867.31
572.77	54058.18
572.97	54289.60
573.16	53622.38
573.36	53603.53
573.55	53699.79
573.75	53628.52
573.94	54291.24
574.14	53327.47
574.33	53990.60
574.53	53585.51
574.72	53531.04
574.92	53595.75
575.11	53100.96
575.31	53222.61
575.50	53830.86
575.70	53306.58
575.89	53131.68
576.09	53343.03
576.28	53559.30
576.48	53205.41
576.67	53275.04
576.87	53216.06
577.06	52967.03
577.26	53180.83
577.45	53050.99
577.65	52581.19
577.84	53044.44
578.04	53260.70
578.23	52758.13
578.43	52998.97
578.62	52548.83
578.82	52889.20
579.01	52586.51
579.21	53107.93
579.40	52820.80
579.59	52685.22
579.79	52253.51
579.98	52197.81
580.18	52183.47
580.37	52518.11
580.57	52295.70
580.76	52138.42
580.96	51850.06
581.15	51280.73
581.35	50870.31
581.54	51377.80
581.74	51496.58
581.93	51356.91
582.12	51200.04
582.32	51357.32
582.51	51366.33
582.71	51690.32
582.90	51300.80
583.10	51415.48
583.29	51349.13
583.48	50665.93
583.68	50871.95
583.87	50801.50
584.07	51570.72
584.26	51207.00
584.46	50980.50
584.65	50763.82
584.84	50816.66
585.04	50769.15
585.23	50630.29
585.43	50689.68
585.62	50734.33
585.82	50427.95
586.01	50608.58
586.20	50393.96
586.40	50567.22
586.59	50754.81
586.79	50498.40
586.98	49799.23
587.18	49973.71
587.37	50207.18
587.56	49768.10
587.76	49975.76
587.95	49609.59
588.15	49956.51
588.34	49471.96
588.53	49402.33
588.73	49379.39
588.92	49054.18
589.12	49117.25
589.31	49297.47
589.50	49280.27
589.70	49109.47
589.89	48875.59
590.08	49286.01
590.28	48303.39
590.47	49322.05
590.67	48222.29
590.86	48501.63
591.05	48179.28
591.25	48160.85
591.44	48082.62
591.64	48031.83
591.83	47859.80
592.02	48528.26
592.22	47977.35
592.41	48012.17
592.60	48071.15
592.80	47305.62
592.99	47566.94
593.18	47793.86
593.38	47327.74
593.57	47161.44
593.77	47212.64
593.96	47316.68
594.15	47141.78
594.35	46776.84
594.54	46930.02
594.73	46592.11
594.93	46371.34
595.12	46286.14
595.31	46006.39
595.51	46583.92
595.70	46267.30
595.89	45985.50
596.09	46010.08
596.28	45828.22
596.47	45777.84
596.67	45797.50
596.86	45510.78
597.06	45706.16
597.25	45591.06
597.44	45188.84
597.64	45048.76
597.83	44783.75
598.02	44969.71
598.22	44969.71
598.41	44866.90
598.60	44557.66
598.79	44313.54
598.99	44520.79
599.18	44310.26
599.37	44256.20
599.57	43424.31
599.76	43869.95
599.95	43528.35
600.15	43998.97
600.34	43515.24
600.53	43369.02
600.73	43149.06
600.92	43084.76
601.11	43047.07
601.31	42770.19
601.50	42563.34
601.69	42743.57
601.88	42804.19
602.08	42476.10
602.27	42168.09
602.46	41860.07
602.66	41706.06
602.85	41672.89
603.04	41886.70
603.24	41352.99
603.43	41696.23
603.62	41435.73
603.81	41588.10
604.01	40862.71
604.20	41115.02
604.39	40715.67
604.59	40673.89
604.78	40619.00
604.97	40397.41
605.16	40472.78
605.36	40111.11
605.55	39994.37
605.74	39719.13
605.94	39459.03
606.13	39600.75
606.32	39536.86
606.51	39497.94
606.71	39463.13
606.90	39488.11
607.09	39091.22
607.28	38550.96
607.48	38996.60
607.67	38875.36
607.86	38379.34
608.05	38469.86
608.25	38013.17
608.44	37869.81
608.63	37470.87
608.82	37397.14
609.02	37443.83
609.21	37302.11
609.40	37436.05
609.59	36849.92
609.79	36636.11
609.98	36558.70
610.17	36557.47
610.36	36299.84
610.56	36119.62
610.75	36152.79
610.94	35816.93
611.13	35819.79
611.33	35581.82
611.52	35344.66
611.71	35599.84
611.90	35348.35
612.09	35015.76
612.29	34815.88
612.48	34572.58
612.67	34635.66
612.86	34237.94
613.06	34325.19
613.25	34142.51
613.44	34127.76
613.63	34222.38
613.82	33862.75
614.02	34070.01
614.21	33928.29
614.40	33605.53
614.59	33717.76
614.78	33409.33
614.98	33774.69
615.17	33472.82
615.36	33104.19
615.55	33100.50
615.74	33488.79
615.94	33123.44
616.13	33243.45
616.32	32914.95
616.51	32432.04
616.70	32896.93
616.90	32634.38
617.09	32770.37
617.28	32649.13
617.47	32615.13
617.66	32851.47
617.86	32757.67
618.05	32708.11
618.24	33136.13
618.43	32654.86
618.62	32814.60
618.81	32697.05
619.01	32757.26
619.20	32393.95
619.39	32406.24
619.58	32673.29
619.77	32560.25
619.96	32574.17
620.16	32909.22
620.35	32593.83
620.54	32629.88
620.73	32906.35
620.92	32921.92
621.11	32458.26
621.31	33257.37
621.50	32820.75
621.69	32764.22
621.88	32640.53
622.07	32602.43
622.26	32552.87
622.46	32488.98
622.65	32607.76
622.84	32524.20
623.03	32633.15
623.22	32614.72
623.41	32604.07
623.60	32540.18
623.80	32323.91
623.99	32318.99
624.18	32516.42
624.37	32207.59
624.56	32460.71
624.75	32435.32
624.94	31915.95
625.13	32201.44
625.33	32181.37
625.52	31978.62
625.71	31798.81
625.90	31894.66
626.09	31850.83
626.28	31578.45
626.47	31676.34
626.66	31502.26
626.86	31428.95
627.05	31354.40
627.24	31186.47
627.43	31062.36
627.62	31263.88
627.81	30821.93
628.00	31022.63
628.19	31014.44
628.38	30787.11
628.57	30588.87
628.77	30800.22
628.96	30416.84
629.15	30225.97
629.34	30306.66
629.53	30119.48
629.72	29938.85
629.91	30239.90
630.10	30021.17
630.29	30007.25
630.48	29886.42
630.68	29727.09
630.87	29753.30
631.06	29364.60
631.25	29469.86
631.44	29451.43
631.63	29325.27
631.82	29396.13
632.01	28965.24
632.20	28957.05
632.39	28845.23
632.58	28864.48
632.77	28795.67
632.96	28656.41
633.15	28514.69
633.35	28420.48
633.54	28172.68
633.73	28029.32
633.92	28145.64
634.11	28038.33
634.30	27994.91
634.49	27831.90
634.68	27674.20
634.87	27585.73
635.06	27609.49
635.25	26946.76
635.44	27158.11
635.63	27070.46
635.82	27104.05
636.01	27099.13
636.20	26784.56
636.39	26465.08
636.58	26740.33
636.77	26723.53
636.97	26265.20
637.16	26395.45
637.35	26212.36
637.54	26291.41
637.73	26100.95
637.92	26239.39
638.11	26035.01
638.30	25981.76
638.49	25857.24
638.68	25783.93
638.87	25628.69
639.06	25713.07
639.25	25552.10
639.44	25679.07
639.63	25153.56
639.82	25205.99
640.01	25175.27
640.20	25046.25
640.39	24807.46
640.58	24490.43
640.77	24517.05
640.96	24485.92
641.15	24512.55
641.34	24470.77
641.53	24517.46
641.72	24146.37
641.91	23950.99
642.10	23976.80
642.29	24070.19
642.48	24039.47
642.67	23698.28
642.86	23912.08
643.05	23643.80
643.24	23571.30
643.43	23518.46
643.62	23316.53
643.81	23357.08
644.00	23228.06
644.19	23151.47
644.38	23221.51
644.57	22802.49
644.76	23026.54
644.95	22776.28
645.14	22760.72
645.33	22498.58
645.52	22460.89
645.71	22271.25
645.90	22389.21
646.09	22356.04
646.28	22091.85
646.46	22047.20
646.65	21948.90
646.84	21896.88
647.03	21847.73
647.22	21529.48
647.41	21431.58
647.60	21526.61
647.79	21586.41
647.98	21353.76
648.17	21218.19
648.36	21203.44
648.55	20960.14
648.74	21100.63
648.93	21054.35
649.12	20829.48
649.31	20709.06
649.50	20621.41
649.69	20559.56
649.88	20525.97
650.06	20435.45
650.25	20498.12
650.44	20334.69
650.63	20353.12
650.82	20189.29
651.01	20079.51
651.20	19864.07
651.39	19860.79
651.58	19741.60
651.77	19754.71
651.96	19662.14
652.15	19626.50
652.34	19609.30
652.52	19445.87
652.71	19581.04
652.90	19338.56
653.09	19386.07
653.28	19130.08
653.47	19065.77
653.66	18876.54
653.85	18984.67
654.04	18885.96
654.23	18878.18
654.42	18820.01
654.60	18801.99
654.79	18479.23
654.98	18443.19
655.17	18403.46
655.36	18135.58
655.55	18280.17
655.74	18043.01
655.93	17919.73
656.12	17957.82
656.30	18087.25
656.49	17831.25
656.68	17824.29
656.87	17679.30
657.06	17559.69
657.25	17510.13
657.44	17516.28
657.63	17559.69
657.82	17338.92
658.00	17201.71
658.19	17077.60
658.38	16981.76
658.57	16907.62
658.76	16966.19
658.95	16947.35
659.14	16797.03
659.32	16911.72
659.51	16652.44
659.70	16510.72
659.89	16451.74
660.08	16406.69
660.27	16413.24
660.46	16331.73
660.64	16131.03
660.83	16121.61
661.02	16202.30
661.21	16045.84
661.40	15909.03
661.59	15864.79
661.78	15698.09
661.96	15633.37
662.15	15684.57
662.34	15704.23
662.53	15558.83
662.72	15511.32
662.91	15383.11
663.09	15291.77
663.28	15184.46
663.47	15272.11
663.66	15276.21
663.85	15114.01
664.03	14986.22
664.22	14894.06
664.41	14848.18
664.60	14626.59
664.79	14840.81
664.98	14722.44
665.16	14643.80
665.35	14560.65
665.54	14573.76
665.73	14330.46
665.92	14382.47
666.10	14211.67
666.29	14179.32
666.48	14209.22
666.67	14052.75
666.86	14193.65
667.04	14025.72
667.23	13881.95
667.42	13819.69
667.61	13913.49
667.80	13635.79
667.98	13696.81
668.17	13650.53
668.36	13518.64
668.55	13546.90
668.74	13415.01
668.92	13361.77
669.11	13295.82
669.30	13277.39
669.49	13154.10
669.68	12983.30
669.86	13020.99
670.05	12916.54
670.24	12841.58
670.43	12764.58
670.61	12757.21
670.80	12725.26
670.99	12763.35
671.18	12630.64
671.36	12506.13
671.55	12502.44
671.74	12529.88
671.93	12373.01
672.11	12377.92
672.30	12391.85
672.49	12072.37
672.68	12172.72
672.87	12181.32
673.05	11982.67
673.24	12035.50
673.43	11808.59
673.62	11913.03
673.80	11841.36
673.99	11810.64
674.18	11643.11
674.36	11625.91
674.55	11654.58
674.74	11530.88
674.93	11453.47
675.11	11352.30
675.30	11486.65
675.49	11357.63
675.68	11273.25
675.86	11399.81
676.05	11042.65
676.24	11173.72
676.43	11028.72
676.61	10905.84
676.80	10904.61
676.99	10947.21
677.17	10939.02
677.36	10807.54
677.55	10800.99
677.74	10726.44
677.92	10675.65
678.11	10635.10
678.30	10573.25
678.48	10615.44
678.67	10440.95
678.86	10540.90
679.04	10386.89
679.23	10271.79
679.42	10313.98
679.61	10197.66
679.79	10227.15
679.98	10087.47
680.17	10097.31
680.35	10039.55
680.54	9916.67
680.73	9866.70
680.91	9976.47
681.10	9815.91
681.29	9789.29
681.47	9770.86
681.66	9627.91
681.85	9584.08
682.04	9482.10
682.22	9524.69
682.41	9446.87
682.60	9566.47
682.78	9495.20
682.97	9399.36
683.16	9396.90
683.34	9300.65
683.53	9246.99
683.72	9161.38
683.90	9105.68
684.09	9173.67
684.28	9050.79
684.46	9146.64
684.65	9050.38
684.83	8983.21
685.02	8923.82
685.21	8861.97
685.39	8884.09
685.58	8815.28
685.77	8819.78
685.95	8745.24
686.14	8708.78
686.33	8621.54
686.51	8623.59
686.70	8613.76
686.89	8544.94
687.07	8415.10
687.26	8481.05
687.44	8472.86
687.63	8354.89
687.82	8376.19
688.00	8269.29
688.19	8268.06
688.38	8284.44
688.56	8213.17
688.75	8132.07
688.93	8130.44
689.12	8125.52
689.31	8118.56
689.49	7897.79
689.68	7994.86
689.87	7829.38
690.05	7937.52
690.24	7819.14
690.42	7813.82
690.61	7814.64
690.80	7757.30
690.98	7746.65
691.17	7711.01
691.35	7580.35
691.54	7639.74
691.73	7515.64
691.91	7640.97
692.10	7542.26
692.28	7497.20
692.47	7375.96
692.66	7397.67
692.84	7373.10
693.03	7325.58
693.21	7269.88
693.40	7267.42
693.59	7213.36
693.77	7185.50
693.96	7127.34
694.14	7211.31
694.33	7200.66
694.51	7082.29
694.70	7129.80
694.89	7088.43
695.07	7080.24
695.26	6929.92
695.44	6983.98
695.63	6865.61
695.81	6888.96
696.00	6771.81
696.18	6808.68
696.37	6821.78
696.56	6801.30
696.74	6650.98
696.93	6670.64
697.11	6730.44
697.30	6593.64
697.48	6663.27
697.67	6624.36
697.85	6550.22
698.04	6468.30
698.23	6494.11
698.41	6467.89
698.60	6470.35
698.78	6384.34
698.97	6463.80
699.15	6324.95
699.34	6379.01
699.52	6266.37
699.71	6283.17
699.89	6264.74
700.08	6270.88
700.26	6195.11
700.45	6162.75
700.63	6132.85
700.82	6216.40
701.01	6109.09
701.19	6060.76
701.38	6129.16
701.56	5986.62
701.75	5913.30
701.93	5994.40
702.12	5986.21
702.30	5860.47
702.49	5828.93
702.67	5952.63
702.86	5882.18
703.04	5808.04
703.23	5808.45
703.41	5817.46
703.60	5766.26
703.78	5789.61
703.97	5683.93
704.15	5621.26
704.34	5633.96
704.52	5663.04
704.71	5609.80
704.89	5612.66
705.08	5537.71
705.26	5574.16
705.45	5573.34
705.63	5487.33
705.81	5457.84
706.00	5439.81
706.18	5426.71
706.37	5429.98
706.55	5347.25
706.74	5328.81
706.92	5344.38
707.11	5333.73
707.29	5257.95
707.48	5306.70
707.66	5250.17
707.85	5287.45
708.03	5147.77
708.22	5254.27
708.40	5124.02
708.58	5203.89
708.77	5102.72
708.95	5166.62
709.14	5064.22
709.32	5039.23
709.51	5014.25
709.69	5045.79
709.88	4866.79
710.06	4938.06
710.25	4927.00
710.43	4909.80
710.61	4889.73
710.80	4904.48
710.98	4902.43
711.17	4873.35
711.35	4895.05
711.54	4796.75
711.72	4830.34
711.90	4720.98
712.09	4734.08
712.27	4682.48
712.46	4677.15
712.64	4697.63
712.83	4662.41
713.01	4652.17
713.19	4614.48
713.38	4621.45
713.56	4608.34
713.75	4639.88
713.93	4558.37
714.11	4560.42
714.30	4623.49
714.48	4546.08
714.67	4449.83
714.85	4568.20
715.03	4445.73
715.22	4513.31
715.40	4419.93
715.59	4411.73
715.77	4401.08
715.95	4426.48
716.14	4385.11
716.32	4417.88
716.51	4374.46
716.69	4311.38
716.87	4332.27
717.06	4249.54
717.24	4285.99
717.42	4246.67
717.61	4237.66
717.79	4232.33
717.98	4176.22
718.16	4137.31
718.34	4136.49
718.53	4201.61
718.71	4153.28
718.89	4142.22
719.08	4135.67
719.26	4149.59
719.45	4060.30
719.63	4118.87
719.81	4032.86
720.00	4041.46
720.18	3987.80
720.36	3990.26
720.55	3959.95
720.73	3957.09
720.91	3893.60
721.10	3937.42
721.28	3904.66
721.46	3895.24
721.65	3820.28
721.83	3885.00
722.01	3860.42
722.20	3850.18
722.38	3804.72
722.56	3807.17
722.75	3775.23
722.93	3778.50
723.11	3787.51
723.30	3755.97
723.48	3705.19
723.66	3780.55
723.85	3738.36
724.03	3790.38
724.21	3672.42
724.40	3684.71
724.58	3658.08
724.76	3619.58
724.95	3624.09
725.13	3646.20
725.31	3634.73
725.50	3613.85
725.68	3600.74
725.86	3504.07
726.05	3583.95
726.23	3565.92
726.41	3520.05
726.59	3477.86
726.78	3514.31
726.96	3469.67
727.14	3474.99
727.33	3453.28
727.51	3495.06
727.69	3475.40
727.87	3369.73
728.06	3419.29
728.24	3440.59
728.42	3366.04
728.61	3369.32
728.79	3381.20
728.97	3327.13
729.15	3324.67
729.34	3345.56
729.52	3317.30
729.70	3273.88
729.89	3271.02
730.07	3323.44
730.25	3265.69
730.43	3229.24
730.62	3212.85
730.80	3172.71
730.98	3179.27
731.16	3169.85
731.35	3197.70
731.53	3167.39
731.71	3151.41
731.89	3164.11
732.08	3145.27
732.26	3097.76
732.44	3101.03
732.62	3059.26
732.81	3090.38
732.99	3081.37
733.17	3067.86
733.35	3044.92
733.54	3024.44
733.72	3054.34
733.90	3014.61
734.08	3010.92
734.27	3053.93
734.45	2983.07
734.63	2982.25
734.81	2956.45
735.00	2951.53
735.18	2980.61
735.36	2955.22
735.54	2921.63
735.72	2969.55
735.91	2934.74
736.09	2887.23
736.27	2923.27
736.45	2861.01
736.63	2839.30
736.82	2827.43
737.00	2845.04
737.18	2861.01
737.36	2802.85
737.55	2824.56
737.73	2811.04
737.91	2736.50
738.09	2793.84
738.27	2782.37
738.46	2777.05
738.64	2776.64
738.82	2717.65
739.00	2735.68
739.18	2702.09
739.36	2684.89
739.55	2718.47
739.73	2705.37
739.91	2653.35
740.09	2663.18
740.27	2697.17
740.46	2655.40
740.64	2639.01
740.82	2632.87
741.00	2594.37
741.18	2615.26
741.36	2641.47
741.55	2606.25
741.73	2607.06
741.91	2611.98
742.09	2573.48
742.27	2574.71
742.45	2562.83
742.64	2546.44
742.82	2562.83
743.00	2532.93
743.18	2551.36
743.36	2543.99
743.54	2514.09
743.72	2507.53
743.91	2470.67
744.09	2505.48
744.27	2471.08
744.45	2424.39
744.63	2450.19
744.81	2453.47
744.99	2456.74
745.18	2423.57
745.36	2454.70
745.54	2413.74
745.72	2418.24
745.90	2372.78
746.08	2414.15
746.26	2347.38
746.45	2358.44
746.63	2340.42
746.81	2343.29
746.99	2378.51
747.17	2313.80
747.35	2346.15
747.53	2326.49
747.71	2301.51
747.89	2293.32
748.08	2296.59
748.26	2274.06
748.44	2323.63
748.62	2237.61
748.80	2293.72
748.98	2285.12
749.16	2261.78
749.34	2246.21
749.52	2231.47
749.70	2228.60
749.89	2212.63
750.07	2209.76
750.25	2202.80
750.43	2181.91
750.61	2171.67
750.79	2210.99
750.97	2173.30
751.15	2192.15
751.33	2188.87
751.51	2158.97
751.69	2180.68
751.88	2213.85
752.06	2158.15
752.24	2164.70
752.42	2124.15
752.60	2118.01
752.78	2140.54
752.96	2125.79
753.14	2132.35
753.32	2140.54
753.50	2149.14
753.68	2181.09
753.86	2148.73
754.04	2093.84
754.22	2121.70
754.40	2114.73
754.58	2109.82
754.76	2081.97
754.95	2115.14
755.13	2102.85
755.31	2080.74
755.49	2109.82
755.67	2101.63
755.85	2085.65
756.03	2087.29
756.21	2073.77
756.39	2124.56
756.57	2099.58
756.75	2055.34
756.93	2098.76
757.11	2069.27
757.29	2114.32
757.47	2068.86
757.65	2088.52
757.83	2091.39
758.01	2082.37
758.19	2048.38
758.37	2093.43
758.55	2102.85
758.73	2044.69
758.91	2056.98
759.09	2071.32
759.27	2050.02
759.45	2106.95
759.63	2065.58
759.81	2039.78
759.99	2050.02
760.17	2088.11
760.35	2079.10
760.53	2081.56
760.71	2069.68
760.89	2072.54
761.07	2052.47
761.25	2034.45
761.43	2023.39
761.61	2010.29
761.79	2031.58
761.97	2070.50
762.15	2039.37
762.33	2034.86
762.51	2013.97
762.69	2012.74
762.87	2028.31
763.05	1999.64
763.23	2063.94
763.41	2017.25
763.59	2004.14
763.77	1992.26
763.95	2017.66
764.13	2004.55
764.31	1981.61
764.49	2013.97
764.67	1999.64
764.85	1993.49
765.03	1998.41
765.21	1957.45
765.38	2032.81
765.56	1989.81
765.74	1961.13
765.92	1981.61
766.10	1943.11
766.28	1952.94
766.46	1984.48
766.64	1973.01
766.82	1963.18
767.00	1931.64
767.18	1934.10
767.36	1942.29
767.54	1924.68
767.72	1912.80
767.90	1903.79
768.08	1918.95
768.26	1916.90
768.43	1932.87
768.61	1886.18
768.79	1915.26
768.97	1888.23
769.15	1873.07
769.33	1883.31
769.51	1861.19
769.69	1869.39
769.87	1829.66
770.05	1841.12
770.23	1873.89
770.40	1885.77
770.58	1843.58
770.76	1826.38
770.94	1806.72
771.12	1828.43
771.30	1811.22
771.48	1796.07
771.66	1821.46
771.84	1846.86
772.02	1816.14
772.19	1766.99
772.37	1771.08
772.55	1769.85
772.73	1755.52
772.91	1735.45
773.09	1776.41
773.27	1728.08
773.45	1733.40
773.63	1721.52
773.80	1740.77
773.98	1704.73
774.16	1748.56
774.34	1702.27
774.52	1681.79
774.70	1696.54
774.88	1684.25
775.05	1711.69
775.23	1696.54
775.41	1688.35
775.59	1644.93
775.77	1685.48
775.95	1651.07
776.13	1660.49
776.30	1644.93
776.48	1655.58
776.66	1621.99
776.84	1633.87
777.02	1610.93
777.20	1632.23
777.38	1590.04
777.55	1659.67
777.73	1622.40
777.91	1590.86
778.09	1610.11
778.27	1575.30
778.45	1613.39
778.62	1606.43
778.80	1561.78
778.98	1597.42
779.16	1559.32
779.34	1556.05
779.51	1593.32
779.69	1585.95
779.87	1569.15
780.05	1569.97
780.23	1566.29
780.41	1556.05
780.58	1507.30
780.76	1506.49
780.94	1556.05
781.12	1523.28
781.30	1559.32
781.47	1511.81
781.65	1516.73
781.83	1522.87
782.01	1501.16
782.19	1496.25
782.36	1482.32
782.54	1491.74
782.72	1512.22
782.90	1484.37
783.08	1500.34
783.25	1456.11
783.43	1492.15
783.61	1497.88
783.79	1486.83
783.96	1463.07
784.14	1483.96
784.32	1495.43
784.50	1484.78
784.68	1448.73
784.85	1475.36
785.03	1472.49
785.21	1451.19
785.39	1447.50
785.56	1456.52
785.74	1462.25
785.92	1440.95
786.10	1457.74
786.27	1412.28
786.45	1417.60
786.63	1434.81
786.81	1410.64
786.98	1404.91
787.16	1428.66
787.34	1425.39
787.52	1406.95
787.69	1389.34
787.87	1446.69
788.05	1408.18
788.23	1404.09
788.40	1425.80
788.58	1403.68
788.76	1406.14
788.94	1380.74
789.11	1377.87
789.29	1384.02
789.47	1410.64
789.64	1407.36
789.82	1400.40
790.00	1372.14
790.18	1399.17
790.35	1411.87
790.53	1396.31
790.71	1388.11
790.89	1399.99
791.06	1403.68
791.24	1363.13
791.42	1378.28
791.59	1407.36
791.77	1386.07
791.95	1332.41
792.12	1356.57
792.30	1348.79
792.48	1345.11
792.66	1379.10
792.83	1344.29
793.01	1382.38
793.19	1373.78
793.36	1341.42
793.54	1329.13
793.72	1329.54
793.89	1379.10
794.07	1325.04
794.25	1335.28
794.42	1324.63
794.60	1341.01
794.78	1346.74
794.95	1333.23
795.13	1318.07
795.31	1309.88
795.48	1346.74
795.66	1320.12
795.84	1325.45
796.01	1313.98
796.19	1319.71
796.37	1289.40
796.54	1293.50
796.72	1303.33
796.90	1300.46
797.07	1302.10
797.25	1310.29
797.43	1306.19
797.60	1280.80
797.78	1309.47
797.96	1306.19
798.13	1306.19
798.31	1280.80
798.49	1297.59
798.66	1327.49
798.84	1273.02
799.01	1316.43
799.19	1288.17
799.37	1298.82
799.54	1298.41
799.72	1277.52
799.90	1285.31
800.07	1247.62
800.25	1273.02
800.43	1287.35
800.60	1260.32
800.78	1261.14
800.95	1248.85
801.13	1266.46
801.31	1261.96
801.48	1247.21
801.66	1286.94
801.83	1271.38
802.01	1257.45
802.19	1274.25
802.36	1277.52
802.54	1257.86
802.71	1266.46
802.89	1263.19
803.07	1233.70
803.24	1242.71
803.42	1257.04
803.59	1268.10
803.77	1243.94
803.95	1251.72
804.12	1238.61
804.30	1243.12
804.47	1221.41
804.65	1220.59
804.82	1223.05
805.00	1236.97
805.18	1248.44
805.35	1202.98
805.53	1264.01
805.70	1206.66
805.88	1229.19
806.05	1219.36
806.23	1234.11
806.41	1238.61
806.58	1225.09
806.76	1244.35
806.93	1243.94
807.11	1238.20
807.28	1242.71
807.46	1214.04
807.64	1233.70
807.81	1192.74
807.99	1221.00
808.16	1228.78
808.34	1241.89
808.51	1212.81
808.69	1217.72
808.86	1224.28
809.04	1241.89
809.21	1214.86
809.39	1236.97
809.56	1188.64
809.74	1223.87
809.92	1199.70
810.09	1211.99
810.27	1236.15
810.44	1216.90
810.62	1212.81
810.79	1229.60
810.97	1210.76
811.14	1217.72
811.32	1186.59
811.49	1211.99
811.67	1201.75
811.84	1202.16
812.02	1195.60
812.19	1177.58
812.37	1202.57
812.54	1201.34
812.72	1166.93
812.89	1181.27
813.07	1186.59
813.24	1197.65
813.42	1168.16
813.59	1206.25
813.77	1177.99
813.94	1199.29
814.12	1207.07
814.29	1186.59
814.47	1185.77
814.64	1155.46
814.82	1238.20
814.99	1162.43
815.17	1174.31
815.34	1169.39
815.52	1165.70
815.69	1180.86
815.86	1153.83
816.04	1144.00
816.21	1157.51
816.39	1163.25
816.56	1172.67
816.74	1134.57
816.91	1182.50
817.09	1163.25
817.26	1183.32
817.44	1199.29
817.61	1183.73
817.79	1179.63
817.96	1137.44
818.13	1168.16
818.31	1186.18
818.48	1192.74
818.66	1149.73
818.83	1160.79
819.01	1151.37
819.18	1189.05
819.36	1175.12
819.53	1192.74
819.70	1167.34
819.88	1164.88
820.05	1143.18
820.23	1198.88
820.40	1159.97
820.58	1158.74
820.75	1103.86
820.92	1151.78
821.10	1145.63
821.27	1182.09
821.45	1150.96
821.62	1175.12
821.79	1151.37
821.97	1148.50
822.14	1201.34
822.32	1154.64
822.49	1139.90
822.66	1119.01
822.84	1114.10
823.01	1138.67
823.19	1128.43
823.36	1159.56
823.53	1157.10
823.71	1135.39
823.88	1141.54
824.06	1150.14
824.23	1129.25
824.40	1157.92
824.58	1147.68
824.75	1138.67
824.93	1174.71
825.10	1162.02
825.27	1147.68
825.45	1127.20
825.62	1133.35
825.79	1151.37
825.97	1134.17
826.14	1141.13
826.32	1123.11
826.49	1156.28
826.66	1148.50
826.84	1166.11
827.01	1113.69
827.18	1139.90
827.36	1117.78
827.53	1132.53
827.70	1153.83
827.88	1104.26
828.05	1137.85
828.22	1141.54
828.40	1148.50
828.57	1127.61
828.74	1113.28
828.92	1117.37
829.09	1132.12
829.27	1109.18
829.44	1128.43
829.61	1139.49
829.79	1133.35
829.96	1116.14
830.13	1143.18
830.30	1175.53
830.48	1098.12
830.65	1148.50
830.82	1100.99
831.00	1134.17
831.17	1104.26
831.34	1103.04
831.52	1112.87
831.69	1116.55
831.86	1139.90
832.04	1132.53
832.21	1109.18
832.38	1111.23
832.56	1114.10
832.73	1162.43
832.90	1124.33
833.07	1112.05
833.25	1121.47
833.42	1085.01
833.59	1114.91
833.77	1145.22
833.94	1094.84
834.11	1099.76
834.29	1072.32
834.46	1082.15
834.63	1124.74
834.80	1139.49
834.98	1107.54
835.15	1115.32
835.32	1111.64
835.49	1109.18
835.67	1127.20
835.84	1101.40
836.01	1109.59
836.19	1130.07
836.36	1108.77
836.53	1116.96
836.70	1101.81
836.88	1135.80
837.05	1107.13
837.22	1130.48
837.39	1073.95
837.57	1118.60
837.74	1090.75
837.91	1101.81
838.08	1115.73
838.26	1076.41
838.43	1105.08
838.60	1101.40
838.77	1102.22
838.95	1118.19
839.12	1099.35
839.29	1141.95
839.46	1088.29
839.64	1089.93
839.81	1109.59
839.98	1109.18
840.15	1068.63
840.32	1107.13
840.50	1096.07
840.67	1081.33
840.84	1108.36
841.01	1094.02
841.19	1110.82
841.36	1088.29
841.53	1125.15
841.70	1094.02
841.87	1096.48
842.05	1072.32
842.22	1092.80
842.39	1090.75
842.56	1116.14
842.73	1106.31
842.91	1116.96
843.08	1120.65
843.25	1098.53
843.42	1105.90
843.59	1106.72
843.77	1100.58
843.94	1104.67
844.11	1077.64
844.28	1097.30
844.45	1078.05
844.62	1086.65
844.80	1091.16
844.97	1070.27
845.14	1092.80
845.31	1079.28
845.48	1105.08
845.65	1082.97
845.83	1120.24
846.00	1094.02
846.17	1124.74
846.34	1111.64
846.51	1115.73
846.68	1067.81
846.86	1097.71
847.03	1076.82
847.20	1106.31
847.37	1112.87
847.54	1101.81
847.71	1086.65
847.89	1077.64
848.06	1062.90
848.23	1128.02
848.40	1077.23
848.57	1066.17
848.74	1081.74
848.91	1060.03
849.08	1093.62
849.26	1087.88
849.43	1071.09
849.60	1093.21
849.77	1050.61
849.94	1090.75
850.11	1080.51
850.28	1074.77
850.46	1089.52
850.63	1076.00
850.80	1100.17
850.97	1095.25
851.14	1087.47
851.31	1084.60
851.48	1092.39
851.65	1075.59
851.82	1100.99
852.00	1041.19
852.17	1079.28
852.34	1099.35
852.51	1090.75
852.68	1097.30
852.85	1093.62
853.02	1110.41
853.19	1086.24
853.36	1097.71
853.53	1050.61
853.70	1057.98
853.88	1107.54
854.05	1091.98
854.22	1113.28
854.39	1097.30
854.56	1075.18
854.73	1080.92
854.90	1077.23
855.07	1080.51
855.24	1053.88
855.41	1046.92
855.58	1064.12
855.75	1065.35
855.92	1068.63
856.09	1070.27
856.27	1076.41
856.44	1086.65
856.61	1112.46
856.78	1055.52
856.95	1063.31
857.12	1103.45
857.29	1054.70
857.46	1067.40
857.63	1098.12
857.80	1074.36
857.97	1070.27
858.14	1082.15
858.31	1055.93
858.48	1082.97
858.65	1097.30
858.82	1067.81
858.99	1063.31
859.16	1103.86
859.33	1061.67
859.50	1090.75
859.67	1099.35
859.84	1085.42
860.01	1079.69
860.18	1085.83
860.35	1076.41
860.52	1080.51
860.69	1078.87
860.86	1117.37
861.03	1068.63
861.20	1058.39
861.37	1050.20
861.54	1071.50
861.71	1075.59
861.88	1081.33
862.05	1092.80
862.22	1092.39
862.39	1071.09
862.56	1064.94
862.73	1040.78
862.90	1091.57
863.07	1087.47
863.24	1070.27
863.41	1095.25
863.58	1087.06
863.75	1053.07
863.92	1087.47
864.09	1047.74
864.26	1082.15
864.43	1083.38
864.60	1076.82
864.77	1053.88
864.94	1068.22
865.11	1094.84
865.28	1037.50
865.45	1091.16
865.62	1069.86
865.79	1066.17
865.96	1056.34
866.13	1090.34
866.30	1056.75
866.47	1055.11
866.64	1080.10
866.81	1045.28
866.98	1069.45
867.15	1053.88
867.31	1053.88
867.48	1106.31
867.65	1084.19
867.82	1077.64
867.99	1073.95
868.16	1065.76
868.33	1041.19
868.50	1070.27
868.67	1044.46
868.84	1055.11
869.01	1060.85
869.18	1066.17
869.35	1067.81
869.52	1065.76
869.68	1057.16
869.85	1053.07
870.02	1066.17
870.19	1060.03
870.36	1079.28
870.53	1053.07
870.70	1062.90
870.87	1033.81
871.04	1068.22
871.21	1050.20
871.38	1059.21
871.54	1063.71
871.71	1044.05
871.88	1070.27
872.05	1076.41
872.22	1035.45
872.39	1078.87
872.56	1046.10
872.73	1044.87
872.90	1071.91
873.06	1090.34
873.23	1062.90
873.40	1066.58
873.57	1062.90
873.74	1055.93
873.91	1079.69
874.08	1069.45
874.25	1046.51
874.41	1057.16
874.58	1055.11
874.75	1051.02
874.92	1069.04
875.09	1068.22
875.26	1041.19
875.43	1055.93
875.59	1061.26
875.76	1056.75
875.93	1066.99
876.10	1079.28
876.27	1080.51
876.44	1062.49
876.61	1045.69
876.77	1077.64
876.94	1052.66
877.11	1037.91
877.28	1082.97
877.45	1080.51
877.62	1048.15
877.78	1070.27
877.95	1078.87
878.12	1044.05
878.29	1085.83
878.46	1089.52
878.62	1071.09
878.79	1051.02
878.96	1057.98
879.13	1045.69
879.30	1051.43
879.47	1055.52
879.63	1067.40
879.80	1046.92
879.97	1076.82
880.14	1054.29
880.31	1066.17
880.47	1072.32
880.64	1053.07
880.81	1050.61
880.98	1044.87
881.15	1051.02
881.31	1069.04
881.48	1067.40
881.65	1053.07
881.82	1039.96
881.99	1039.96
882.15	1068.63
882.32	1053.48
882.49	1066.58
882.66	1039.55
882.82	1028.90
882.99	1073.55
883.16	1072.32
883.33	1080.92
883.49	1017.84
883.66	1051.43
883.83	1068.22
884.00	1052.25
884.17	1060.03
884.33	1077.64
884.50	1042.42
884.67	1042.42
884.84	1053.07
885.00	1071.91
885.17	1073.95
885.34	1066.99
885.51	1071.09
885.67	1067.40
885.84	1054.29
886.01	1057.57
886.18	1062.49
886.34	1046.92
886.51	1072.32
886.68	1035.45
886.84	1056.75
887.01	1069.86
887.18	1074.36
887.35	1033.00
887.51	1051.02
887.68	1050.61
887.85	1055.93
888.02	1044.46
888.18	1057.57
888.35	1091.57
888.52	1056.75
888.68	1019.89
>>>>>End Processed Spectral Data<<<<<
