# Supplementary material for: Design of a Novel Low Cost Point of Care Tampon (POCkeT) Colposcope for Use in Resource Limited Settings
Source: PLoS One. 2015 Sep 2;10(9):e0135869. doi: 10.1371/journal.pone.0135869 (PMC4557989; doi:10.1371/journal.pone.0135869)
Supplement: S1 File — A caption document for each sub-folder and file (S1 Detailed File Key) is found within the archive. Folder (S2) contains the set of raw images from quantitative imaging characterization between systems. Folder (S3) contains the CAD files for the custom circuit boards used in our POCkeT Colposcope. Folder (S4) contains the 3D CAD files for the probe handle and bill of materials. Folder (S5) contains the complete set of n = 5 replicate spectra files captured from each digital colposcope system. (ZIP) [file pone.0135869.s001.zip › S1 Supplementary Files/S5/S5 Spectra LO2-W-D.txt]

SpectraSuite Data File
++++++++++++++++++++++++++++++++++++
Date: Thu Oct 16 10:09:04 EDT 2014
User: cervix1
Dark Spectrum Present: No
Reference Spectrum Present: No
Number of Sampled Component Spectra: 1
Spectrometers: USB4E01788
Integration Time (usec): 12000 (USB4E01788)
Spectra Averaged: 5 (USB4E01788)
Boxcar Smoothing: 0 (USB4E01788)
Correct for Electrical Dark: No (USB4E01788)
Strobe/Lamp Enabled: No (USB4E01788)
Correct for Detector Non-linearity: No (USB4E01788)
Correct for Stray Light: No (USB4E01788)
Number of Pixels in Processed Spectrum: 3648
>>>>>Begin Processed Spectral Data<<<<<
178.07	1021.12
178.29	1021.12
178.50	1021.12
178.72	990.40
178.94	992.86
179.15	1040.78
179.37	1033.81
179.59	1006.78
179.81	1041.60
180.02	1056.75
180.24	1039.96
180.46	1013.33
180.67	1053.07
180.89	1034.63
181.11	1054.70
181.32	1051.02
181.54	1042.42
181.76	1008.01
181.97	1062.49
182.19	1075.18
182.41	1069.04
182.62	1033.81
182.84	1050.20
183.06	1049.38
183.27	1063.31
183.49	1060.03
183.71	1023.98
183.92	1057.57
184.14	1066.58
184.35	1064.53
184.57	1055.11
184.79	1021.94
185.00	1052.66
185.22	1055.52
185.44	1044.46
185.65	1092.80
185.87	1070.27
186.09	1076.82
186.30	1060.03
186.52	1073.14
186.74	1051.84
186.95	1048.15
187.17	1050.20
187.39	1055.93
187.60	1045.28
187.82	1034.22
188.03	1052.25
188.25	1080.92
188.47	1056.75
188.68	1042.42
188.90	1065.76
189.12	1034.63
189.33	1076.82
189.55	1034.22
189.77	1073.55
189.98	1093.62
190.20	1085.42
190.41	1056.75
190.63	1094.84
190.85	1044.46
191.06	1064.53
191.28	1070.68
191.50	1032.59
191.71	1056.34
191.93	1049.38
192.14	1047.33
192.36	1067.40
192.58	1071.09
192.79	1057.98
193.01	1046.92
193.23	1075.59
193.44	1057.98
193.66	1059.21
193.87	1055.93
194.09	1078.46
194.31	1076.41
194.52	1051.02
194.74	1072.73
194.96	1083.79
195.17	1038.73
195.39	1080.92
195.60	1034.63
195.82	1095.66
196.04	1069.45
196.25	1086.65
196.47	1087.88
196.68	1077.64
196.90	1055.93
197.12	1064.53
197.33	1088.29
197.55	1070.68
197.76	1091.57
197.98	1055.93
198.20	1052.25
198.41	1030.13
198.63	1062.49
198.84	1053.07
199.06	1048.15
199.28	1047.33
199.49	1074.77
199.71	1067.81
199.92	1077.64
200.14	1086.65
200.36	1089.52
200.57	1069.86
200.79	1056.75
201.00	1070.27
201.22	1071.09
201.43	1060.44
201.65	1057.98
201.87	1064.94
202.08	1046.51
202.30	1060.03
202.51	1059.21
202.73	1043.24
202.95	1046.92
203.16	1043.64
203.38	1045.28
203.59	1074.36
203.81	1059.21
204.02	1049.38
204.24	1045.69
204.46	1079.69
204.67	1064.12
204.89	1066.99
205.10	1053.48
205.32	1094.02
205.53	1071.50
205.75	1079.28
205.96	1078.05
206.18	1085.42
206.40	1080.92
206.61	1059.62
206.83	1034.63
207.04	1071.50
207.26	1051.02
207.47	1070.27
207.69	1046.51
207.91	1068.63
208.12	1061.67
208.34	1074.36
208.55	1051.43
208.77	1064.94
208.98	1045.28
209.20	1069.86
209.41	1059.21
209.63	1063.31
209.85	1087.47
210.06	1075.18
210.28	1044.05
210.49	1084.19
210.71	1060.85
210.92	1097.71
211.14	1062.49
211.35	1060.85
211.57	1061.26
211.78	1073.14
212.00	1030.54
212.21	1075.59
212.43	1060.03
212.65	1072.32
212.86	1088.70
213.08	1080.51
213.29	1058.39
213.51	1093.62
213.72	1049.38
213.94	1075.18
214.15	1064.94
214.37	1089.52
214.58	1061.67
214.80	1094.02
215.01	1040.78
215.23	1056.75
215.44	1039.14
215.66	1069.04
215.87	1073.95
216.09	1069.04
216.31	1059.62
216.52	1047.33
216.74	1066.58
216.95	1081.74
217.17	1064.53
217.38	1061.67
217.60	1053.07
217.81	1097.71
218.03	1054.29
218.24	1060.85
218.46	1048.97
218.67	1071.50
218.89	1084.60
219.10	1082.97
219.32	1069.45
219.53	1072.73
219.75	1062.08
219.96	1082.56
220.18	1035.04
220.39	1053.88
220.61	1069.04
220.82	1103.86
221.04	1080.92
221.25	1079.28
221.47	1043.64
221.68	1080.51
221.90	1078.05
222.11	1100.58
222.33	1079.69
222.54	1098.12
222.76	1069.45
222.97	1072.73
223.19	1051.43
223.40	1100.58
223.62	1100.99
223.83	1066.17
224.05	1085.42
224.26	1073.95
224.48	1096.48
224.69	1031.36
224.91	1073.55
225.12	1095.25
225.34	1091.16
225.55	1122.70
225.77	1079.69
225.98	1076.82
226.19	1076.41
226.41	1058.39
226.62	1058.39
226.84	1053.88
227.05	1082.97
227.27	1064.53
227.48	1044.46
227.70	1066.99
227.91	1074.36
228.13	1078.05
228.34	1076.41
228.56	1089.11
228.77	1056.34
228.99	1060.03
229.20	1083.38
229.42	1082.15
229.63	1046.51
229.84	1078.87
230.06	1096.48
230.27	1049.79
230.49	1098.53
230.70	1046.51
230.92	1099.35
231.13	1071.50
231.35	1102.22
231.56	1081.74
231.78	1060.85
231.99	1069.86
232.20	1046.51
232.42	1075.59
232.63	1061.26
232.85	1091.57
233.06	1029.31
233.28	1069.45
233.49	1039.96
233.71	1051.02
233.92	1063.31
234.13	1075.59
234.35	1083.38
234.56	1103.86
234.78	1071.09
234.99	1089.11
235.21	1065.35
235.42	1058.39
235.64	1072.73
235.85	1081.74
236.06	1070.27
236.28	1073.55
236.49	1095.66
236.71	1051.43
236.92	1040.37
237.14	1068.63
237.35	1072.73
237.56	1076.41
237.78	1040.78
237.99	1064.53
238.21	1060.03
238.42	1071.50
238.64	1084.19
238.85	1062.08
239.06	1096.89
239.28	1069.45
239.49	1061.26
239.71	1062.49
239.92	1098.94
240.13	1037.50
240.35	1052.66
240.56	1069.86
240.78	1069.45
240.99	1072.32
241.21	1038.73
241.42	1079.69
241.63	1064.94
241.85	1082.56
242.06	1068.63
242.28	1072.32
242.49	1031.77
242.70	1088.70
242.92	1081.33
243.13	1078.05
243.35	1056.75
243.56	1086.24
243.77	1052.66
243.99	1080.51
244.20	1085.42
244.42	1093.62
244.63	1074.36
244.84	1076.82
245.06	1072.73
245.27	1100.99
245.49	1077.23
245.70	1096.07
245.91	1087.47
246.13	1085.83
246.34	1092.80
246.55	1109.18
246.77	1080.10
246.98	1103.45
247.20	1062.08
247.41	1053.48
247.62	1085.01
247.84	1108.77
248.05	1094.02
248.27	1062.08
248.48	1083.38
248.69	1121.06
248.91	1073.95
249.12	1056.75
249.33	1083.79
249.55	1109.18
249.76	1062.90
249.98	1068.22
250.19	1064.53
250.40	1120.65
250.62	1065.76
250.83	1082.56
251.04	1104.26
251.26	1090.34
251.47	1065.35
251.68	1075.59
251.90	1062.49
252.11	1050.61
252.33	1106.31
252.54	1083.79
252.75	1101.40
252.97	1081.33
253.18	1080.92
253.39	1058.39
253.61	1104.26
253.82	1087.06
254.03	1078.87
254.25	1109.59
254.46	1092.80
254.67	1102.63
254.89	1055.93
255.10	1096.07
255.31	1067.81
255.53	1105.49
255.74	1057.57
255.96	1075.18
256.17	1102.63
256.38	1107.54
256.60	1062.49
256.81	1077.23
257.02	1088.70
257.24	1071.91
257.45	1100.17
257.66	1082.97
257.88	1081.74
258.09	1093.62
258.30	1066.17
258.52	1058.39
258.73	1070.68
258.94	1055.11
259.16	1068.22
259.37	1090.34
259.58	1089.93
259.80	1078.05
260.01	1089.93
260.22	1061.26
260.43	1083.79
260.65	1041.60
260.86	1058.39
261.07	1068.22
261.29	1071.09
261.50	1081.33
261.71	1051.43
261.93	1100.99
262.14	1084.19
262.35	1058.39
262.57	1045.69
262.78	1059.62
262.99	1085.42
263.21	1054.70
263.42	1076.41
263.63	1085.83
263.85	1067.81
264.06	1050.20
264.27	1045.69
264.48	1089.52
264.70	1059.62
264.91	1079.28
265.12	1075.18
265.34	1065.76
265.55	1060.03
265.76	1082.15
265.98	1102.63
266.19	1074.36
266.40	1103.45
266.61	1077.64
266.83	1090.75
267.04	1080.10
267.25	1101.40
267.47	1073.95
267.68	1113.69
267.89	1083.38
268.10	1083.79
268.32	1072.32
268.53	1052.66
268.74	1085.42
268.96	1082.97
269.17	1090.34
269.38	1070.27
269.59	1078.46
269.81	1085.83
270.02	1066.99
270.23	1066.17
270.45	1082.56
270.66	1112.87
270.87	1078.46
271.08	1060.85
271.30	1063.71
271.51	1078.87
271.72	1087.47
271.93	1048.97
272.15	1082.56
272.36	1082.97
272.57	1098.94
272.79	1069.45
273.00	1110.41
273.21	1060.44
273.42	1066.17
273.64	1081.33
273.85	1108.36
274.06	1052.25
274.27	1080.92
274.49	1059.62
274.70	1078.46
274.91	1081.74
275.12	1088.70
275.34	1089.11
275.55	1061.67
275.76	1091.16
275.97	1072.32
276.19	1105.08
276.40	1091.98
276.61	1096.89
276.82	1081.74
277.04	1065.35
277.25	1079.28
277.46	1070.68
277.67	1116.55
277.89	1080.92
278.10	1063.71
278.31	1093.62
278.52	1082.56
278.74	1094.84
278.95	1089.11
279.16	1091.57
279.37	1072.32
279.58	1097.30
279.80	1069.45
280.01	1091.16
280.22	1064.12
280.43	1094.02
280.65	1101.81
280.86	1079.69
281.07	1095.66
281.28	1085.83
281.50	1085.83
281.71	1068.63
281.92	1115.73
282.13	1064.12
282.34	1094.02
282.56	1086.24
282.77	1071.50
282.98	1078.46
283.19	1083.38
283.40	1095.25
283.62	1101.40
283.83	1078.05
284.04	1082.15
284.25	1102.63
284.47	1074.36
284.68	1073.95
284.89	1104.67
285.10	1076.82
285.31	1102.22
285.53	1084.19
285.74	1088.29
285.95	1076.82
286.16	1091.57
286.37	1064.94
286.59	1080.10
286.80	1085.42
287.01	1095.66
287.22	1109.59
287.43	1089.52
287.65	1062.08
287.86	1070.68
288.07	1100.17
288.28	1084.19
288.49	1098.53
288.71	1100.99
288.92	1068.22
289.13	1058.80
289.34	1092.39
289.55	1087.88
289.76	1094.43
289.98	1085.83
290.19	1068.22
290.40	1086.65
290.61	1078.05
290.82	1110.41
291.04	1104.67
291.25	1108.36
291.46	1089.52
291.67	1078.87
291.88	1089.93
292.09	1051.43
292.31	1055.93
292.52	1115.32
292.73	1110.00
292.94	1099.76
293.15	1076.41
293.36	1094.43
293.58	1109.59
293.79	1062.49
294.00	1110.41
294.21	1083.79
294.42	1080.51
294.63	1087.06
294.85	1073.14
295.06	1095.25
295.27	1085.01
295.48	1075.18
295.69	1103.86
295.90	1108.77
296.12	1102.22
296.33	1104.26
296.54	1087.06
296.75	1105.49
296.96	1113.69
297.17	1088.70
297.38	1086.24
297.60	1089.52
297.81	1083.38
298.02	1078.46
298.23	1080.51
298.44	1119.83
298.65	1100.58
298.86	1087.47
299.08	1109.18
299.29	1101.40
299.50	1074.36
299.71	1105.90
299.92	1053.88
300.13	1100.99
300.34	1077.23
300.55	1089.52
300.77	1083.38
300.98	1098.53
301.19	1092.80
301.40	1091.16
301.61	1077.23
301.82	1085.01
302.03	1100.17
302.25	1080.92
302.46	1102.63
302.67	1089.93
302.88	1079.69
303.09	1087.88
303.30	1082.15
303.51	1100.58
303.72	1094.84
303.93	1111.64
304.15	1078.87
304.36	1091.16
304.57	1114.91
304.78	1116.55
304.99	1064.94
305.20	1107.95
305.41	1079.69
305.62	1079.69
305.83	1068.63
306.05	1087.47
306.26	1064.53
306.47	1085.42
306.68	1109.59
306.89	1107.13
307.10	1096.07
307.31	1068.22
307.52	1094.43
307.73	1107.13
307.94	1097.71
308.16	1069.45
308.37	1077.64
308.58	1119.01
308.79	1093.62
309.00	1078.46
309.21	1096.07
309.42	1094.84
309.63	1117.37
309.84	1080.51
310.05	1082.15
310.26	1134.57
310.48	1102.22
310.69	1088.29
310.90	1093.62
311.11	1094.84
311.32	1083.38
311.53	1085.83
311.74	1076.00
311.95	1084.60
312.16	1102.22
312.37	1090.75
312.58	1099.76
312.79	1071.50
313.00	1052.25
313.21	1105.08
313.43	1092.80
313.64	1136.62
313.85	1090.75
314.06	1120.24
314.27	1094.02
314.48	1090.75
314.69	1090.75
314.90	1092.80
315.11	1128.02
315.32	1116.96
315.53	1103.04
315.74	1115.32
315.95	1116.55
316.16	1082.97
316.37	1075.18
316.58	1082.15
316.79	1097.30
317.01	1073.14
317.22	1073.95
317.43	1105.49
317.64	1140.72
317.85	1110.00
318.06	1100.58
318.27	1062.90
318.48	1105.90
318.69	1066.17
318.90	1072.32
319.11	1081.74
319.32	1109.59
319.53	1111.64
319.74	1121.06
319.95	1085.83
320.16	1105.49
320.37	1113.28
320.58	1097.71
320.79	1114.91
321.00	1070.27
321.21	1096.07
321.42	1098.94
321.63	1080.92
321.84	1094.43
322.05	1051.84
322.26	1073.95
322.47	1126.79
322.68	1089.93
322.90	1100.99
323.11	1091.98
323.32	1103.04
323.53	1094.02
323.74	1100.99
323.95	1082.97
324.16	1118.60
324.37	1065.76
324.58	1117.37
324.79	1081.74
325.00	1125.56
325.21	1061.67
325.42	1088.29
325.63	1114.50
325.84	1087.47
326.05	1105.08
326.26	1094.84
326.47	1076.41
326.68	1121.47
326.89	1082.56
327.10	1081.74
327.31	1103.86
327.52	1084.19
327.73	1078.46
327.94	1119.01
328.15	1087.88
328.36	1121.88
328.57	1090.75
328.78	1111.23
328.99	1111.23
329.20	1073.14
329.41	1117.78
329.62	1080.92
329.83	1096.07
330.04	1079.28
330.25	1082.15
330.46	1104.67
330.67	1098.94
330.87	1087.88
331.08	1089.93
331.29	1108.36
331.50	1089.93
331.71	1101.81
331.92	1113.69
332.13	1120.24
332.34	1114.91
332.55	1108.36
332.76	1121.06
332.97	1089.11
333.18	1094.84
333.39	1088.29
333.60	1117.37
333.81	1105.08
334.02	1090.75
334.23	1080.51
334.44	1071.91
334.65	1079.69
334.86	1088.29
335.07	1113.28
335.28	1104.26
335.49	1093.62
335.70	1069.86
335.91	1110.82
336.12	1096.48
336.33	1103.45
336.54	1105.49
336.74	1093.62
336.95	1077.23
337.16	1096.48
337.37	1087.47
337.58	1100.58
337.79	1109.18
338.00	1082.56
338.21	1112.46
338.42	1096.07
338.63	1120.65
338.84	1085.83
339.05	1085.01
339.26	1101.81
339.47	1085.42
339.68	1110.41
339.89	1091.57
340.10	1093.62
340.30	1080.10
340.51	1090.34
340.72	1097.71
340.93	1137.85
341.14	1089.52
341.35	1103.86
341.56	1110.82
341.77	1098.53
341.98	1120.24
342.19	1089.52
342.40	1121.06
342.61	1125.97
342.82	1114.91
343.02	1118.19
343.23	1114.50
343.44	1070.68
343.65	1115.73
343.86	1125.97
344.07	1139.90
344.28	1113.69
344.49	1123.93
344.70	1101.81
344.91	1113.28
345.12	1100.58
345.32	1068.63
345.53	1109.18
345.74	1074.36
345.95	1098.12
346.16	1098.12
346.37	1108.77
346.58	1092.39
346.79	1134.57
347.00	1138.26
347.21	1123.11
347.41	1091.98
347.62	1128.02
347.83	1085.01
348.04	1100.99
348.25	1095.66
348.46	1105.08
348.67	1131.30
348.88	1118.60
349.09	1117.37
349.29	1114.50
349.50	1080.92
349.71	1119.83
349.92	1100.58
350.13	1102.22
350.34	1132.53
350.55	1137.44
350.76	1120.65
350.97	1100.99
351.17	1106.72
351.38	1098.53
351.59	1112.87
351.80	1099.76
352.01	1098.94
352.22	1121.88
352.43	1114.91
352.63	1089.11
352.84	1101.40
353.05	1129.25
353.26	1118.19
353.47	1118.60
353.68	1111.23
353.89	1100.58
354.10	1118.19
354.30	1100.17
354.51	1107.54
354.72	1106.31
354.93	1128.02
355.14	1081.33
355.35	1080.10
355.55	1091.16
355.76	1114.91
355.97	1114.91
356.18	1103.45
356.39	1098.94
356.60	1088.29
356.81	1096.48
357.01	1132.94
357.22	1104.26
357.43	1144.00
357.64	1130.07
357.85	1130.48
358.06	1132.12
358.26	1164.07
358.47	1130.48
358.68	1120.65
358.89	1128.02
359.10	1074.36
359.31	1139.90
359.51	1130.07
359.72	1134.98
359.93	1132.12
360.14	1102.63
360.35	1114.10
360.56	1139.49
360.76	1121.47
360.97	1140.72
361.18	1141.95
361.39	1112.46
361.60	1128.43
361.81	1113.28
362.01	1093.21
362.22	1144.81
362.43	1128.84
362.64	1098.12
362.85	1114.50
363.05	1130.89
363.26	1134.57
363.47	1117.78
363.68	1103.86
363.89	1120.24
364.09	1099.76
364.30	1114.50
364.51	1106.31
364.72	1114.50
364.93	1151.78
365.13	1122.70
365.34	1091.16
365.55	1131.30
365.76	1114.91
365.97	1108.36
366.17	1130.48
366.38	1110.41
366.59	1134.98
366.80	1140.31
367.01	1093.21
367.21	1096.89
367.42	1132.53
367.63	1130.07
367.84	1129.25
368.05	1128.84
368.25	1120.24
368.46	1125.56
368.67	1091.16
368.88	1138.26
369.08	1116.55
369.29	1134.17
369.50	1102.22
369.71	1115.73
369.92	1125.56
370.12	1146.04
370.33	1100.17
370.54	1137.85
370.75	1115.32
370.95	1101.81
371.16	1117.78
371.37	1103.04
371.58	1086.65
371.78	1166.11
371.99	1134.98
372.20	1119.83
372.41	1136.21
372.61	1173.49
372.82	1108.36
373.03	1132.12
373.24	1137.44
373.45	1148.09
373.65	1132.12
373.86	1132.12
374.07	1160.79
374.28	1110.41
374.48	1112.87
374.69	1160.38
374.90	1135.39
375.11	1146.86
375.31	1146.45
375.52	1111.23
375.73	1161.20
375.93	1128.02
376.14	1124.33
376.35	1165.29
376.56	1105.49
376.76	1116.96
376.97	1128.02
377.18	1103.45
377.39	1137.44
377.59	1155.87
377.80	1134.57
378.01	1134.17
378.22	1128.43
378.42	1145.63
378.63	1130.07
378.84	1133.35
379.04	1132.94
379.25	1161.61
379.46	1134.98
379.67	1145.22
379.87	1153.83
380.08	1146.04
380.29	1124.33
380.50	1145.63
380.70	1127.20
380.91	1142.36
381.12	1137.03
381.32	1136.62
381.53	1161.61
381.74	1138.67
381.95	1119.83
382.15	1130.89
382.36	1132.94
382.57	1145.63
382.77	1162.02
382.98	1149.32
383.19	1148.91
383.39	1118.19
383.60	1179.63
383.81	1141.54
384.02	1144.00
384.22	1157.92
384.43	1101.40
384.64	1157.10
384.84	1137.03
385.05	1176.76
385.26	1154.24
385.46	1140.31
385.67	1133.35
385.88	1184.14
386.08	1174.31
386.29	1167.34
386.50	1140.31
386.70	1152.19
386.91	1151.37
387.12	1160.38
387.33	1164.07
387.53	1119.42
387.74	1121.06
387.95	1118.60
388.15	1161.20
388.36	1137.85
388.57	1177.58
388.77	1134.17
388.98	1139.08
389.19	1161.61
389.39	1119.83
389.60	1190.28
389.81	1179.63
390.01	1160.79
390.22	1139.08
390.43	1155.05
390.63	1141.95
390.84	1132.12
391.05	1135.39
391.25	1150.55
391.46	1150.96
391.67	1164.07
391.87	1149.32
392.08	1131.71
392.28	1139.49
392.49	1140.72
392.70	1162.02
392.90	1163.66
393.11	1138.67
393.32	1162.02
393.52	1125.15
393.73	1155.05
393.94	1168.16
394.14	1171.44
394.35	1195.19
394.56	1177.99
394.76	1137.44
394.97	1151.78
395.17	1154.64
395.38	1176.76
395.59	1138.26
395.79	1161.61
396.00	1150.96
396.21	1157.10
396.41	1127.20
396.62	1200.11
396.83	1162.84
397.03	1181.68
397.24	1146.04
397.44	1154.64
397.65	1142.36
397.86	1144.00
398.06	1149.73
398.27	1161.20
398.47	1150.96
398.68	1173.90
398.89	1166.52
399.09	1182.50
399.30	1155.05
399.51	1148.09
399.71	1159.56
399.92	1151.37
400.12	1171.03
400.33	1171.85
400.54	1166.93
400.74	1131.30
400.95	1161.20
401.15	1166.52
401.36	1171.85
401.57	1133.76
401.77	1162.84
401.98	1158.33
402.18	1176.76
402.39	1152.60
402.60	1189.87
402.80	1161.20
403.01	1154.64
403.21	1175.53
403.42	1175.94
403.63	1184.14
403.83	1170.21
404.04	1170.21
404.24	1157.92
404.45	1191.10
404.65	1189.46
404.86	1165.70
405.07	1178.81
405.27	1171.85
405.48	1194.78
405.68	1186.18
405.89	1189.46
406.10	1162.43
406.30	1200.52
406.51	1187.00
406.71	1152.60
406.92	1198.47
407.12	1186.59
407.33	1168.98
407.53	1195.60
407.74	1164.07
407.95	1207.89
408.15	1166.93
408.36	1200.52
408.56	1196.42
408.77	1193.56
408.97	1171.85
409.18	1202.16
409.39	1186.59
409.59	1206.66
409.80	1186.59
410.00	1185.36
410.21	1192.33
410.41	1169.80
410.62	1176.35
410.82	1220.18
411.03	1214.04
411.23	1178.40
411.44	1218.13
411.65	1206.66
411.85	1190.28
412.06	1194.78
412.26	1206.25
412.47	1214.04
412.67	1201.75
412.88	1211.58
413.08	1214.04
413.29	1225.91
413.49	1232.06
413.70	1232.47
413.90	1213.22
414.11	1215.67
414.31	1177.58
414.52	1210.35
414.73	1231.65
414.93	1219.36
415.14	1258.68
415.34	1246.39
415.55	1247.62
415.75	1226.32
415.96	1278.75
416.16	1266.87
416.37	1214.45
416.57	1227.96
416.78	1270.56
416.98	1248.03
417.19	1266.05
417.39	1253.36
417.60	1266.46
417.80	1260.73
418.01	1258.27
418.21	1281.62
418.42	1273.43
418.62	1254.59
418.83	1318.48
419.03	1322.17
419.24	1288.17
419.44	1324.22
419.65	1294.73
419.85	1296.36
420.06	1314.80
420.26	1301.28
420.47	1354.12
420.67	1370.91
420.88	1352.48
421.08	1336.91
421.29	1357.80
421.49	1364.36
421.70	1399.17
421.90	1355.35
422.11	1414.74
422.31	1404.50
422.52	1417.19
422.72	1445.46
422.93	1417.60
423.13	1456.52
423.34	1447.09
423.54	1466.76
423.74	1432.35
423.95	1517.54
424.15	1479.86
424.36	1435.22
424.56	1499.52
424.77	1530.65
424.97	1560.55
425.18	1535.57
425.38	1574.89
425.59	1568.74
425.79	1554.41
426.00	1598.64
426.20	1622.81
426.40	1592.91
426.61	1620.35
426.81	1594.55
427.02	1658.85
427.22	1721.11
427.43	1676.06
427.63	1697.77
427.84	1684.66
428.04	1755.11
428.25	1783.78
428.45	1843.58
428.65	1809.99
428.86	1826.38
429.06	1868.57
429.27	1865.29
429.47	1898.88
429.68	1864.47
429.88	1943.11
430.09	1964.82
430.29	1976.29
430.49	1978.75
430.70	2070.09
430.90	2019.71
431.11	2089.34
431.31	2111.46
431.52	2118.01
431.72	2247.03
431.92	2245.80
432.13	2207.71
432.33	2373.60
432.54	2265.46
432.74	2236.38
432.94	2384.65
433.15	2364.99
433.35	2327.31
433.56	2476.40
433.76	2489.51
433.97	2521.05
434.17	2568.97
434.37	2649.25
434.58	2637.78
434.78	2722.16
434.99	2731.58
435.19	2777.05
435.39	2918.77
435.60	2947.03
435.80	2968.74
436.01	3071.13
436.21	3113.32
436.41	3223.50
436.62	3189.51
436.82	3229.65
437.03	3250.54
437.23	3395.53
437.43	3354.98
437.64	3400.04
437.84	3527.01
438.05	3497.93
438.25	3611.39
438.45	3643.75
438.66	3848.54
438.86	3896.47
439.06	3778.09
439.27	3826.83
439.47	3871.89
439.68	3991.90
439.88	4164.75
440.08	4083.65
440.29	4249.94
440.49	4390.44
440.69	4507.17
440.90	4619.40
441.10	4606.29
441.31	4628.00
441.51	4834.44
441.71	4892.60
441.92	4951.99
442.12	4825.83
442.32	5317.76
442.53	5316.94
442.73	5509.45
442.94	5624.13
443.14	5662.22
443.34	5673.28
443.55	5685.98
443.75	5605.70
443.95	5914.94
444.16	6050.93
444.36	6275.80
444.56	6408.09
444.77	6250.40
444.97	6446.60
445.17	6629.27
445.38	7127.34
445.58	6834.48
445.78	6926.64
445.99	6904.52
446.19	6834.89
446.39	7668.41
446.60	7695.04
446.80	7602.88
447.00	8025.17
447.21	7666.37
447.41	8023.12
447.61	8077.60
447.82	8655.54
448.02	8860.74
448.22	9082.33
448.43	9104.86
448.63	9410.01
448.83	9502.98
449.04	9546.81
449.24	9206.03
449.44	10193.56
449.65	10419.25
449.85	10998.82
450.05	10314.80
450.26	10135.40
450.46	10365.18
450.66	10485.60
450.87	10633.46
451.07	11261.37
451.27	11912.62
451.47	12061.31
451.68	12478.27
451.88	13107.82
452.08	13370.37
452.29	14099.45
452.49	13918.00
452.69	14528.70
452.90	14613.90
453.10	14946.90
453.30	15311.84
453.51	14694.99
453.71	14889.55
453.91	17136.99
454.11	16086.38
454.32	17194.34
454.52	16638.93
454.72	16421.84
454.93	16548.00
455.13	17794.39
455.33	18192.11
455.53	18380.93
455.74	18866.30
455.94	19850.14
456.14	20171.26
456.35	21544.63
456.55	21179.68
456.75	20951.95
456.95	20311.34
457.16	21945.62
457.36	24111.15
457.56	25263.74
457.76	25019.62
457.97	26835.35
458.17	26687.08
458.37	27047.11
458.57	27937.98
458.78	26393.40
458.98	25108.10
459.18	26719.03
459.39	28516.33
459.59	30167.81
459.79	28534.76
459.99	30240.31
460.20	31747.20
460.40	29929.02
460.60	32256.33
460.80	35202.94
461.01	34370.24
461.21	33637.89
461.41	35567.89
461.61	36222.83
461.82	34835.95
462.02	35725.59
462.22	36765.54
462.42	37901.35
462.63	39220.24
462.83	39531.12
463.03	39076.47
463.23	39544.23
463.43	39937.44
463.64	44946.77
463.84	43286.28
464.04	42601.85
464.24	44261.93
464.45	43717.17
464.65	45093.00
464.85	44299.20
465.05	48007.25
465.26	49054.59
465.46	47598.48
465.66	48672.84
465.86	49582.96
466.06	49670.61
466.27	48549.15
466.47	48797.77
466.67	50333.75
466.87	51918.87
467.08	50887.52
467.28	52096.23
467.48	53859.12
467.68	53024.37
467.88	55225.12
468.09	56754.95
468.29	56207.32
468.49	56310.95
468.69	57144.88
468.89	58319.60
469.10	57295.61
469.30	57014.63
469.50	56838.51
469.70	59354.23
469.90	58060.73
470.11	56448.16
470.31	56365.42
470.51	61383.36
470.71	60460.54
470.91	59364.88
471.11	60062.42
471.32	60928.30
471.52	61452.17
471.72	60119.76
471.92	57668.75
472.12	59024.92
472.33	59907.18
472.53	60152.12
472.73	61353.87
472.93	61722.91
473.13	60337.26
473.33	61431.69
473.54	61658.60
473.74	61779.43
473.94	61913.37
474.14	61679.08
474.34	60477.34
474.55	60960.25
474.75	63888.43
474.95	62043.21
475.15	61766.74
475.35	61862.99
475.55	62071.88
475.75	62200.91
475.96	62394.64
476.16	62022.73
476.36	61163.41
476.56	62027.65
476.76	61298.98
476.96	60954.10
477.17	61916.65
477.37	59568.86
477.57	59514.38
477.77	59451.30
477.97	60880.38
478.17	60558.85
478.37	60383.13
478.58	60432.69
478.78	63056.96
478.98	60952.06
479.18	60316.78
479.38	61054.45
479.58	59368.16
479.78	59305.49
479.99	58593.61
480.19	58879.92
480.39	58960.61
480.59	58754.59
480.79	58670.62
480.99	58671.44
481.19	57715.45
481.39	56316.27
481.60	58541.60
481.80	57124.40
482.00	58525.21
482.20	57970.62
482.40	57785.49
482.60	58379.40
482.80	58023.87
483.00	57874.37
483.20	57071.15
483.41	57649.91
483.61	57955.88
483.81	57910.41
484.01	58192.21
484.21	57713.40
484.41	56585.38
484.61	56700.06
484.81	56938.86
485.01	56854.48
485.22	56847.11
485.42	57618.37
485.62	56898.31
485.82	55800.59
486.02	56153.26
486.22	55323.01
486.42	55444.25
486.62	55051.86
486.82	55973.44
487.02	55920.20
487.22	55881.28
487.43	55197.67
487.63	54910.96
487.83	54294.93
488.03	54269.53
488.23	54291.65
488.43	54120.85
488.63	54287.97
488.83	54350.22
489.03	53132.91
489.23	52745.03
489.43	53079.66
489.63	52356.73
489.83	51440.06
490.04	51818.93
490.24	51002.61
490.44	50453.76
490.64	51008.35
490.84	51165.63
491.04	50169.09
491.24	50147.38
491.44	49877.05
491.64	49089.81
491.84	48767.46
492.04	49055.00
492.24	48349.68
492.44	48547.51
492.64	48515.97
492.84	48428.32
493.04	47050.85
493.24	46526.16
493.45	46615.46
493.65	46493.40
493.85	45724.18
494.05	45680.35
494.25	44593.70
494.45	44634.66
494.65	44169.36
494.85	44144.79
495.05	43576.68
495.25	43514.42
495.45	43586.51
495.65	42966.38
495.85	43081.07
496.05	41935.44
496.25	42535.90
496.45	41182.19
496.65	41381.67
496.85	41168.68
497.05	41106.42
497.25	40750.89
497.45	40666.11
497.65	40186.06
497.85	39715.03
498.05	39481.97
498.25	39413.16
498.45	39889.52
498.65	39212.05
498.85	39115.38
499.05	38575.95
499.25	38854.88
499.45	38843.41
499.65	38131.13
499.85	38200.76
500.05	37791.17
500.25	38035.69
500.45	37961.97
500.65	37921.83
500.85	37559.34
501.05	37189.88
501.25	37110.42
501.45	36839.68
501.65	36663.56
501.85	37001.88
502.05	36594.33
502.25	36451.39
502.45	36025.00
502.65	36092.99
502.85	36135.59
503.05	36104.05
503.25	36183.51
503.45	35796.45
503.65	35758.35
503.85	35323.77
504.05	35179.19
504.25	35439.28
504.45	35353.27
504.65	35040.75
504.85	34727.00
505.05	35159.12
505.25	35799.72
505.45	34997.33
505.65	34678.25
505.85	34592.24
506.05	34575.86
506.25	34620.09
506.45	34258.83
506.65	34523.43
506.85	34404.24
507.05	34240.81
507.25	34367.78
507.45	34128.99
507.65	34357.54
507.85	34461.17
508.04	33956.14
508.24	33893.06
508.44	34058.54
508.64	33772.64
508.84	33997.92
509.04	34444.38
509.24	34165.03
509.44	34366.14
509.64	34411.61
509.84	34334.61
510.04	34770.82
510.24	34722.49
510.44	34568.89
510.64	34454.21
510.84	34818.34
511.04	34949.82
511.24	34912.95
511.43	34803.18
511.63	34720.03
511.83	35007.16
512.03	35052.62
512.23	34794.58
512.43	34964.15
512.63	35321.73
512.83	35500.72
513.03	35052.62
513.23	35862.39
513.43	35998.38
513.63	35775.15
513.83	35741.97
514.02	35759.99
514.22	36314.58
514.42	36158.53
514.62	36382.57
514.82	36496.85
515.02	36657.41
515.22	36951.09
515.42	37130.90
515.62	37213.23
515.82	37632.24
516.02	37611.36
516.21	37659.28
516.41	37815.74
516.61	38147.92
516.81	38465.36
517.01	38274.49
517.21	38750.44
517.41	38995.78
517.61	38947.45
517.81	39283.73
518.00	39684.31
518.20	40269.62
518.40	39996.83
518.60	40015.26
518.80	40052.12
519.00	40957.74
519.20	40852.06
519.40	41389.86
519.60	41690.91
519.79	41514.78
519.99	41538.95
520.19	42033.74
520.39	42082.89
520.59	42537.13
520.79	42832.86
520.99	43126.54
521.18	43416.94
521.38	43380.89
521.58	43752.80
521.78	43935.89
521.98	44236.94
522.18	44694.46
522.38	45448.11
522.58	45421.08
522.77	45407.15
522.97	46141.15
523.17	46106.74
523.37	46101.82
523.57	46429.09
523.77	46515.92
523.96	46868.99
524.16	46899.30
524.36	46658.05
524.56	47331.83
524.76	47091.81
524.96	47576.77
525.16	47695.14
525.35	47826.62
525.55	48466.41
525.75	48460.27
525.95	48029.78
526.15	48735.10
526.35	48986.59
526.54	48967.75
526.74	48568.40
526.94	49520.29
527.14	49483.02
527.34	49986.41
527.54	50171.96
527.73	50760.95
527.93	50455.81
528.13	51007.53
528.33	51204.13
528.53	51151.30
528.72	51844.33
528.92	52157.67
529.12	51746.44
529.32	52672.12
529.52	52865.86
529.72	52788.44
529.91	52894.94
530.11	53144.38
530.31	53557.25
530.51	53679.31
530.71	53415.12
530.90	53927.52
531.10	53487.62
531.30	54584.51
531.50	54420.67
531.70	54922.02
531.89	55134.60
532.09	55132.55
532.29	55686.32
532.49	55488.07
532.69	54807.74
532.88	54935.12
533.08	55630.20
533.28	55225.12
533.48	55581.87
533.67	56200.77
533.87	56188.07
534.07	55386.09
534.27	55865.72
534.47	55827.63
534.66	55948.05
534.86	56886.84
535.06	56546.06
535.26	57237.86
535.45	57040.44
535.65	57188.30
535.85	56798.77
536.05	57590.52
536.24	57321.83
536.44	56718.49
536.64	57663.02
536.84	57418.08
537.04	57989.87
537.23	58064.42
537.43	57818.25
537.63	57586.83
537.83	57907.55
538.02	58657.92
538.22	58686.18
538.42	58007.49
538.62	58169.69
538.81	58492.04
539.01	58409.71
539.21	58409.30
539.41	58270.45
539.60	58694.78
539.80	58369.57
540.00	58454.76
540.20	58020.59
540.39	59155.17
540.59	58755.81
540.79	58984.78
540.98	58625.97
541.18	59022.87
541.38	59240.36
541.58	59473.01
541.77	58754.99
541.97	58727.14
542.17	59171.55
542.37	59585.65
542.56	58677.99
542.76	59450.48
542.96	59363.65
543.15	58902.86
543.35	59389.86
543.55	59414.85
543.75	59570.50
543.94	59744.57
544.14	59273.95
544.34	59316.55
544.53	59599.99
544.73	59232.99
544.93	59601.22
545.13	59282.55
545.32	59525.44
545.52	59178.51
545.72	59271.49
545.91	59234.63
546.11	59450.48
546.31	59604.08
546.50	59788.40
546.70	59157.63
546.90	59452.12
547.10	59100.69
547.29	59704.02
547.49	59530.77
547.69	59740.48
547.88	59181.79
548.08	59260.02
548.28	59103.97
548.47	59373.89
548.67	59075.30
548.87	59763.00
549.06	59178.51
549.26	59146.98
549.46	58920.88
549.65	59251.01
549.85	59369.39
550.05	58622.70
550.24	58777.52
550.44	59110.93
550.64	58619.42
550.83	59052.36
551.03	59103.56
551.23	58790.22
551.42	58899.58
551.62	58800.05
551.82	58542.01
552.01	58463.77
552.21	58275.36
552.41	58089.00
552.60	58272.90
552.80	58164.77
553.00	57888.29
553.19	57801.05
553.39	57915.74
553.59	57671.21
553.78	57774.84
553.98	58022.64
554.18	57580.28
554.37	57677.76
554.57	58230.31
554.76	57897.71
554.96	57885.02
555.16	57870.68
555.35	57908.36
555.55	57824.40
555.75	58386.36
555.94	57772.79
556.14	57869.04
556.34	58100.46
556.53	57776.07
556.73	57971.44
556.92	57512.70
557.12	57431.19
557.32	58192.21
557.51	57832.59
557.71	57953.42
557.91	58117.26
558.10	58192.62
558.30	57955.47
558.49	57489.35
558.69	57318.55
558.89	57101.06
559.08	56884.79
559.28	56859.80
559.47	56709.48
559.67	57013.40
559.87	57272.67
560.06	56925.34
560.26	56861.85
560.45	56784.03
560.65	56992.92
560.85	56536.23
561.04	56566.13
561.24	56700.47
561.43	56882.33
561.63	57037.98
561.83	56532.13
562.02	56413.35
562.22	56408.02
562.41	56816.39
562.61	55943.13
562.81	56775.84
563.00	56944.18
563.20	56680.40
563.39	56607.49
563.59	56605.45
563.78	56091.41
563.98	56990.06
564.18	56399.83
564.37	56868.41
564.57	55930.85
564.76	56380.58
564.96	56626.34
565.15	56598.89
565.35	57074.02
565.55	56442.02
565.74	56083.62
565.94	56298.25
566.13	56035.70
566.33	56582.51
566.52	56005.39
566.72	56112.71
566.91	56079.12
567.11	56407.20
567.31	56132.37
567.50	55832.54
567.70	55892.75
567.89	55946.82
568.09	55560.16
568.28	55806.74
568.48	55845.65
568.67	55315.64
568.87	55948.46
569.06	55617.10
569.26	55640.03
569.46	55634.30
569.65	55926.34
569.85	55520.02
570.04	54901.95
570.24	55417.62
570.43	55363.15
570.63	55219.38
570.82	54932.26
571.02	55393.46
571.21	55054.72
571.41	54940.86
571.60	55307.85
571.80	55393.46
571.99	54874.91
572.19	55159.99
572.38	54958.88
572.58	54683.63
572.77	54872.87
572.97	54962.16
573.16	54401.42
573.36	54384.22
573.55	54625.88
573.75	54682.40
573.94	54926.52
574.14	54502.59
574.33	54658.24
574.53	54599.67
574.72	54258.88
574.92	54303.94
575.11	53869.36
575.31	54042.62
575.50	54610.73
575.70	54339.57
575.89	54192.12
576.09	54057.77
576.28	54358.82
576.48	54093.41
576.67	54260.52
576.87	53900.49
577.06	53787.44
577.26	54065.15
577.45	53894.35
577.65	53482.70
577.84	53988.14
578.04	54137.64
578.23	53630.98
578.43	53690.37
578.62	53364.74
578.82	53639.58
579.01	53386.04
579.21	53876.32
579.40	53558.89
579.59	53554.38
579.79	53242.27
579.98	53085.81
580.18	53166.50
580.37	53058.77
580.57	52782.71
580.76	52872.82
580.96	52522.62
581.15	52020.04
581.35	51578.50
581.54	52227.71
581.74	52308.40
581.93	52136.78
582.12	52050.35
582.32	52229.35
582.51	52016.36
582.71	52295.29
582.90	52019.23
583.10	52264.98
583.29	52023.73
583.48	51564.17
583.68	51638.30
583.87	51612.91
584.07	52292.42
584.26	51710.39
584.46	51757.90
584.65	51726.78
584.84	51703.43
585.04	51513.79
585.23	51397.05
585.43	51630.93
585.62	51730.87
585.82	50979.27
586.01	51480.20
586.20	51259.84
586.40	51290.56
586.59	51574.82
586.79	51151.30
586.98	50605.72
587.18	50820.75
587.37	51121.81
587.56	50567.22
587.76	50844.51
587.95	50212.10
588.15	50889.57
588.34	50572.95
588.53	50423.04
588.73	50297.70
588.92	49847.15
589.12	49864.35
589.31	50118.30
589.50	50030.65
589.70	49970.44
589.89	49930.71
590.08	50155.98
590.28	49272.49
590.47	50083.89
590.67	48877.64
590.86	49389.63
591.05	49053.77
591.25	48848.56
591.44	48735.92
591.64	48918.60
591.83	48711.76
592.02	48876.82
592.22	49036.15
592.41	48830.13
592.60	48767.46
592.80	48039.20
592.99	48266.12
593.18	48629.02
593.38	48223.93
593.57	47976.13
593.77	47829.90
593.96	48042.48
594.15	47916.32
594.35	47629.20
594.54	47645.99
594.73	47265.07
594.93	47460.04
595.12	46955.83
595.31	46998.43
595.51	47283.91
595.70	46943.13
595.89	46607.67
596.09	46696.55
596.28	46395.09
596.47	46451.21
596.67	46621.19
596.86	46100.60
597.06	46554.43
597.25	46157.53
597.44	45752.03
597.64	45648.40
597.83	45583.28
598.02	45583.69
598.22	45717.22
598.41	45599.66
598.60	45334.66
598.79	45197.44
598.99	45156.07
599.18	44947.59
599.37	44821.84
599.57	44289.78
599.76	44087.44
599.95	44136.18
600.15	44952.91
600.34	44138.64
600.53	44166.08
600.73	43956.78
600.92	43776.56
601.11	43995.28
601.31	43650.00
601.50	43334.61
601.69	43481.24
601.88	43465.68
602.08	43159.71
602.27	42711.21
602.46	42689.91
602.66	42624.78
602.85	42324.14
603.04	42487.16
603.24	42062.00
603.43	42290.15
603.62	41983.77
603.81	42134.50
604.01	41503.32
604.20	41599.16
604.39	41571.72
604.59	41228.89
604.78	41142.46
604.97	41187.11
605.16	41188.75
605.36	40792.26
605.55	40535.86
605.74	40402.74
605.94	40354.00
606.13	40211.87
606.32	40229.48
606.51	40089.81
606.71	39964.88
606.90	40211.87
607.09	39823.57
607.28	39404.56
607.48	39668.75
607.67	39461.90
607.86	39089.99
608.05	39067.05
608.25	38741.83
608.44	38593.56
608.63	38004.98
608.82	38111.47
609.02	38071.74
609.21	37891.11
609.40	37986.95
609.59	37503.63
609.79	37134.59
609.98	37202.17
610.17	37169.40
610.36	36879.41
610.56	36558.29
610.75	36547.23
610.94	36605.39
611.13	36305.57
611.33	36083.57
611.52	35843.14
611.71	36134.36
611.90	35891.47
612.09	35660.46
612.29	35460.99
612.48	35308.62
612.67	35084.57
612.86	34830.62
613.06	34863.39
613.25	34729.45
613.44	34557.83
613.63	34949.41
613.82	34483.29
614.02	34782.70
614.21	34419.39
614.40	34131.04
614.59	34107.69
614.78	34015.94
614.98	34187.15
615.17	34276.03
615.36	33490.84
615.55	33789.03
615.74	34050.35
615.94	33770.60
616.13	33869.72
616.32	33511.73
616.51	33295.47
616.70	33678.44
616.90	33200.44
617.09	33382.30
617.28	33222.97
617.47	33034.15
617.66	33423.67
617.86	33347.48
618.05	33228.29
618.24	33754.62
618.43	33265.16
618.62	33492.89
618.81	33074.70
619.01	33128.35
619.20	32926.01
619.39	33004.65
619.58	33365.51
619.77	33291.78
619.96	33283.18
620.16	33568.67
620.35	33329.46
620.54	33308.16
620.73	33646.08
620.92	33400.73
621.11	33093.95
621.31	33788.62
621.50	33525.25
621.69	33440.05
621.88	33336.43
622.07	33180.78
622.26	33085.75
622.46	33111.97
622.65	33297.92
622.84	33220.51
623.03	33248.77
623.22	33109.10
623.41	33290.14
623.60	33219.28
623.80	32902.26
623.99	33068.96
624.18	33273.35
624.37	32872.36
624.56	33065.68
624.75	33029.64
624.94	32613.49
625.13	32822.39
625.33	32598.34
625.52	32701.97
625.71	32529.12
625.90	32546.32
626.09	32341.11
626.28	32166.63
626.47	32461.53
626.66	32184.24
626.86	31999.10
627.05	32000.33
627.24	32066.69
627.43	31691.50
627.62	31895.88
627.81	31520.29
628.00	31638.25
628.19	31473.18
628.38	31500.63
628.57	31072.60
628.77	31341.70
628.96	30980.44
629.15	30865.35
629.34	30858.38
629.53	30574.54
629.72	30464.35
629.91	30742.47
630.10	30578.22
630.29	30547.50
630.48	30583.96
630.68	30465.99
630.87	30329.60
631.06	30019.13
631.25	30151.83
631.44	30066.64
631.63	29829.48
631.82	29992.91
632.01	29473.55
632.20	29421.94
632.39	29462.49
632.58	29510.00
632.77	29240.08
632.96	28982.85
633.15	29091.40
633.35	28921.01
633.54	28744.06
633.73	28584.73
633.92	28537.63
634.11	28554.42
634.30	28347.98
634.49	28366.82
634.68	28332.83
634.87	28030.55
635.06	28037.51
635.25	27410.42
635.44	27732.77
635.63	27740.56
635.82	27598.02
636.01	27689.36
636.20	27428.45
636.39	27215.05
636.58	27103.64
636.77	27298.19
636.97	26918.91
637.16	26766.54
637.35	26827.57
637.54	26803.00
637.73	26492.11
637.92	26787.43
638.11	26463.03
638.30	26398.32
638.49	26411.01
638.68	26452.79
638.87	26128.39
639.06	26126.76
639.25	26184.10
639.44	26090.30
639.63	25664.73
639.82	25768.77
640.01	25549.64
640.20	25499.26
640.39	25163.39
640.58	25041.74
640.77	25090.07
640.96	25070.00
641.15	25262.10
641.34	24917.23
641.53	24995.87
641.72	24664.92
641.91	24381.48
642.10	24469.13
642.29	24585.86
642.48	24574.81
642.67	24161.94
642.86	24442.92
643.05	24125.07
643.24	23935.02
643.43	23953.86
643.62	23816.24
643.81	23898.57
644.00	23721.21
644.19	23644.62
644.38	23620.04
644.57	23095.76
644.76	23405.83
644.95	23073.64
645.14	23211.27
645.33	23036.78
645.52	22890.15
645.71	22803.31
645.90	22861.48
646.09	22677.98
646.28	22645.21
646.46	22312.62
646.65	22297.46
646.84	22384.30
647.03	22130.35
647.22	22168.44
647.41	22020.58
647.60	21948.90
647.79	21929.24
647.98	21764.17
648.17	21701.10
648.36	21783.42
648.55	21388.17
648.74	21542.17
648.93	21533.57
649.12	21308.30
649.31	21113.74
649.50	20987.58
649.69	20879.86
649.88	20941.71
650.06	20713.98
650.25	20816.78
650.44	20803.68
650.63	20702.51
650.82	20647.62
651.01	20368.28
651.20	20390.81
651.39	20267.93
651.58	20281.85
651.77	20200.75
651.96	20054.94
652.15	19952.54
652.34	19973.84
652.52	19857.10
652.71	19957.05
652.90	19669.10
653.09	19744.88
653.28	19386.07
653.47	19489.70
653.66	19250.91
653.85	19366.00
654.04	19241.08
654.23	19255.00
654.42	19284.08
654.60	19084.20
654.79	18910.94
654.98	18839.67
655.17	18768.40
655.36	18591.46
655.55	18703.28
655.74	18550.50
655.93	18372.74
656.12	18376.83
656.30	18502.99
656.49	18394.45
656.68	18084.79
656.87	18052.43
657.06	17929.56
657.25	17941.03
657.44	17891.87
657.63	17875.49
657.82	17702.23
658.00	17529.79
658.19	17450.33
658.38	17329.91
658.57	17236.11
658.76	17393.81
658.95	17226.28
659.14	17197.20
659.32	17194.34
659.51	17140.27
659.70	16902.71
659.89	16756.07
660.08	16791.71
660.27	16731.09
660.46	16773.68
660.64	16618.45
660.83	16389.07
661.02	16659.00
661.21	16345.25
661.40	16357.54
661.59	16233.43
661.78	16114.65
661.96	15943.44
662.15	15979.89
662.34	15980.30
662.53	15907.80
662.72	15793.94
662.91	15809.91
663.09	15701.78
663.28	15551.87
663.47	15531.80
663.66	15582.99
663.85	15461.34
664.03	15385.16
664.22	15309.80
664.41	15189.78
664.60	15060.35
664.79	15077.15
664.98	15055.85
665.16	14822.79
665.35	14761.76
665.54	14810.50
665.73	14713.43
665.92	14737.18
666.10	14533.21
666.29	14469.72
666.48	14398.86
666.67	14322.67
666.86	14462.76
667.04	14186.28
667.23	14171.53
667.42	14126.89
667.61	14216.59
667.80	13911.85
667.98	13970.83
668.17	13896.29
668.36	13745.97
668.55	13624.73
668.74	13726.72
668.92	13741.05
669.11	13548.13
669.30	13619.81
669.49	13266.74
669.68	13258.55
669.86	13301.97
670.05	13212.68
670.24	13016.07
670.43	13115.60
670.61	13024.26
670.80	13063.17
670.99	12954.63
671.18	12893.19
671.36	12891.14
671.55	12825.61
671.74	12843.22
671.93	12735.91
672.11	12688.80
672.30	12623.68
672.49	12472.54
672.68	12444.69
672.87	12400.45
673.05	12291.91
673.24	12283.72
673.43	12057.62
673.62	12210.81
673.80	12055.16
673.99	11984.30
674.18	11892.55
674.36	11805.72
674.55	11935.15
674.74	11786.88
674.93	11776.23
675.11	11675.06
675.30	11618.13
675.49	11577.58
675.68	11478.86
675.86	11592.32
676.05	11321.99
676.24	11374.83
676.43	11265.88
676.61	11096.30
676.80	11136.44
676.99	11198.29
677.17	11162.66
677.36	10980.39
677.55	10923.87
677.74	10948.03
677.92	10844.40
678.11	10771.91
678.30	10742.01
678.48	10799.76
678.67	10802.63
678.86	10629.37
679.04	10602.74
679.23	10498.71
679.42	10472.90
679.61	10372.55
679.79	10451.60
679.98	10348.39
680.17	10265.65
680.35	10257.05
680.54	10128.02
680.73	10143.18
680.91	10121.88
681.10	10123.52
681.29	9947.39
681.47	10014.98
681.66	9845.00
681.85	9863.43
682.04	9743.83
682.22	9675.83
682.41	9679.11
682.60	9780.28
682.78	9647.57
682.97	9645.11
683.16	9483.73
683.34	9463.25
683.53	9453.83
683.72	9446.05
683.90	9403.04
684.09	9407.55
684.28	9264.19
684.46	9360.86
684.65	9147.46
684.83	9134.76
685.02	9073.32
685.21	9066.77
685.39	9087.66
685.58	9036.05
685.77	8947.99
685.95	8958.22
686.14	8870.98
686.33	8801.35
686.51	8822.24
686.70	8846.00
686.89	8693.63
687.07	8632.60
687.26	8677.24
687.44	8640.38
687.63	8508.08
687.82	8487.19
688.00	8386.43
688.19	8468.76
688.38	8507.67
688.56	8382.34
688.75	8361.04
688.93	8274.20
689.12	8237.75
689.31	8206.21
689.49	8131.66
689.68	8162.38
689.87	7991.17
690.05	8031.31
690.24	7911.71
690.42	7980.52
690.61	8025.99
690.80	7852.32
690.98	7916.63
691.17	7883.45
691.35	7862.15
691.54	7854.78
691.73	7678.24
691.91	7758.12
692.10	7812.18
692.28	7688.48
692.47	7525.88
692.66	7571.34
692.84	7536.52
693.03	7443.96
693.21	7435.76
693.40	7459.93
693.59	7419.38
693.77	7438.22
693.96	7347.29
694.14	7341.15
694.33	7386.61
694.51	7255.13
694.70	7303.88
694.89	7170.35
695.07	7171.58
695.26	7163.79
695.44	7091.71
695.63	7116.69
695.81	7045.42
696.00	6963.91
696.18	6911.89
696.37	6910.26
696.56	6904.52
696.74	6924.59
696.93	6852.09
697.11	6848.00
697.30	6790.25
697.48	6810.72
697.67	6763.62
697.85	6644.84
698.04	6658.77
698.23	6652.62
698.41	6610.02
698.60	6582.99
698.78	6529.74
698.97	6521.14
699.15	6464.21
699.34	6483.05
699.52	6402.77
699.71	6404.00
699.89	6338.46
700.08	6367.95
700.26	6268.42
700.45	6303.65
700.63	6277.02
700.82	6338.87
701.01	6350.75
701.19	6195.52
701.38	6154.56
701.56	6114.83
701.75	6093.53
701.93	6174.63
702.12	6078.37
702.30	6027.99
702.49	6073.87
702.67	5979.66
702.86	5970.65
703.04	6002.19
703.23	5977.61
703.41	5945.66
703.60	5953.45
703.78	5885.45
703.97	5808.86
704.15	5876.85
704.34	5801.08
704.52	5788.79
704.71	5761.76
704.89	5738.41
705.08	5671.64
705.26	5668.78
705.45	5647.48
705.63	5635.60
705.81	5582.35
706.00	5521.32
706.18	5536.07
706.37	5504.53
706.55	5514.77
706.74	5471.76
706.92	5506.99
707.11	5442.68
707.29	5405.41
707.48	5431.21
707.66	5311.61
707.85	5374.28
708.03	5303.42
708.22	5341.92
708.40	5241.57
708.58	5290.72
708.77	5238.29
708.95	5296.87
709.14	5170.30
709.32	5189.96
709.51	5126.48
709.69	5160.06
709.88	5096.98
710.06	5090.02
710.25	5045.38
710.43	5021.21
710.61	4972.47
710.80	5007.28
710.98	4957.72
711.17	5021.21
711.35	4995.81
711.54	4910.21
711.72	4940.11
711.90	4871.30
712.09	4900.79
712.27	4836.48
712.46	4802.49
712.64	4812.73
712.83	4836.48
713.01	4804.53
713.19	4784.06
713.38	4758.66
713.56	4741.46
713.75	4706.64
713.93	4653.39
714.11	4673.06
714.30	4634.14
714.48	4638.24
714.67	4628.41
714.85	4632.91
715.03	4614.07
715.22	4623.90
715.40	4510.04
715.59	4525.60
715.77	4479.73
715.95	4461.70
716.14	4460.89
716.32	4532.97
716.51	4491.61
716.69	4386.34
716.87	4351.93
717.06	4398.22
717.24	4377.33
717.42	4364.63
717.61	4281.07
717.79	4263.46
717.98	4242.16
718.16	4245.85
718.34	4250.76
718.53	4247.08
718.71	4269.61
718.89	4167.21
719.08	4186.46
719.26	4135.67
719.45	4164.75
719.63	4219.63
719.81	4116.42
720.00	4111.91
720.18	4051.70
720.36	4054.98
720.55	4056.62
720.73	4034.50
720.91	4027.94
721.10	4070.54
721.28	4067.68
721.46	3988.21
721.65	3980.43
721.83	3940.70
722.01	3943.98
722.20	3928.41
722.38	3902.20
722.56	3873.12
722.75	3871.48
722.93	3841.58
723.11	3849.77
723.30	3876.80
723.48	3832.57
723.66	3854.28
723.85	3821.92
724.03	3841.58
724.21	3836.26
724.40	3785.88
724.58	3742.87
724.76	3751.88
724.95	3703.55
725.13	3696.17
725.31	3730.17
725.50	3722.80
725.68	3669.96
725.86	3598.69
726.05	3593.37
726.23	3587.63
726.41	3611.80
726.59	3550.36
726.78	3528.24
726.96	3606.47
727.14	3513.50
727.33	3566.74
727.51	3527.83
727.69	3487.28
727.87	3560.60
728.06	3487.69
728.24	3521.28
728.42	3393.48
728.61	3393.07
728.79	3459.43
728.97	3414.37
729.15	3363.99
729.34	3395.94
729.52	3388.98
729.70	3331.64
729.89	3327.54
730.07	3309.11
730.25	3350.07
730.43	3293.13
730.62	3292.31
730.80	3292.72
730.98	3203.43
731.16	3309.11
731.35	3207.53
731.53	3232.51
731.71	3221.86
731.89	3207.94
732.08	3205.07
732.26	3232.92
732.44	3209.58
732.62	3153.05
732.81	3186.64
732.99	3170.67
733.17	3108.82
733.35	3126.43
733.54	3117.42
733.72	3155.92
733.90	3089.16
734.08	3103.90
734.27	3092.84
734.45	3042.87
734.63	3002.73
734.81	3017.89
735.00	3081.37
735.18	3021.98
735.36	3043.28
735.54	2960.95
735.72	2981.02
735.91	2974.47
736.09	3032.22
736.27	2994.13
736.45	2923.27
736.63	2972.01
736.82	2932.28
737.00	2908.93
737.18	2895.01
737.36	2922.86
737.55	2874.53
737.73	2904.43
737.91	2860.19
738.09	2869.20
738.27	2852.82
738.46	2799.57
738.64	2811.45
738.82	2797.53
739.00	2758.20
739.18	2752.88
739.36	2799.98
739.55	2720.52
739.73	2747.15
739.91	2716.02
740.09	2718.47
740.27	2729.94
740.46	2726.67
740.64	2702.91
740.82	2698.40
741.00	2664.41
741.18	2670.14
741.36	2671.37
741.55	2671.78
741.73	2667.27
741.91	2637.78
742.09	2613.21
742.27	2630.00
742.45	2595.60
742.64	2611.16
742.82	2601.33
743.00	2588.22
743.18	2602.97
743.36	2583.72
743.54	2584.13
743.72	2512.04
743.91	2582.90
744.09	2553.41
744.27	2517.36
744.45	2506.71
744.63	2448.55
744.81	2509.17
744.99	2480.50
745.18	2470.26
745.36	2459.61
745.54	2487.87
745.72	2473.13
745.90	2423.57
746.08	2432.99
746.26	2396.12
746.45	2419.47
746.63	2426.84
746.81	2436.26
746.99	2440.36
747.17	2327.31
747.35	2398.99
747.53	2361.31
747.71	2344.51
747.89	2352.30
748.08	2349.02
748.26	2335.91
748.44	2294.95
748.62	2319.53
748.80	2333.87
748.98	2304.37
749.16	2319.94
749.34	2269.15
749.52	2286.35
749.70	2265.87
749.89	2285.53
750.07	2254.40
750.25	2250.31
750.43	2250.31
750.61	2217.13
750.79	2218.36
750.97	2212.22
751.15	2237.20
751.33	2200.34
751.51	2243.34
751.69	2196.65
751.88	2169.21
752.06	2217.13
752.24	2200.75
752.42	2188.46
752.60	2175.76
752.78	2201.57
752.96	2197.88
753.14	2188.46
753.32	2164.29
753.50	2156.51
753.68	2178.22
753.86	2165.11
754.04	2150.78
754.22	2142.58
754.40	2166.75
754.58	2172.89
754.76	2161.43
754.95	2154.05
755.13	2121.29
755.31	2168.80
755.49	2112.68
755.67	2148.32
755.85	2109.00
756.03	2091.39
756.21	2123.74
756.39	2112.27
756.57	2116.78
756.75	2144.63
756.93	2137.67
757.11	2096.30
757.29	2118.83
757.47	2129.89
757.65	2080.33
757.83	2123.33
758.01	2093.84
758.19	2111.05
758.37	2097.53
758.55	2107.36
758.73	2131.94
758.91	2104.90
759.09	2105.31
759.27	2095.48
759.45	2142.99
759.63	2137.26
759.81	2057.39
759.99	2110.23
760.17	2132.75
760.35	2078.69
760.53	2101.63
760.71	2093.02
760.89	2104.08
761.07	2090.57
761.25	2122.11
761.43	2077.05
761.61	2064.76
761.79	2103.67
761.97	2089.75
762.15	2114.73
762.33	2088.11
762.51	2072.13
762.69	2036.50
762.87	2054.11
763.05	2107.77
763.23	2042.64
763.41	2086.06
763.59	2045.10
763.77	2070.09
763.95	2035.68
764.13	2064.35
764.31	2055.34
764.49	2023.80
764.67	2024.62
764.85	2014.38
765.03	2022.16
765.21	2006.60
765.38	2062.30
765.56	2009.88
765.74	2037.32
765.92	1993.90
766.10	1982.84
766.28	2041.42
766.46	2023.80
766.64	2001.28
766.82	1990.22
767.00	1994.31
767.18	1973.42
767.36	1957.45
767.54	1984.48
767.72	1972.60
767.90	1928.78
768.08	1970.56
768.26	1935.33
768.43	1907.07
768.61	1968.92
768.79	1960.32
768.97	1930.42
769.15	1948.44
769.33	1894.78
769.51	1905.84
769.69	1891.09
769.87	1918.95
770.05	1890.28
770.23	1897.24
770.40	1892.32
770.58	1879.63
770.76	1844.40
770.94	1832.93
771.12	1827.20
771.30	1841.12
771.48	1846.86
771.66	1857.92
771.84	1843.58
772.02	1842.76
772.19	1824.33
772.37	1813.27
772.55	1843.58
772.73	1796.48
772.91	1796.48
773.09	1780.09
773.27	1780.50
773.45	1732.99
773.63	1766.17
773.80	1768.22
773.98	1793.61
774.16	1741.18
774.34	1763.71
774.52	1736.68
774.70	1730.53
774.88	1735.45
775.05	1745.28
775.23	1701.45
775.41	1696.54
775.59	1696.13
775.77	1683.43
775.95	1680.56
776.13	1694.49
776.30	1682.20
776.48	1670.73
776.66	1685.89
776.84	1667.46
777.02	1631.41
777.20	1690.39
777.38	1641.65
777.55	1654.35
777.73	1619.94
777.91	1625.68
778.09	1618.30
778.27	1633.46
778.45	1604.79
778.62	1626.50
778.80	1621.58
778.98	1641.65
779.16	1594.55
779.34	1599.46
779.51	1604.79
779.69	1597.01
779.87	1543.35
780.05	1623.63
780.23	1535.98
780.41	1588.40
780.58	1581.44
780.76	1590.86
780.94	1546.63
781.12	1542.53
781.30	1551.95
781.47	1564.24
781.65	1552.77
781.83	1571.20
782.01	1504.03
782.19	1531.88
782.36	1515.50
782.54	1535.98
782.72	1482.73
782.90	1535.57
783.08	1532.70
783.25	1522.87
783.43	1510.58
783.61	1525.33
783.79	1487.64
783.96	1501.98
784.14	1483.14
784.32	1472.49
784.50	1498.70
784.68	1491.74
784.85	1454.47
785.03	1467.98
785.21	1470.03
785.39	1495.02
785.56	1483.55
785.74	1441.36
785.92	1475.77
786.10	1464.30
786.27	1451.19
786.45	1475.36
786.63	1453.24
786.81	1423.75
786.98	1448.73
787.16	1470.44
787.34	1457.74
787.52	1409.41
787.69	1434.81
787.87	1431.53
788.05	1440.13
788.23	1438.90
788.40	1408.59
788.58	1429.07
788.76	1427.02
788.94	1416.38
789.11	1413.92
789.29	1429.48
789.47	1396.71
789.64	1399.99
789.82	1407.36
790.00	1397.53
790.18	1392.62
790.35	1395.08
790.53	1387.29
790.71	1396.71
790.89	1406.95
791.06	1409.00
791.24	1388.93
791.42	1382.79
791.59	1428.66
791.77	1397.94
791.95	1376.64
792.12	1361.90
792.30	1396.31
792.48	1368.86
792.66	1333.64
792.83	1396.71
793.01	1362.72
793.19	1353.71
793.36	1389.75
793.54	1352.89
793.72	1352.48
793.89	1357.80
794.07	1345.93
794.25	1336.09
794.42	1358.21
794.60	1375.83
794.78	1336.09
794.95	1331.59
795.13	1358.21
795.31	1343.06
795.48	1332.82
795.66	1333.23
795.84	1325.45
796.01	1329.54
796.19	1327.49
796.37	1318.48
796.54	1348.79
796.72	1284.49
796.90	1327.49
797.07	1334.05
797.25	1319.30
797.43	1331.18
797.60	1318.89
797.78	1300.46
797.96	1279.57
798.13	1286.94
798.31	1289.81
798.49	1300.05
798.66	1309.47
798.84	1318.07
799.01	1304.97
799.19	1285.71
799.37	1293.09
799.54	1294.32
799.72	1292.68
799.90	1351.66
800.07	1291.04
800.25	1314.80
800.43	1311.52
800.60	1293.91
800.78	1283.67
800.95	1268.51
801.13	1264.01
801.31	1275.07
801.48	1266.87
801.66	1270.56
801.83	1270.56
802.01	1273.43
802.19	1276.29
802.36	1261.55
802.54	1255.81
802.71	1266.87
802.89	1264.42
803.07	1250.90
803.24	1228.37
803.42	1266.46
803.59	1248.44
803.77	1263.60
803.95	1266.05
804.12	1239.84
804.30	1256.22
804.47	1265.24
804.65	1235.33
804.82	1275.47
805.00	1265.64
805.18	1259.50
805.35	1252.95
805.53	1232.88
805.70	1239.43
805.88	1234.52
806.05	1277.93
806.23	1300.05
806.41	1223.05
806.58	1266.87
806.76	1243.53
806.93	1211.99
807.11	1230.42
807.28	1221.41
807.46	1219.77
807.64	1230.42
807.81	1206.25
807.99	1237.38
808.16	1238.61
808.34	1213.22
808.51	1241.07
808.69	1234.11
808.86	1209.94
809.04	1241.48
809.21	1229.19
809.39	1213.22
809.56	1220.18
809.74	1234.52
809.92	1203.80
810.09	1209.12
810.27	1227.55
810.44	1219.77
810.62	1171.85
810.79	1196.01
810.97	1200.93
811.14	1198.06
811.32	1185.77
811.49	1213.63
811.67	1219.77
811.84	1204.21
812.02	1178.81
812.19	1210.35
812.37	1215.67
812.54	1215.26
812.72	1200.93
812.89	1200.93
813.07	1191.51
813.24	1189.87
813.42	1194.78
813.59	1204.21
813.77	1186.18
813.94	1204.21
814.12	1198.06
814.29	1187.41
814.47	1218.13
814.64	1192.74
814.82	1148.91
814.99	1184.14
815.17	1202.57
815.34	1182.09
815.52	1170.62
815.69	1205.02
815.86	1168.57
816.04	1231.24
816.21	1214.04
816.39	1168.57
816.56	1211.99
816.74	1193.15
816.91	1200.93
817.09	1190.28
817.26	1189.87
817.44	1170.21
817.61	1173.90
817.79	1184.55
817.96	1184.14
818.13	1147.27
818.31	1185.77
818.48	1176.76
818.66	1156.28
818.83	1164.07
819.01	1166.11
819.18	1134.57
819.36	1159.56
819.53	1161.61
819.70	1175.12
819.88	1184.95
820.05	1149.73
820.23	1149.73
820.40	1157.92
820.58	1117.78
820.75	1146.04
820.92	1171.44
821.10	1116.55
821.27	1158.33
821.45	1138.26
821.62	1177.17
821.79	1135.80
821.97	1151.37
822.14	1157.92
822.32	1162.43
822.49	1151.78
822.66	1173.90
822.84	1168.57
823.01	1174.31
823.19	1135.80
823.36	1187.00
823.53	1132.12
823.71	1192.33
823.88	1121.47
824.06	1182.09
824.23	1118.19
824.40	1139.08
824.58	1157.51
824.75	1113.28
824.93	1134.17
825.10	1168.98
825.27	1134.98
825.45	1152.19
825.62	1136.62
825.79	1139.90
825.97	1155.46
826.14	1136.62
826.32	1134.17
826.49	1151.78
826.66	1148.91
826.84	1145.63
827.01	1158.33
827.18	1119.42
827.36	1141.13
827.53	1150.96
827.70	1112.05
827.88	1137.03
828.05	1094.02
828.22	1137.85
828.40	1118.60
828.57	1134.98
828.74	1118.60
828.92	1127.61
829.09	1172.67
829.27	1155.87
829.44	1127.61
829.61	1131.30
829.79	1148.09
829.96	1137.03
830.13	1109.59
830.30	1114.91
830.48	1111.23
830.65	1151.78
830.82	1125.56
831.00	1139.90
831.17	1128.84
831.34	1152.19
831.52	1146.86
831.69	1140.72
831.86	1104.67
832.04	1093.62
832.21	1105.49
832.38	1105.90
832.56	1125.15
832.73	1080.92
832.90	1091.57
833.07	1146.45
833.25	1120.24
833.42	1144.40
833.59	1113.69
833.77	1104.26
833.94	1098.94
834.11	1137.85
834.29	1100.17
834.46	1126.38
834.63	1109.18
834.80	1128.84
834.98	1094.84
835.15	1119.01
835.32	1107.54
835.49	1114.10
835.67	1121.47
835.84	1114.50
836.01	1084.19
836.19	1136.62
836.36	1104.67
836.53	1107.54
836.70	1118.60
836.88	1092.80
837.05	1131.71
837.22	1107.95
837.39	1121.06
837.57	1134.98
837.74	1111.23
837.91	1092.39
838.08	1088.29
838.26	1087.06
838.43	1091.57
838.60	1114.91
838.77	1085.83
838.95	1105.90
839.12	1097.71
839.29	1100.99
839.46	1121.47
839.64	1103.04
839.81	1100.99
839.98	1096.48
840.15	1087.88
840.32	1098.94
840.50	1113.69
840.67	1119.42
840.84	1112.05
841.01	1099.76
841.19	1097.71
841.36	1100.17
841.53	1078.87
841.70	1091.16
841.87	1108.77
842.05	1116.96
842.22	1106.31
842.39	1095.25
842.56	1111.23
842.73	1099.76
842.91	1120.65
843.08	1092.80
843.25	1077.23
843.42	1102.63
843.59	1111.23
843.77	1091.98
843.94	1091.98
844.11	1073.55
844.28	1095.25
844.45	1121.06
844.62	1095.25
844.80	1122.70
844.97	1076.41
845.14	1103.45
845.31	1116.14
845.48	1095.25
845.65	1107.13
845.83	1089.11
846.00	1086.24
846.17	1125.97
846.34	1095.66
846.51	1100.17
846.68	1080.51
846.86	1115.73
847.03	1104.26
847.20	1108.36
847.37	1068.63
847.54	1089.52
847.71	1077.64
847.89	1083.38
848.06	1078.87
848.23	1099.76
848.40	1080.51
848.57	1078.05
848.74	1082.15
848.91	1086.65
849.08	1076.82
849.26	1078.46
849.43	1077.64
849.60	1083.79
849.77	1082.56
849.94	1096.48
850.11	1077.64
850.28	1081.74
850.46	1070.27
850.63	1089.11
850.80	1075.18
850.97	1123.93
851.14	1093.62
851.31	1092.39
851.48	1080.92
851.65	1100.58
851.82	1094.43
852.00	1100.17
852.17	1087.47
852.34	1116.55
852.51	1088.29
852.68	1103.86
852.85	1100.99
853.02	1068.22
853.19	1055.93
853.36	1072.32
853.53	1080.51
853.70	1082.15
853.88	1085.01
854.05	1095.25
854.22	1062.90
854.39	1080.51
854.56	1055.93
854.73	1067.40
854.90	1078.87
855.07	1073.14
855.24	1082.97
855.41	1076.41
855.58	1091.16
855.75	1065.76
855.92	1067.81
856.09	1069.45
856.27	1096.48
856.44	1070.27
856.61	1068.63
856.78	1046.51
856.95	1095.66
857.12	1109.18
857.29	1087.88
857.46	1076.00
857.63	1073.95
857.80	1089.52
857.97	1059.21
858.14	1074.77
858.31	1093.21
858.48	1094.43
858.65	1125.15
858.82	1057.98
858.99	1089.52
859.16	1083.38
859.33	1073.95
859.50	1088.70
859.67	1081.33
859.84	1044.87
860.01	1107.54
860.18	1102.63
860.35	1057.57
860.52	1052.25
860.69	1079.28
860.86	1107.13
861.03	1067.81
861.20	1083.38
861.37	1069.45
861.54	1066.58
861.71	1096.48
861.88	1076.41
862.05	1047.74
862.22	1076.82
862.39	1084.19
862.56	1085.01
862.73	1070.68
862.90	1084.60
863.07	1077.23
863.24	1087.47
863.41	1086.65
863.58	1111.23
863.75	1053.07
863.92	1081.33
864.09	1073.95
864.26	1091.16
864.43	1103.86
864.60	1048.97
864.77	1070.27
864.94	1091.57
865.11	1068.22
865.28	1091.16
865.45	1105.90
865.62	1078.05
865.79	1064.53
865.96	1067.40
866.13	1092.39
866.30	1096.07
866.47	1067.81
866.64	1081.33
866.81	1055.93
866.98	1056.34
867.15	1084.60
867.31	1077.23
867.48	1045.28
867.65	1089.11
867.82	1074.36
867.99	1090.34
868.16	1039.96
868.33	1071.50
868.50	1080.10
868.67	1059.62
868.84	1054.29
869.01	1070.27
869.18	1086.65
869.35	1071.91
869.52	1092.39
869.68	1063.71
869.85	1057.98
870.02	1075.59
870.19	1075.18
870.36	1078.05
870.53	1066.99
870.70	1053.07
870.87	1028.49
871.04	1074.77
871.21	1054.29
871.38	1039.96
871.54	1062.08
871.71	1087.47
871.88	1036.68
872.05	1045.69
872.22	1069.86
872.39	1054.70
872.56	1050.61
872.73	1078.05
872.90	1064.94
873.06	1073.55
873.23	1073.14
873.40	1064.94
873.57	1067.40
873.74	1055.11
873.91	1074.36
874.08	1066.17
874.25	1074.77
874.41	1057.57
874.58	1043.64
874.75	1078.05
874.92	1087.06
875.09	1091.16
875.26	1055.11
875.43	1059.21
875.59	1056.34
875.76	1048.97
875.93	1066.17
876.10	1076.00
876.27	1060.85
876.44	1069.86
876.61	1067.40
876.77	1039.55
876.94	1038.32
877.11	1054.29
877.28	1075.18
877.45	1059.21
877.62	1068.63
877.78	1042.01
877.95	1057.57
878.12	1079.28
878.29	1053.07
878.46	1070.68
878.62	1057.57
878.79	1082.15
878.96	1048.97
879.13	1044.87
879.30	1060.03
879.47	1097.30
879.63	1102.22
879.80	1053.88
879.97	1035.45
880.14	1045.69
880.31	1057.16
880.47	1080.10
880.64	1060.44
880.81	1065.76
880.98	1050.61
881.15	1038.73
881.31	1059.21
881.48	1073.55
881.65	1069.45
881.82	1066.58
881.99	1055.52
882.15	1100.17
882.32	1053.88
882.49	1051.43
882.66	1066.17
882.82	1073.95
882.99	1064.53
883.16	1027.26
883.33	1050.20
883.49	1066.58
883.66	1073.95
883.83	1039.96
884.00	1013.33
884.17	1051.02
884.33	1048.15
884.50	1110.00
884.67	1045.28
884.84	1066.17
885.00	1048.97
885.17	1071.91
885.34	1072.32
885.51	1038.32
885.67	1037.09
885.84	1058.39
886.01	1036.68
886.18	1074.36
886.34	1063.31
886.51	1059.62
886.68	1053.07
886.84	1075.59
887.01	1066.58
887.18	1073.14
887.35	1050.61
887.51	1062.08
887.68	1044.05
887.85	1067.40
888.02	1052.66
888.18	1039.55
888.35	1094.84
888.52	1082.56
888.68	1061.26
>>>>>End Processed Spectral Data<<<<<
