# Supplementary material for: Design of a Novel Low Cost Point of Care Tampon (POCkeT) Colposcope for Use in Resource Limited Settings
Source: PLoS One. 2015 Sep 2;10(9):e0135869. doi: 10.1371/journal.pone.0135869 (PMC4557989; doi:10.1371/journal.pone.0135869)
Supplement: S1 File — A caption document for each sub-folder and file (S1 Detailed File Key) is found within the archive. Folder (S2) contains the set of raw images from quantitative imaging characterization between systems. Folder (S3) contains the CAD files for the custom circuit boards used in our POCkeT Colposcope. Folder (S4) contains the 3D CAD files for the probe handle and bill of materials. Folder (S5) contains the complete set of n = 5 replicate spectra files captured from each digital colposcope system. (ZIP) [file pone.0135869.s001.zip › S1 Supplementary Files/S5/S5 Spectra LO2-W-E.txt]

SpectraSuite Data File
++++++++++++++++++++++++++++++++++++
Date: Thu Oct 16 10:09:16 EDT 2014
User: cervix1
Dark Spectrum Present: No
Reference Spectrum Present: No
Number of Sampled Component Spectra: 1
Spectrometers: USB4E01788
Integration Time (usec): 12000 (USB4E01788)
Spectra Averaged: 5 (USB4E01788)
Boxcar Smoothing: 0 (USB4E01788)
Correct for Electrical Dark: No (USB4E01788)
Strobe/Lamp Enabled: No (USB4E01788)
Correct for Detector Non-linearity: No (USB4E01788)
Correct for Stray Light: No (USB4E01788)
Number of Pixels in Processed Spectrum: 3648
>>>>>Begin Processed Spectral Data<<<<<
178.07	1011.70
178.29	1011.70
178.50	1011.70
178.72	1039.14
178.94	997.77
179.15	1019.07
179.37	1018.25
179.59	1047.74
179.81	1045.69
180.02	1048.15
180.24	1039.14
180.46	1014.15
180.67	1032.59
180.89	1020.71
181.11	1060.03
181.32	1017.02
181.54	1000.23
181.76	1022.76
181.97	1050.61
182.19	1026.03
182.41	1076.41
182.62	1065.76
182.84	1069.45
183.06	1063.71
183.27	1094.02
183.49	1021.53
183.71	1075.18
183.92	1051.02
184.14	1050.61
184.35	1059.62
184.57	1064.12
184.79	1022.76
185.00	1071.50
185.22	1064.94
185.44	1063.71
185.65	1090.75
185.87	1071.91
186.09	1056.34
186.30	1068.63
186.52	1062.49
186.74	1054.29
186.95	1030.54
187.17	1073.14
187.39	1074.36
187.60	1075.18
187.82	1067.40
188.03	1061.26
188.25	1058.80
188.47	1077.23
188.68	1081.74
188.90	1088.29
189.12	1082.15
189.33	1076.00
189.55	1044.87
189.77	1055.52
189.98	1107.95
190.20	1088.70
190.41	1077.23
190.63	1075.59
190.85	1099.76
191.06	1078.05
191.28	1071.09
191.50	1066.99
191.71	1062.08
191.93	1074.77
192.14	1049.79
192.36	1075.18
192.58	1075.18
192.79	1082.97
193.01	1076.00
193.23	1097.71
193.44	1087.47
193.66	1054.70
193.87	1063.31
194.09	1063.31
194.31	1059.21
194.52	1042.01
194.74	1066.17
194.96	1094.43
195.17	1070.68
195.39	1077.23
195.60	1080.10
195.82	1060.03
196.04	1071.91
196.25	1098.94
196.47	1058.39
196.68	1073.55
196.90	1077.23
197.12	1111.64
197.33	1070.27
197.55	1089.11
197.76	1055.93
197.98	1059.62
198.20	1051.84
198.41	1070.27
198.63	1064.12
198.84	1055.93
199.06	1086.24
199.28	1083.38
199.49	1070.27
199.71	1070.27
199.92	1061.26
200.14	1080.51
200.36	1078.46
200.57	1084.60
200.79	1051.84
201.00	1071.50
201.22	1023.57
201.43	1077.23
201.65	1046.10
201.87	1070.27
202.08	1044.87
202.30	1107.95
202.51	1067.40
202.73	1076.82
202.95	1071.50
203.16	1039.14
203.38	1068.63
203.59	1062.08
203.81	1078.87
204.02	1073.14
204.24	1040.37
204.46	1079.69
204.67	1032.18
204.89	1054.70
205.10	1075.59
205.32	1050.20
205.53	1095.66
205.75	1061.67
205.96	1056.34
206.18	1091.98
206.40	1035.04
206.61	1087.88
206.83	1040.78
207.04	1078.87
207.26	1055.11
207.47	1063.31
207.69	1087.88
207.91	1062.90
208.12	1088.70
208.34	1070.27
208.55	1067.40
208.77	1052.66
208.98	1058.39
209.20	1046.92
209.41	1070.27
209.63	1071.50
209.85	1084.60
210.06	1066.99
210.28	1070.27
210.49	1090.34
210.71	1053.48
210.92	1037.50
211.14	1094.43
211.35	1087.88
211.57	1069.45
211.78	1052.25
212.00	1077.64
212.21	1067.40
212.43	1064.94
212.65	1061.67
212.86	1069.86
213.08	1069.86
213.29	1074.77
213.51	1070.27
213.72	1051.84
213.94	1065.35
214.15	1090.34
214.37	1091.16
214.58	1064.12
214.80	1055.93
215.01	1064.94
215.23	1061.67
215.44	1058.80
215.66	1057.98
215.87	1076.82
216.09	1079.28
216.31	1042.01
216.52	1103.86
216.74	1096.89
216.95	1070.68
217.17	1062.90
217.38	1051.43
217.60	1060.03
217.81	1106.72
218.03	1069.04
218.24	1067.40
218.46	1036.27
218.67	1062.49
218.89	1060.85
219.10	1067.40
219.32	1074.36
219.53	1069.86
219.75	1073.95
219.96	1094.02
220.18	1075.18
220.39	1064.12
220.61	1070.68
220.82	1082.15
221.04	1065.76
221.25	1057.16
221.47	1088.70
221.68	1066.17
221.90	1048.56
222.11	1056.75
222.33	1069.45
222.54	1068.22
222.76	1072.32
222.97	1076.82
223.19	1057.98
223.40	1048.56
223.62	1068.63
223.83	1102.63
224.05	1063.71
224.26	1052.66
224.48	1069.86
224.69	1062.49
224.91	1068.63
225.12	1089.93
225.34	1101.81
225.55	1074.36
225.77	1046.10
225.98	1039.55
226.19	1091.16
226.41	1078.87
226.62	1046.10
226.84	1068.63
227.05	1069.45
227.27	1073.55
227.48	1051.84
227.70	1057.98
227.91	1061.67
228.13	1064.12
228.34	1071.91
228.56	1056.75
228.77	1086.24
228.99	1083.79
229.20	1054.29
229.42	1084.60
229.63	1082.15
229.84	1093.21
230.06	1080.51
230.27	1080.51
230.49	1074.77
230.70	1071.50
230.92	1053.48
231.13	1064.94
231.35	1058.80
231.56	1073.14
231.78	1109.18
231.99	1068.63
232.20	1071.91
232.42	1048.56
232.63	1081.33
232.85	1090.75
233.06	1084.19
233.28	1088.70
233.49	1066.58
233.71	1080.51
233.92	1089.93
234.13	1079.69
234.35	1050.20
234.56	1114.10
234.78	1023.98
234.99	1062.90
235.21	1050.20
235.42	1076.00
235.64	1049.79
235.85	1089.11
236.06	1074.77
236.28	1074.36
236.49	1081.74
236.71	1075.18
236.92	1042.83
237.14	1076.41
237.35	1080.10
237.56	1060.44
237.78	1056.75
237.99	1089.11
238.21	1080.92
238.42	1100.58
238.64	1091.16
238.85	1068.22
239.06	1073.14
239.28	1081.33
239.49	1078.46
239.71	1065.35
239.92	1040.78
240.13	1086.65
240.35	1061.26
240.56	1087.88
240.78	1068.63
240.99	1064.94
241.21	1063.71
241.42	1091.57
241.63	1064.12
241.85	1067.40
242.06	1045.69
242.28	1104.26
242.49	1096.48
242.70	1072.73
242.92	1064.12
243.13	1064.12
243.35	1082.56
243.56	1057.57
243.77	1067.40
243.99	1060.44
244.20	1064.12
244.42	1081.33
244.63	1102.63
244.84	1082.56
245.06	1059.62
245.27	1100.58
245.49	1048.56
245.70	1110.82
245.91	1044.87
246.13	1077.23
246.34	1074.77
246.55	1088.29
246.77	1082.97
246.98	1084.60
247.20	1107.95
247.41	1082.15
247.62	1083.79
247.84	1091.57
248.05	1077.64
248.27	1095.66
248.48	1097.71
248.69	1059.21
248.91	1090.34
249.12	1059.62
249.33	1065.35
249.55	1061.67
249.76	1095.66
249.98	1114.10
250.19	1096.89
250.40	1068.22
250.62	1120.65
250.83	1082.15
251.04	1053.88
251.26	1091.57
251.47	1087.47
251.68	1056.34
251.90	1081.74
252.11	1066.99
252.33	1104.26
252.54	1075.59
252.75	1065.76
252.97	1048.56
253.18	1055.52
253.39	1066.17
253.61	1066.17
253.82	1093.62
254.03	1087.88
254.25	1052.66
254.46	1081.74
254.67	1086.24
254.89	1069.45
255.10	1093.21
255.31	1106.31
255.53	1100.99
255.74	1089.11
255.96	1074.36
256.17	1092.39
256.38	1093.62
256.60	1062.49
256.81	1095.66
257.02	1066.17
257.24	1098.53
257.45	1091.57
257.66	1059.62
257.88	1070.27
258.09	1106.31
258.30	1099.76
258.52	1080.92
258.73	1079.69
258.94	1032.18
259.16	1085.01
259.37	1078.05
259.58	1079.69
259.80	1051.02
260.01	1071.50
260.22	1077.23
260.43	1065.35
260.65	1075.18
260.86	1109.18
261.07	1085.42
261.29	1068.22
261.50	1108.77
261.71	1086.24
261.93	1113.28
262.14	1069.04
262.35	1042.42
262.57	1091.57
262.78	1070.68
262.99	1094.43
263.21	1062.90
263.42	1087.06
263.63	1083.79
263.85	1077.23
264.06	1087.88
264.27	1077.23
264.48	1080.92
264.70	1057.98
264.91	1068.22
265.12	1063.31
265.34	1111.64
265.55	1090.34
265.76	1086.65
265.98	1107.13
266.19	1093.21
266.40	1071.09
266.61	1086.65
266.83	1077.64
267.04	1064.94
267.25	1073.55
267.47	1101.40
267.68	1106.72
267.89	1069.04
268.10	1049.79
268.32	1076.41
268.53	1081.74
268.74	1079.28
268.96	1084.19
269.17	1111.64
269.38	1084.60
269.59	1094.43
269.81	1077.64
270.02	1089.11
270.23	1114.91
270.45	1102.63
270.66	1077.23
270.87	1078.87
271.08	1098.12
271.30	1096.89
271.51	1103.04
271.72	1098.53
271.93	1066.58
272.15	1092.39
272.36	1093.21
272.57	1079.28
272.79	1079.28
273.00	1066.99
273.21	1086.24
273.42	1107.13
273.64	1092.39
273.85	1108.77
274.06	1055.93
274.27	1098.53
274.49	1114.50
274.70	1100.58
274.91	1059.21
275.12	1086.65
275.34	1103.45
275.55	1051.84
275.76	1089.52
275.97	1111.64
276.19	1061.67
276.40	1085.83
276.61	1054.29
276.82	1076.00
277.04	1057.57
277.25	1080.92
277.46	1057.16
277.67	1074.36
277.89	1088.29
278.10	1093.62
278.31	1094.43
278.52	1097.71
278.74	1055.52
278.95	1087.88
279.16	1073.55
279.37	1114.50
279.58	1071.91
279.80	1100.58
280.01	1091.57
280.22	1119.01
280.43	1053.07
280.65	1096.07
280.86	1103.86
281.07	1119.42
281.28	1089.11
281.50	1095.25
281.71	1072.32
281.92	1076.00
282.13	1094.84
282.34	1073.55
282.56	1082.56
282.77	1080.51
282.98	1082.15
283.19	1094.02
283.40	1107.13
283.62	1094.84
283.83	1083.79
284.04	1068.63
284.25	1067.40
284.47	1064.94
284.68	1080.92
284.89	1101.40
285.10	1091.57
285.31	1084.60
285.53	1111.23
285.74	1105.49
285.95	1079.28
286.16	1093.21
286.37	1113.69
286.59	1088.70
286.80	1089.93
287.01	1087.06
287.22	1106.72
287.43	1097.71
287.65	1067.81
287.86	1069.86
288.07	1097.71
288.28	1107.54
288.49	1081.33
288.71	1091.16
288.92	1062.49
289.13	1071.09
289.34	1096.07
289.55	1086.65
289.76	1083.79
289.98	1098.53
290.19	1083.79
290.40	1108.77
290.61	1098.12
290.82	1100.99
291.04	1085.42
291.25	1121.88
291.46	1080.51
291.67	1078.46
291.88	1075.59
292.09	1085.01
292.31	1059.21
292.52	1087.06
292.73	1091.57
292.94	1091.16
293.15	1081.33
293.36	1084.19
293.58	1094.84
293.79	1081.33
294.00	1102.22
294.21	1057.98
294.42	1080.92
294.63	1086.24
294.85	1081.74
295.06	1081.33
295.27	1068.63
295.48	1107.54
295.69	1050.61
295.90	1092.39
296.12	1094.43
296.33	1088.29
296.54	1097.71
296.75	1066.99
296.96	1091.16
297.17	1077.64
297.38	1081.74
297.60	1062.08
297.81	1106.31
298.02	1095.25
298.23	1116.55
298.44	1102.63
298.65	1095.66
298.86	1082.97
299.08	1096.89
299.29	1102.63
299.50	1075.18
299.71	1085.01
299.92	1070.68
300.13	1073.14
300.34	1056.34
300.55	1075.59
300.77	1087.06
300.98	1083.79
301.19	1092.80
301.40	1077.23
301.61	1110.00
301.82	1076.82
302.03	1070.68
302.25	1070.68
302.46	1095.25
302.67	1106.72
302.88	1071.09
303.09	1093.21
303.30	1054.29
303.51	1105.90
303.72	1068.63
303.93	1096.48
304.15	1078.05
304.36	1082.97
304.57	1089.11
304.78	1111.64
304.99	1091.16
305.20	1093.62
305.41	1061.26
305.62	1094.43
305.83	1122.70
306.05	1110.82
306.26	1114.10
306.47	1100.58
306.68	1078.05
306.89	1090.34
307.10	1108.36
307.31	1086.65
307.52	1119.42
307.73	1100.17
307.94	1090.75
308.16	1079.28
308.37	1121.88
308.58	1084.19
308.79	1060.44
309.00	1073.95
309.21	1102.22
309.42	1098.12
309.63	1107.13
309.84	1078.05
310.05	1092.39
310.26	1116.96
310.48	1078.05
310.69	1096.89
310.90	1045.28
311.11	1105.90
311.32	1083.38
311.53	1092.80
311.74	1087.06
311.95	1109.59
312.16	1091.57
312.37	1098.94
312.58	1118.19
312.79	1091.57
313.00	1110.41
313.21	1067.81
313.43	1091.98
313.64	1097.71
313.85	1085.01
314.06	1106.31
314.27	1091.57
314.48	1105.90
314.69	1090.34
314.90	1110.82
315.11	1114.91
315.32	1101.81
315.53	1096.89
315.74	1105.90
315.95	1136.21
316.16	1070.27
316.37	1066.99
316.58	1094.84
316.79	1088.70
317.01	1091.57
317.22	1103.45
317.43	1069.04
317.64	1107.54
317.85	1089.52
318.06	1103.86
318.27	1080.92
318.48	1080.51
318.69	1103.04
318.90	1139.90
319.11	1072.32
319.32	1115.73
319.53	1127.61
319.74	1100.99
319.95	1112.46
320.16	1080.92
320.37	1093.62
320.58	1075.18
320.79	1122.29
321.00	1077.23
321.21	1104.67
321.42	1084.19
321.63	1112.05
321.84	1091.57
322.05	1116.55
322.26	1085.01
322.47	1095.66
322.68	1094.02
322.90	1108.36
323.11	1089.93
323.32	1102.63
323.53	1048.15
323.74	1096.48
323.95	1069.04
324.16	1101.81
324.37	1123.52
324.58	1091.57
324.79	1121.47
325.00	1069.45
325.21	1125.56
325.42	1115.73
325.63	1093.62
325.84	1078.87
326.05	1095.66
326.26	1096.89
326.47	1082.97
326.68	1115.73
326.89	1099.76
327.10	1099.76
327.31	1106.72
327.52	1079.28
327.73	1123.11
327.94	1089.52
328.15	1099.76
328.36	1141.13
328.57	1075.18
328.78	1096.07
328.99	1075.18
329.20	1098.53
329.41	1072.73
329.62	1083.79
329.83	1101.40
330.04	1119.01
330.25	1112.87
330.46	1101.81
330.67	1094.43
330.87	1093.62
331.08	1079.28
331.29	1099.76
331.50	1091.57
331.71	1079.69
331.92	1096.07
332.13	1086.65
332.34	1111.23
332.55	1079.28
332.76	1101.40
332.97	1109.59
333.18	1105.08
333.39	1087.88
333.60	1102.63
333.81	1087.88
334.02	1107.54
334.23	1121.88
334.44	1105.90
334.65	1100.58
334.86	1074.77
335.07	1118.19
335.28	1108.36
335.49	1098.94
335.70	1091.98
335.91	1118.60
336.12	1118.19
336.33	1126.79
336.54	1119.01
336.74	1107.54
336.95	1116.96
337.16	1106.72
337.37	1111.23
337.58	1088.70
337.79	1132.12
338.00	1114.50
338.21	1131.71
338.42	1123.11
338.63	1100.58
338.84	1112.46
339.05	1079.28
339.26	1145.63
339.47	1084.19
339.68	1122.70
339.89	1126.38
340.10	1111.23
340.30	1104.26
340.51	1093.62
340.72	1116.96
340.93	1123.11
341.14	1107.13
341.35	1137.85
341.56	1090.75
341.77	1110.00
341.98	1116.55
342.19	1125.56
342.40	1096.89
342.61	1099.76
342.82	1119.01
343.02	1091.98
343.23	1131.30
343.44	1080.10
343.65	1091.16
343.86	1118.60
344.07	1095.66
344.28	1102.22
344.49	1099.35
344.70	1110.00
344.91	1115.73
345.12	1124.33
345.32	1101.40
345.53	1108.77
345.74	1090.34
345.95	1107.13
346.16	1070.27
346.37	1111.64
346.58	1093.21
346.79	1103.45
347.00	1109.59
347.21	1122.70
347.41	1131.30
347.62	1124.74
347.83	1089.93
348.04	1115.32
348.25	1127.61
348.46	1106.31
348.67	1080.10
348.88	1114.50
349.09	1105.08
349.29	1111.64
349.50	1139.08
349.71	1130.07
349.92	1116.14
350.13	1112.46
350.34	1099.35
350.55	1107.95
350.76	1128.43
350.97	1123.11
351.17	1094.02
351.38	1127.61
351.59	1110.41
351.80	1111.23
352.01	1102.63
352.22	1084.19
352.43	1124.33
352.63	1096.07
352.84	1113.69
353.05	1119.42
353.26	1136.21
353.47	1103.86
353.68	1100.58
353.89	1099.76
354.10	1116.55
354.30	1119.42
354.51	1087.88
354.72	1104.67
354.93	1119.42
355.14	1147.68
355.35	1118.19
355.55	1117.37
355.76	1114.50
355.97	1131.30
356.18	1108.36
356.39	1104.67
356.60	1122.29
356.81	1107.54
357.01	1118.60
357.22	1126.79
357.43	1108.77
357.64	1139.08
357.85	1113.28
358.06	1099.76
358.26	1121.06
358.47	1137.85
358.68	1076.00
358.89	1110.00
359.10	1130.07
359.31	1139.90
359.51	1121.88
359.72	1090.34
359.93	1128.02
360.14	1087.88
360.35	1132.94
360.56	1127.61
360.76	1110.82
360.97	1132.12
361.18	1145.22
361.39	1131.30
361.60	1131.71
361.81	1150.96
362.01	1127.61
362.22	1100.17
362.43	1111.23
362.64	1132.12
362.85	1136.21
363.05	1116.55
363.26	1109.18
363.47	1096.48
363.68	1127.20
363.89	1110.41
364.09	1100.99
364.30	1112.05
364.51	1104.26
364.72	1120.65
364.93	1116.14
365.13	1113.28
365.34	1109.18
365.55	1136.21
365.76	1115.32
365.97	1138.26
366.17	1123.11
366.38	1140.31
366.59	1120.24
366.80	1130.89
367.01	1107.95
367.21	1127.20
367.42	1144.00
367.63	1155.87
367.84	1138.67
368.05	1133.76
368.25	1140.72
368.46	1166.11
368.67	1120.24
368.88	1129.25
369.08	1128.43
369.29	1133.35
369.50	1106.72
369.71	1153.42
369.92	1128.02
370.12	1155.87
370.33	1119.83
370.54	1138.67
370.75	1139.49
370.95	1116.14
371.16	1134.57
371.37	1141.54
371.58	1133.35
371.78	1127.20
371.99	1128.02
372.20	1119.42
372.41	1139.49
372.61	1126.38
372.82	1137.44
373.03	1128.43
373.24	1156.28
373.45	1087.47
373.65	1112.05
373.86	1124.33
374.07	1109.18
374.28	1115.73
374.48	1125.97
374.69	1123.11
374.90	1134.17
375.11	1112.46
375.31	1122.70
375.52	1123.93
375.73	1157.10
375.93	1151.37
376.14	1132.94
376.35	1142.36
376.56	1127.61
376.76	1120.65
376.97	1114.91
377.18	1133.35
377.39	1115.32
377.59	1127.20
377.80	1117.37
378.01	1137.85
378.22	1173.90
378.42	1137.85
378.63	1133.35
378.84	1130.89
379.04	1143.18
379.25	1145.63
379.46	1129.66
379.67	1137.85
379.87	1138.67
380.08	1126.79
380.29	1157.51
380.50	1130.48
380.70	1121.88
380.91	1160.38
381.12	1138.26
381.32	1126.38
381.53	1151.37
381.74	1154.64
381.95	1151.78
382.15	1153.42
382.36	1121.88
382.57	1134.98
382.77	1149.73
382.98	1141.95
383.19	1135.39
383.39	1123.52
383.60	1159.15
383.81	1137.85
384.02	1140.31
384.22	1117.37
384.43	1158.74
384.64	1151.78
384.84	1110.00
385.05	1127.61
385.26	1158.33
385.46	1159.15
385.67	1136.21
385.88	1128.43
386.08	1121.88
386.29	1131.71
386.50	1153.42
386.70	1148.50
386.91	1166.52
387.12	1146.45
387.33	1149.73
387.53	1137.85
387.74	1126.38
387.95	1139.49
388.15	1144.00
388.36	1151.78
388.57	1156.69
388.77	1163.25
388.98	1150.96
389.19	1151.37
389.39	1123.11
389.60	1175.94
389.81	1108.36
390.01	1147.68
390.22	1139.49
390.43	1156.69
390.63	1149.32
390.84	1143.59
391.05	1169.80
391.25	1157.51
391.46	1132.12
391.67	1151.37
391.87	1144.81
392.08	1159.15
392.28	1129.66
392.49	1164.07
392.70	1148.91
392.90	1166.93
393.11	1135.80
393.32	1153.83
393.52	1130.48
393.73	1140.72
393.94	1143.59
394.14	1119.42
394.35	1167.34
394.56	1161.20
394.76	1162.84
394.97	1165.70
395.17	1145.22
395.38	1162.84
395.59	1169.80
395.79	1144.00
396.00	1188.64
396.21	1151.37
396.41	1147.27
396.62	1171.85
396.83	1132.53
397.03	1189.05
397.24	1152.19
397.44	1119.42
397.65	1181.68
397.86	1133.76
398.06	1169.80
398.27	1135.39
398.47	1182.50
398.68	1152.19
398.89	1173.90
399.09	1176.76
399.30	1156.69
399.51	1180.86
399.71	1155.05
399.92	1151.37
400.12	1152.19
400.33	1143.59
400.54	1138.67
400.74	1184.95
400.95	1165.70
401.15	1172.26
401.36	1130.07
401.57	1183.32
401.77	1161.61
401.98	1156.69
402.18	1163.66
402.39	1174.31
402.60	1179.63
402.80	1160.38
403.01	1168.16
403.21	1190.69
403.42	1160.79
403.63	1179.22
403.83	1214.86
404.04	1169.39
404.24	1201.75
404.45	1176.76
404.65	1171.85
404.86	1177.58
405.07	1168.16
405.27	1192.74
405.48	1171.85
405.68	1183.32
405.89	1161.20
406.10	1151.37
406.30	1150.14
406.51	1187.82
406.71	1185.36
406.92	1173.49
407.12	1168.57
407.33	1216.08
407.53	1182.50
407.74	1172.26
407.95	1189.46
408.15	1175.53
408.36	1172.26
408.56	1180.45
408.77	1196.01
408.97	1174.71
409.18	1182.50
409.39	1177.58
409.59	1196.42
409.80	1185.77
410.00	1191.51
410.21	1178.81
410.41	1194.38
410.62	1194.38
410.82	1200.11
411.03	1181.68
411.23	1202.16
411.44	1209.94
411.65	1197.65
411.85	1210.76
412.06	1208.71
412.26	1216.90
412.47	1190.28
412.67	1203.80
412.88	1213.63
413.08	1232.88
413.29	1202.98
413.49	1190.28
413.70	1191.10
413.90	1237.79
414.11	1207.07
414.31	1264.01
414.52	1214.04
414.73	1218.13
414.93	1249.26
415.14	1221.41
415.34	1198.88
415.55	1205.02
415.75	1191.10
415.96	1255.00
416.16	1222.64
416.37	1265.24
416.57	1247.21
416.78	1238.20
416.98	1243.94
417.19	1248.85
417.39	1243.53
417.60	1298.00
417.80	1257.86
418.01	1256.22
418.21	1275.07
418.42	1281.62
418.62	1292.27
418.83	1268.92
419.03	1322.99
419.24	1311.93
419.44	1320.12
419.65	1319.30
419.85	1330.77
420.06	1318.48
420.26	1307.01
420.47	1341.42
420.67	1367.22
420.88	1378.69
421.08	1350.02
421.29	1375.42
421.49	1342.65
421.70	1368.86
421.90	1370.50
422.11	1394.26
422.31	1390.57
422.52	1430.30
422.72	1430.71
422.93	1455.29
423.13	1452.83
423.34	1448.73
423.54	1447.50
423.74	1457.33
423.95	1472.49
424.15	1471.67
424.36	1471.26
424.56	1461.02
424.77	1508.53
424.97	1538.84
425.18	1507.30
425.38	1553.18
425.59	1542.53
425.79	1543.35
426.00	1596.60
426.20	1643.70
426.40	1563.42
426.61	1597.01
426.81	1618.30
427.02	1643.29
427.22	1704.32
427.43	1658.85
427.63	1660.90
427.84	1676.88
428.04	1796.07
428.25	1789.52
428.45	1816.55
428.65	1802.62
428.86	1792.38
429.06	1845.63
429.27	1856.28
429.47	1848.91
429.68	1879.63
429.88	1915.26
430.09	1932.46
430.29	2023.80
430.49	2005.37
430.70	2041.01
430.90	1980.39
431.11	2058.62
431.31	2087.29
431.52	2149.14
431.72	2190.92
431.92	2225.73
432.13	2228.60
432.33	2346.15
432.54	2239.66
432.74	2210.17
432.94	2301.92
433.15	2333.05
433.35	2286.35
433.56	2441.18
433.76	2465.34
433.97	2480.09
434.17	2537.84
434.37	2676.70
434.58	2607.06
434.78	2641.47
434.99	2690.21
435.19	2755.34
435.39	2815.96
435.60	2908.12
435.80	2926.14
436.01	3031.40
436.21	3081.37
436.41	3200.16
436.62	3123.15
436.82	3130.53
437.03	3185.41
437.23	3336.14
437.43	3329.59
437.64	3329.18
437.84	3489.74
438.05	3458.61
438.25	3536.84
438.45	3549.13
438.66	3780.14
438.86	3804.72
439.06	3689.62
439.27	3787.10
439.47	3812.50
439.68	3954.22
439.88	4115.19
440.08	3950.12
440.29	4144.68
440.49	4251.58
440.69	4412.14
440.90	4500.21
441.10	4494.06
441.31	4528.06
441.51	4632.10
441.71	4740.23
441.92	4911.03
442.12	4753.75
442.32	5192.01
442.53	5239.93
442.73	5301.37
442.94	5518.05
443.14	5493.88
443.34	5444.73
443.55	5594.64
443.75	5445.55
443.95	5665.91
444.16	5926.82
444.36	6096.80
444.56	6296.68
444.77	6168.07
444.97	6313.89
445.17	6554.73
445.38	6894.69
445.58	6680.88
445.78	6737.82
445.99	6766.90
446.19	6724.71
446.39	7489.01
446.60	7587.31
446.80	7434.13
447.00	7796.21
447.21	7515.64
447.41	7702.82
447.61	7839.21
447.82	8507.67
448.02	8605.97
448.22	8762.85
448.43	8888.18
448.63	9154.42
448.83	9266.65
449.04	9259.28
449.24	9020.89
449.44	9895.78
449.65	10191.10
449.85	10663.77
450.05	10157.92
450.26	9914.22
450.46	10026.04
450.66	10200.52
450.87	10446.28
451.07	10950.90
451.27	11548.50
451.47	11841.76
451.68	12168.62
451.88	12740.82
452.08	12983.71
452.29	13800.03
452.49	13487.92
452.69	14214.95
452.90	14279.67
453.10	14751.52
453.30	15007.92
453.51	14419.75
453.71	14448.01
453.91	16613.53
454.11	15760.76
454.32	16813.00
454.52	16243.26
454.72	16251.45
454.93	16194.52
455.13	17406.51
455.33	17795.62
455.53	17821.01
455.74	18299.01
455.94	19286.95
456.14	19741.60
456.35	21055.17
456.55	20636.15
456.75	20356.81
456.95	19646.98
457.16	21547.50
457.36	23391.08
457.56	24811.14
457.76	24496.16
457.97	26249.23
458.17	26018.62
458.37	26628.51
458.57	27164.67
458.78	25734.37
458.98	24671.47
459.18	26080.06
459.39	27995.73
459.59	29425.21
459.79	27819.20
459.99	29577.58
460.20	30985.77
460.40	29142.60
460.60	31259.38
460.80	34272.76
461.01	33432.27
461.21	32798.63
461.41	34921.96
461.61	35340.57
461.82	34230.16
462.02	34936.30
462.22	35991.00
462.42	37046.53
462.63	38385.49
462.83	38728.32
463.03	38299.88
463.23	38641.89
463.43	38996.60
463.64	44039.52
463.84	42182.83
464.04	41690.91
464.24	43401.78
464.45	42655.50
464.65	43994.46
464.85	43346.90
465.05	46791.17
465.26	48047.39
465.46	46512.24
465.66	47651.32
465.86	48482.38
466.06	48762.55
466.27	47469.05
466.47	47942.13
466.67	49091.86
466.87	50810.51
467.08	49447.80
467.28	51160.31
467.48	52661.88
467.68	51720.22
467.88	54315.82
468.09	55771.10
468.29	54937.58
468.49	55044.48
468.69	55863.67
468.89	57137.10
469.10	56178.24
469.30	55647.41
469.50	55525.76
469.70	58163.13
469.90	56950.73
470.11	55080.94
470.31	55335.71
470.51	59874.00
470.71	59148.20
470.91	58120.53
471.11	58847.15
471.32	59919.88
471.52	60188.57
471.72	58861.49
471.92	56564.90
472.12	57823.99
472.33	58737.79
472.53	58758.68
472.73	60183.66
472.93	60554.75
473.13	59137.15
473.33	60143.93
473.54	60575.64
473.74	60589.97
473.94	60796.00
474.14	60278.68
474.34	59144.52
474.55	59963.30
474.75	62594.94
474.95	60621.92
475.15	60275.00
475.35	60647.73
475.55	60870.14
475.75	60872.59
475.96	61123.68
476.16	60630.52
476.36	59827.31
476.56	60709.99
476.76	59887.52
476.96	59346.45
477.17	60642.81
477.37	58356.87
477.57	58162.72
477.77	57988.64
477.97	59453.76
478.17	59312.86
478.37	59260.02
478.58	58864.77
478.78	61700.38
478.98	59436.56
479.18	59033.52
479.38	59765.87
479.58	58236.86
479.78	58046.40
479.99	57369.34
480.19	57427.91
480.39	57633.53
480.59	57540.14
480.79	57819.48
480.99	57549.56
481.19	56392.46
481.39	55150.16
481.60	57500.00
481.80	55811.65
482.00	57461.91
482.20	56627.16
482.40	56539.91
482.60	57176.01
482.80	57091.22
483.00	56583.33
483.20	56194.21
483.41	56369.93
483.61	57084.67
483.81	56954.01
484.01	57172.73
484.21	56803.69
484.41	55666.66
484.61	55847.29
484.81	55915.69
485.01	55716.22
485.22	55754.31
485.42	56344.54
485.62	55841.96
485.82	54577.96
486.02	55164.91
486.22	54186.80
486.42	54557.48
486.62	54009.85
486.82	54884.33
487.02	54907.68
487.22	54704.93
487.43	54250.28
487.63	53972.58
487.83	53522.02
488.03	53335.25
488.23	53368.02
488.43	53090.72
488.63	53490.08
488.83	53266.03
489.03	51998.34
489.23	51808.28
489.43	52037.66
489.63	51279.09
489.83	50463.59
490.04	50950.19
490.24	50048.26
490.44	49565.76
490.64	50117.89
490.84	50178.10
491.04	49380.62
491.24	49570.67
491.44	48790.40
491.64	48394.73
491.84	47879.46
492.04	48143.65
492.24	47427.68
492.44	47638.21
492.64	47839.32
492.84	47457.17
493.04	46331.20
493.24	45795.86
493.45	45871.63
493.65	45627.11
493.85	44849.29
494.05	44893.93
494.25	43907.22
494.45	43758.13
494.65	43389.49
494.85	43398.92
495.05	42917.23
495.25	42643.21
495.45	42676.39
495.65	42237.72
495.85	42281.95
496.05	41331.29
496.25	41683.95
496.45	40532.58
496.65	40521.93
496.85	40378.16
497.05	40538.31
497.25	40188.93
497.45	40079.16
497.65	39469.27
497.85	39008.07
498.05	38940.90
498.25	38843.82
498.45	39133.41
498.65	38575.95
498.85	38495.26
499.05	37780.11
499.25	38072.56
499.45	38294.97
499.65	37628.56
499.85	37681.81
500.05	37212.82
500.25	37433.18
500.45	37279.58
500.65	37200.53
500.85	36825.75
501.05	36437.05
501.25	36537.81
501.45	36344.89
501.65	36111.01
501.85	36477.60
502.05	36184.33
502.25	36217.92
502.45	35736.65
502.65	35642.85
502.85	35533.90
503.05	35492.12
503.25	35501.95
503.45	35169.77
503.65	35259.47
503.85	35039.52
504.05	34754.03
504.25	35069.83
504.45	34748.30
504.65	34660.23
504.85	34201.08
505.05	34701.60
505.25	35055.49
505.45	34425.13
505.65	34108.51
505.85	34119.98
506.05	34154.79
506.25	34087.62
506.45	33877.91
506.65	33957.78
506.85	33996.28
507.05	33829.99
507.25	33899.21
507.45	33781.24
507.65	34049.53
507.85	34010.62
508.04	33585.46
508.24	33372.47
508.44	33793.53
508.64	33474.87
508.84	33684.17
509.04	33990.14
509.24	33878.32
509.44	34023.31
509.64	33953.27
509.84	33839.41
510.04	34200.26
510.24	34196.57
510.44	34266.61
510.64	34156.43
510.84	34464.45
511.04	34557.02
511.24	34607.80
511.43	34413.66
511.63	34474.28
511.83	34483.70
512.03	34739.28
512.23	34509.91
512.43	34441.10
512.63	34833.90
512.83	35317.63
513.03	34857.25
513.23	35479.83
513.43	35620.32
513.63	35476.55
513.83	35456.07
514.02	35132.08
514.22	35894.75
514.42	35829.62
514.62	36300.66
514.82	36077.02
515.02	36398.96
515.22	36636.93
515.42	36627.51
515.62	36780.70
515.82	37145.65
516.02	37127.63
516.21	37316.86
516.41	37343.89
516.61	37834.17
516.81	37893.57
517.01	37901.35
517.21	38257.29
517.41	38603.80
517.61	38348.62
517.81	38660.73
518.00	39356.63
518.20	39652.36
518.40	39544.23
518.60	39771.14
518.80	39923.51
519.00	40573.54
519.20	40964.29
519.40	40995.01
519.60	41451.30
519.79	41192.02
519.99	41169.50
520.19	41581.96
520.39	41747.02
520.59	42052.58
520.79	42424.49
520.99	42734.96
521.18	43113.43
521.38	43144.15
521.58	43484.93
521.78	43576.27
521.98	43913.77
522.18	44504.41
522.38	45010.26
522.58	45101.60
522.77	45131.91
522.97	45836.41
523.17	45663.15
523.37	45797.91
523.57	46236.58
523.77	46231.26
523.96	46404.92
524.16	46838.68
524.36	46531.08
524.56	47108.20
524.76	46778.47
524.96	47298.66
525.16	47365.42
525.35	47513.28
525.55	47920.42
525.75	48161.67
525.95	47839.32
526.15	48376.30
526.35	48629.43
526.54	48723.63
526.74	48325.10
526.94	49233.17
527.14	49302.39
527.34	49632.52
527.54	50057.68
527.73	50371.02
527.93	50339.89
528.13	50714.26
528.33	50887.93
528.53	50966.98
528.72	51444.57
528.92	51792.31
529.12	51563.35
529.32	52455.44
529.52	52479.61
529.72	52463.63
529.91	52587.33
530.11	52696.28
530.31	53192.71
530.51	53352.04
530.71	53045.67
530.90	53489.26
531.10	53181.65
531.30	54280.18
531.50	54160.99
531.70	54467.78
531.89	54878.19
532.09	54718.45
532.29	55283.28
532.49	55162.86
532.69	54643.90
532.88	54675.03
533.08	55291.47
533.28	54964.61
533.48	55420.49
533.67	55874.73
533.87	55784.62
534.07	55182.52
534.27	55493.81
534.47	55262.80
534.66	55588.83
534.86	56804.51
535.06	56192.58
535.26	56892.57
535.45	56755.77
535.65	56873.32
535.85	56601.35
536.05	57316.09
536.24	56867.18
536.44	56735.29
536.64	57254.24
536.84	57166.59
537.04	57606.08
537.23	57743.30
537.43	57369.75
537.63	57216.97
537.83	57443.48
538.02	58279.05
538.22	58315.91
538.42	57626.97
538.62	58022.23
538.81	58187.30
539.01	58193.85
539.21	57900.58
539.41	57867.00
539.60	58271.26
539.80	57837.50
540.00	58068.93
540.20	57477.88
540.39	58818.48
540.59	58517.02
540.79	58488.35
540.98	58455.99
541.18	58685.36
541.38	58837.32
541.58	59161.72
541.77	58415.85
541.97	58220.07
542.17	58921.29
542.37	59065.06
542.56	58360.15
542.76	59020.00
542.96	58877.87
543.15	58865.99
543.35	59042.12
543.55	58977.81
543.75	59282.55
543.94	59367.75
544.14	58965.53
544.34	59120.76
544.53	59299.34
544.73	59031.47
544.93	58996.65
545.13	59001.16
545.32	59153.94
545.52	58984.78
545.72	58985.19
545.91	58713.63
546.11	59201.86
546.31	59545.51
546.50	59611.46
546.70	58681.27
546.90	59102.33
547.10	58800.05
547.29	59558.62
547.49	59258.39
547.69	59447.62
547.88	58644.40
548.08	58846.74
548.28	58686.18
548.47	58958.56
548.67	58923.34
548.87	59423.45
549.06	58793.91
549.26	58770.15
549.46	58596.07
549.65	58916.37
549.85	59198.58
550.05	58307.72
550.24	58566.58
550.44	58700.93
550.64	58432.23
550.83	58789.81
551.03	59078.98
551.23	58548.56
551.42	58850.84
551.62	58501.05
551.82	58440.43
552.01	58097.60
552.21	58161.49
552.41	57776.07
552.60	57821.12
552.80	58011.58
553.00	57450.44
553.19	57372.21
553.39	57728.96
553.59	57377.12
553.78	57484.84
553.98	57739.20
554.18	57182.56
554.37	57378.76
554.57	57654.42
554.76	57624.93
554.96	57635.98
555.16	57726.10
555.35	57732.65
555.55	57532.77
555.75	58008.71
555.94	57495.90
556.14	57519.66
556.34	57676.53
556.53	57465.59
556.73	57725.28
556.92	57252.20
557.12	57088.36
557.32	58066.88
557.51	57260.80
557.71	57801.87
557.91	57905.50
558.10	57882.56
558.30	57695.79
558.49	57462.73
558.69	57034.70
558.89	56981.04
559.08	56704.98
559.28	56620.60
559.47	56412.53
559.67	56697.61
559.87	57109.66
560.06	56608.31
560.26	56633.71
560.45	56548.92
560.65	56836.46
560.85	56167.59
561.04	56373.62
561.24	56295.38
561.43	56544.01
561.63	56678.76
561.83	56324.47
562.02	56231.08
562.22	56354.37
562.41	56778.30
562.61	55835.00
562.81	56424.00
563.00	56710.71
563.20	56522.30
563.39	56393.28
563.59	56281.05
563.78	55792.40
563.98	56481.34
564.18	56303.58
564.37	56450.62
564.57	55770.28
564.76	55929.62
564.96	56336.75
565.15	56165.95
565.35	56693.10
565.55	56120.90
565.74	55797.73
565.94	56117.21
566.13	55727.69
566.33	56428.09
566.52	55798.96
566.72	55735.47
566.91	55645.36
567.11	56293.34
567.31	55926.75
567.50	55653.14
567.70	55710.48
567.89	55771.51
568.09	55552.38
568.28	55750.62
568.48	55653.14
568.67	54978.13
568.87	55798.96
569.06	55392.64
569.26	55402.06
569.46	55213.65
569.65	55726.87
569.85	55341.44
570.04	54698.79
570.24	54937.99
570.43	55298.02
570.63	54831.50
570.82	54871.64
571.02	55197.26
571.21	54942.09
571.41	54858.94
571.60	55107.15
571.80	54996.97
571.99	54727.46
572.19	54943.72
572.38	54889.25
572.58	54375.62
572.77	54615.23
572.97	54772.11
573.16	54269.53
573.36	54179.42
573.55	54288.78
573.75	54351.04
573.94	54752.03
574.14	54005.35
574.33	54645.54
574.53	54252.74
574.72	53995.92
574.92	54281.82
575.11	53637.94
575.31	53970.53
575.50	54581.64
575.70	54142.15
575.89	53874.28
576.09	53748.12
576.28	54345.31
576.48	53956.19
576.67	54221.20
576.87	53944.73
577.06	53681.36
577.26	53805.05
577.45	53814.88
577.65	53391.77
577.84	53685.04
578.04	53905.40
578.23	53558.89
578.43	53588.38
578.62	53260.70
578.82	53645.31
579.01	53288.97
579.21	53793.18
579.40	53472.87
579.59	53453.21
579.79	53062.05
579.98	52769.60
580.18	52882.24
580.37	53086.63
580.57	52797.04
580.76	52828.99
580.96	52376.39
581.15	51994.65
581.35	51453.58
581.54	52065.10
581.74	51997.93
581.93	52152.75
582.12	51935.26
582.32	52177.33
582.51	52113.43
582.71	52369.84
582.90	52079.03
583.10	52262.11
583.29	52046.67
583.48	51665.34
583.68	51716.54
583.87	51501.50
584.07	52306.35
584.26	51786.58
584.46	51607.99
584.65	51539.18
584.84	51518.29
585.04	51640.76
585.23	51380.67
585.43	51580.55
585.62	51627.24
585.82	51053.40
586.01	51461.36
586.20	51027.60
586.40	51134.09
586.59	51329.47
586.79	51199.22
586.98	50555.34
587.18	50601.21
587.37	50927.66
587.56	50501.68
587.76	50420.17
587.95	50147.38
588.15	50811.74
588.34	50346.44
588.53	50239.54
588.73	49888.52
588.92	49788.99
589.12	49751.30
589.31	50142.06
589.50	49897.12
589.70	49894.66
589.89	49695.60
590.08	49934.80
590.28	49252.83
590.47	49882.78
590.67	48876.41
590.86	49200.40
591.05	49190.98
591.25	48733.87
591.44	48742.89
591.64	48711.35
591.83	48611.41
592.02	49052.54
592.22	48775.24
592.41	48572.90
592.60	48637.62
592.80	48033.06
592.99	48281.68
593.18	48581.10
593.38	48084.67
593.57	47994.15
593.77	47797.13
593.96	48061.73
594.15	47932.30
594.35	47749.62
594.54	47584.96
594.73	47219.61
594.93	47165.95
595.12	47111.06
595.31	46855.48
595.51	47365.83
595.70	46889.88
595.89	46707.61
596.09	46494.62
596.28	46502.41
596.47	46191.94
596.67	46637.57
596.86	46298.43
597.06	46444.24
597.25	46181.70
597.44	46068.24
597.64	45757.77
597.83	45314.18
598.02	45617.28
598.22	45566.08
598.41	45586.56
598.60	45192.53
598.79	45126.58
598.99	45464.91
599.18	45073.74
599.37	44945.54
599.57	44182.06
599.76	44186.15
599.95	44195.17
600.15	44924.65
600.34	44199.67
600.53	44140.69
600.73	43931.39
600.92	43637.71
601.11	43975.21
601.31	43584.05
601.50	43466.09
601.69	43409.16
601.88	43617.23
602.08	43156.44
602.27	43092.13
602.46	42788.62
602.66	42567.03
602.85	42209.05
603.04	42623.14
603.24	42310.22
603.43	42489.62
603.62	42010.80
603.81	42193.89
604.01	41316.95
604.20	41851.47
604.39	41688.86
604.59	41374.70
604.78	41291.15
604.97	40988.87
605.16	41154.34
605.36	40804.55
605.55	40536.26
605.74	40349.08
605.94	40222.93
606.13	40249.96
606.32	40100.46
606.51	40091.45
606.71	40254.46
606.90	40079.16
607.09	39634.34
607.28	39380.39
607.48	39658.51
607.67	39418.07
607.86	39176.00
608.05	39180.92
608.25	38781.57
608.44	38561.61
608.63	38205.27
608.82	38161.85
609.02	38103.69
609.21	38090.17
609.40	38145.47
609.59	37495.85
609.79	37167.36
609.98	37270.57
610.17	37133.36
610.36	36695.09
610.56	36559.93
610.75	36796.26
610.94	36592.70
611.13	36330.15
611.33	35983.22
611.52	35887.38
611.71	36096.27
611.90	35887.38
612.09	35654.32
612.29	35345.89
612.48	35470.41
612.67	35077.61
612.86	34895.75
613.06	35147.24
613.25	34662.28
613.44	34715.94
613.63	34875.68
613.82	34386.62
614.02	34888.38
614.21	34480.42
614.40	34146.19
614.59	34331.74
614.78	34060.59
614.98	34279.72
615.17	34223.61
615.36	33770.60
615.55	33844.73
615.74	34044.20
615.94	33560.06
616.13	33936.48
616.32	33567.44
616.51	33296.29
616.70	33659.19
616.90	33327.01
617.09	33428.99
617.28	33249.18
617.47	33104.19
617.66	33346.67
617.86	33462.99
618.05	33305.30
618.24	33641.57
618.43	33282.36
618.62	33555.15
618.81	33128.35
619.01	33206.58
619.20	32964.10
619.39	33050.53
619.58	33352.81
619.77	33190.61
619.96	33252.05
620.16	33604.30
620.35	33472.00
620.54	33529.34
620.73	33530.16
620.92	33579.72
621.11	33226.65
621.31	33759.13
621.50	33428.17
621.69	33557.20
621.88	33288.50
622.07	33254.92
622.26	33320.86
622.46	33159.48
622.65	33227.47
622.84	33261.88
623.03	33414.66
623.22	33390.90
623.41	33265.16
623.60	33168.08
623.80	32989.50
623.99	32909.22
624.18	33147.60
624.37	32959.19
624.56	33193.07
624.75	32886.28
624.94	32627.42
625.13	32786.34
625.33	32631.92
625.52	32730.64
625.71	32630.29
625.90	32570.90
626.09	32473.00
626.28	32150.24
626.47	32382.07
626.66	32311.21
626.86	32171.54
627.05	32076.52
627.24	31936.02
627.43	31765.63
627.62	31933.16
627.81	31563.29
628.00	31599.75
628.19	31730.82
628.38	31376.93
628.57	31082.84
628.77	31412.56
628.96	31388.81
629.15	30941.12
629.34	31077.93
629.53	30608.94
629.72	30532.35
629.91	30879.68
630.10	30718.71
630.29	30660.55
630.48	30591.74
630.68	30468.86
630.87	30502.86
631.06	29837.68
631.25	30093.67
631.44	30124.80
631.63	30007.66
631.82	29841.77
632.01	29699.23
632.20	29532.12
632.39	29555.47
632.58	29538.26
632.77	29172.91
632.96	28977.12
633.15	29297.42
633.35	29023.81
633.54	28908.72
633.73	28529.84
633.92	28818.61
634.11	28837.04
634.30	28467.99
634.49	28474.14
634.68	28239.85
634.87	28042.02
635.06	28102.64
635.25	27575.49
635.44	27661.50
635.63	27657.82
635.82	27564.02
636.01	27662.73
636.20	27605.39
636.39	27150.33
636.58	27193.75
636.77	27335.06
636.97	27037.28
637.16	26776.37
637.35	26828.80
637.54	26765.31
637.73	26728.04
637.92	26722.31
638.11	26643.66
638.30	26553.55
638.49	26479.42
638.68	26406.51
638.87	26118.16
639.06	26261.51
639.25	26034.60
639.44	26102.59
639.63	25821.20
639.82	25706.10
640.01	25633.61
640.20	25543.50
640.39	25251.45
640.58	25144.55
640.77	25165.44
640.96	25024.95
641.15	25170.36
641.34	24981.94
641.53	24874.63
641.72	24751.34
641.91	24310.62
642.10	24562.93
642.29	24709.97
642.48	24595.70
642.67	24167.67
642.86	24626.01
643.05	24214.36
643.24	24041.51
643.43	24005.88
643.62	23946.08
643.81	23833.44
644.00	23695.41
644.19	23704.83
644.38	23650.76
644.57	23314.08
644.76	23326.36
644.95	23154.74
645.14	23248.13
645.33	23083.07
645.52	22899.16
645.71	22886.46
645.90	22920.46
646.09	22818.88
646.28	22709.11
646.46	22423.21
646.65	22410.92
646.84	22477.28
647.03	22214.73
647.22	22180.32
647.41	21969.38
647.60	22086.93
647.79	22084.07
647.98	21857.97
648.17	21645.80
648.36	21789.57
648.55	21638.84
648.74	21525.79
648.93	21661.78
649.12	21341.47
649.31	21142.41
649.50	21073.60
649.69	20885.59
649.88	21145.28
650.06	20879.86
650.25	20944.17
650.44	20841.36
650.63	20854.06
650.82	20683.67
651.01	20519.42
651.20	20424.39
651.39	20434.22
651.58	20259.74
651.77	20292.09
651.96	20006.20
652.15	20078.70
652.34	20026.27
652.52	19883.73
652.71	19952.54
652.90	19780.51
653.09	19782.15
653.28	19458.57
653.47	19551.96
653.66	19405.73
653.85	19239.85
654.04	19376.65
654.23	19065.36
654.42	19146.87
654.60	19108.78
654.79	19002.28
654.98	18944.53
655.17	18807.32
655.36	18642.25
655.55	18683.62
655.74	18456.29
655.93	18392.81
656.12	18399.36
656.30	18564.84
656.49	18312.94
656.68	18056.53
656.87	18025.40
657.06	17943.07
657.25	17979.12
657.44	17897.20
657.63	18012.70
657.82	17708.79
658.00	17591.23
658.19	17474.09
658.38	17312.30
658.57	17400.77
658.76	17264.38
658.95	17315.58
659.14	17187.78
659.32	17225.06
659.51	17105.04
659.70	16861.34
659.89	16794.98
660.08	16783.92
660.27	16743.37
660.46	16719.62
660.64	16450.10
660.83	16459.12
661.02	16577.49
661.21	16432.49
661.40	16359.99
661.59	16283.81
661.78	16123.66
661.96	16078.19
662.15	15929.51
662.34	16105.64
662.53	15832.03
662.72	15732.91
662.91	15777.55
663.09	15552.27
663.28	15635.83
663.47	15496.98
663.66	15578.49
663.85	15454.79
664.03	15390.08
664.22	15322.49
664.41	15081.65
664.60	15046.43
664.79	15042.74
664.98	15106.23
665.16	14891.60
665.35	14950.58
665.54	14871.12
665.73	14737.59
665.92	14743.74
666.10	14583.18
666.29	14547.95
666.48	14508.22
666.67	14409.51
666.86	14531.16
667.04	14219.46
667.23	14172.76
667.42	14216.18
667.61	14130.57
667.80	14045.38
667.98	14125.66
668.17	13927.42
668.36	13805.77
668.55	13663.23
668.74	13769.31
668.92	13726.72
669.11	13492.43
669.30	13594.01
669.49	13451.06
669.68	13280.67
669.86	13387.57
670.05	13256.09
670.24	13156.56
670.43	13095.53
670.61	13210.22
670.80	13120.93
670.99	13113.14
671.18	12953.40
671.36	12900.16
671.55	12809.23
671.74	12744.92
671.93	12690.44
672.11	12710.92
672.30	12646.21
672.49	12451.24
672.68	12517.59
672.87	12507.76
673.05	12300.92
673.24	12368.91
673.43	12130.12
673.62	12222.69
673.80	12132.17
673.99	12173.95
674.18	11928.19
674.36	11904.02
674.55	11993.31
674.74	11742.64
674.93	11771.72
675.11	11756.16
675.30	11739.78
675.49	11575.53
675.68	11557.10
675.86	11629.19
676.05	11355.58
676.24	11418.65
676.43	11247.03
676.61	11139.31
676.80	11184.37
676.99	11279.39
677.17	11251.54
677.36	11024.22
677.55	11020.12
677.74	10946.39
677.92	11013.98
678.11	10839.49
678.30	10939.84
678.48	10780.92
678.67	10850.96
678.86	10703.91
679.04	10659.68
679.23	10547.45
679.42	10557.28
679.61	10467.17
679.79	10511.81
679.98	10386.48
680.17	10296.37
680.35	10242.71
680.54	10274.66
680.73	10075.60
680.91	10188.23
681.10	10158.74
681.29	10072.73
681.47	10037.91
681.66	9866.70
681.85	9906.43
682.04	9860.97
682.22	9761.44
682.41	9693.45
682.60	9867.93
682.78	9612.35
682.97	9641.02
683.16	9615.62
683.34	9591.87
683.53	9488.65
683.72	9451.38
683.90	9431.31
684.09	9476.36
684.28	9356.76
684.46	9304.33
684.65	9254.36
684.83	9197.02
685.02	9180.22
685.21	9068.82
685.39	9063.49
685.58	9112.64
685.77	9103.63
685.95	9020.07
686.14	8959.86
686.33	8846.41
686.51	8841.49
686.70	8894.33
686.89	8839.44
687.07	8666.18
687.26	8749.74
687.44	8676.42
687.63	8532.25
687.82	8467.94
688.00	8366.77
688.19	8396.26
688.38	8449.10
688.56	8432.72
688.75	8252.49
688.93	8353.66
689.12	8323.35
689.31	8390.94
689.49	8246.35
689.68	8175.49
689.87	8123.47
690.05	8045.65
690.24	8002.64
690.42	7946.12
690.61	8013.29
690.80	7956.36
690.98	8004.28
691.17	7960.86
691.35	7822.01
691.54	7833.07
691.73	7799.07
691.91	7833.48
692.10	7784.74
692.28	7717.16
692.47	7539.80
692.66	7577.07
692.84	7625.00
693.03	7550.45
693.21	7443.14
693.40	7427.57
693.59	7455.43
693.77	7440.27
693.96	7350.57
694.14	7435.36
694.33	7428.39
694.51	7331.32
694.70	7305.10
694.89	7196.56
695.07	7207.21
695.26	7088.02
695.44	7134.30
695.63	7165.43
695.81	7106.45
696.00	7075.32
696.18	6958.18
696.37	6964.32
696.56	6980.30
696.74	6999.55
696.93	6906.98
697.11	6806.22
697.30	6799.26
697.48	6796.80
697.67	6820.96
697.85	6635.83
698.04	6669.01
698.23	6678.84
698.41	6613.30
698.60	6624.36
698.78	6563.74
698.97	6606.34
699.15	6551.45
699.34	6508.44
699.52	6467.49
699.71	6472.40
699.89	6306.51
700.08	6418.74
700.26	6427.35
700.45	6320.03
700.63	6242.21
700.82	6343.38
701.01	6286.44
701.19	6281.53
701.38	6196.33
701.56	6209.03
701.75	6052.57
701.93	6172.58
702.12	6113.60
702.30	6040.69
702.49	6014.07
702.67	6030.45
702.86	6059.12
703.04	5952.63
703.23	5996.45
703.41	5944.84
703.60	5968.60
703.78	5867.02
703.97	5898.15
704.15	5855.96
704.34	5890.37
704.52	5799.03
704.71	5717.93
704.89	5680.25
705.08	5729.81
705.26	5725.71
705.45	5630.69
705.63	5647.07
705.81	5572.93
706.00	5624.13
706.18	5631.50
706.37	5564.33
706.55	5542.21
706.74	5484.05
706.92	5460.29
707.11	5505.35
707.29	5420.56
707.48	5434.08
707.66	5368.55
707.85	5390.66
708.03	5305.47
708.22	5386.57
708.40	5282.12
708.58	5322.26
708.77	5251.40
708.95	5325.13
709.14	5216.59
709.32	5270.24
709.51	5131.80
709.69	5173.58
709.88	5129.75
710.06	5091.66
710.25	5099.44
710.43	5036.77
710.61	5044.97
710.80	5039.64
710.98	5042.92
711.17	5019.57
711.35	4956.90
711.54	4952.40
711.72	4947.89
711.90	4935.20
712.09	4913.08
712.27	4833.21
712.46	4839.35
712.64	4806.17
712.83	4813.14
713.01	4828.70
713.19	4786.51
713.38	4759.48
713.56	4748.42
713.75	4716.88
713.93	4684.52
714.11	4689.03
714.30	4666.91
714.48	4646.02
714.67	4643.15
714.85	4665.27
715.03	4647.25
715.22	4625.13
715.40	4587.86
715.59	4571.48
715.77	4534.20
715.95	4567.79
716.14	4460.89
716.32	4534.61
716.51	4487.51
716.69	4456.38
716.87	4422.79
717.06	4417.06
717.24	4378.56
717.42	4387.57
717.61	4377.74
717.79	4338.42
717.98	4268.79
718.16	4327.36
718.34	4252.40
718.53	4277.80
718.71	4284.76
718.89	4232.33
719.08	4238.48
719.26	4187.28
719.45	4139.35
719.63	4222.09
719.81	4193.42
720.00	4131.57
720.18	4133.62
720.36	4118.87
720.55	4103.72
720.73	4048.83
720.91	4070.54
721.10	4101.67
721.28	4020.98
721.46	4061.12
721.65	3970.60
721.83	3966.51
722.01	4009.10
722.20	3920.63
722.38	3921.04
722.56	3910.80
722.75	3916.54
722.93	3849.77
723.11	3860.01
723.30	3859.19
723.48	3848.95
723.66	3790.38
723.85	3830.52
724.03	3839.53
724.21	3832.98
724.40	3790.79
724.58	3736.72
724.76	3777.68
724.95	3764.99
725.13	3804.31
725.31	3771.54
725.50	3738.36
725.68	3717.88
725.86	3583.95
726.05	3599.51
726.23	3596.23
726.41	3621.22
726.59	3614.26
726.78	3626.54
726.96	3556.09
727.14	3590.50
727.33	3615.89
727.51	3559.37
727.69	3583.95
727.87	3534.79
728.06	3524.96
728.24	3492.20
728.42	3450.83
728.61	3393.89
728.79	3428.30
728.97	3447.96
729.15	3434.44
729.34	3409.05
729.52	3425.02
729.70	3384.88
729.89	3386.52
730.07	3355.39
730.25	3320.58
730.43	3350.07
730.62	3310.75
730.80	3331.64
730.98	3345.15
731.16	3291.90
731.35	3230.06
731.53	3276.34
731.71	3233.33
731.89	3240.71
732.08	3185.00
732.26	3264.05
732.44	3138.72
732.62	3157.56
732.81	3156.33
732.99	3158.38
733.17	3165.75
733.35	3095.71
733.54	3175.99
733.72	3109.64
733.90	3083.42
734.08	3102.67
734.27	3069.09
734.45	3047.79
734.63	3055.98
734.81	3021.57
735.00	3078.10
735.18	3087.93
735.36	3056.39
735.54	2996.18
735.72	3030.17
735.91	3032.22
736.09	3010.10
736.27	3004.37
736.45	2992.90
736.63	2950.71
736.82	2921.22
737.00	2928.19
737.18	2930.64
737.36	2915.90
737.55	2899.51
737.73	2909.75
737.91	2873.30
738.09	2890.50
738.27	2834.80
738.46	2814.73
738.64	2837.26
738.82	2804.90
739.00	2793.43
739.18	2793.02
739.36	2802.44
739.55	2786.47
739.73	2770.49
739.91	2740.59
740.09	2703.73
740.27	2711.92
740.46	2728.71
740.64	2749.19
740.82	2724.21
741.00	2620.99
741.18	2688.16
741.36	2709.46
741.55	2661.95
741.73	2662.36
741.91	2639.01
742.09	2646.79
742.27	2664.00
742.45	2607.88
742.64	2651.71
742.82	2618.94
743.00	2596.82
743.18	2601.33
743.36	2579.62
743.54	2553.41
743.72	2542.35
743.91	2561.60
744.09	2604.20
744.27	2501.80
744.45	2551.77
744.63	2517.36
744.81	2541.12
744.99	2523.92
745.18	2485.01
745.36	2494.84
745.54	2499.75
745.72	2459.20
745.90	2455.92
746.08	2403.09
746.26	2401.45
746.45	2398.58
746.63	2428.07
746.81	2413.74
746.99	2382.61
747.17	2426.43
747.35	2354.34
747.53	2380.56
747.71	2415.37
747.89	2392.03
748.08	2352.30
748.26	2333.05
748.44	2329.77
748.62	2309.70
748.80	2330.18
748.98	2336.32
749.16	2324.85
749.34	2294.13
749.52	2322.40
749.70	2305.60
749.89	2271.61
750.07	2306.01
750.25	2280.62
750.43	2285.94
750.61	2239.66
750.79	2269.56
750.97	2296.18
751.15	2195.83
751.33	2210.99
751.51	2267.10
751.69	2241.71
751.88	2197.06
752.06	2206.07
752.24	2216.72
752.42	2195.83
752.60	2213.85
752.78	2171.26
752.96	2211.81
753.14	2195.83
753.32	2203.61
753.50	2173.71
753.68	2192.96
753.86	2183.95
754.04	2159.38
754.22	2175.35
754.40	2208.53
754.58	2170.85
754.76	2158.15
754.95	2124.56
755.13	2124.56
755.31	2149.14
755.49	2163.88
755.67	2124.15
755.85	2152.42
756.03	2168.39
756.21	2129.48
756.39	2172.89
756.57	2152.82
756.75	2133.98
756.93	2123.74
757.11	2170.03
757.29	2131.53
757.47	2124.15
757.65	2122.92
757.83	2133.57
758.01	2103.26
758.19	2149.55
758.37	2123.33
758.55	2137.67
758.73	2124.15
758.91	2140.54
759.09	2111.46
759.27	2107.36
759.45	2141.77
759.63	2109.00
759.81	2106.95
759.99	2131.94
760.17	2115.55
760.35	2109.00
760.53	2094.66
760.71	2117.60
760.89	2091.39
761.07	2088.93
761.25	2059.03
761.43	2088.11
761.61	2088.11
761.79	2054.93
761.97	2095.89
762.15	2100.40
762.33	2083.19
762.51	2093.02
762.69	2080.74
762.87	2124.15
763.05	2107.36
763.23	2071.32
763.41	2108.18
763.59	2034.04
763.77	2077.05
763.95	2067.22
764.13	2071.73
764.31	2090.57
764.49	2023.80
764.67	2050.02
764.85	2051.25
765.03	2053.70
765.21	2043.87
765.38	1997.18
765.56	2009.47
765.74	2039.78
765.92	2029.95
766.10	2016.02
766.28	1979.57
766.46	2025.85
766.64	1976.29
766.82	2034.04
767.00	1983.66
767.18	1981.61
767.36	2011.51
767.54	1968.10
767.72	2014.79
767.90	1978.34
768.08	1961.54
768.26	1968.10
768.43	1959.50
768.61	1945.57
768.79	1935.74
768.97	1959.09
769.15	1928.78
769.33	1964.82
769.51	1928.78
769.69	1908.71
769.87	1914.03
770.05	1879.22
770.23	1884.95
770.40	1918.54
770.58	1854.23
770.76	1913.62
770.94	1877.99
771.12	1837.85
771.30	1834.98
771.48	1866.52
771.66	1822.69
771.84	1815.32
772.02	1874.71
772.19	1784.19
772.37	1814.91
772.55	1815.73
772.73	1803.44
772.91	1817.78
773.09	1776.00
773.27	1804.26
773.45	1736.68
773.63	1741.59
773.80	1795.25
773.98	1767.40
774.16	1780.50
774.34	1765.76
774.52	1737.09
774.70	1771.08
774.88	1751.42
775.05	1769.44
775.23	1737.91
775.41	1691.62
775.59	1714.97
775.77	1716.20
775.95	1665.82
776.13	1714.56
776.30	1647.39
776.48	1700.63
776.66	1670.32
776.84	1656.40
777.02	1628.54
777.20	1673.60
777.38	1674.42
777.55	1681.38
777.73	1636.74
777.91	1656.81
778.09	1633.87
778.27	1649.43
778.45	1599.46
778.62	1640.01
778.80	1595.37
778.98	1610.52
779.16	1620.76
779.34	1637.97
779.51	1588.40
779.69	1622.81
779.87	1579.39
780.05	1629.36
780.23	1576.94
780.41	1557.69
780.58	1540.07
780.76	1570.79
780.94	1558.50
781.12	1578.98
781.30	1560.96
781.47	1588.40
781.65	1569.97
781.83	1568.74
782.01	1544.99
782.19	1513.45
782.36	1533.52
782.54	1517.54
782.72	1532.29
782.90	1558.09
783.08	1544.99
783.25	1495.02
783.43	1520.00
783.61	1522.87
783.79	1519.18
783.96	1492.56
784.14	1506.08
784.32	1520.00
784.50	1492.15
784.68	1497.88
784.85	1496.25
785.03	1482.73
785.21	1508.94
785.39	1498.70
785.56	1470.85
785.74	1487.23
785.92	1482.32
786.10	1469.21
786.27	1448.32
786.45	1464.71
786.63	1485.19
786.81	1478.22
786.98	1474.95
787.16	1465.94
787.34	1439.72
787.52	1450.37
787.69	1455.70
787.87	1436.85
788.05	1454.06
788.23	1435.63
788.40	1447.50
788.58	1422.11
788.76	1434.81
788.94	1420.88
789.11	1404.09
789.29	1430.30
789.47	1395.08
789.64	1413.51
789.82	1375.83
790.00	1405.73
790.18	1400.40
790.35	1419.65
790.53	1389.34
790.71	1374.60
790.89	1401.22
791.06	1397.94
791.24	1370.50
791.42	1350.02
791.59	1410.23
791.77	1390.16
791.95	1368.45
792.12	1390.98
792.30	1375.01
792.48	1377.05
792.66	1373.78
792.83	1397.53
793.01	1365.59
793.19	1387.70
793.36	1341.83
793.54	1372.55
793.72	1405.32
793.89	1362.31
794.07	1365.59
794.25	1366.00
794.42	1345.11
794.60	1356.98
794.78	1349.61
794.95	1328.31
795.13	1333.23
795.31	1347.15
795.48	1311.52
795.66	1343.47
795.84	1339.37
796.01	1378.28
796.19	1325.45
796.37	1316.02
796.54	1351.25
796.72	1332.82
796.90	1302.10
797.07	1327.08
797.25	1336.91
797.43	1327.90
797.60	1305.78
797.78	1320.12
797.96	1318.48
798.13	1344.70
798.31	1308.65
798.49	1325.45
798.66	1292.68
798.84	1289.40
799.01	1305.38
799.19	1293.09
799.37	1278.34
799.54	1291.86
799.72	1289.81
799.90	1294.73
800.07	1330.36
800.25	1274.25
800.43	1292.68
800.60	1305.78
800.78	1286.53
800.95	1290.63
801.13	1270.97
801.31	1265.24
801.48	1297.18
801.66	1283.67
801.83	1278.34
802.01	1268.92
802.19	1313.98
802.36	1289.40
802.54	1263.60
802.71	1239.43
802.89	1252.54
803.07	1242.71
803.24	1261.55
803.42	1247.21
803.59	1279.16
803.77	1271.38
803.95	1274.66
804.12	1262.37
804.30	1255.40
804.47	1264.83
804.65	1219.77
804.82	1284.49
805.00	1246.80
805.18	1240.25
805.35	1286.94
805.53	1259.09
805.70	1239.84
805.88	1258.27
806.05	1212.40
806.23	1239.43
806.41	1249.26
806.58	1232.88
806.76	1249.26
806.93	1253.36
807.11	1200.93
807.28	1255.00
807.46	1247.62
807.64	1206.66
807.81	1238.20
807.99	1214.86
808.16	1219.36
808.34	1243.53
808.51	1230.01
808.69	1255.00
808.86	1209.12
809.04	1251.72
809.21	1210.76
809.39	1237.79
809.56	1216.49
809.74	1214.86
809.92	1207.07
810.09	1255.40
810.27	1239.02
810.44	1240.66
810.62	1198.06
810.79	1217.31
810.97	1172.67
811.14	1225.50
811.32	1223.87
811.49	1217.72
811.67	1214.45
811.84	1203.39
812.02	1192.33
812.19	1195.60
812.37	1210.35
812.54	1228.78
812.72	1224.28
812.89	1227.55
813.07	1191.51
813.24	1181.68
813.42	1192.74
813.59	1182.91
813.77	1196.42
813.94	1202.57
814.12	1184.14
814.29	1155.05
814.47	1191.51
814.64	1207.07
814.82	1193.97
814.99	1216.90
815.17	1206.66
815.34	1176.35
815.52	1199.29
815.69	1200.11
815.86	1179.22
816.04	1167.34
816.21	1191.92
816.39	1170.21
816.56	1167.34
816.74	1175.53
816.91	1186.18
817.09	1213.22
817.26	1162.43
817.44	1189.05
817.61	1177.17
817.79	1229.19
817.96	1140.72
818.13	1191.10
818.31	1184.95
818.48	1181.27
818.66	1163.66
818.83	1180.86
819.01	1165.70
819.18	1196.42
819.36	1158.74
819.53	1166.93
819.70	1160.79
819.88	1166.11
820.05	1140.72
820.23	1175.94
820.40	1189.87
820.58	1156.69
820.75	1149.73
820.92	1165.70
821.10	1164.07
821.27	1153.83
821.45	1150.55
821.62	1175.12
821.79	1184.55
821.97	1166.93
822.14	1159.56
822.32	1170.21
822.49	1185.77
822.66	1163.25
822.84	1148.50
823.01	1164.07
823.19	1150.55
823.36	1193.97
823.53	1189.05
823.71	1184.95
823.88	1143.59
824.06	1142.36
824.23	1177.17
824.40	1146.86
824.58	1139.49
824.75	1123.52
824.93	1126.38
825.10	1147.68
825.27	1152.19
825.45	1174.71
825.62	1146.45
825.79	1171.85
825.97	1121.06
826.14	1138.26
826.32	1165.70
826.49	1165.70
826.66	1156.28
826.84	1112.46
827.01	1139.08
827.18	1134.17
827.36	1146.86
827.53	1141.95
827.70	1140.31
827.88	1146.45
828.05	1154.64
828.22	1143.59
828.40	1125.15
828.57	1138.67
828.74	1168.57
828.92	1182.50
829.09	1128.84
829.27	1166.11
829.44	1111.23
829.61	1113.69
829.79	1167.34
829.96	1131.71
830.13	1127.20
830.30	1091.57
830.48	1153.83
830.65	1144.00
830.82	1139.49
831.00	1159.15
831.17	1116.55
831.34	1127.61
831.52	1143.59
831.69	1139.08
831.86	1144.00
832.04	1149.73
832.21	1123.11
832.38	1125.56
832.56	1141.54
832.73	1135.80
832.90	1169.39
833.07	1144.81
833.25	1095.66
833.42	1153.42
833.59	1131.30
833.77	1131.30
833.94	1125.15
834.11	1137.03
834.29	1160.79
834.46	1110.82
834.63	1099.76
834.80	1104.67
834.98	1122.29
835.15	1122.70
835.32	1125.15
835.49	1107.54
835.67	1105.49
835.84	1134.98
836.01	1126.79
836.19	1114.50
836.36	1134.98
836.53	1124.33
836.70	1141.54
836.88	1117.78
837.05	1101.40
837.22	1083.38
837.39	1095.25
837.57	1114.91
837.74	1140.31
837.91	1119.83
838.08	1115.73
838.26	1111.23
838.43	1096.07
838.60	1075.18
838.77	1114.50
838.95	1145.63
839.12	1120.65
839.29	1138.26
839.46	1092.39
839.64	1115.32
839.81	1121.47
839.98	1118.60
840.15	1119.01
840.32	1110.00
840.50	1075.18
840.67	1123.11
840.84	1102.22
841.01	1121.88
841.19	1095.25
841.36	1122.70
841.53	1098.94
841.70	1121.47
841.87	1092.39
842.05	1112.46
842.22	1083.38
842.39	1114.50
842.56	1101.40
842.73	1125.15
842.91	1089.93
843.08	1106.72
843.25	1080.10
843.42	1108.36
843.59	1103.04
843.77	1118.60
843.94	1060.85
844.11	1120.65
844.28	1104.67
844.45	1124.33
844.62	1100.58
844.80	1091.98
844.97	1093.21
845.14	1100.58
845.31	1124.33
845.48	1110.00
845.65	1122.70
845.83	1102.63
846.00	1107.54
846.17	1112.05
846.34	1091.16
846.51	1138.26
846.68	1099.76
846.86	1094.84
847.03	1111.23
847.20	1101.81
847.37	1097.71
847.54	1104.26
847.71	1100.99
847.89	1109.18
848.06	1104.67
848.23	1080.10
848.40	1100.17
848.57	1137.44
848.74	1101.81
848.91	1098.94
849.08	1114.91
849.26	1057.98
849.43	1094.84
849.60	1119.83
849.77	1103.45
849.94	1092.39
850.11	1096.07
850.28	1076.82
850.46	1068.63
850.63	1115.32
850.80	1061.67
850.97	1103.45
851.14	1105.08
851.31	1088.29
851.48	1106.72
851.65	1108.77
851.82	1105.08
852.00	1074.36
852.17	1092.80
852.34	1072.32
852.51	1062.08
852.68	1094.02
852.85	1103.04
853.02	1111.64
853.19	1103.45
853.36	1090.75
853.53	1110.41
853.70	1094.02
853.88	1070.68
854.05	1094.02
854.22	1071.50
854.39	1111.23
854.56	1076.82
854.73	1103.45
854.90	1054.29
855.07	1082.15
855.24	1078.87
855.41	1071.91
855.58	1069.45
855.75	1096.48
855.92	1077.64
856.09	1065.76
856.27	1087.06
856.44	1089.93
856.61	1055.11
856.78	1046.51
856.95	1060.85
857.12	1091.16
857.29	1065.35
857.46	1087.88
857.63	1076.41
857.80	1087.06
857.97	1085.83
858.14	1065.76
858.31	1076.41
858.48	1120.24
858.65	1070.68
858.82	1111.23
858.99	1057.98
859.16	1092.80
859.33	1062.08
859.50	1097.30
859.67	1084.60
859.84	1098.53
860.01	1069.04
860.18	1082.56
860.35	1087.47
860.52	1092.80
860.69	1082.15
860.86	1088.29
861.03	1096.07
861.20	1078.46
861.37	1094.43
861.54	1096.48
861.71	1064.94
861.88	1068.22
862.05	1090.75
862.22	1059.62
862.39	1061.26
862.56	1088.29
862.73	1075.59
862.90	1091.57
863.07	1122.70
863.24	1092.39
863.41	1089.52
863.58	1073.95
863.75	1079.28
863.92	1057.98
864.09	1061.67
864.26	1095.25
864.43	1058.80
864.60	1081.33
864.77	1056.34
864.94	1053.88
865.11	1072.32
865.28	1073.14
865.45	1083.79
865.62	1098.12
865.79	1059.62
865.96	1075.18
866.13	1088.29
866.30	1088.70
866.47	1072.32
866.64	1105.49
866.81	1092.39
866.98	1066.99
867.15	1069.86
867.31	1086.65
867.48	1062.90
867.65	1076.82
867.82	1051.02
867.99	1076.41
868.16	1069.45
868.33	1056.34
868.50	1121.88
868.67	1100.17
868.84	1097.71
869.01	1069.45
869.18	1079.28
869.35	1085.01
869.52	1096.89
869.68	1054.29
869.85	1059.21
870.02	1078.87
870.19	1024.39
870.36	1080.92
870.53	1028.90
870.70	1073.14
870.87	1062.49
871.04	1076.00
871.21	1021.12
871.38	1051.02
871.54	1076.41
871.71	1077.23
871.88	1060.03
872.05	1072.32
872.22	1060.44
872.39	1056.75
872.56	1060.85
872.73	1096.48
872.90	1068.22
873.06	1086.24
873.23	1060.85
873.40	1080.92
873.57	1077.64
873.74	1069.45
873.91	1094.02
874.08	1055.93
874.25	1057.16
874.41	1080.92
874.58	1093.21
874.75	1082.15
874.92	1053.48
875.09	1027.67
875.26	1076.00
875.43	1046.51
875.59	1065.35
875.76	1087.47
875.93	1050.20
876.10	1091.98
876.27	1059.62
876.44	1080.92
876.61	1025.21
876.77	1081.33
876.94	1076.00
877.11	1073.14
877.28	1055.11
877.45	1061.26
877.62	1080.92
877.78	1111.23
877.95	1049.38
878.12	1072.32
878.29	1051.84
878.46	1058.80
878.62	1069.45
878.79	1076.00
878.96	1070.27
879.13	1073.95
879.30	1096.07
879.47	1079.69
879.63	1067.81
879.80	1070.27
879.97	1068.63
880.14	1080.10
880.31	1044.87
880.47	1059.62
880.64	1041.19
880.81	1076.00
880.98	1064.53
881.15	1053.07
881.31	1074.36
881.48	1061.67
881.65	1073.55
881.82	1055.93
881.99	1105.90
882.15	1038.73
882.32	1091.16
882.49	1078.46
882.66	1078.87
882.82	1045.28
882.99	1059.62
883.16	1070.27
883.33	1069.86
883.49	1077.23
883.66	1091.16
883.83	1088.70
884.00	1078.05
884.17	1057.57
884.33	1043.24
884.50	1056.75
884.67	1066.17
884.84	1086.24
885.00	1052.66
885.17	1058.39
885.34	1105.90
885.51	1037.50
885.67	1074.36
885.84	1073.55
886.01	1039.96
886.18	1065.35
886.34	1049.79
886.51	1085.42
886.68	1081.33
886.84	1062.90
887.01	1054.70
887.18	1054.70
887.35	1055.93
887.51	1057.16
887.68	1043.24
887.85	1080.10
888.02	1057.98
888.18	1056.34
888.35	1078.05
888.52	1082.56
888.68	1043.24
>>>>>End Processed Spectral Data<<<<<
