# Supplementary material for: Design of a Novel Low Cost Point of Care Tampon (POCkeT) Colposcope for Use in Resource Limited Settings
Source: PLoS One. 2015 Sep 2;10(9):e0135869. doi: 10.1371/journal.pone.0135869 (PMC4557989; doi:10.1371/journal.pone.0135869)
Supplement: S1 File — A caption document for each sub-folder and file (S1 Detailed File Key) is found within the archive. Folder (S2) contains the set of raw images from quantitative imaging characterization between systems. Folder (S3) contains the CAD files for the custom circuit boards used in our POCkeT Colposcope. Folder (S4) contains the 3D CAD files for the probe handle and bill of materials. Folder (S5) contains the complete set of n = 5 replicate spectra files captured from each digital colposcope system. (ZIP) [file pone.0135869.s001.zip › S1 Supplementary Files/S5/S5 Spectra PC-5MP-W-A.txt]

SpectraSuite Data File
++++++++++++++++++++++++++++++++++++
Date: Wed May 28 13:59:27 EDT 2014
User: CTL11
Dark Spectrum Present: No
Reference Spectrum Present: No
Number of Sampled Component Spectra: 1
Spectrometers: USB4E01788
Integration Time (usec): 100000 (USB4E01788)
Spectra Averaged: 1 (USB4E01788)
Boxcar Smoothing: 0 (USB4E01788)
Correct for Electrical Dark: No (USB4E01788)
Strobe/Lamp Enabled: No (USB4E01788)
Correct for Detector Non-linearity: No (USB4E01788)
Correct for Stray Light: No (USB4E01788)
Number of Pixels in Processed Spectrum: 3648
>>>>>Begin Processed Spectral Data<<<<<
178.07	1011.70
178.29	1011.70
178.50	1011.70
178.72	968.69
178.94	956.40
179.15	1142.77
179.37	1107.95
179.59	1060.85
179.81	1175.53
180.02	1136.62
180.24	1107.95
180.46	1112.05
180.67	1101.81
180.89	1146.86
181.11	1146.86
181.32	1148.91
181.54	1183.73
181.76	1150.96
181.97	1163.25
182.19	1204.21
182.41	1267.69
182.62	1214.45
182.84	1243.12
183.06	1224.69
183.27	1124.33
183.49	1181.68
183.71	1175.53
183.92	1155.05
184.14	1296.36
184.35	1302.51
184.57	1320.94
184.79	1304.56
185.00	1271.79
185.22	1288.17
185.44	1292.27
185.65	1230.83
185.87	1243.12
186.09	1259.50
186.30	1294.32
186.52	1269.74
186.74	1226.73
186.95	1263.60
187.17	1314.80
187.39	1345.52
187.60	1327.08
187.82	1216.49
188.03	1241.07
188.25	1249.26
188.47	1310.70
188.68	1236.97
188.90	1275.88
189.12	1245.16
189.33	1265.64
189.55	1261.55
189.77	1271.79
189.98	1310.70
190.20	1189.87
190.41	1310.70
190.63	1279.98
190.85	1247.21
191.06	1284.08
191.28	1230.83
191.50	1290.22
191.71	1263.60
191.93	1204.21
192.14	1257.45
192.36	1224.69
192.58	1269.74
192.79	1263.60
193.01	1253.36
193.23	1329.13
193.44	1208.30
193.66	1265.64
193.87	1202.16
194.09	1249.26
194.31	1312.75
194.52	1294.32
194.74	1228.78
194.96	1298.41
195.17	1255.40
195.39	1204.21
195.60	1275.88
195.82	1234.93
196.04	1212.40
196.25	1376.24
196.47	1294.32
196.68	1241.07
196.90	1177.58
197.12	1232.88
197.33	1322.99
197.55	1290.22
197.76	1308.65
197.98	1351.66
198.20	1212.40
198.41	1251.31
198.63	1167.34
198.84	1290.22
199.06	1271.79
199.28	1249.26
199.49	1308.65
199.71	1357.80
199.92	1298.41
200.14	1316.84
200.36	1214.45
200.57	1347.56
200.79	1236.97
201.00	1320.94
201.22	1224.69
201.43	1308.65
201.65	1236.97
201.87	1165.29
202.08	1310.70
202.30	1251.31
202.51	1228.78
202.73	1208.30
202.95	1245.16
203.16	1159.15
203.38	1259.50
203.59	1312.75
203.81	1308.65
204.02	1273.84
204.24	1306.60
204.46	1269.74
204.67	1224.69
204.89	1230.83
205.10	1306.60
205.32	1265.64
205.53	1271.79
205.75	1232.88
205.96	1286.12
206.18	1236.97
206.40	1196.01
206.61	1247.21
206.83	1222.64
207.04	1359.85
207.26	1218.54
207.47	1230.83
207.69	1316.84
207.91	1232.88
208.12	1196.01
208.34	1204.21
208.55	1269.74
208.77	1255.40
208.98	1296.36
209.20	1228.78
209.41	1175.53
209.63	1247.21
209.85	1271.79
210.06	1275.88
210.28	1200.11
210.49	1341.42
210.71	1288.17
210.92	1286.12
211.14	1269.74
211.35	1232.88
211.57	1316.84
211.78	1263.60
212.00	1245.16
212.21	1212.40
212.43	1230.83
212.65	1245.16
212.86	1335.28
213.08	1304.56
213.29	1253.36
213.51	1206.25
213.72	1220.59
213.94	1257.45
214.15	1191.92
214.37	1308.65
214.58	1230.83
214.80	1243.12
215.01	1304.56
215.23	1251.31
215.44	1222.64
215.66	1284.08
215.87	1159.15
216.09	1288.17
216.31	1204.21
216.52	1198.06
216.74	1312.75
216.95	1243.12
217.17	1314.80
217.38	1204.21
217.60	1370.09
217.81	1234.93
218.03	1124.33
218.24	1177.58
218.46	1282.03
218.67	1355.76
218.89	1335.28
219.10	1320.94
219.32	1224.69
219.53	1333.23
219.75	1300.46
219.96	1378.28
220.18	1204.21
220.39	1279.98
220.61	1253.36
220.82	1300.46
221.04	1175.53
221.25	1279.98
221.47	1239.02
221.68	1216.49
221.90	1239.02
222.11	1228.78
222.33	1318.89
222.54	1286.12
222.76	1148.91
222.97	1320.94
223.19	1146.86
223.40	1294.32
223.62	1269.74
223.83	1275.88
224.05	1167.34
224.26	1288.17
224.48	1241.07
224.69	1210.35
224.91	1189.87
225.12	1275.88
225.34	1312.75
225.55	1308.65
225.77	1275.88
225.98	1290.22
226.19	1277.93
226.41	1306.60
226.62	1243.12
226.84	1228.78
227.05	1234.93
227.27	1306.60
227.48	1239.02
227.70	1224.69
227.91	1208.30
228.13	1302.51
228.34	1273.84
228.56	1310.70
228.77	1228.78
228.99	1279.98
229.20	1198.06
229.42	1290.22
229.63	1251.31
229.84	1290.22
230.06	1337.32
230.27	1333.23
230.49	1249.26
230.70	1228.78
230.92	1312.75
231.13	1277.93
231.35	1347.56
231.56	1245.16
231.78	1204.21
231.99	1294.32
232.20	1261.55
232.42	1286.12
232.63	1316.84
232.85	1269.74
233.06	1286.12
233.28	1202.16
233.49	1241.07
233.71	1316.84
233.92	1282.03
234.13	1296.36
234.35	1247.21
234.56	1310.70
234.78	1216.49
234.99	1241.07
235.21	1220.59
235.42	1239.02
235.64	1189.87
235.85	1255.40
236.06	1265.64
236.28	1343.47
236.49	1347.56
236.71	1183.73
236.92	1234.93
237.14	1247.21
237.35	1296.36
237.56	1261.55
237.78	1245.16
237.99	1337.32
238.21	1202.16
238.42	1290.22
238.64	1298.41
238.85	1265.64
239.06	1130.48
239.28	1275.88
239.49	1271.79
239.71	1333.23
239.92	1206.25
240.13	1273.84
240.35	1224.69
240.56	1294.32
240.78	1312.75
240.99	1255.40
241.21	1224.69
241.42	1294.32
241.63	1218.54
241.85	1312.75
242.06	1374.19
242.28	1214.45
242.49	1191.92
242.70	1204.21
242.92	1247.21
243.13	1257.45
243.35	1239.02
243.56	1286.12
243.77	1308.65
243.99	1279.98
244.20	1202.16
244.42	1243.12
244.63	1245.16
244.84	1300.46
245.06	1269.74
245.27	1204.21
245.49	1251.31
245.70	1374.19
245.91	1259.50
246.13	1210.35
246.34	1282.03
246.55	1257.45
246.77	1167.34
246.98	1222.64
247.20	1261.55
247.41	1279.98
247.62	1247.21
247.84	1284.08
248.05	1271.79
248.27	1329.13
248.48	1257.45
248.69	1329.13
248.91	1210.35
249.12	1255.40
249.33	1171.44
249.55	1273.84
249.76	1306.60
249.98	1296.36
250.19	1288.17
250.40	1325.04
250.62	1269.74
250.83	1208.30
251.04	1200.11
251.26	1343.47
251.47	1277.93
251.68	1312.75
251.90	1214.45
252.11	1196.01
252.33	1363.95
252.54	1302.51
252.75	1370.09
252.97	1187.82
253.18	1259.50
253.39	1196.01
253.61	1253.36
253.82	1251.31
254.03	1265.64
254.25	1290.22
254.46	1308.65
254.67	1296.36
254.89	1267.69
255.10	1302.51
255.31	1310.70
255.53	1228.78
255.74	1263.60
255.96	1239.02
256.17	1202.16
256.38	1355.76
256.60	1269.74
256.81	1353.71
257.02	1273.84
257.24	1339.37
257.45	1247.21
257.66	1271.79
257.88	1241.07
258.09	1306.60
258.30	1304.56
258.52	1292.27
258.73	1251.31
258.94	1275.88
259.16	1271.79
259.37	1363.95
259.58	1325.04
259.80	1269.74
260.01	1204.21
260.22	1245.16
260.43	1277.93
260.65	1292.27
260.86	1247.21
261.07	1261.55
261.29	1179.63
261.50	1288.17
261.71	1212.40
261.93	1239.02
262.14	1187.82
262.35	1263.60
262.57	1261.55
262.78	1161.20
262.99	1247.21
263.21	1286.12
263.42	1329.13
263.63	1273.84
263.85	1304.56
264.06	1288.17
264.27	1302.51
264.48	1284.08
264.70	1189.87
264.91	1302.51
265.12	1292.27
265.34	1359.85
265.55	1294.32
265.76	1259.50
265.98	1259.50
266.19	1279.98
266.40	1290.22
266.61	1253.36
266.83	1320.94
267.04	1198.06
267.25	1392.62
267.47	1308.65
267.68	1247.21
267.89	1267.69
268.10	1210.35
268.32	1333.23
268.53	1224.69
268.74	1241.07
268.96	1271.79
269.17	1263.60
269.38	1279.98
269.59	1325.04
269.81	1265.64
270.02	1284.08
270.23	1277.93
270.45	1331.18
270.66	1202.16
270.87	1259.50
271.08	1249.26
271.30	1191.92
271.51	1308.65
271.72	1271.79
271.93	1329.13
272.15	1275.88
272.36	1228.78
272.57	1241.07
272.79	1282.03
273.00	1257.45
273.21	1259.50
273.42	1196.01
273.64	1366.00
273.85	1249.26
274.06	1198.06
274.27	1388.52
274.49	1277.93
274.70	1294.32
274.91	1193.97
275.12	1236.97
275.34	1267.69
275.55	1253.36
275.76	1337.32
275.97	1218.54
276.19	1290.22
276.40	1255.40
276.61	1138.67
276.82	1226.73
277.04	1292.27
277.25	1224.69
277.46	1302.51
277.67	1277.93
277.89	1269.74
278.10	1337.32
278.31	1208.30
278.52	1337.32
278.74	1253.36
278.95	1259.50
279.16	1214.45
279.37	1187.82
279.58	1241.07
279.80	1224.69
280.01	1300.46
280.22	1296.36
280.43	1261.55
280.65	1255.40
280.86	1349.61
281.07	1196.01
281.28	1318.89
281.50	1357.80
281.71	1273.84
281.92	1226.73
282.13	1249.26
282.34	1265.64
282.56	1282.03
282.77	1226.73
282.98	1339.37
283.19	1275.88
283.40	1257.45
283.62	1312.75
283.83	1228.78
284.04	1296.36
284.25	1284.08
284.47	1265.64
284.68	1249.26
284.89	1239.02
285.10	1267.69
285.31	1202.16
285.53	1322.99
285.74	1189.87
285.95	1165.29
286.16	1275.88
286.37	1220.59
286.59	1298.41
286.80	1318.89
287.01	1275.88
287.22	1234.93
287.43	1298.41
287.65	1251.31
287.86	1286.12
288.07	1282.03
288.28	1300.46
288.49	1329.13
288.71	1230.83
288.92	1347.56
289.13	1226.73
289.34	1214.45
289.55	1302.51
289.76	1296.36
289.98	1267.69
290.19	1306.60
290.40	1308.65
290.61	1185.77
290.82	1263.60
291.04	1296.36
291.25	1265.64
291.46	1241.07
291.67	1228.78
291.88	1226.73
292.09	1306.60
292.31	1245.16
292.52	1343.47
292.73	1218.54
292.94	1341.42
293.15	1288.17
293.36	1316.84
293.58	1347.56
293.79	1339.37
294.00	1339.37
294.21	1288.17
294.42	1296.36
294.63	1181.68
294.85	1171.44
295.06	1243.12
295.27	1269.74
295.48	1320.94
295.69	1286.12
295.90	1302.51
296.12	1245.16
296.33	1296.36
296.54	1267.69
296.75	1222.64
296.96	1366.00
297.17	1265.64
297.38	1241.07
297.60	1339.37
297.81	1292.27
298.02	1314.80
298.23	1329.13
298.44	1322.99
298.65	1376.24
298.86	1224.69
299.08	1259.50
299.29	1388.52
299.50	1239.02
299.71	1226.73
299.92	1261.55
300.13	1263.60
300.34	1243.12
300.55	1253.36
300.77	1224.69
300.98	1226.73
301.19	1202.16
301.40	1329.13
301.61	1273.84
301.82	1232.88
302.03	1261.55
302.25	1288.17
302.46	1212.40
302.67	1306.60
302.88	1271.79
303.09	1331.18
303.30	1265.64
303.51	1255.40
303.72	1357.80
303.93	1296.36
304.15	1224.69
304.36	1310.70
304.57	1286.12
304.78	1265.64
304.99	1191.92
305.20	1236.97
305.41	1232.88
305.62	1380.33
305.83	1267.69
306.05	1253.36
306.26	1277.93
306.47	1322.99
306.68	1290.22
306.89	1222.64
307.10	1302.51
307.31	1284.08
307.52	1273.84
307.73	1331.18
307.94	1308.65
308.16	1263.60
308.37	1345.52
308.58	1245.16
308.79	1318.89
309.00	1193.97
309.21	1370.09
309.42	1265.64
309.63	1257.45
309.84	1181.68
310.05	1279.98
310.26	1228.78
310.48	1251.31
310.69	1277.93
310.90	1269.74
311.11	1337.32
311.32	1376.24
311.53	1359.85
311.74	1308.65
311.95	1208.30
312.16	1177.58
312.37	1302.51
312.58	1249.26
312.79	1236.97
313.00	1296.36
313.21	1292.27
313.43	1222.64
313.64	1310.70
313.85	1198.06
314.06	1294.32
314.27	1335.28
314.48	1310.70
314.69	1329.13
314.90	1261.55
315.11	1292.27
315.32	1302.51
315.53	1296.36
315.74	1355.76
315.95	1386.47
316.16	1300.46
316.37	1292.27
316.58	1331.18
316.79	1310.70
317.01	1251.31
317.22	1267.69
317.43	1320.94
317.64	1245.16
317.85	1384.43
318.06	1335.28
318.27	1269.74
318.48	1306.60
318.69	1294.32
318.90	1357.80
319.11	1261.55
319.32	1284.08
319.53	1308.65
319.74	1249.26
319.95	1232.88
320.16	1341.42
320.37	1351.66
320.58	1300.46
320.79	1353.71
321.00	1312.75
321.21	1282.03
321.42	1241.07
321.63	1226.73
321.84	1310.70
322.05	1366.00
322.26	1333.23
322.47	1247.21
322.68	1224.69
322.90	1222.64
323.11	1335.28
323.32	1331.18
323.53	1198.06
323.74	1251.31
323.95	1288.17
324.16	1327.08
324.37	1333.23
324.58	1316.84
324.79	1261.55
325.00	1296.36
325.21	1304.56
325.42	1343.47
325.63	1351.66
325.84	1279.98
326.05	1214.45
326.26	1253.36
326.47	1337.32
326.68	1259.50
326.89	1230.83
327.10	1292.27
327.31	1322.99
327.52	1255.40
327.73	1409.00
327.94	1337.32
328.15	1191.92
328.36	1253.36
328.57	1304.56
328.78	1292.27
328.99	1335.28
329.20	1284.08
329.41	1294.32
329.62	1286.12
329.83	1337.32
330.04	1239.02
330.25	1394.67
330.46	1363.95
330.67	1310.70
330.87	1255.40
331.08	1204.21
331.29	1357.80
331.50	1286.12
331.71	1277.93
331.92	1327.08
332.13	1208.30
332.34	1282.03
332.55	1306.60
332.76	1341.42
332.97	1292.27
333.18	1294.32
333.39	1294.32
333.60	1312.75
333.81	1302.51
334.02	1277.93
334.23	1351.66
334.44	1267.69
334.65	1339.37
334.86	1349.61
335.07	1277.93
335.28	1327.08
335.49	1243.12
335.70	1402.86
335.91	1363.95
336.12	1247.21
336.33	1413.10
336.54	1335.28
336.74	1339.37
336.95	1302.51
337.16	1255.40
337.37	1325.04
337.58	1318.89
337.79	1322.99
338.00	1257.45
338.21	1353.71
338.42	1325.04
338.63	1290.22
338.84	1322.99
339.05	1306.60
339.26	1353.71
339.47	1212.40
339.68	1318.89
339.89	1304.56
340.10	1343.47
340.30	1337.32
340.51	1255.40
340.72	1370.09
340.93	1388.52
341.14	1353.71
341.35	1335.28
341.56	1341.42
341.77	1261.55
341.98	1294.32
342.19	1249.26
342.40	1306.60
342.61	1335.28
342.82	1312.75
343.02	1265.64
343.23	1314.80
343.44	1339.37
343.65	1290.22
343.86	1277.93
344.07	1257.45
344.28	1339.37
344.49	1388.52
344.70	1312.75
344.91	1308.65
345.12	1396.71
345.32	1288.17
345.53	1374.19
345.74	1308.65
345.95	1318.89
346.16	1322.99
346.37	1413.10
346.58	1302.51
346.79	1347.56
347.00	1308.65
347.21	1376.24
347.41	1282.03
347.62	1316.84
347.83	1320.94
348.04	1224.69
348.25	1310.70
348.46	1304.56
348.67	1269.74
348.88	1329.13
349.09	1294.32
349.29	1374.19
349.50	1366.00
349.71	1355.76
349.92	1300.46
350.13	1372.14
350.34	1298.41
350.55	1400.81
350.76	1304.56
350.97	1316.84
351.17	1277.93
351.38	1275.88
351.59	1318.89
351.80	1277.93
352.01	1339.37
352.22	1255.40
352.43	1296.36
352.63	1318.89
352.84	1347.56
353.05	1320.94
353.26	1304.56
353.47	1300.46
353.68	1288.17
353.89	1286.12
354.10	1263.60
354.30	1261.55
354.51	1327.08
354.72	1259.50
354.93	1402.86
355.14	1224.69
355.35	1247.21
355.55	1257.45
355.76	1353.71
355.97	1380.33
356.18	1333.23
356.39	1318.89
356.60	1232.88
356.81	1200.11
357.01	1310.70
357.22	1239.02
357.43	1298.41
357.64	1314.80
357.85	1298.41
358.06	1380.33
358.26	1359.85
358.47	1396.71
358.68	1361.90
358.89	1279.98
359.10	1306.60
359.31	1406.95
359.51	1353.71
359.72	1320.94
359.93	1355.76
360.14	1286.12
360.35	1339.37
360.56	1388.52
360.76	1269.74
360.97	1357.80
361.18	1339.37
361.39	1320.94
361.60	1411.05
361.81	1468.39
362.01	1329.13
362.22	1308.65
362.43	1327.08
362.64	1308.65
362.85	1372.14
363.05	1368.04
363.26	1392.62
363.47	1279.98
363.68	1378.28
363.89	1298.41
364.09	1341.42
364.30	1417.19
364.51	1222.64
364.72	1382.38
364.93	1409.00
365.13	1368.04
365.34	1351.66
365.55	1429.48
365.76	1302.51
365.97	1337.32
366.17	1353.71
366.38	1380.33
366.59	1228.78
366.80	1316.84
367.01	1376.24
367.21	1366.00
367.42	1427.43
367.63	1359.85
367.84	1388.52
368.05	1261.55
368.25	1322.99
368.46	1507.30
368.67	1347.56
368.88	1277.93
369.08	1443.82
369.29	1351.66
369.50	1325.04
369.71	1306.60
369.92	1327.08
370.12	1355.76
370.33	1413.10
370.54	1308.65
370.75	1429.48
370.95	1296.36
371.16	1353.71
371.37	1312.75
371.58	1286.12
371.78	1335.28
371.99	1366.00
372.20	1357.80
372.41	1335.28
372.61	1304.56
372.82	1265.64
373.03	1343.47
373.24	1417.19
373.45	1331.18
373.65	1316.84
373.86	1349.61
374.07	1290.22
374.28	1341.42
374.48	1374.19
374.69	1351.66
374.90	1427.43
375.11	1390.57
375.31	1327.08
375.52	1386.47
375.73	1437.67
375.93	1406.95
376.14	1347.56
376.35	1398.76
376.56	1384.43
376.76	1310.70
376.97	1343.47
377.18	1357.80
377.39	1245.16
377.59	1447.91
377.80	1296.36
378.01	1359.85
378.22	1372.14
378.42	1523.69
378.63	1378.28
378.84	1368.04
379.04	1400.81
379.25	1437.67
379.46	1243.12
379.67	1466.35
379.87	1429.48
380.08	1306.60
380.29	1355.76
380.50	1343.47
380.70	1306.60
380.91	1349.61
381.12	1343.47
381.32	1351.66
381.53	1329.13
381.74	1302.51
381.95	1382.38
382.15	1333.23
382.36	1290.22
382.57	1431.53
382.77	1421.29
382.98	1347.56
383.19	1269.74
383.39	1378.28
383.60	1335.28
383.81	1359.85
384.02	1454.06
384.22	1337.32
384.43	1277.93
384.64	1417.19
384.84	1345.52
385.05	1329.13
385.26	1382.38
385.46	1392.62
385.67	1429.48
385.88	1382.38
386.08	1363.95
386.29	1396.71
386.50	1396.71
386.70	1392.62
386.91	1398.76
387.12	1396.71
387.33	1400.81
387.53	1466.35
387.74	1415.15
387.95	1411.05
388.15	1294.32
388.36	1398.76
388.57	1454.06
388.77	1335.28
388.98	1384.43
389.19	1472.49
389.39	1302.51
389.60	1322.99
389.81	1380.33
390.01	1398.76
390.22	1406.95
390.43	1466.35
390.63	1435.63
390.84	1413.10
391.05	1480.68
391.25	1449.96
391.46	1443.82
391.67	1345.52
391.87	1382.38
392.08	1431.53
392.28	1462.25
392.49	1351.66
392.70	1435.63
392.90	1480.68
393.11	1525.74
393.32	1390.57
393.52	1329.13
393.73	1492.97
393.94	1388.52
394.14	1431.53
394.35	1456.11
394.56	1400.81
394.76	1427.43
394.97	1409.00
395.17	1470.44
395.38	1472.49
395.59	1398.76
395.79	1484.78
396.00	1433.58
396.21	1402.86
396.41	1363.95
396.62	1378.28
396.83	1429.48
397.03	1406.95
397.24	1394.67
397.44	1378.28
397.65	1368.04
397.86	1460.20
398.06	1490.92
398.27	1429.48
398.47	1445.87
398.68	1449.96
398.89	1521.64
399.09	1503.21
399.30	1452.01
399.51	1484.78
399.71	1462.25
399.92	1382.38
400.12	1452.01
400.33	1472.49
400.54	1529.83
400.74	1540.07
400.95	1458.15
401.15	1495.02
401.36	1603.56
401.57	1458.15
401.77	1513.45
401.98	1507.30
402.18	1439.72
402.39	1529.83
402.60	1617.90
402.80	1589.22
403.01	1517.54
403.21	1634.28
403.42	1533.93
403.63	1628.14
403.83	1560.55
404.04	1605.61
404.24	1624.04
404.45	1585.13
404.65	1656.81
404.86	1558.50
405.07	1671.14
405.27	1587.18
405.48	1681.38
405.68	1712.10
405.89	1552.36
406.10	1654.76
406.30	1624.04
406.51	1775.59
406.71	1681.38
406.92	1732.58
407.12	1716.20
407.33	1613.80
407.53	1867.75
407.74	1726.44
407.95	1820.64
408.15	1769.44
408.36	1718.25
408.56	1828.84
408.77	1800.16
408.97	1873.89
409.18	1832.93
409.39	1765.35
409.59	1834.98
409.80	1851.36
410.00	1830.88
410.21	1941.47
410.41	1920.99
410.62	2002.91
410.82	1957.86
411.03	2021.35
411.23	2064.35
411.44	1941.47
411.65	2017.25
411.85	1951.71
412.06	2068.45
412.26	2072.54
412.47	2041.82
412.67	1996.77
412.88	2043.87
413.08	1935.33
413.29	2064.35
413.49	2203.61
413.70	2146.27
413.90	2109.41
414.11	2285.53
414.31	2279.39
414.52	2189.28
414.73	2197.47
414.93	2310.11
415.14	2396.12
415.34	2306.01
415.55	2408.41
415.75	2394.08
415.96	2516.95
416.16	2555.86
416.37	2449.37
416.57	2475.99
416.78	2676.70
416.98	2602.97
417.19	2594.78
417.39	2717.65
417.60	2865.11
417.80	2705.37
418.01	2811.86
418.21	3008.47
418.42	3063.76
418.62	3119.06
418.83	3112.91
419.03	3225.55
419.24	3213.26
419.44	3360.72
419.65	3436.49
419.85	3332.05
420.06	3465.16
420.26	3448.78
420.47	3571.66
420.67	3729.35
420.88	3839.94
421.08	3751.88
421.29	3876.80
421.49	3979.20
421.70	4116.42
421.90	4140.99
422.11	4294.59
422.31	4210.62
422.52	4229.06
422.72	4732.86
422.93	4784.06
423.13	4726.71
423.34	4720.57
423.54	4853.69
423.74	4839.35
423.95	5201.84
424.15	5052.34
424.36	5230.51
424.56	5064.63
424.77	5511.08
424.97	6012.84
425.18	5783.46
425.38	6127.52
425.59	5951.40
425.79	5840.81
426.00	6182.82
426.20	6340.51
426.40	6287.26
426.61	6582.17
426.81	6584.22
427.02	6930.33
427.22	7454.61
427.43	7038.87
427.63	7092.12
427.84	6993.81
428.04	7804.81
428.25	7733.13
428.45	8423.30
428.65	8200.07
428.86	8286.08
429.06	8396.67
429.27	8382.34
429.47	8568.70
429.68	8634.24
429.88	9172.85
430.09	9430.90
430.29	9633.64
430.49	9465.71
430.70	9817.96
430.90	9709.42
431.11	10194.79
431.31	10055.53
431.52	10198.88
431.72	10923.87
431.92	10960.73
432.13	11116.37
432.33	11953.99
432.54	11212.63
432.74	11083.61
432.94	11331.41
433.15	11368.27
433.35	11560.78
433.56	12205.89
433.76	12314.44
433.97	12261.19
434.17	12429.12
434.37	13139.77
434.58	12705.60
434.78	13055.80
434.99	13213.49
435.19	13541.17
435.39	13569.84
435.60	14241.57
435.80	14337.83
436.01	14778.14
436.21	15175.45
436.41	15613.71
436.62	14935.84
436.82	15255.32
437.03	15660.82
437.23	16049.93
437.43	15693.58
437.64	15988.49
437.84	16756.48
438.05	15787.79
438.25	16369.41
438.45	16803.58
438.66	17563.38
438.86	18185.96
439.06	16688.90
439.27	17594.10
439.47	17704.69
439.68	17958.64
439.88	18659.04
440.08	17993.45
440.29	19136.22
440.49	19517.14
440.69	19678.93
440.90	20182.73
441.10	20405.96
441.31	20778.69
441.51	20885.19
441.71	21143.23
441.92	21399.23
442.12	20891.33
442.32	23215.77
442.53	23228.06
442.73	23641.75
442.94	24120.98
443.14	24051.34
443.34	22814.37
443.55	23555.74
443.75	23037.60
443.95	24589.96
444.16	24661.64
444.36	25077.38
444.56	25060.99
444.77	25230.98
444.97	25435.77
445.17	26551.91
445.38	27645.53
445.58	26170.99
445.78	26357.36
445.99	26769.00
446.19	24823.43
446.39	27522.65
446.60	27541.08
446.80	27205.22
447.00	28167.76
447.21	26758.76
447.41	26863.21
447.61	27248.22
447.82	28681.80
448.02	28411.47
448.22	28552.78
448.43	28558.92
448.63	28292.69
448.83	28368.46
449.04	28098.13
449.24	27168.35
449.44	29089.35
449.65	28675.66
449.85	29367.87
450.05	27561.56
450.26	26373.74
450.46	26486.38
450.66	26461.80
450.87	26074.74
451.07	27065.96
451.27	27866.71
451.47	27979.35
451.68	27594.33
451.88	28149.33
452.08	27893.33
452.29	28778.06
452.49	27856.47
452.69	27960.92
452.90	27387.49
453.10	27700.83
453.30	27561.56
453.51	26142.32
453.71	25654.90
453.91	28589.64
454.11	26506.86
454.32	27709.02
454.52	25589.37
454.72	25261.69
454.93	24714.89
455.13	25659.00
455.33	25499.26
455.53	24940.16
455.74	25044.61
455.94	26181.23
456.14	26050.16
456.35	27014.76
456.55	25384.57
456.75	24798.85
456.95	23027.36
457.16	24475.27
457.36	25820.79
457.56	26750.57
457.76	26404.46
457.97	26998.37
458.17	26181.23
458.37	25523.83
458.57	25732.73
458.78	24305.29
458.98	22728.36
459.18	23035.55
459.39	23891.60
459.59	24422.03
459.79	23037.60
459.99	23883.41
460.20	23959.19
460.40	22957.73
460.60	24141.46
460.80	25306.75
461.01	23713.43
461.21	23133.86
461.41	23623.32
461.61	23137.95
461.82	22159.02
462.02	22212.27
462.22	22300.33
462.42	21913.27
462.63	22226.60
462.83	21919.41
463.03	21216.96
463.23	20981.44
463.43	20569.80
463.64	22242.99
463.84	20979.39
464.04	20219.60
464.24	20627.14
464.45	19467.99
464.65	19975.89
464.85	19015.39
465.05	19734.23
465.26	19785.43
465.46	18890.46
465.66	19187.42
465.86	18691.81
466.06	18444.01
466.27	17463.03
466.47	17198.84
466.67	17485.56
466.87	17454.84
467.08	16545.54
467.28	16748.29
467.48	16899.84
467.68	16797.44
467.88	16856.83
468.09	16985.85
468.29	16240.39
468.49	15843.09
468.69	16203.53
468.89	16330.50
469.10	15931.15
469.30	15122.20
469.50	14853.92
469.70	15111.96
469.90	14858.01
470.11	14604.07
470.31	14184.23
470.51	14989.08
470.71	14755.61
470.91	14145.32
471.11	13891.37
471.32	13776.69
471.52	14212.90
471.72	14004.01
471.92	13567.79
472.12	13623.09
472.33	13188.92
472.53	13328.18
472.73	13545.27
472.93	13731.63
473.13	13334.32
473.33	13313.84
473.54	13133.62
473.74	13524.79
473.94	13573.94
474.14	13188.92
474.34	13104.95
474.55	12986.17
474.75	13530.93
474.95	13107.00
475.15	13260.60
475.35	13092.66
475.55	13219.64
475.75	13549.36
475.96	13547.31
476.16	13225.78
476.36	13127.48
476.56	13090.62
476.76	12910.40
476.96	12769.09
477.17	13248.31
477.37	12977.98
477.57	12730.17
477.77	12859.20
477.97	13088.57
478.17	13279.03
478.37	13156.15
478.58	12959.55
478.78	13821.74
478.98	13174.58
479.18	13018.94
479.38	13469.49
479.58	12947.26
479.78	13324.08
479.99	13229.88
480.19	12918.59
480.39	13125.43
480.59	13254.45
480.79	13231.93
480.99	12980.03
481.19	13072.18
481.39	12920.63
481.60	13184.82
481.80	12896.06
482.00	13565.74
482.20	13174.58
482.40	13377.33
482.60	13516.59
482.80	13549.36
483.00	13545.27
483.20	13453.11
483.41	13291.32
483.61	13827.88
483.81	13772.59
484.01	14128.94
484.21	13995.82
484.41	13776.69
484.61	13696.82
484.81	13907.76
485.01	14173.99
485.22	14104.36
485.42	14448.42
485.62	14442.28
485.82	14047.02
486.02	14516.00
486.22	14143.27
486.42	14350.12
486.62	14550.82
486.82	14747.42
487.02	15013.66
487.22	14972.70
487.43	15138.58
487.63	15161.11
487.83	15214.36
488.03	14995.23
488.23	15187.74
488.43	15552.27
488.63	15920.91
488.83	15947.53
489.03	15681.30
489.23	15929.10
489.43	16260.87
489.63	16021.26
489.83	15988.49
490.04	16527.11
490.24	16453.38
490.44	16629.51
490.64	16940.80
490.84	17313.53
491.04	17293.05
491.24	17444.60
491.44	17643.25
491.64	17518.32
491.84	17448.69
492.04	17866.48
492.24	17811.18
492.44	18411.24
492.64	18429.67
492.84	18495.21
493.04	18568.93
493.24	18392.81
493.45	19070.68
493.65	18978.53
493.85	19138.27
494.05	19277.53
494.25	19349.21
494.45	19424.98
494.65	19762.90
494.85	19631.83
495.05	19838.67
495.25	20010.70
495.45	20297.42
495.65	20567.75
495.85	20680.39
496.05	20694.72
496.25	20977.34
496.45	20881.09
496.65	21032.64
496.85	21317.31
497.05	21702.32
497.25	21528.25
497.45	21835.44
497.65	22130.35
497.85	21960.37
498.05	22148.78
498.25	22472.36
498.45	22750.88
498.65	22804.13
498.85	23215.77
499.05	23219.87
499.25	23129.76
499.45	23647.90
499.65	24096.40
499.85	23912.08
500.05	23971.47
500.25	24200.85
500.45	24206.99
500.65	24927.88
500.85	24989.31
501.05	24721.03
501.25	25226.88
501.45	25409.15
501.65	25167.49
501.85	25720.44
502.05	26150.51
502.25	26062.45
502.45	25919.09
502.65	26592.87
502.85	26379.89
503.05	26779.24
503.25	27151.97
503.45	27014.76
503.65	27383.39
503.85	27698.78
504.05	27364.96
504.25	27872.85
504.45	27786.84
504.65	28212.82
504.85	28350.03
505.05	28755.53
505.25	29288.00
505.45	29175.36
505.65	29185.60
505.85	29795.90
506.05	29531.71
506.25	29974.07
506.45	29881.91
506.65	30318.13
506.85	30311.99
507.05	30770.73
507.25	30508.59
507.45	30711.34
507.65	31569.44
507.85	31596.06
508.04	31573.53
508.24	31239.72
508.44	31997.46
508.64	31692.32
508.84	32452.11
509.04	33244.68
509.24	32849.42
509.44	33068.55
509.64	33932.79
509.84	33639.93
510.04	34221.56
510.24	34276.85
510.44	34264.57
510.64	34379.25
510.84	34876.91
511.04	35182.06
511.24	35464.67
511.43	35671.52
511.63	35923.42
511.83	36083.16
512.03	36126.17
512.23	35925.47
512.43	36111.83
512.63	36609.49
512.83	36664.78
513.03	36730.32
513.23	37766.59
513.43	37809.60
513.63	37522.88
513.83	37852.61
514.02	37596.61
514.22	37912.00
514.42	38698.42
514.62	38643.12
514.82	38938.03
515.02	39105.96
515.22	39046.57
515.42	39765.41
515.62	40246.68
515.82	39974.30
516.02	39925.15
516.21	40189.34
516.41	40402.33
516.61	40629.65
516.81	40818.07
517.01	40476.05
517.21	40990.09
517.41	41262.47
517.61	41526.66
517.81	41774.47
518.00	42102.14
518.20	42155.39
518.40	42485.11
518.60	42130.81
518.80	42139.00
519.00	43005.30
519.20	43717.99
519.40	43033.97
519.60	43570.54
519.79	43292.01
519.99	43230.57
520.19	43435.37
520.39	44066.14
520.59	44559.70
520.79	44569.94
520.99	44033.38
521.18	44342.62
521.38	43646.31
521.58	43945.31
521.78	43722.08
521.98	44248.41
522.18	45616.46
522.38	46015.81
522.58	45739.33
522.77	46052.67
522.97	46327.10
523.17	46869.81
523.37	46404.92
523.57	46886.20
523.77	46589.24
523.96	46579.00
524.16	46826.81
524.36	46918.96
524.56	47496.49
524.76	47516.97
524.96	47877.41
525.16	48284.96
525.35	47873.32
525.55	48248.10
525.75	48895.25
525.95	48235.81
526.15	49118.48
526.35	49347.86
526.54	49040.66
526.74	48680.22
526.94	49554.70
527.14	49296.66
527.34	49966.34
527.54	49448.21
527.73	49726.73
527.93	49779.98
528.13	50722.04
528.33	50093.32
528.53	49937.67
528.72	50468.09
528.92	50564.35
529.12	50558.20
529.32	50879.74
529.52	50253.06
529.72	49618.19
529.91	50019.59
530.11	50420.99
530.31	51068.15
530.51	51926.25
530.71	51500.27
530.90	52776.15
531.10	52225.25
531.30	53161.17
531.50	52868.31
531.70	53492.94
531.89	53435.60
532.09	53327.06
532.29	53753.04
532.49	54049.99
532.69	53241.04
532.88	53599.44
533.08	53677.26
533.28	53451.98
533.48	53734.60
533.67	54052.04
533.87	54199.49
534.07	53322.96
534.27	53896.39
534.47	53583.05
534.66	54445.25
534.86	54918.33
535.06	54895.80
535.26	55327.92
535.45	55030.97
535.65	55332.02
535.85	54297.80
536.05	55053.50
536.24	55133.37
536.44	54707.39
536.64	55567.54
536.84	54932.67
537.04	55952.55
537.23	56081.58
537.43	55739.57
537.63	55389.36
537.83	55940.27
538.02	56517.79
538.22	56650.91
538.42	55850.16
538.62	55970.99
538.81	55768.24
539.01	56130.73
539.21	56659.10
539.41	55872.68
539.60	56382.63
539.80	55792.81
540.00	56175.78
540.20	55893.16
540.39	56587.42
540.59	56124.58
540.79	56239.27
540.98	56906.91
541.18	56249.51
541.38	56237.22
541.58	56683.68
541.77	56116.39
541.97	56560.80
542.17	57173.14
542.37	57214.10
542.56	56429.73
542.76	56974.49
542.96	56419.49
543.15	56310.95
543.35	56937.63
543.55	56956.06
543.75	56800.41
543.94	56888.48
544.14	57052.31
544.34	57322.65
544.53	57517.20
544.73	57496.72
544.93	57341.08
545.13	57253.01
545.32	57162.90
545.52	57126.04
545.72	57302.17
545.91	57087.13
546.11	57709.71
546.31	57803.92
546.50	57445.52
546.70	56695.97
546.90	57732.24
547.10	57543.83
547.29	58049.67
547.49	57316.50
547.69	57701.52
547.88	57451.67
548.08	57498.77
548.28	57746.57
548.47	58102.92
548.67	57382.04
548.87	57472.15
549.06	57398.42
549.26	56935.58
549.46	56474.79
549.65	57300.12
549.85	57068.70
550.05	57095.32
550.24	57537.68
550.44	57676.94
550.64	57441.43
550.83	57289.88
551.03	58096.78
551.23	57818.25
551.42	57693.33
551.62	58002.57
551.82	57975.95
552.01	57492.63
552.21	57367.70
552.41	57275.54
552.60	57799.82
552.80	58113.16
553.00	57693.33
553.19	58211.46
553.39	57998.48
553.59	57924.75
553.78	57824.40
553.98	57687.18
554.18	57685.14
554.37	58104.97
554.57	58143.88
554.76	57898.12
554.96	58530.95
555.16	58215.56
555.35	57830.54
555.55	57595.03
555.75	57451.67
555.94	57351.32
556.14	57269.40
556.34	57396.37
556.53	57298.07
556.73	57713.81
556.92	57791.63
557.12	56749.21
557.32	57435.28
557.51	57005.21
557.71	57783.44
557.91	58201.22
558.10	58277.00
558.30	58586.24
558.49	58242.18
558.69	58422.40
558.89	58395.78
559.08	58236.04
559.28	58385.54
559.47	58244.23
559.67	58332.29
559.87	58530.95
560.06	58834.05
560.26	58346.63
560.45	58465.41
560.65	58756.22
560.85	58328.20
561.04	58780.80
561.24	58365.06
561.43	59270.26
561.63	59239.54
561.83	58893.44
562.02	58596.48
562.22	58510.47
562.41	59047.04
562.61	58797.18
562.81	59028.60
563.00	58778.75
563.20	59077.75
563.39	58889.34
563.59	58987.64
563.78	57975.95
563.98	58735.74
564.18	58270.85
564.37	58780.80
564.57	57711.76
564.76	58641.54
564.96	58985.60
565.15	60077.16
565.35	60709.99
565.55	59343.99
565.74	59591.79
565.94	59690.10
566.13	59063.42
566.33	59677.81
566.52	59239.54
566.72	59493.49
566.91	59655.28
567.11	60030.06
567.31	59847.79
567.50	59946.09
567.70	59864.17
567.89	60066.92
568.09	60241.00
568.28	59950.19
568.48	59741.30
568.67	59415.67
568.87	59903.09
569.06	60140.65
569.26	59786.35
569.46	60281.96
569.65	60898.40
569.85	59858.03
570.04	60079.21
570.24	60136.55
570.43	60157.03
570.63	60435.56
570.82	60265.58
571.02	60734.56
571.21	59761.78
571.41	60214.38
571.60	60519.52
571.80	60783.71
571.99	60273.77
572.19	60394.60
572.38	60396.65
572.58	60195.95
572.77	60470.37
572.97	60701.79
573.16	60085.36
573.36	60261.48
573.55	60451.94
573.75	60587.11
573.94	61277.27
574.14	60132.46
574.33	60986.46
574.53	60912.73
574.72	60712.03
574.92	61008.99
575.11	60388.45
575.31	60515.43
575.50	60994.65
575.70	60732.51
575.89	61037.66
576.09	60845.15
576.28	61418.58
576.48	60910.69
576.67	61156.44
576.87	61387.86
577.06	61398.10
577.26	61752.40
577.45	61547.60
577.65	60720.23
577.84	60763.23
578.04	60689.51
578.23	60128.36
578.43	60447.85
578.62	60583.01
578.82	61150.30
579.01	61023.32
579.21	61291.61
579.40	61430.87
579.59	61613.14
579.79	61340.76
579.98	60798.05
580.18	61330.52
580.37	61224.03
580.57	61080.67
580.76	61480.02
580.96	61279.32
581.15	60816.48
581.35	60251.24
581.54	60820.58
581.74	60757.09
581.93	61062.24
582.12	60429.41
582.32	60845.15
582.51	60972.13
582.71	61178.97
582.90	60937.31
583.10	61226.07
583.29	61357.14
583.48	61133.92
583.68	60761.18
583.87	60335.21
584.07	60425.32
584.26	60615.78
584.46	60605.54
584.65	60945.50
584.84	61307.99
585.04	61607.00
585.23	61316.18
585.43	60890.21
585.62	61158.49
585.82	60224.62
586.01	60724.32
586.20	60781.66
586.40	61019.23
586.59	61029.47
586.79	61232.22
586.98	60054.64
587.18	60709.99
587.37	60873.82
587.56	60380.26
587.76	60804.19
587.95	60488.80
588.15	60732.51
588.34	60525.67
588.53	60441.70
588.73	60048.49
588.92	60425.32
589.12	60046.44
589.31	60378.21
589.50	60353.64
589.70	60284.01
589.89	60439.65
590.08	60537.96
590.28	60066.92
590.47	60664.93
590.67	59620.47
590.86	60089.45
591.05	59495.54
591.25	59415.67
591.44	59155.58
591.64	59378.81
591.83	59391.09
592.02	59452.53
592.22	59853.93
592.41	59143.29
592.60	59061.37
592.80	59104.38
592.99	59276.41
593.18	59595.89
593.38	59321.46
593.57	59300.98
593.77	59296.89
593.96	59446.39
594.15	59126.91
594.35	59061.37
594.54	59038.84
594.73	58717.31
594.93	58813.57
595.12	58754.18
595.31	58324.10
595.51	58858.62
595.70	58504.32
595.89	57697.42
596.09	57771.15
596.28	58037.39
596.47	58070.15
596.67	58070.15
596.86	57318.55
597.06	58152.07
597.25	57586.83
597.44	57373.84
597.64	57500.82
597.83	57261.21
598.02	57197.72
598.22	57308.31
598.41	57300.12
598.60	56941.72
598.79	57105.56
598.99	56824.99
599.18	56509.60
599.37	56601.76
599.57	56067.24
599.76	56358.05
599.95	55833.77
600.15	56556.70
600.34	55768.24
600.53	55545.01
600.73	55823.53
600.92	55557.30
601.11	55506.10
601.31	55168.18
601.50	55190.71
601.69	55084.22
601.88	55635.12
602.08	55448.75
602.27	55037.11
602.46	54731.96
602.66	54664.38
602.85	54152.39
603.04	54697.15
603.24	54260.93
603.43	54455.49
603.62	53875.91
603.81	54506.69
604.01	53572.81
604.20	53867.72
604.39	53667.02
604.59	53230.80
604.78	53765.32
604.97	53667.02
605.16	53488.85
605.36	52819.16
605.55	52681.95
605.74	52567.26
605.94	52493.54
606.13	52499.68
606.32	52430.05
606.51	52589.79
606.71	52061.41
606.90	52358.37
607.09	51588.33
607.28	51707.12
607.48	51565.81
607.67	51467.50
607.86	51148.02
608.05	50808.06
608.25	50033.92
608.44	50351.36
608.63	49827.08
608.82	49335.57
609.02	50306.30
609.21	49722.63
609.40	50150.66
609.59	50203.91
609.79	49433.87
609.98	49462.54
610.17	49464.59
610.36	48530.72
610.56	48919.83
610.75	48958.74
610.94	48665.88
611.13	48336.16
611.33	48330.01
611.52	47822.12
611.71	47963.43
611.90	47830.31
612.09	47799.59
612.29	47353.13
612.48	47074.61
612.67	47273.26
612.86	46832.95
613.06	46718.26
613.25	46562.62
613.44	46730.55
613.63	47002.93
613.82	46662.97
614.02	46845.24
614.21	46386.49
614.40	46232.89
614.59	46269.76
614.78	45888.84
614.98	45794.63
615.17	46165.31
615.36	45595.98
615.55	45485.39
615.74	46120.26
615.94	45323.60
616.13	45663.56
616.32	45118.80
616.51	44641.62
616.70	44580.18
616.90	44158.30
617.09	45090.13
617.28	44408.15
617.47	44299.61
617.66	44801.36
617.86	44950.87
618.05	44469.59
618.24	44494.17
618.43	44117.34
618.62	44279.13
618.81	44180.83
619.01	43887.97
619.20	43068.78
619.39	43533.67
619.58	43533.67
619.77	43244.91
619.96	43468.14
620.16	43341.16
620.35	43572.58
620.54	43079.02
620.73	43134.32
620.92	43392.36
621.11	42628.47
621.31	43373.93
621.50	42966.38
621.69	42794.36
621.88	43038.06
622.07	42857.84
622.26	42585.46
622.46	42292.60
622.65	42419.58
622.84	42319.23
623.03	42607.99
623.22	41999.74
623.41	42399.10
623.60	41770.37
623.80	41833.86
623.99	41799.04
624.18	41899.39
624.37	41602.44
624.56	41536.90
624.75	41733.51
624.94	41258.38
625.13	41479.56
625.33	41209.23
625.52	41360.78
625.71	41360.78
625.90	40957.33
626.09	40973.71
626.28	40619.41
626.47	41016.72
626.66	41086.35
626.86	40654.23
627.05	40631.70
627.24	40254.87
627.43	40199.58
627.62	40496.53
627.81	39951.77
628.00	40588.69
628.19	40201.63
628.38	40144.28
628.57	39255.46
628.77	40158.62
628.96	39663.01
629.15	39421.35
629.34	39497.13
629.53	39056.81
629.72	39177.64
629.91	39433.64
630.10	38821.30
630.29	39024.04
630.48	38878.64
630.68	38602.16
630.87	38935.98
631.06	38122.94
631.25	38690.23
631.44	38186.43
631.63	38061.50
631.82	38557.11
632.01	37680.58
632.20	37782.98
632.39	38104.51
632.58	37533.12
632.77	37699.01
632.96	37612.99
633.15	37436.87
633.35	36920.78
633.54	37189.06
633.73	36562.39
633.92	36484.56
634.11	36976.08
634.30	36621.78
634.49	36453.84
634.68	36656.59
634.87	35952.09
635.06	36306.39
635.25	35225.06
635.44	35544.55
635.63	35288.55
635.82	35620.32
636.01	35769.82
636.20	35358.18
636.39	34536.94
636.58	34754.03
636.77	35048.94
636.97	34434.55
637.16	34364.92
637.35	34393.59
637.54	34291.19
637.73	34053.62
637.92	34108.92
638.11	34033.14
638.30	33680.89
638.49	33482.24
638.68	33734.14
638.87	33199.62
639.06	33199.62
639.25	32880.14
639.44	32994.82
639.63	32734.73
639.82	32962.06
640.01	32583.18
640.20	32286.23
640.39	32112.15
640.58	31692.32
640.77	31886.87
640.96	31866.39
641.15	32058.90
641.34	31485.47
641.53	31464.99
641.72	31028.77
641.91	30879.27
642.10	30522.93
642.29	30766.63
642.48	30903.85
642.67	30545.45
642.86	30756.39
643.05	30375.47
643.24	29740.60
643.43	30008.89
643.62	30101.04
643.81	29969.97
644.00	29701.69
644.19	29593.15
644.38	29294.14
644.57	29302.34
644.76	28933.70
644.95	29036.10
645.14	28778.06
645.33	28407.37
645.52	28161.62
645.71	28065.36
645.90	28018.26
646.09	28204.63
646.28	28247.63
646.46	27852.38
646.65	27666.01
646.84	27731.54
647.03	26926.69
647.22	26998.37
647.41	27008.61
647.60	27078.24
647.79	26568.30
647.98	26553.96
648.17	26541.68
648.36	26322.54
648.55	26297.97
648.74	26072.69
648.93	26099.31
649.12	26046.07
649.31	25781.88
649.50	25421.44
649.69	25458.30
649.88	25632.38
650.06	24944.26
650.25	25339.52
650.44	25183.87
650.63	24964.74
650.82	24835.72
651.01	24524.43
651.20	24456.84
651.39	24174.22
651.58	24178.32
651.77	23895.70
651.96	23621.27
652.15	23703.19
652.34	23813.78
652.52	23590.55
652.71	23484.06
652.90	23074.46
653.09	23520.92
653.28	23051.94
653.47	23094.94
653.66	22724.26
653.85	22994.59
654.04	22609.58
654.23	22447.79
654.42	22681.25
654.60	22259.37
654.79	21972.66
654.98	21982.90
655.17	22214.32
655.36	21518.01
655.55	22001.33
655.74	21665.46
655.93	21479.10
656.12	21147.33
656.30	21251.77
656.49	21171.90
656.68	20891.33
656.87	21186.24
657.06	20467.40
657.25	20518.60
657.44	20512.46
657.63	20512.46
657.82	20403.91
658.00	20233.93
658.19	20096.72
658.38	20086.48
658.57	20033.23
658.76	19797.71
658.95	19889.87
659.14	19508.95
659.32	19388.12
659.51	19359.45
659.70	19244.76
659.89	19050.21
660.08	18945.76
660.27	18917.09
660.46	18708.19
660.64	18837.22
660.83	18708.19
661.02	18669.28
661.21	18200.30
661.40	18460.39
661.59	18378.47
661.78	18181.87
661.96	17757.94
662.15	17725.17
662.34	17897.20
662.53	17700.59
662.72	17624.82
662.91	17561.33
663.09	17280.76
663.28	17170.17
663.47	17170.17
663.66	17061.63
663.85	17030.91
664.03	17012.48
664.22	16670.47
664.41	16815.87
664.60	16498.44
664.79	16654.08
664.98	16318.22
665.16	16035.60
665.35	16230.15
665.54	16260.87
665.73	16203.53
665.92	15925.00
666.10	15959.82
666.29	15793.94
666.48	15879.95
666.67	15458.07
666.86	15650.58
667.04	15515.41
667.23	15292.18
667.42	15075.10
667.61	15195.93
667.80	14829.34
667.98	14737.18
668.17	14909.21
668.36	14841.63
668.55	14685.98
668.74	14714.66
668.92	14728.99
669.11	14526.24
669.30	14374.69
669.49	14325.54
669.68	14098.22
669.86	14358.31
670.05	13840.17
670.24	14049.07
670.43	13913.90
670.61	13963.05
670.80	13651.76
670.99	13842.22
671.18	13651.76
671.36	13506.35
671.55	13152.06
671.74	13373.24
671.93	13440.82
672.11	13352.76
672.30	13125.43
672.49	12932.92
672.68	12969.79
672.87	13035.32
673.05	12519.23
673.24	12805.95
673.43	12486.47
673.62	12521.28
673.80	12306.24
673.99	12339.01
674.18	12128.07
674.36	12015.43
674.55	12263.24
674.74	11994.95
674.93	11997.00
675.11	12015.43
675.30	12033.86
675.49	11652.94
675.68	11540.30
675.86	11706.19
676.05	11212.63
676.24	11403.09
676.43	11470.67
676.61	11065.18
676.80	11116.37
676.99	11067.22
677.17	11011.93
677.36	10985.30
677.55	10919.77
677.74	10962.78
677.92	10794.84
678.11	10843.99
678.30	10729.31
678.48	10631.01
678.67	10526.56
678.86	10370.91
679.04	10524.51
679.23	10334.05
679.42	10268.52
679.61	10063.72
679.79	10059.62
679.98	10100.58
680.17	9918.31
680.35	10100.58
680.54	9969.51
680.73	9758.57
680.91	9772.91
681.10	9617.26
681.29	9516.91
681.47	9742.19
681.66	9387.89
681.85	9373.55
682.04	9365.36
682.22	9170.80
682.41	9207.67
682.60	9338.74
682.78	9156.47
682.97	9131.89
683.16	8986.49
683.34	8796.03
683.53	8972.15
683.72	8779.64
683.90	8818.55
684.09	8617.85
684.28	8669.05
684.46	8652.67
684.65	8531.84
684.83	8519.55
685.02	8462.21
685.21	8503.17
685.39	8431.49
685.58	8402.82
685.77	8288.13
685.95	8259.46
686.14	8193.92
686.33	8050.57
686.51	8112.00
686.70	7927.69
686.89	8007.56
687.07	7794.57
687.26	7856.01
687.44	7821.19
687.63	7649.16
687.82	7681.93
688.00	7612.30
688.19	7567.24
688.38	7538.57
688.56	7444.37
688.75	7407.50
688.93	7442.32
689.12	7309.20
689.31	7403.41
689.49	7190.42
689.68	7159.70
689.87	7331.73
690.05	7190.42
690.24	6930.33
690.42	6981.53
690.61	6952.85
690.80	7047.06
690.98	6934.42
691.17	6963.09
691.35	6844.31
691.54	6709.15
691.73	6711.19
691.91	6780.82
692.10	6555.55
692.28	6733.72
692.47	6637.47
692.66	6604.70
692.84	6424.48
693.03	6467.49
693.21	6369.18
693.40	6471.58
693.59	6387.61
693.77	6234.02
693.96	6416.29
694.14	6332.32
694.33	6221.73
694.51	6113.19
694.70	6215.59
694.89	6211.49
695.07	6068.13
695.26	5941.16
695.44	6104.99
695.63	5875.62
695.81	5937.06
696.00	5816.23
696.18	5943.21
696.37	5883.81
696.56	5840.81
696.74	5687.21
696.93	5777.32
697.11	5756.84
697.30	5672.87
697.48	5595.05
697.67	5685.16
697.85	5414.83
698.04	5543.85
698.23	5425.07
698.41	5506.99
698.60	5384.11
698.78	5433.26
698.97	5425.07
699.15	5300.14
699.34	5414.83
699.52	5373.87
699.71	5242.80
699.89	5175.22
700.08	5349.29
700.26	5191.60
700.45	5111.73
700.63	5072.82
700.82	5132.21
701.01	5038.00
701.19	5124.02
701.38	5009.33
701.56	5142.45
701.75	4927.41
701.93	5060.53
702.12	4859.83
702.30	4853.69
702.49	4802.49
702.67	4640.70
702.86	4865.97
703.04	4884.41
703.23	4743.10
703.41	4845.49
703.60	4689.85
703.78	4751.29
703.97	4784.06
704.15	4736.95
704.34	4587.45
704.52	4579.26
704.71	4564.92
704.89	4495.29
705.08	4548.54
705.26	4409.28
705.45	4491.20
705.63	4507.58
705.81	4325.31
706.00	4470.72
706.18	4323.26
706.37	4331.45
706.55	4390.84
706.74	4329.41
706.92	4224.96
707.11	4239.30
707.29	4229.06
707.48	4202.43
707.66	4184.00
707.85	4116.42
708.03	4308.93
708.22	4161.47
708.40	4048.83
708.58	4186.05
708.77	4071.36
708.95	4304.83
709.14	3878.85
709.32	3977.16
709.51	4022.21
709.69	4138.94
709.88	3975.11
710.06	3989.44
710.25	4020.16
710.43	3893.19
710.61	3940.29
710.80	3995.59
710.98	3766.21
711.17	3946.44
711.35	3788.74
711.54	3856.33
711.72	3764.17
711.90	3702.73
712.09	3702.73
712.27	3747.78
712.46	3715.02
712.64	3661.77
712.83	3809.22
713.01	3659.72
713.19	3663.82
713.38	3712.97
713.56	3606.47
713.75	3665.86
713.93	3551.18
714.11	3502.03
714.30	3432.40
714.48	3567.56
714.67	3434.44
714.85	3473.36
715.03	3588.04
715.22	3473.36
715.40	3436.49
715.59	3471.31
715.77	3481.55
715.95	3307.47
716.14	3426.25
716.32	3420.11
716.51	3405.77
716.69	3303.37
716.87	3420.11
717.06	3282.89
717.24	3235.79
717.42	3276.75
717.61	3227.60
717.79	3422.16
717.98	3227.60
718.16	3186.64
718.34	3153.87
718.53	3104.72
718.71	3205.07
718.89	3108.82
719.08	3114.96
719.26	3131.34
719.45	3129.30
719.63	3092.43
719.81	3088.34
720.00	3162.06
720.18	3090.38
720.36	3196.88
720.55	2987.99
720.73	3059.67
720.91	3000.27
721.10	3026.90
721.28	3049.43
721.46	2957.27
721.65	2977.75
721.83	3002.32
722.01	2947.03
722.20	2916.31
722.38	2836.44
722.56	2877.40
722.75	2836.44
722.93	2852.82
723.11	2920.40
723.30	2891.73
723.48	2885.59
723.66	2963.41
723.85	2807.77
724.03	2865.11
724.21	2850.77
724.40	2815.96
724.58	2826.20
724.76	2787.29
724.95	2777.05
725.13	2766.81
725.31	2715.61
725.50	2742.23
725.68	2670.55
725.86	2740.18
726.05	2775.00
726.23	2703.32
726.41	2697.17
726.59	2672.60
726.78	2574.30
726.96	2705.37
727.14	2637.78
727.33	2578.39
727.51	2531.29
727.69	2582.49
727.87	2639.83
728.06	2615.26
728.24	2564.06
728.42	2639.83
728.61	2574.30
728.79	2592.73
728.97	2574.30
729.15	2498.52
729.34	2617.30
729.52	2490.33
729.70	2529.24
729.89	2498.52
730.07	2404.32
730.25	2457.56
730.43	2447.32
730.62	2484.19
730.80	2473.95
730.98	2451.42
731.16	2408.41
731.35	2449.37
731.53	2418.65
731.71	2465.75
731.89	2490.33
732.08	2508.76
732.26	2406.36
732.44	2338.78
732.62	2334.68
732.81	2394.08
732.99	2355.16
733.17	2379.74
733.35	2324.44
733.54	2383.84
733.72	2306.01
733.90	2346.97
734.08	2443.23
734.27	2373.60
734.45	2277.34
734.63	2322.40
734.81	2256.86
735.00	2195.42
735.18	2242.53
735.36	2349.02
735.54	2308.06
735.72	2252.77
735.91	2316.25
736.09	2256.86
736.27	2324.44
736.45	2185.18
736.63	2211.81
736.82	2209.76
737.00	2136.03
737.18	2256.86
737.36	2232.29
737.55	2254.81
737.73	2052.06
737.91	2226.14
738.09	2170.85
738.27	2197.47
738.46	2062.30
738.64	2228.19
738.82	2109.41
739.00	2088.93
739.18	2060.26
739.36	2041.82
739.55	2109.41
739.73	2002.91
739.91	2152.42
740.09	2084.83
740.27	2156.51
740.46	2160.61
740.64	2041.82
740.82	2181.09
741.00	2007.01
741.18	2074.59
741.36	2101.22
741.55	2070.50
741.73	1974.24
741.91	1976.29
742.09	2097.12
742.27	2101.22
742.45	2000.87
742.64	2019.30
742.82	1892.32
743.00	2004.96
743.18	1937.38
743.36	2017.25
743.54	1990.63
743.72	2047.97
743.91	1935.33
744.09	1988.58
744.27	1998.82
744.45	1923.04
744.63	1949.67
744.81	1961.95
744.99	1953.76
745.18	1898.47
745.36	2007.01
745.54	1945.57
745.72	1908.71
745.90	1873.89
746.08	1992.67
746.26	1992.67
746.45	1994.72
746.63	1982.43
746.81	1890.28
746.99	1953.76
747.17	1853.41
747.35	1920.99
747.53	1884.13
747.71	1839.08
747.89	1875.94
748.08	1849.32
748.26	1877.99
748.44	1843.17
748.62	1884.13
748.80	1871.84
748.98	1914.85
749.16	1925.09
749.34	1798.12
749.52	1810.40
749.70	1859.56
749.89	1857.51
750.07	1863.65
750.25	1849.32
750.43	1773.54
750.61	1847.27
750.79	1906.66
750.97	1820.64
751.15	1722.34
751.33	1925.09
751.51	1910.75
751.69	2007.01
751.88	1798.12
752.06	1808.36
752.24	2021.35
752.42	1822.69
752.60	1904.61
752.78	1818.60
752.96	1837.03
753.14	1761.25
753.32	1681.38
753.50	1785.83
753.68	1814.50
753.86	1785.83
754.04	1818.60
754.22	1841.12
754.40	1814.50
754.58	1812.45
754.76	1665.00
754.95	1837.03
755.13	1785.83
755.31	1845.22
755.49	1742.82
755.67	1822.69
755.85	1818.60
756.03	1826.79
756.21	1781.73
756.39	1826.79
756.57	1705.96
756.75	1732.58
756.93	1759.21
757.11	1783.78
757.29	1685.48
757.47	1802.21
757.65	1796.07
757.83	1787.88
758.01	1834.98
758.19	1837.03
758.37	1724.39
758.55	1691.62
758.73	1730.53
758.91	1802.21
759.09	1736.68
759.27	1748.97
759.45	1777.64
759.63	1773.54
759.81	1636.33
759.99	1650.66
760.17	1751.01
760.35	1728.49
760.53	1818.60
760.71	1785.83
760.89	1689.57
761.07	1718.25
761.25	1703.91
761.43	1660.90
761.61	1724.39
761.79	1662.95
761.97	1726.44
762.15	1736.68
762.33	1701.86
762.51	1654.76
762.69	1728.49
762.87	1656.81
763.05	1611.75
763.23	1650.66
763.41	1640.42
763.59	1587.18
763.77	1611.75
763.95	1628.14
764.13	1617.90
764.31	1710.05
764.49	1556.46
764.67	1624.04
764.85	1681.38
765.03	1689.57
765.21	1648.61
765.38	1605.61
765.56	1609.70
765.74	1591.27
765.92	1603.56
766.10	1634.28
766.28	1607.66
766.46	1601.51
766.64	1650.66
766.82	1699.81
767.00	1621.99
767.18	1644.52
767.36	1540.07
767.54	1591.27
767.72	1652.71
767.90	1566.70
768.08	1601.51
768.26	1605.61
768.43	1589.22
768.61	1566.70
768.79	1597.42
768.97	1597.42
769.15	1601.51
769.33	1572.84
769.51	1597.42
769.69	1535.98
769.87	1597.42
770.05	1607.66
770.23	1566.70
770.40	1587.18
770.58	1615.85
770.76	1581.03
770.94	1511.40
771.12	1533.93
771.30	1599.46
771.48	1570.79
771.66	1617.90
771.84	1550.31
772.02	1499.11
772.19	1501.16
772.37	1460.20
772.55	1578.98
772.73	1449.96
772.91	1574.89
773.09	1490.92
773.27	1581.03
773.45	1550.31
773.63	1533.93
773.80	1542.12
773.98	1546.22
774.16	1419.24
774.34	1497.07
774.52	1492.97
774.70	1503.21
774.88	1431.53
775.05	1568.74
775.23	1458.15
775.41	1413.10
775.59	1519.59
775.77	1576.94
775.95	1443.82
776.13	1495.02
776.30	1439.72
776.48	1554.41
776.66	1449.96
776.84	1460.20
777.02	1398.76
777.20	1431.53
777.38	1439.72
777.55	1478.63
777.73	1445.87
777.91	1363.95
778.09	1441.77
778.27	1427.43
778.45	1501.16
778.62	1376.24
778.80	1400.81
778.98	1480.68
779.16	1406.95
779.34	1482.73
779.51	1374.19
779.69	1456.11
779.87	1427.43
780.05	1363.95
780.23	1525.74
780.41	1394.67
780.58	1437.67
780.76	1351.66
780.94	1439.72
781.12	1320.94
781.30	1445.87
781.47	1413.10
781.65	1355.76
781.83	1452.01
782.01	1437.67
782.19	1423.34
782.36	1386.47
782.54	1376.24
782.72	1409.00
782.90	1421.29
783.08	1409.00
783.25	1429.48
783.43	1382.38
783.61	1535.98
783.79	1380.33
783.96	1374.19
784.14	1376.24
784.32	1329.13
784.50	1433.58
784.68	1382.38
784.85	1404.91
785.03	1347.56
785.21	1466.35
785.39	1368.04
785.56	1329.13
785.74	1312.75
785.92	1341.42
786.10	1488.87
786.27	1392.62
786.45	1390.57
786.63	1388.52
786.81	1294.32
786.98	1378.28
787.16	1390.57
787.34	1472.49
787.52	1458.15
787.69	1304.56
787.87	1339.37
788.05	1368.04
788.23	1400.81
788.40	1425.39
788.58	1400.81
788.76	1466.35
788.94	1263.60
789.11	1423.34
789.29	1429.48
789.47	1320.94
789.64	1337.32
789.82	1441.77
790.00	1361.90
790.18	1302.51
790.35	1357.80
790.53	1415.15
790.71	1382.38
790.89	1374.19
791.06	1374.19
791.24	1466.35
791.42	1329.13
791.59	1345.52
791.77	1378.28
791.95	1370.09
792.12	1394.67
792.30	1406.95
792.48	1411.05
792.66	1384.43
792.83	1378.28
793.01	1355.76
793.19	1368.04
793.36	1302.51
793.54	1357.80
793.72	1296.36
793.89	1337.32
794.07	1415.15
794.25	1382.38
794.42	1333.23
794.60	1261.55
794.78	1355.76
794.95	1361.90
795.13	1376.24
795.31	1337.32
795.48	1359.85
795.66	1343.47
795.84	1384.43
796.01	1251.31
796.19	1312.75
796.37	1337.32
796.54	1366.00
796.72	1353.71
796.90	1329.13
797.07	1347.56
797.25	1265.64
797.43	1286.12
797.60	1298.41
797.78	1318.89
797.96	1294.32
798.13	1411.05
798.31	1284.08
798.49	1376.24
798.66	1284.08
798.84	1294.32
799.01	1357.80
799.19	1310.70
799.37	1318.89
799.54	1335.28
799.72	1335.28
799.90	1337.32
800.07	1308.65
800.25	1331.18
800.43	1292.27
800.60	1257.45
800.78	1286.12
800.95	1288.17
801.13	1333.23
801.31	1282.03
801.48	1294.32
801.66	1228.78
801.83	1277.93
802.01	1241.07
802.19	1286.12
802.36	1275.88
802.54	1302.51
802.71	1241.07
802.89	1316.84
803.07	1296.36
803.24	1234.93
803.42	1329.13
803.59	1361.90
803.77	1304.56
803.95	1269.74
804.12	1298.41
804.30	1247.21
804.47	1271.79
804.65	1308.65
804.82	1347.56
805.00	1359.85
805.18	1271.79
805.35	1216.49
805.53	1325.04
805.70	1277.93
805.88	1187.82
806.05	1308.65
806.23	1382.38
806.41	1265.64
806.58	1329.13
806.76	1302.51
806.93	1251.31
807.11	1214.45
807.28	1298.41
807.46	1318.89
807.64	1343.47
807.81	1329.13
807.99	1308.65
808.16	1234.93
808.34	1288.17
808.51	1294.32
808.69	1247.21
808.86	1277.93
809.04	1290.22
809.21	1202.16
809.39	1265.64
809.56	1214.45
809.74	1363.95
809.92	1310.70
810.09	1212.40
810.27	1300.46
810.44	1308.65
810.62	1232.88
810.79	1267.69
810.97	1322.99
811.14	1304.56
811.32	1361.90
811.49	1343.47
811.67	1329.13
811.84	1318.89
812.02	1288.17
812.19	1322.99
812.37	1351.66
812.54	1271.79
812.72	1241.07
812.89	1312.75
813.07	1298.41
813.24	1300.46
813.42	1191.92
813.59	1212.40
813.77	1320.94
813.94	1286.12
814.12	1208.30
814.29	1306.60
814.47	1290.22
814.64	1234.93
814.82	1320.94
814.99	1298.41
815.17	1239.02
815.34	1300.46
815.52	1302.51
815.69	1228.78
815.86	1298.41
816.04	1337.32
816.21	1265.64
816.39	1298.41
816.56	1247.21
816.74	1216.49
816.91	1273.84
817.09	1325.04
817.26	1257.45
817.44	1306.60
817.61	1288.17
817.79	1284.08
817.96	1241.07
818.13	1200.11
818.31	1325.04
818.48	1214.45
818.66	1327.08
818.83	1198.06
819.01	1214.45
819.18	1255.40
819.36	1226.73
819.53	1318.89
819.70	1236.97
819.88	1177.58
820.05	1191.92
820.23	1259.50
820.40	1259.50
820.58	1236.97
820.75	1245.16
820.92	1290.22
821.10	1263.60
821.27	1273.84
821.45	1271.79
821.62	1253.36
821.79	1146.86
821.97	1239.02
822.14	1353.71
822.32	1257.45
822.49	1333.23
822.66	1208.30
822.84	1150.96
823.01	1236.97
823.19	1255.40
823.36	1335.28
823.53	1206.25
823.71	1236.97
823.88	1249.26
824.06	1259.50
824.23	1138.67
824.40	1245.16
824.58	1191.92
824.75	1249.26
824.93	1214.45
825.10	1277.93
825.27	1173.49
825.45	1322.99
825.62	1292.27
825.79	1337.32
825.97	1294.32
826.14	1306.60
826.32	1269.74
826.49	1263.60
826.66	1255.40
826.84	1241.07
827.01	1177.58
827.18	1288.17
827.36	1175.53
827.53	1345.52
827.70	1255.40
827.88	1222.64
828.05	1257.45
828.22	1181.68
828.40	1243.12
828.57	1208.30
828.74	1275.88
828.92	1275.88
829.09	1331.18
829.27	1277.93
829.44	1288.17
829.61	1271.79
829.79	1355.76
829.96	1171.44
830.13	1226.73
830.30	1181.68
830.48	1261.55
830.65	1288.17
830.82	1232.88
831.00	1355.76
831.17	1239.02
831.34	1261.55
831.52	1333.23
831.69	1210.35
831.86	1198.06
832.04	1277.93
832.21	1241.07
832.38	1273.84
832.56	1247.21
832.73	1294.32
832.90	1226.73
833.07	1228.78
833.25	1208.30
833.42	1304.56
833.59	1198.06
833.77	1214.45
833.94	1175.53
834.11	1300.46
834.29	1318.89
834.46	1189.87
834.63	1249.26
834.80	1320.94
834.98	1300.46
835.15	1253.36
835.32	1245.16
835.49	1314.80
835.67	1134.57
835.84	1259.50
836.01	1224.69
836.19	1144.81
836.36	1269.74
836.53	1259.50
836.70	1187.82
836.88	1275.88
837.05	1181.68
837.22	1263.60
837.39	1191.92
837.57	1269.74
837.74	1292.27
837.91	1214.45
838.08	1310.70
838.26	1249.26
838.43	1216.49
838.60	1191.92
838.77	1236.97
838.95	1187.82
839.12	1193.97
839.29	1296.36
839.46	1161.20
839.64	1286.12
839.81	1247.21
839.98	1216.49
840.15	1259.50
840.32	1249.26
840.50	1206.25
840.67	1263.60
840.84	1148.91
841.01	1226.73
841.19	1198.06
841.36	1232.88
841.53	1245.16
841.70	1255.40
841.87	1275.88
842.05	1179.63
842.22	1255.40
842.39	1363.95
842.56	1322.99
842.73	1241.07
842.91	1253.36
843.08	1177.58
843.25	1251.31
843.42	1191.92
843.59	1290.22
843.77	1269.74
843.94	1298.41
844.11	1222.64
844.28	1198.06
844.45	1318.89
844.62	1224.69
844.80	1222.64
844.97	1155.05
845.14	1255.40
845.31	1181.68
845.48	1257.45
845.65	1259.50
845.83	1236.97
846.00	1314.80
846.17	1288.17
846.34	1208.30
846.51	1259.50
846.68	1241.07
846.86	1212.40
847.03	1163.25
847.20	1157.10
847.37	1234.93
847.54	1181.68
847.71	1206.25
847.89	1318.89
848.06	1261.55
848.23	1257.45
848.40	1239.02
848.57	1263.60
848.74	1269.74
848.91	1155.05
849.08	1200.11
849.26	1175.53
849.43	1253.36
849.60	1218.54
849.77	1165.29
849.94	1165.29
850.11	1198.06
850.28	1230.83
850.46	1169.39
850.63	1234.93
850.80	1181.68
850.97	1255.40
851.14	1243.12
851.31	1261.55
851.48	1210.35
851.65	1232.88
851.82	1226.73
852.00	1136.62
852.17	1279.98
852.34	1232.88
852.51	1200.11
852.68	1312.75
852.85	1204.21
853.02	1226.73
853.19	1220.59
853.36	1191.92
853.53	1277.93
853.70	1275.88
853.88	1210.35
854.05	1200.11
854.22	1230.83
854.39	1220.59
854.56	1146.86
854.73	1261.55
854.90	1216.49
855.07	1136.62
855.24	1202.16
855.41	1134.57
855.58	1251.31
855.75	1245.16
855.92	1296.36
856.09	1222.64
856.27	1210.35
856.44	1216.49
856.61	1218.54
856.78	1224.69
856.95	1204.21
857.12	1267.69
857.29	1230.83
857.46	1165.29
857.63	1181.68
857.80	1183.73
857.97	1179.63
858.14	1212.40
858.31	1210.35
858.48	1183.73
858.65	1208.30
858.82	1208.30
858.99	1175.53
859.16	1165.29
859.33	1159.15
859.50	1290.22
859.67	1271.79
859.84	1222.64
860.01	1279.98
860.18	1189.87
860.35	1230.83
860.52	1263.60
860.69	1273.84
860.86	1200.11
861.03	1155.05
861.20	1142.77
861.37	1132.53
861.54	1290.22
861.71	1282.03
861.88	1275.88
862.05	1216.49
862.22	1187.82
862.39	1146.86
862.56	1230.83
862.73	1193.97
862.90	1198.06
863.07	1265.64
863.24	1286.12
863.41	1290.22
863.58	1226.73
863.75	1169.39
863.92	1177.58
864.09	1159.15
864.26	1159.15
864.43	1163.25
864.60	1179.63
864.77	1208.30
864.94	1175.53
865.11	1228.78
865.28	1284.08
865.45	1343.47
865.62	1218.54
865.79	1239.02
865.96	1224.69
866.13	1224.69
866.30	1116.14
866.47	1208.30
866.64	1146.86
866.81	1218.54
866.98	1202.16
867.15	1206.25
867.31	1120.24
867.48	1161.20
867.65	1210.35
867.82	1165.29
867.99	1255.40
868.16	1296.36
868.33	1279.98
868.50	1187.82
868.67	1222.64
868.84	1177.58
869.01	1230.83
869.18	1204.21
869.35	1236.97
869.52	1185.77
869.68	1247.21
869.85	1187.82
870.02	1218.54
870.19	1167.34
870.36	1163.25
870.53	1210.35
870.70	1236.97
870.87	1243.12
871.04	1202.16
871.21	1185.77
871.38	1157.10
871.54	1239.02
871.71	1236.97
871.88	1298.41
872.05	1230.83
872.22	1204.21
872.39	1114.10
872.56	1271.79
872.73	1257.45
872.90	1277.93
873.06	1247.21
873.23	1263.60
873.40	1232.88
873.57	1327.08
873.74	1161.20
873.91	1279.98
874.08	1183.73
874.25	1230.83
874.41	1175.53
874.58	1204.21
874.75	1261.55
874.92	1286.12
875.09	1165.29
875.26	1232.88
875.43	1173.49
875.59	1251.31
875.76	1234.93
875.93	1210.35
876.10	1257.45
876.27	1212.40
876.44	1261.55
876.61	1247.21
876.77	1218.54
876.94	1296.36
877.11	1226.73
877.28	1230.83
877.45	1146.86
877.62	1138.67
877.78	1173.49
877.95	1142.77
878.12	1200.11
878.29	1208.30
878.46	1267.69
878.62	1243.12
878.79	1265.64
878.96	1208.30
879.13	1175.53
879.30	1175.53
879.47	1185.77
879.63	1218.54
879.80	1230.83
879.97	1155.05
880.14	1196.01
880.31	1257.45
880.47	1267.69
880.64	1222.64
880.81	1267.69
880.98	1210.35
881.15	1193.97
881.31	1263.60
881.48	1212.40
881.65	1122.29
881.82	1175.53
881.99	1279.98
882.15	1218.54
882.32	1212.40
882.49	1216.49
882.66	1257.45
882.82	1173.49
882.99	1269.74
883.16	1159.15
883.33	1167.34
883.49	1157.10
883.66	1208.30
883.83	1292.27
884.00	1150.96
884.17	1140.72
884.33	1171.44
884.50	1263.60
884.67	1142.77
884.84	1185.77
885.00	1189.87
885.17	1196.01
885.34	1232.88
885.51	1234.93
885.67	1218.54
885.84	1157.10
886.01	1155.05
886.18	1208.30
886.34	1261.55
886.51	1236.97
886.68	1226.73
886.84	1296.36
887.01	1292.27
887.18	1218.54
887.35	1263.60
887.51	1159.15
887.68	1214.45
887.85	1196.01
888.02	1214.45
888.18	1155.05
888.35	1232.88
888.52	1273.84
888.68	1196.01
>>>>>End Processed Spectral Data<<<<<
