# Supplementary material for: Design of a Novel Low Cost Point of Care Tampon (POCkeT) Colposcope for Use in Resource Limited Settings
Source: PLoS One. 2015 Sep 2;10(9):e0135869. doi: 10.1371/journal.pone.0135869 (PMC4557989; doi:10.1371/journal.pone.0135869)
Supplement: S1 File — A caption document for each sub-folder and file (S1 Detailed File Key) is found within the archive. Folder (S2) contains the set of raw images from quantitative imaging characterization between systems. Folder (S3) contains the CAD files for the custom circuit boards used in our POCkeT Colposcope. Folder (S4) contains the 3D CAD files for the probe handle and bill of materials. Folder (S5) contains the complete set of n = 5 replicate spectra files captured from each digital colposcope system. (ZIP) [file pone.0135869.s001.zip › S1 Supplementary Files/S5/S5 Spectra PC-5MP-W-B.txt]

SpectraSuite Data File
++++++++++++++++++++++++++++++++++++
Date: Wed May 28 14:00:21 EDT 2014
User: CTL11
Dark Spectrum Present: No
Reference Spectrum Present: No
Number of Sampled Component Spectra: 1
Spectrometers: USB4E01788
Integration Time (usec): 100000 (USB4E01788)
Spectra Averaged: 1 (USB4E01788)
Boxcar Smoothing: 0 (USB4E01788)
Correct for Electrical Dark: No (USB4E01788)
Strobe/Lamp Enabled: No (USB4E01788)
Correct for Detector Non-linearity: No (USB4E01788)
Correct for Stray Light: No (USB4E01788)
Number of Pixels in Processed Spectrum: 3648
>>>>>Begin Processed Spectral Data<<<<<
178.07	999.41
178.29	999.41
178.50	999.41
178.72	974.83
178.94	1038.32
179.15	1136.62
179.37	1099.76
179.59	1146.86
179.81	1191.92
180.02	1112.05
180.24	1202.16
180.46	1163.25
180.67	1167.34
180.89	1226.73
181.11	1142.77
181.32	1148.91
181.54	1079.28
181.76	1167.34
181.97	1226.73
182.19	1304.56
182.41	1210.35
182.62	1261.55
182.84	1253.36
183.06	1290.22
183.27	1251.31
183.49	1261.55
183.71	1226.73
183.92	1202.16
184.14	1239.02
184.35	1314.80
184.57	1286.12
184.79	1230.83
185.00	1302.51
185.22	1304.56
185.44	1206.25
185.65	1284.08
185.87	1228.78
186.09	1284.08
186.30	1304.56
186.52	1265.64
186.74	1214.45
186.95	1257.45
187.17	1286.12
187.39	1294.32
187.60	1357.80
187.82	1251.31
188.03	1267.69
188.25	1247.21
188.47	1284.08
188.68	1279.98
188.90	1327.08
189.12	1245.16
189.33	1251.31
189.55	1310.70
189.77	1200.11
189.98	1380.33
190.20	1239.02
190.41	1239.02
190.63	1337.32
190.85	1181.68
191.06	1232.88
191.28	1284.08
191.50	1308.65
191.71	1292.27
191.93	1310.70
192.14	1165.29
192.36	1247.21
192.58	1349.61
192.79	1273.84
193.01	1284.08
193.23	1296.36
193.44	1333.23
193.66	1247.21
193.87	1277.93
194.09	1222.64
194.31	1241.07
194.52	1243.12
194.74	1267.69
194.96	1300.46
195.17	1273.84
195.39	1263.60
195.60	1282.03
195.82	1245.16
196.04	1226.73
196.25	1345.52
196.47	1171.44
196.68	1245.16
196.90	1206.25
197.12	1335.28
197.33	1314.80
197.55	1273.84
197.76	1359.85
197.98	1245.16
198.20	1298.41
198.41	1363.95
198.63	1271.79
198.84	1181.68
199.06	1255.40
199.28	1251.31
199.49	1284.08
199.71	1249.26
199.92	1193.97
200.14	1355.76
200.36	1234.93
200.57	1290.22
200.79	1257.45
201.00	1222.64
201.22	1247.21
201.43	1236.97
201.65	1216.49
201.87	1263.60
202.08	1196.01
202.30	1263.60
202.51	1300.46
202.73	1232.88
202.95	1359.85
203.16	1210.35
203.38	1282.03
203.59	1308.65
203.81	1322.99
204.02	1296.36
204.24	1277.93
204.46	1345.52
204.67	1222.64
204.89	1337.32
205.10	1413.10
205.32	1355.76
205.53	1279.98
205.75	1241.07
205.96	1273.84
206.18	1292.27
206.40	1163.25
206.61	1243.12
206.83	1204.21
207.04	1337.32
207.26	1267.69
207.47	1218.54
207.69	1216.49
207.91	1177.58
208.12	1196.01
208.34	1282.03
208.55	1308.65
208.77	1271.79
208.98	1265.64
209.20	1214.45
209.41	1308.65
209.63	1245.16
209.85	1312.75
210.06	1296.36
210.28	1249.26
210.49	1331.18
210.71	1257.45
210.92	1234.93
211.14	1239.02
211.35	1267.69
211.57	1298.41
211.78	1210.35
212.00	1216.49
212.21	1337.32
212.43	1196.01
212.65	1302.51
212.86	1189.87
213.08	1306.60
213.29	1269.74
213.51	1277.93
213.72	1245.16
213.94	1214.45
214.15	1155.05
214.37	1267.69
214.58	1249.26
214.80	1257.45
215.01	1273.84
215.23	1257.45
215.44	1232.88
215.66	1298.41
215.87	1290.22
216.09	1271.79
216.31	1255.40
216.52	1230.83
216.74	1239.02
216.95	1263.60
217.17	1220.59
217.38	1236.97
217.60	1316.84
217.81	1255.40
218.03	1218.54
218.24	1243.12
218.46	1282.03
218.67	1333.23
218.89	1251.31
219.10	1277.93
219.32	1226.73
219.53	1245.16
219.75	1224.69
219.96	1357.80
220.18	1218.54
220.39	1249.26
220.61	1189.87
220.82	1284.08
221.04	1212.40
221.25	1181.68
221.47	1282.03
221.68	1236.97
221.90	1243.12
222.11	1234.93
222.33	1298.41
222.54	1320.94
222.76	1191.92
222.97	1216.49
223.19	1157.10
223.40	1226.73
223.62	1300.46
223.83	1298.41
224.05	1210.35
224.26	1212.40
224.48	1325.04
224.69	1224.69
224.91	1206.25
225.12	1318.89
225.34	1290.22
225.55	1327.08
225.77	1261.55
225.98	1212.40
226.19	1292.27
226.41	1212.40
226.62	1296.36
226.84	1302.51
227.05	1277.93
227.27	1277.93
227.48	1241.07
227.70	1226.73
227.91	1298.41
228.13	1269.74
228.34	1267.69
228.56	1298.41
228.77	1257.45
228.99	1294.32
229.20	1247.21
229.42	1245.16
229.63	1286.12
229.84	1265.64
230.06	1282.03
230.27	1370.09
230.49	1286.12
230.70	1273.84
230.92	1298.41
231.13	1218.54
231.35	1245.16
231.56	1361.90
231.78	1308.65
231.99	1302.51
232.20	1279.98
232.42	1275.88
232.63	1329.13
232.85	1310.70
233.06	1198.06
233.28	1345.52
233.49	1191.92
233.71	1277.93
233.92	1308.65
234.13	1220.59
234.35	1279.98
234.56	1234.93
234.78	1273.84
234.99	1302.51
235.21	1241.07
235.42	1265.64
235.64	1251.31
235.85	1193.97
236.06	1269.74
236.28	1343.47
236.49	1327.08
236.71	1222.64
236.92	1191.92
237.14	1253.36
237.35	1286.12
237.56	1361.90
237.78	1222.64
237.99	1306.60
238.21	1322.99
238.42	1243.12
238.64	1226.73
238.85	1241.07
239.06	1259.50
239.28	1347.56
239.49	1245.16
239.71	1288.17
239.92	1261.55
240.13	1220.59
240.35	1329.13
240.56	1304.56
240.78	1279.98
240.99	1259.50
241.21	1302.51
241.42	1232.88
241.63	1204.21
241.85	1277.93
242.06	1314.80
242.28	1236.97
242.49	1304.56
242.70	1316.84
242.92	1241.07
243.13	1304.56
243.35	1298.41
243.56	1259.50
243.77	1277.93
243.99	1333.23
244.20	1288.17
244.42	1296.36
244.63	1273.84
244.84	1345.52
245.06	1355.76
245.27	1224.69
245.49	1222.64
245.70	1294.32
245.91	1343.47
246.13	1239.02
246.34	1204.21
246.55	1368.04
246.77	1282.03
246.98	1241.07
247.20	1322.99
247.41	1193.97
247.62	1251.31
247.84	1341.42
248.05	1335.28
248.27	1269.74
248.48	1255.40
248.69	1318.89
248.91	1236.97
249.12	1271.79
249.33	1191.92
249.55	1263.60
249.76	1335.28
249.98	1374.19
250.19	1282.03
250.40	1296.36
250.62	1310.70
250.83	1325.04
251.04	1239.02
251.26	1327.08
251.47	1320.94
251.68	1134.57
251.90	1200.11
252.11	1163.25
252.33	1300.46
252.54	1247.21
252.75	1357.80
252.97	1175.53
253.18	1265.64
253.39	1265.64
253.61	1255.40
253.82	1265.64
254.03	1261.55
254.25	1304.56
254.46	1308.65
254.67	1259.50
254.89	1329.13
255.10	1247.21
255.31	1312.75
255.53	1249.26
255.74	1306.60
255.96	1296.36
256.17	1269.74
256.38	1359.85
256.60	1286.12
256.81	1314.80
257.02	1294.32
257.24	1345.52
257.45	1220.59
257.66	1288.17
257.88	1320.94
258.09	1284.08
258.30	1259.50
258.52	1267.69
258.73	1368.04
258.94	1263.60
259.16	1271.79
259.37	1380.33
259.58	1224.69
259.80	1263.60
260.01	1220.59
260.22	1263.60
260.43	1247.21
260.65	1230.83
260.86	1286.12
261.07	1359.85
261.29	1245.16
261.50	1327.08
261.71	1210.35
261.93	1247.21
262.14	1257.45
262.35	1261.55
262.57	1300.46
262.78	1279.98
262.99	1316.84
263.21	1288.17
263.42	1263.60
263.63	1335.28
263.85	1372.14
264.06	1310.70
264.27	1247.21
264.48	1290.22
264.70	1241.07
264.91	1279.98
265.12	1267.69
265.34	1417.19
265.55	1284.08
265.76	1255.40
265.98	1386.47
266.19	1277.93
266.40	1296.36
266.61	1251.31
266.83	1353.71
267.04	1253.36
267.25	1339.37
267.47	1343.47
267.68	1191.92
267.89	1353.71
268.10	1316.84
268.32	1241.07
268.53	1122.29
268.74	1277.93
268.96	1308.65
269.17	1325.04
269.38	1204.21
269.59	1181.68
269.81	1208.30
270.02	1345.52
270.23	1298.41
270.45	1335.28
270.66	1302.51
270.87	1261.55
271.08	1294.32
271.30	1302.51
271.51	1298.41
271.72	1345.52
271.93	1267.69
272.15	1327.08
272.36	1286.12
272.57	1275.88
272.79	1325.04
273.00	1267.69
273.21	1284.08
273.42	1302.51
273.64	1261.55
273.85	1253.36
274.06	1325.04
274.27	1337.32
274.49	1294.32
274.70	1257.45
274.91	1263.60
275.12	1294.32
275.34	1282.03
275.55	1255.40
275.76	1243.12
275.97	1251.31
276.19	1259.50
276.40	1310.70
276.61	1171.44
276.82	1310.70
277.04	1200.11
277.25	1202.16
277.46	1292.27
277.67	1378.28
277.89	1226.73
278.10	1279.98
278.31	1302.51
278.52	1368.04
278.74	1236.97
278.95	1316.84
279.16	1218.54
279.37	1224.69
279.58	1337.32
279.80	1273.84
280.01	1329.13
280.22	1320.94
280.43	1366.00
280.65	1218.54
280.86	1279.98
281.07	1253.36
281.28	1331.18
281.50	1255.40
281.71	1200.11
281.92	1349.61
282.13	1286.12
282.34	1265.64
282.56	1251.31
282.77	1269.74
282.98	1253.36
283.19	1241.07
283.40	1296.36
283.62	1263.60
283.83	1263.60
284.04	1304.56
284.25	1279.98
284.47	1271.79
284.68	1296.36
284.89	1226.73
285.10	1361.90
285.31	1271.79
285.53	1257.45
285.74	1322.99
285.95	1204.21
286.16	1294.32
286.37	1189.87
286.59	1269.74
286.80	1265.64
287.01	1329.13
287.22	1314.80
287.43	1279.98
287.65	1282.03
287.86	1353.71
288.07	1322.99
288.28	1304.56
288.49	1374.19
288.71	1208.30
288.92	1339.37
289.13	1322.99
289.34	1224.69
289.55	1363.95
289.76	1322.99
289.98	1335.28
290.19	1245.16
290.40	1355.76
290.61	1234.93
290.82	1296.36
291.04	1361.90
291.25	1378.28
291.46	1230.83
291.67	1279.98
291.88	1294.32
292.09	1279.98
292.31	1249.26
292.52	1296.36
292.73	1331.18
292.94	1236.97
293.15	1296.36
293.36	1277.93
293.58	1259.50
293.79	1382.38
294.00	1343.47
294.21	1220.59
294.42	1236.97
294.63	1384.43
294.85	1236.97
295.06	1263.60
295.27	1214.45
295.48	1290.22
295.69	1200.11
295.90	1351.66
296.12	1347.56
296.33	1239.02
296.54	1308.65
296.75	1286.12
296.96	1333.23
297.17	1232.88
297.38	1296.36
297.60	1322.99
297.81	1200.11
298.02	1257.45
298.23	1259.50
298.44	1267.69
298.65	1394.67
298.86	1177.58
299.08	1277.93
299.29	1298.41
299.50	1308.65
299.71	1198.06
299.92	1239.02
300.13	1275.88
300.34	1329.13
300.55	1308.65
300.77	1222.64
300.98	1314.80
301.19	1206.25
301.40	1288.17
301.61	1308.65
301.82	1275.88
302.03	1247.21
302.25	1259.50
302.46	1255.40
302.67	1204.21
302.88	1241.07
303.09	1388.52
303.30	1273.84
303.51	1294.32
303.72	1382.38
303.93	1273.84
304.15	1257.45
304.36	1339.37
304.57	1228.78
304.78	1249.26
304.99	1277.93
305.20	1241.07
305.41	1312.75
305.62	1306.60
305.83	1212.40
306.05	1234.93
306.26	1263.60
306.47	1343.47
306.68	1374.19
306.89	1216.49
307.10	1361.90
307.31	1308.65
307.52	1316.84
307.73	1318.89
307.94	1277.93
308.16	1363.95
308.37	1265.64
308.58	1275.88
308.79	1292.27
309.00	1320.94
309.21	1220.59
309.42	1296.36
309.63	1279.98
309.84	1210.35
310.05	1251.31
310.26	1286.12
310.48	1236.97
310.69	1320.94
310.90	1236.97
311.11	1335.28
311.32	1284.08
311.53	1345.52
311.74	1257.45
311.95	1318.89
312.16	1296.36
312.37	1363.95
312.58	1255.40
312.79	1267.69
313.00	1261.55
313.21	1349.61
313.43	1247.21
313.64	1253.36
313.85	1226.73
314.06	1253.36
314.27	1322.99
314.48	1275.88
314.69	1314.80
314.90	1347.56
315.11	1370.09
315.32	1247.21
315.53	1210.35
315.74	1314.80
315.95	1294.32
316.16	1292.27
316.37	1282.03
316.58	1329.13
316.79	1290.22
317.01	1335.28
317.22	1236.97
317.43	1279.98
317.64	1325.04
317.85	1347.56
318.06	1318.89
318.27	1226.73
318.48	1236.97
318.69	1300.46
318.90	1261.55
319.11	1314.80
319.32	1370.09
319.53	1265.64
319.74	1236.97
319.95	1241.07
320.16	1296.36
320.37	1406.95
320.58	1288.17
320.79	1390.57
321.00	1241.07
321.21	1253.36
321.42	1255.40
321.63	1226.73
321.84	1286.12
322.05	1259.50
322.26	1290.22
322.47	1345.52
322.68	1314.80
322.90	1279.98
323.11	1329.13
323.32	1259.50
323.53	1265.64
323.74	1331.18
323.95	1277.93
324.16	1282.03
324.37	1239.02
324.58	1222.64
324.79	1335.28
325.00	1247.21
325.21	1271.79
325.42	1271.79
325.63	1282.03
325.84	1331.18
326.05	1265.64
326.26	1327.08
326.47	1150.96
326.68	1259.50
326.89	1273.84
327.10	1318.89
327.31	1386.47
327.52	1343.47
327.73	1306.60
327.94	1335.28
328.15	1320.94
328.36	1320.94
328.57	1302.51
328.78	1243.12
328.99	1304.56
329.20	1327.08
329.41	1390.57
329.62	1296.36
329.83	1302.51
330.04	1300.46
330.25	1366.00
330.46	1353.71
330.67	1290.22
330.87	1261.55
331.08	1325.04
331.29	1310.70
331.50	1292.27
331.71	1286.12
331.92	1304.56
332.13	1206.25
332.34	1253.36
332.55	1320.94
332.76	1306.60
332.97	1273.84
333.18	1243.12
333.39	1339.37
333.60	1253.36
333.81	1206.25
334.02	1322.99
334.23	1349.61
334.44	1284.08
334.65	1243.12
334.86	1349.61
335.07	1273.84
335.28	1302.51
335.49	1257.45
335.70	1322.99
335.91	1320.94
336.12	1341.42
336.33	1351.66
336.54	1239.02
336.74	1288.17
336.95	1241.07
337.16	1284.08
337.37	1322.99
337.58	1378.28
337.79	1269.74
338.00	1320.94
338.21	1318.89
338.42	1376.24
338.63	1329.13
338.84	1316.84
339.05	1245.16
339.26	1402.86
339.47	1255.40
339.68	1363.95
339.89	1296.36
340.10	1288.17
340.30	1312.75
340.51	1226.73
340.72	1409.00
340.93	1411.05
341.14	1320.94
341.35	1312.75
341.56	1308.65
341.77	1308.65
341.98	1259.50
342.19	1206.25
342.40	1322.99
342.61	1363.95
342.82	1335.28
343.02	1259.50
343.23	1267.69
343.44	1282.03
343.65	1298.41
343.86	1294.32
344.07	1314.80
344.28	1331.18
344.49	1357.80
344.70	1265.64
344.91	1325.04
345.12	1286.12
345.32	1290.22
345.53	1345.52
345.74	1300.46
345.95	1341.42
346.16	1409.00
346.37	1329.13
346.58	1298.41
346.79	1253.36
347.00	1363.95
347.21	1355.76
347.41	1267.69
347.62	1353.71
347.83	1277.93
348.04	1279.98
348.25	1378.28
348.46	1351.66
348.67	1329.13
348.88	1322.99
349.09	1318.89
349.29	1353.71
349.50	1335.28
349.71	1284.08
349.92	1333.23
350.13	1302.51
350.34	1331.18
350.55	1345.52
350.76	1286.12
350.97	1349.61
351.17	1312.75
351.38	1304.56
351.59	1314.80
351.80	1286.12
352.01	1261.55
352.22	1277.93
352.43	1306.60
352.63	1300.46
352.84	1226.73
353.05	1267.69
353.26	1370.09
353.47	1290.22
353.68	1349.61
353.89	1234.93
354.10	1275.88
354.30	1296.36
354.51	1286.12
354.72	1337.32
354.93	1312.75
355.14	1421.29
355.35	1351.66
355.55	1298.41
355.76	1339.37
355.97	1335.28
356.18	1378.28
356.39	1294.32
356.60	1204.21
356.81	1288.17
357.01	1275.88
357.22	1312.75
357.43	1349.61
357.64	1335.28
357.85	1347.56
358.06	1339.37
358.26	1433.58
358.47	1427.43
358.68	1314.80
358.89	1384.43
359.10	1366.00
359.31	1368.04
359.51	1333.23
359.72	1304.56
359.93	1378.28
360.14	1220.59
360.35	1294.32
360.56	1402.86
360.76	1318.89
360.97	1359.85
361.18	1329.13
361.39	1384.43
361.60	1333.23
361.81	1423.34
362.01	1400.81
362.22	1368.04
362.43	1368.04
362.64	1423.34
362.85	1329.13
363.05	1359.85
363.26	1355.76
363.47	1339.37
363.68	1366.00
363.89	1318.89
364.09	1355.76
364.30	1288.17
364.51	1277.93
364.72	1257.45
364.93	1372.14
365.13	1329.13
365.34	1368.04
365.55	1402.86
365.76	1300.46
365.97	1253.36
366.17	1368.04
366.38	1370.09
366.59	1398.76
366.80	1310.70
367.01	1425.39
367.21	1392.62
367.42	1427.43
367.63	1374.19
367.84	1261.55
368.05	1271.79
368.25	1296.36
368.46	1417.19
368.67	1396.71
368.88	1394.67
369.08	1484.78
369.29	1368.04
369.50	1263.60
369.71	1357.80
369.92	1355.76
370.12	1296.36
370.33	1445.87
370.54	1318.89
370.75	1359.85
370.95	1359.85
371.16	1433.58
371.37	1366.00
371.58	1337.32
371.78	1318.89
371.99	1345.52
372.20	1345.52
372.41	1349.61
372.61	1374.19
372.82	1275.88
373.03	1322.99
373.24	1411.05
373.45	1331.18
373.65	1308.65
373.86	1273.84
374.07	1402.86
374.28	1413.10
374.48	1361.90
374.69	1411.05
374.90	1329.13
375.11	1343.47
375.31	1415.15
375.52	1386.47
375.73	1437.67
375.93	1370.09
376.14	1413.10
376.35	1335.28
376.56	1400.81
376.76	1370.09
376.97	1370.09
377.18	1378.28
377.39	1331.18
377.59	1347.56
377.80	1363.95
378.01	1380.33
378.22	1361.90
378.42	1417.19
378.63	1421.29
378.84	1284.08
379.04	1404.91
379.25	1337.32
379.46	1353.71
379.67	1398.76
379.87	1392.62
380.08	1355.76
380.29	1312.75
380.50	1415.15
380.70	1363.95
380.91	1296.36
381.12	1320.94
381.32	1314.80
381.53	1337.32
381.74	1398.76
381.95	1370.09
382.15	1341.42
382.36	1394.67
382.57	1460.20
382.77	1376.24
382.98	1353.71
383.19	1380.33
383.39	1218.54
383.60	1413.10
383.81	1355.76
384.02	1413.10
384.22	1411.05
384.43	1331.18
384.64	1368.04
384.84	1304.56
385.05	1409.00
385.26	1320.94
385.46	1427.43
385.67	1357.80
385.88	1398.76
386.08	1376.24
386.29	1394.67
386.50	1413.10
386.70	1382.38
386.91	1378.28
387.12	1390.57
387.33	1425.39
387.53	1392.62
387.74	1380.33
387.95	1335.28
388.15	1275.88
388.36	1419.24
388.57	1370.09
388.77	1400.81
388.98	1318.89
389.19	1460.20
389.39	1388.52
389.60	1443.82
389.81	1386.47
390.01	1419.24
390.22	1394.67
390.43	1447.91
390.63	1361.90
390.84	1445.87
391.05	1386.47
391.25	1437.67
391.46	1482.73
391.67	1351.66
391.87	1445.87
392.08	1486.83
392.28	1413.10
392.49	1409.00
392.70	1486.83
392.90	1452.01
393.11	1443.82
393.32	1355.76
393.52	1423.34
393.73	1460.20
393.94	1316.84
394.14	1361.90
394.35	1492.97
394.56	1478.63
394.76	1392.62
394.97	1427.43
395.17	1454.06
395.38	1439.72
395.59	1443.82
395.79	1470.44
396.00	1406.95
396.21	1374.19
396.41	1413.10
396.62	1478.63
396.83	1427.43
397.03	1466.35
397.24	1409.00
397.44	1349.61
397.65	1499.11
397.86	1372.14
398.06	1566.70
398.27	1503.21
398.47	1476.59
398.68	1429.48
398.89	1447.91
399.09	1527.78
399.30	1404.91
399.51	1449.96
399.71	1423.34
399.92	1417.19
400.12	1492.97
400.33	1476.59
400.54	1523.69
400.74	1644.52
400.95	1490.92
401.15	1587.18
401.36	1529.83
401.57	1548.26
401.77	1503.21
401.98	1560.55
402.18	1529.83
402.39	1566.70
402.60	1572.84
402.80	1556.46
403.01	1566.70
403.21	1636.33
403.42	1597.42
403.63	1591.27
403.83	1538.02
404.04	1665.00
404.24	1562.60
404.45	1591.27
404.65	1628.14
404.86	1527.78
405.07	1667.05
405.27	1583.08
405.48	1630.18
405.68	1591.27
405.89	1677.29
406.10	1679.33
406.30	1589.22
406.51	1697.77
406.71	1669.09
406.92	1656.81
407.12	1605.61
407.33	1646.57
407.53	1796.07
407.74	1632.23
407.95	1746.92
408.15	1705.96
408.36	1648.61
408.56	1708.01
408.77	1712.10
408.97	1804.26
409.18	1849.32
409.39	1718.25
409.59	1877.99
409.80	1751.01
410.00	1734.63
410.21	1761.25
410.41	1851.36
410.62	1861.60
410.82	1937.38
411.03	1828.84
411.23	1955.81
411.44	1894.37
411.65	1994.72
411.85	2072.54
412.06	1984.48
412.26	2039.78
412.47	2023.39
412.67	1933.28
412.88	1974.24
413.08	2146.27
413.29	2068.45
413.49	2148.32
413.70	2129.89
413.90	2041.82
414.11	2095.07
414.31	2174.94
414.52	2093.02
414.73	2140.13
414.93	2275.29
415.14	2320.35
415.34	2320.35
415.55	2389.98
415.75	2371.55
415.96	2359.26
416.16	2414.56
416.37	2418.65
416.57	2459.61
416.78	2514.91
416.98	2488.28
417.19	2566.10
417.39	2559.96
417.60	2654.17
417.80	2691.03
418.01	2695.13
418.21	2869.20
418.42	2904.02
418.62	2801.62
418.83	2908.12
419.03	3137.49
419.24	3104.72
419.44	3164.11
419.65	3301.33
419.85	3264.46
420.06	3342.28
420.26	3145.68
420.47	3395.53
420.67	3676.10
420.88	3557.32
421.08	3743.69
421.29	3581.90
421.49	3588.04
421.70	3813.32
421.90	3833.80
422.11	4065.22
422.31	3997.64
422.52	3966.92
422.72	4315.07
422.93	4417.47
423.13	4452.28
423.34	4396.99
423.54	4454.33
423.74	4741.05
423.95	4786.10
424.15	4743.10
424.36	4845.49
424.56	4675.51
424.77	5199.79
424.97	5537.71
425.18	5263.28
425.38	5513.13
425.59	5359.53
425.79	5529.52
426.00	5791.66
426.20	5789.61
426.40	5609.39
426.61	5984.16
426.81	6023.08
427.02	6311.84
427.22	6780.82
427.43	6477.73
427.63	6786.97
427.84	6514.59
428.04	7053.20
428.25	7133.08
428.45	7751.56
428.65	7344.02
428.86	7595.92
429.06	7784.33
429.27	7718.79
429.47	7647.12
429.68	8087.43
429.88	8247.17
430.09	8537.98
430.29	8826.75
430.49	8548.22
430.70	8916.86
430.90	8873.85
431.11	9262.96
431.31	9314.16
431.52	9363.31
431.72	9901.93
431.92	10162.02
432.13	10188.64
432.33	11099.99
432.54	10471.26
432.74	10159.97
432.94	10766.17
433.15	10585.95
433.35	10637.15
433.56	11267.92
433.76	11321.17
433.97	11386.71
434.17	11687.76
434.37	11994.95
434.58	11966.28
434.78	12113.74
434.99	12412.74
435.19	12502.85
435.39	12672.83
435.60	13363.00
435.80	13487.92
436.01	13823.79
436.21	14026.54
436.41	14509.86
436.62	14223.14
436.82	14237.48
437.03	14565.15
437.23	15019.80
437.43	14640.93
437.64	14997.28
437.84	15914.77
438.05	15130.39
438.25	15404.82
438.45	15744.78
438.66	16783.10
438.86	17184.51
439.06	16242.44
439.27	16471.81
439.47	16664.32
439.68	16951.04
439.88	17710.83
440.08	16885.50
440.29	18005.74
440.49	18407.14
440.69	18831.07
440.90	18753.25
441.10	19398.36
441.31	19449.56
441.51	19848.91
441.71	20342.47
441.92	20324.04
442.12	19924.69
442.32	22615.72
442.53	22116.01
442.73	22568.62
442.94	22808.23
443.14	22785.70
443.34	21790.39
443.55	22216.36
443.75	21534.39
443.95	23383.71
444.16	23860.88
444.36	23815.83
444.56	24108.69
444.77	24000.15
444.97	24393.36
445.17	25366.14
445.38	26537.58
445.58	25058.95
445.78	25478.78
445.99	25497.21
446.19	24088.21
446.39	26689.13
446.60	26287.73
446.80	26183.28
447.00	27690.59
447.21	25732.73
447.41	26025.59
447.61	26822.25
447.82	27670.11
448.02	27510.36
448.22	27534.94
448.43	27692.63
448.63	27694.68
448.83	27682.39
449.04	27389.53
449.24	26371.69
449.44	28014.16
449.65	28083.80
449.85	28868.17
450.05	27213.41
450.26	25951.86
450.46	25716.34
450.66	25767.54
450.87	25908.85
451.07	26730.09
451.27	27371.10
451.47	27403.87
451.68	27356.77
451.88	28112.47
452.08	27610.71
452.29	28247.63
452.49	27811.42
452.69	27582.04
452.90	27258.46
453.10	27422.30
453.30	27272.80
453.51	25929.33
453.71	25468.54
453.91	28532.30
454.11	26318.45
454.32	27547.23
454.52	25620.09
454.72	25253.50
454.93	24245.90
455.13	25226.88
455.33	25206.40
455.53	25058.95
455.74	25208.45
455.94	25785.97
456.14	25517.69
456.35	26721.90
456.55	25462.40
456.75	24766.09
456.95	23291.55
457.16	24350.35
457.36	25996.92
457.56	26711.66
457.76	26144.37
457.97	27125.35
458.17	25835.13
458.37	25796.21
458.57	25734.78
458.78	24133.26
458.98	22541.99
459.18	23207.58
459.39	24233.61
459.59	24489.61
459.79	23271.07
459.99	23514.78
460.20	24016.53
460.40	23168.67
460.60	23840.40
460.80	25431.68
461.01	24028.82
461.21	23234.21
461.41	23844.50
461.61	23264.92
461.82	22212.27
462.02	22150.83
462.22	22070.96
462.42	21782.20
462.63	22191.79
462.83	22163.12
463.03	21075.65
463.23	21323.45
463.43	20647.62
463.64	22181.55
463.84	21305.02
464.04	20582.09
464.24	20807.36
464.45	19871.44
464.65	20137.68
464.85	18876.13
465.05	20348.62
465.26	19832.53
465.46	18939.62
465.66	19162.84
465.86	18886.37
466.06	18847.46
466.27	17493.75
466.47	17719.03
466.67	17850.10
466.87	17966.83
467.08	17225.47
467.28	17194.75
467.48	17463.03
467.68	17286.90
467.88	17469.17
468.09	17481.46
468.29	16570.12
468.49	16342.79
468.69	16627.46
468.89	16514.82
469.10	16361.22
469.30	15523.60
469.50	15114.01
469.70	15367.96
469.90	15089.43
470.11	14851.87
470.31	14536.48
470.51	15396.63
470.71	14968.60
470.91	14173.99
471.11	14425.89
471.32	14454.56
471.52	14251.81
471.72	14114.60
471.92	13678.38
472.12	13741.87
472.33	13416.24
472.53	13588.27
472.73	13819.69
472.93	14149.42
473.13	13391.67
473.33	13598.51
473.54	13653.81
473.74	13641.52
473.94	13874.99
474.14	13682.48
474.34	13223.73
474.55	13168.44
474.75	13723.44
474.95	13436.72
475.15	13348.66
475.35	13264.69
475.55	13389.62
475.75	13711.15
475.96	13909.80
476.16	13549.36
476.36	13385.52
476.56	13350.71
476.76	13313.84
476.96	13178.68
477.17	13377.33
477.37	13053.75
477.57	12816.19
477.77	12795.71
477.97	13373.24
478.17	13451.06
478.37	13350.71
478.58	13057.85
478.78	13662.00
478.98	13371.19
479.18	13115.19
479.38	13250.36
479.58	13063.99
479.78	13229.88
479.99	13090.62
480.19	13211.45
480.39	13346.61
480.59	13281.08
480.79	13627.18
480.99	13236.02
481.19	12988.22
481.39	12959.55
481.60	13315.89
481.80	12975.93
482.00	13545.27
482.20	13156.15
482.40	13586.22
482.60	13745.97
482.80	13575.98
483.00	13616.94
483.20	13434.68
483.41	13694.77
483.61	14012.20
483.81	14012.20
484.01	14090.02
484.21	13956.91
484.41	13651.76
484.61	13862.70
484.81	14173.99
485.01	14120.74
485.22	14464.80
485.42	14626.59
485.62	14438.18
485.82	14352.16
486.02	14446.37
486.22	14370.60
486.42	14348.07
486.62	14434.08
486.82	15019.80
487.02	14827.29
487.22	14974.75
487.43	15134.49
487.63	15099.67
487.83	15232.79
488.03	15009.56
488.23	15417.11
488.43	15677.20
488.63	15736.59
488.83	15800.08
489.03	15896.33
489.23	15709.97
489.43	16320.26
489.63	16025.36
489.83	15896.33
490.04	16338.69
490.24	16201.48
490.44	16541.44
490.64	16711.42
490.84	16932.61
491.04	17067.77
491.24	17247.99
491.44	17409.78
491.64	17219.32
491.84	17561.33
492.04	17590.00
492.24	17831.66
492.44	18179.82
492.64	18169.58
492.84	18501.35
493.04	18401.00
493.24	18177.77
493.45	18620.13
493.65	18722.53
493.85	18718.43
494.05	18943.71
494.25	19275.48
494.45	19261.15
494.65	19211.99
494.85	19664.60
495.05	19584.73
495.25	19640.02
495.45	19795.67
495.65	20438.73
495.85	20248.27
496.05	20174.54
496.25	20627.14
496.45	20739.78
496.65	20838.08
496.85	20948.67
497.05	21397.18
497.25	21077.69
497.45	21829.30
497.65	21325.50
497.85	21665.46
498.05	21532.34
498.25	22124.21
498.45	22396.59
498.65	22339.24
498.85	22597.29
499.05	22533.80
499.25	22953.63
499.45	23332.51
499.65	23371.42
499.85	23436.95
500.05	23355.04
500.25	23621.27
500.45	23805.59
500.65	24276.62
500.85	24225.42
501.05	24733.32
501.25	24929.92
501.45	24817.29
501.65	24948.36
501.85	25390.72
502.05	25593.47
502.25	25693.82
502.45	25495.16
502.65	25970.29
502.85	26433.13
503.05	26437.23
503.25	26611.31
503.45	26410.60
503.65	26906.21
503.85	27237.98
504.05	27074.15
504.25	27332.19
504.45	27450.97
504.65	27299.42
504.85	27670.11
505.05	27960.92
505.25	28751.43
505.45	28329.55
505.65	28411.47
505.85	28950.09
506.05	28853.83
506.25	29025.86
506.45	29120.07
506.65	29613.63
506.85	29734.46
507.05	29857.34
507.25	30168.63
507.45	29963.83
507.65	30498.35
507.85	30733.87
508.04	31143.46
508.24	30649.90
508.44	31211.04
508.64	30977.58
508.84	31604.25
509.04	32007.70
509.24	32171.54
509.44	32738.83
509.64	32865.80
509.84	32720.40
510.04	33494.53
510.24	33533.44
510.44	33416.71
510.64	33564.16
510.84	34061.82
511.04	34258.42
511.24	34545.14
511.43	34541.04
511.63	34446.83
511.83	35046.89
512.03	35137.00
512.23	35165.67
512.43	35296.74
512.63	35747.29
512.83	36148.70
513.03	35786.21
513.23	36615.63
513.43	36926.92
513.63	36634.06
513.83	37189.06
514.02	36810.19
514.22	37350.85
514.42	37412.29
514.62	37742.02
514.82	37840.32
515.02	38069.69
515.22	38262.20
515.42	38796.72
515.62	38577.59
515.82	39128.49
516.02	39169.45
516.21	39427.49
516.41	39204.27
516.61	39691.68
516.81	39579.04
517.01	39851.42
517.21	39708.07
517.41	40027.55
517.61	40250.78
517.81	40633.75
518.00	41043.34
518.20	41766.27
518.40	41409.93
518.60	41301.39
518.80	41571.72
519.00	41864.58
519.20	42083.71
519.40	42253.69
519.60	42659.19
519.79	42571.13
519.99	42081.66
520.19	42804.59
520.39	42532.22
520.59	43201.90
520.79	43318.64
520.99	42802.55
521.18	42962.29
521.38	42761.59
521.58	43111.79
521.78	42906.99
521.98	43308.40
522.18	44316.00
522.38	44885.33
522.58	44787.03
522.77	44914.00
522.97	45563.21
523.17	45536.59
523.37	45301.07
523.57	45518.15
523.77	45503.82
523.96	45378.89
524.16	45921.60
524.36	46044.48
524.56	46263.61
524.76	46124.35
524.96	46687.54
525.16	47017.27
525.35	47002.93
525.55	47369.52
525.75	47668.52
525.95	47103.28
526.15	47508.78
526.35	48186.66
526.54	47901.99
526.74	47605.03
526.94	48409.89
527.14	48143.65
527.34	48735.51
527.54	48389.41
527.73	48784.66
527.93	48860.44
528.13	49190.16
528.33	49227.02
528.53	49040.66
528.72	49444.11
528.92	49444.11
529.12	49005.84
529.32	49870.09
529.52	48846.10
529.72	48817.43
529.91	48885.01
530.11	49743.11
530.31	50162.95
530.51	50619.64
530.71	50867.45
530.90	51670.25
531.10	51551.47
531.30	51698.92
531.50	51895.53
531.70	52258.02
531.89	51979.49
532.09	52399.33
532.29	52583.65
532.49	52640.99
532.69	52331.75
532.88	52554.97
533.08	52657.37
533.28	52806.87
533.48	52653.28
533.67	53490.90
533.87	52796.63
534.07	52655.32
534.27	53048.53
534.47	52884.70
534.66	53421.26
534.86	53581.01
535.06	53458.13
535.26	53837.00
535.45	54054.09
535.65	54242.50
535.85	53392.59
536.05	54195.40
536.24	53777.61
536.44	53720.27
536.64	54346.95
536.84	54041.80
537.04	54482.11
537.23	55176.37
537.43	54596.80
537.63	54504.64
537.83	54697.15
538.02	55547.06
538.22	55159.99
538.42	54553.79
538.62	55004.34
538.81	55372.98
539.01	55008.44
539.21	55415.99
539.41	54656.19
539.60	55454.90
539.80	54516.93
540.00	55022.78
540.20	54918.33
540.39	55284.92
540.59	55295.16
540.79	55434.42
540.98	55938.22
541.18	55319.73
541.38	55696.56
541.58	55094.46
541.77	55551.15
541.97	55506.10
542.17	55936.17
542.37	55639.22
542.56	55121.08
542.76	55545.01
542.96	55563.44
543.15	54860.99
543.35	55874.73
543.55	55952.55
543.75	55454.90
543.94	56605.86
544.14	56093.86
544.34	56009.90
544.53	56347.81
544.73	56204.45
544.93	56360.10
545.13	55633.07
545.32	56243.37
545.52	56190.12
545.72	56718.49
545.91	55964.84
546.11	56482.98
546.31	56339.62
546.50	56902.81
546.70	56126.63
546.90	56728.73
547.10	55919.79
547.29	57214.10
547.49	56771.74
547.69	56804.51
547.88	56626.34
548.08	56317.09
548.28	56415.40
548.47	57187.48
548.67	56306.85
548.87	56612.00
549.06	55979.18
549.26	55897.26
549.46	55964.84
549.65	56276.13
549.85	56140.97
550.05	56093.86
550.24	56421.54
550.44	56849.56
550.64	56507.55
550.83	56853.66
551.03	57021.59
551.23	56579.23
551.42	56689.82
551.62	56734.88
551.82	57054.36
552.01	56462.50
552.21	56499.36
552.41	56315.04
552.60	56988.83
552.80	57048.22
553.00	56548.51
553.19	56800.41
553.39	56986.78
553.59	57203.86
553.78	57281.69
553.98	56880.28
554.18	57255.06
554.37	57011.35
554.57	56876.19
554.76	57246.87
554.96	57336.98
555.16	57525.39
555.35	56814.75
555.55	56722.59
555.75	56847.52
555.94	56063.14
556.14	56591.52
556.34	56269.99
556.53	56444.07
556.73	56425.64
556.92	56358.05
557.12	55538.86
557.32	55981.23
557.51	56245.41
557.71	56143.02
557.91	56820.89
558.10	56970.39
558.30	57470.10
558.49	57810.06
558.69	57427.09
558.89	57547.92
559.08	57504.91
559.28	57646.22
559.47	56970.39
559.67	57951.37
559.87	57601.17
560.06	57273.49
560.26	57306.26
560.45	57293.97
560.65	57808.01
560.85	57734.29
561.04	57607.31
561.24	57562.26
561.43	58078.35
561.63	58145.93
561.83	57678.99
562.02	57789.58
562.22	57857.17
562.41	57664.66
562.61	57474.20
562.81	58080.39
563.00	58088.59
563.20	57660.56
563.39	57732.24
563.59	57584.79
563.78	57281.69
563.98	57304.21
564.18	57185.43
564.37	57386.13
564.57	57105.56
564.76	57388.18
564.96	58459.27
565.15	58752.13
565.35	59147.39
565.55	58731.65
565.74	58750.08
565.94	58664.06
566.13	58160.26
566.33	59112.57
566.52	58600.58
566.72	58109.07
566.91	58649.73
567.11	58891.39
567.31	58872.96
567.50	58674.30
567.70	58573.95
567.89	59026.56
568.09	58750.08
568.28	58782.85
568.48	59284.60
568.67	58803.33
568.87	58506.37
569.06	59167.87
569.26	58799.23
569.46	59194.49
569.65	59585.65
569.85	58961.02
570.04	59163.77
570.24	59346.04
570.43	59427.96
570.63	59253.88
570.82	59346.04
571.02	59321.46
571.21	59348.09
571.41	59452.53
571.60	59677.81
571.80	59464.82
571.99	59421.81
572.19	59739.25
572.38	59640.95
572.58	58823.81
572.77	59391.09
572.97	59337.85
573.16	59196.54
573.36	58991.74
573.55	59241.59
573.75	59526.26
573.94	60322.92
574.14	59511.92
574.33	59964.52
574.53	59151.48
574.72	58997.88
574.92	60081.26
575.11	59546.74
575.31	59657.33
575.50	59780.21
575.70	59884.65
575.89	59913.33
576.09	60109.93
576.28	60197.99
576.48	60001.39
576.67	59890.80
576.87	59731.06
577.06	60111.98
577.26	60666.98
577.45	59987.05
577.65	59489.40
577.84	59575.41
578.04	59468.92
578.23	59102.33
578.43	59300.98
578.62	59806.83
578.82	60161.13
579.01	60060.78
579.21	60079.21
579.40	60331.11
579.59	60249.19
579.79	60142.70
579.98	60189.80
580.18	60384.36
580.37	60107.88
580.57	60068.97
580.76	60095.60
580.96	60245.10
581.15	59765.87
581.35	59327.61
581.54	59690.10
581.74	59604.08
581.93	59409.53
582.12	59851.89
582.32	59796.59
582.51	59798.64
582.71	60339.30
582.90	59450.48
583.10	60453.99
583.29	60347.50
583.48	59837.55
583.68	59493.49
583.87	58977.40
584.07	59671.67
584.26	59163.77
584.46	59942.00
584.65	59509.88
584.84	59630.71
585.04	60118.12
585.23	59765.87
585.43	59962.48
585.62	59880.56
585.82	59542.64
586.01	59970.67
586.20	59665.52
586.40	59712.62
586.59	60052.59
586.79	60019.82
586.98	59249.78
587.18	58967.16
587.37	59849.84
587.56	59520.12
587.76	59522.16
587.95	59126.91
588.15	59745.39
588.34	59483.25
588.53	58958.97
588.73	59782.26
588.92	58977.40
589.12	58848.38
589.31	59696.24
589.50	59440.24
589.70	59374.71
589.89	59423.86
590.08	59309.18
590.28	58956.92
590.47	59358.33
590.67	58487.94
590.86	58631.30
591.05	59014.27
591.25	58412.16
591.44	58154.12
591.64	58317.96
591.83	58256.52
592.02	59022.46
592.22	58545.28
592.41	58182.79
592.60	58211.46
592.80	57875.60
592.99	58522.76
593.18	58514.56
593.38	57984.14
593.57	58248.33
593.77	58205.32
593.96	57859.21
594.15	58184.84
594.35	58023.05
594.54	58221.70
594.73	57549.97
594.93	57455.76
595.12	57449.62
595.31	57207.96
595.51	57605.26
595.70	57695.38
595.89	56949.92
596.09	56687.78
596.28	56855.71
596.47	56728.73
596.67	57017.50
596.86	56874.14
597.06	57015.45
597.25	56308.90
597.44	56300.71
597.64	56364.20
597.83	56274.09
598.02	56220.84
598.22	56306.85
598.41	56081.58
598.60	55854.25
598.79	55663.79
598.99	56077.48
599.18	55596.21
599.37	55063.74
599.57	54858.94
599.76	55106.74
599.95	55071.93
600.15	55391.41
600.34	54426.82
600.53	54265.03
600.73	53988.55
600.92	53933.26
601.11	54623.42
601.31	54240.45
601.50	53902.54
601.69	54375.62
601.88	53892.30
602.08	54070.47
602.27	53771.47
602.46	53619.92
602.66	53454.03
602.85	52849.88
603.04	53763.28
603.24	52923.61
603.43	53204.18
603.62	53019.86
603.81	53558.48
604.01	52565.21
604.20	53230.80
604.39	52524.25
604.59	52344.03
604.78	52305.12
604.97	52794.59
605.16	52593.89
605.36	51698.92
605.55	51336.43
605.74	51660.01
605.94	51469.55
606.13	51211.51
606.32	51442.93
606.51	51029.24
606.71	50906.36
606.90	51244.27
607.09	50478.33
607.28	50547.96
607.48	50588.92
607.67	50341.12
607.86	49409.29
608.05	49915.14
608.25	48960.79
608.44	48940.31
608.63	48569.63
608.82	48874.77
609.02	48952.60
609.21	48762.14
609.40	49196.31
609.59	48737.56
609.79	48629.02
609.98	47955.24
610.17	48354.59
610.36	47844.65
610.56	47756.58
610.75	47463.72
610.94	47543.59
611.13	46900.53
611.33	46986.55
611.52	47365.42
611.71	46818.61
611.90	46968.12
612.09	46169.41
612.29	46636.34
612.48	46212.41
612.67	46310.72
612.86	45780.29
613.06	45937.99
613.25	45856.07
613.44	45663.56
613.63	45884.74
613.82	45421.90
614.02	45565.26
614.21	45208.91
614.40	45018.45
614.59	45192.53
614.78	44975.44
614.98	44631.38
615.17	44813.65
615.36	44658.01
615.55	44174.69
615.74	44821.84
615.94	44074.34
616.13	44485.98
616.32	43941.22
616.51	43472.23
616.70	43804.00
616.90	43853.15
617.09	43597.16
617.28	43107.69
617.47	43126.13
617.66	44090.72
617.86	43568.49
618.05	43799.91
618.24	43543.91
618.43	43027.82
618.62	43079.02
618.81	42730.87
619.01	42636.66
619.20	42255.74
619.39	42192.25
619.58	42704.24
619.77	42513.78
619.96	42390.91
620.16	42718.58
620.35	42343.80
620.54	42048.89
620.73	42196.35
620.92	42245.50
621.11	41606.53
621.31	42374.52
621.50	42112.38
621.69	41905.54
621.88	41770.37
622.07	41817.47
622.26	41274.76
622.46	41803.14
622.65	41272.71
622.84	41260.43
623.03	41506.18
623.22	41512.33
623.41	40791.44
623.60	40820.11
623.80	40924.56
623.99	40754.58
624.18	41033.10
624.37	40582.55
624.56	40766.87
624.75	40785.30
624.94	40291.74
625.13	40725.91
625.33	40406.42
625.52	40385.94
625.71	40476.05
625.90	40023.45
626.09	39861.66
626.28	39880.10
626.47	39968.16
626.66	39835.04
626.86	39624.10
627.05	39769.51
627.24	39628.20
627.43	39173.55
627.62	39296.42
627.81	39153.07
628.00	39124.40
628.19	38958.51
628.38	39067.05
628.57	38282.68
628.77	38864.30
628.96	38735.28
629.15	38434.23
629.34	38258.10
629.53	37774.78
629.72	38204.86
629.91	38364.60
630.10	38258.10
630.29	38301.11
630.48	38366.65
630.68	38368.69
630.87	37932.48
631.06	37590.47
631.25	37772.74
631.44	37553.60
631.63	37563.84
631.82	37457.35
632.01	37158.34
632.20	36971.98
632.39	37123.53
632.58	37230.02
632.77	36941.26
632.96	36640.21
633.15	36300.25
633.35	36330.97
633.54	36236.76
633.73	35829.21
633.92	35991.00
634.11	36132.31
634.30	35909.08
634.49	35816.93
634.68	35835.36
634.87	35522.02
635.06	35407.33
635.25	34336.24
635.44	34534.90
635.63	34780.65
635.82	34643.44
636.01	34377.20
636.20	34196.98
636.39	34360.82
636.58	33760.76
636.77	34051.58
636.97	33680.89
637.16	33535.49
637.35	33625.60
637.54	33535.49
637.73	33406.47
637.92	33039.88
638.11	33201.67
638.30	33263.11
638.49	32800.27
638.68	32861.71
638.87	32282.13
639.06	32257.56
639.25	32466.45
639.44	32421.39
639.63	31974.94
639.82	32292.37
640.01	31888.92
640.20	31727.13
640.39	31159.84
640.58	31145.51
640.77	30953.00
640.96	31202.85
641.15	31272.48
641.34	30592.56
641.53	30602.80
641.72	30533.17
641.91	30320.18
642.10	30228.02
642.29	30258.74
642.48	30496.30
642.67	29474.37
642.86	29959.73
643.05	29445.69
643.24	29623.87
643.43	29503.04
643.62	29238.85
643.81	29242.95
644.00	28939.85
644.19	28626.51
644.38	28575.31
644.57	28253.78
644.76	28325.46
644.95	28280.40
645.14	27887.19
645.33	27962.97
645.52	27913.81
645.71	27360.86
645.90	27528.80
646.09	27512.41
646.28	27469.40
646.46	26918.50
646.65	26926.69
646.84	27164.26
647.03	26697.32
647.22	26406.51
647.41	26412.65
647.60	26541.68
647.79	26130.03
647.98	26224.24
648.17	25929.33
648.36	25773.69
648.55	25638.52
648.74	25325.18
648.93	25468.54
649.12	25249.41
649.31	24794.76
649.50	25224.83
649.69	24886.92
649.88	25124.48
650.06	24684.17
650.25	24823.43
650.44	24460.94
650.63	24012.43
650.82	24049.30
651.01	23871.12
651.20	23910.04
651.39	23557.78
651.58	23727.77
651.77	23760.53
651.96	23199.39
652.15	23115.42
652.34	23072.42
652.52	23211.68
652.71	23135.90
652.90	23008.93
653.09	22746.79
653.28	22521.51
653.47	22281.90
653.66	22220.46
653.85	22173.36
654.04	22042.29
654.23	21739.19
654.42	22015.66
654.60	22097.58
654.79	21612.21
654.98	21518.01
655.17	21126.85
655.36	21139.13
655.55	21016.26
655.74	21223.10
655.93	20819.65
656.12	20926.14
656.30	20897.47
656.49	20524.74
656.68	20397.77
656.87	20498.12
657.06	20563.65
657.25	20072.14
657.44	20332.23
657.63	20043.47
657.82	20104.91
658.00	19846.87
658.19	19615.44
658.38	19695.32
658.57	19357.40
658.76	19201.76
658.95	19435.22
659.14	19138.27
659.32	18927.33
659.51	18798.31
659.70	18603.75
659.89	18628.32
660.08	18712.29
660.27	18495.21
660.46	18712.29
660.64	18253.55
660.83	18226.92
661.02	18151.15
661.21	17975.02
661.40	17979.12
661.59	18065.13
661.78	17520.37
661.96	17495.80
662.15	17544.95
662.34	17567.48
662.53	17401.59
662.72	17483.51
662.91	17420.02
663.09	17022.72
663.28	16891.65
663.47	16901.89
663.66	16862.97
663.85	17057.53
664.03	16529.16
664.22	16324.36
664.41	16418.57
664.60	16035.60
664.79	16240.39
664.98	16115.47
665.16	15931.15
665.35	16029.45
665.54	15951.63
665.73	15529.75
665.92	15599.38
666.10	15707.92
666.29	15462.16
666.48	15353.62
666.67	15298.33
666.86	15488.79
667.04	15150.87
667.23	14944.03
667.42	15023.90
667.61	14950.17
667.80	14614.30
667.98	14632.74
668.17	14554.91
668.36	14501.67
668.55	14270.25
668.74	14667.55
668.92	14317.35
669.11	14235.43
669.30	14214.95
669.49	13985.58
669.68	13973.29
669.86	13885.23
670.05	13715.25
670.24	13492.02
670.43	13365.04
670.61	13743.92
670.80	13356.85
670.99	13426.48
671.18	13410.10
671.36	13350.71
671.55	12920.63
671.74	13150.01
671.93	13193.01
672.11	13119.29
672.30	12945.21
672.49	12633.92
672.68	12693.31
672.87	12769.09
673.05	12595.01
673.24	12394.31
673.43	12156.74
673.62	12261.19
673.80	12156.74
673.99	11984.71
674.18	11968.33
674.36	11906.89
674.55	11861.84
674.74	11933.51
674.93	11689.81
675.11	11601.74
675.30	11597.65
675.49	11388.75
675.68	11097.94
675.86	11300.69
676.05	11210.58
676.24	11048.79
676.43	10981.21
676.61	11073.37
676.80	11099.99
676.99	11110.23
677.17	10970.97
677.36	10698.59
677.55	10657.63
677.74	10534.75
677.92	10653.53
678.11	10682.20
678.30	10479.46
678.48	10397.54
678.67	10549.09
678.86	10264.42
679.04	10084.20
679.23	10055.53
679.42	10104.68
679.61	10073.96
679.79	10004.33
679.98	9719.66
680.17	9666.41
680.35	9770.86
680.54	9697.13
680.73	9432.94
680.91	9465.71
681.10	9523.05
681.29	9457.52
681.47	9430.90
681.66	9256.82
681.85	9303.92
682.04	9097.08
682.22	9084.79
682.41	9117.56
682.60	9152.37
682.78	8908.66
682.97	8871.80
683.16	8959.86
683.34	8736.63
683.53	8773.50
683.72	8718.20
683.90	8599.42
684.09	8492.93
684.28	8312.71
684.46	8431.49
684.65	8359.81
684.83	8468.35
685.02	8181.64
685.21	8372.10
685.39	8118.15
685.58	8243.07
685.77	8218.50
685.95	8193.92
686.14	8019.85
686.33	7817.10
686.51	8011.65
686.70	7813.00
686.89	7581.58
687.07	7800.71
687.26	7640.97
687.44	7569.29
687.63	7620.49
687.82	7546.76
688.00	7563.15
688.19	7495.57
688.38	7479.18
688.56	7618.44
688.75	7464.85
688.93	7210.90
689.12	7319.44
689.31	7219.09
689.49	7157.65
689.68	7020.44
689.87	7169.94
690.05	7094.16
690.24	6913.94
690.42	6969.24
690.61	6862.74
690.80	6948.76
690.98	6881.18
691.17	6836.12
691.35	6645.66
691.54	6678.43
691.73	6735.77
691.91	6668.19
692.10	6485.92
692.28	6498.20
692.47	6457.25
692.66	6432.67
692.84	6438.81
693.03	6389.66
693.21	6225.82
693.40	6256.54
693.59	6320.03
693.77	6141.86
693.96	6264.74
694.14	6127.52
694.33	6092.71
694.51	6133.67
694.70	6168.48
694.89	6037.41
695.07	6031.27
695.26	6098.85
695.44	5951.40
695.63	5838.76
695.81	5777.32
696.00	5746.60
696.18	5885.86
696.37	5760.94
696.56	5799.85
696.74	5750.70
696.93	5713.83
697.11	5599.15
697.30	5590.95
697.48	5455.79
697.67	5439.40
697.85	5429.17
698.04	5386.16
698.23	5412.78
698.41	5384.11
698.60	5275.57
698.78	5408.69
698.97	5304.24
699.15	5291.95
699.34	5248.94
699.52	5156.79
699.71	5267.38
699.89	5269.42
700.08	5150.64
700.26	5054.39
700.45	5115.83
700.63	5083.06
700.82	5140.40
701.01	5044.15
701.19	4900.79
701.38	4837.30
701.56	4921.27
701.75	4868.02
701.93	5066.67
702.12	4761.53
702.30	4683.70
702.49	4695.99
702.67	4687.80
702.86	4812.73
703.04	4675.51
703.23	4691.90
703.41	4614.07
703.60	4620.22
703.78	4677.56
703.97	4663.22
704.15	4603.83
704.34	4511.68
704.52	4573.11
704.71	4444.09
704.89	4476.86
705.08	4548.54
705.26	4372.41
705.45	4306.88
705.63	4493.24
705.81	4356.03
706.00	4345.79
706.18	4360.13
706.37	4288.45
706.55	4128.70
706.74	4259.78
706.92	4292.54
707.11	4335.55
707.29	4130.75
707.48	4165.57
707.66	4171.71
707.85	4216.77
708.03	4249.54
708.22	4104.13
708.40	4153.28
708.58	4130.75
708.77	4132.80
708.95	4130.75
709.14	4048.83
709.32	4016.07
709.51	4102.08
709.69	3821.51
709.88	3991.49
710.06	3913.67
710.25	3882.95
710.43	3766.21
710.61	3909.57
710.80	3760.07
710.98	3889.09
711.17	3766.21
711.35	3737.54
711.54	3782.60
711.72	3700.68
711.90	3661.77
712.09	3682.25
712.27	3649.48
712.46	3717.06
712.64	3727.30
712.83	3633.10
713.01	3571.66
713.19	3594.19
713.38	3633.10
713.56	3493.83
713.75	3694.54
713.93	3522.51
714.11	3487.69
714.30	3473.36
714.48	3606.47
714.67	3491.79
714.85	3608.52
715.03	3426.25
715.22	3516.36
715.40	3286.99
715.59	3346.38
715.77	3375.05
715.95	3344.33
716.14	3401.68
716.32	3467.21
716.51	3315.66
716.69	3336.14
716.87	3409.87
717.06	3278.80
717.24	3262.41
717.42	3205.07
717.61	3182.54
717.79	3307.47
717.98	3192.78
718.16	3155.92
718.34	3268.56
718.53	3162.06
718.71	3178.45
718.89	3143.63
719.08	3174.35
719.26	3080.14
719.45	3076.05
719.63	3004.37
719.81	3014.61
720.00	3010.51
720.18	2967.51
720.36	3045.33
720.55	3055.57
720.73	3059.67
720.91	3129.30
721.10	3086.29
721.28	2977.75
721.46	2961.36
721.65	2895.83
721.83	2949.08
722.01	2928.60
722.20	2977.75
722.38	2965.46
722.56	2973.65
722.75	2930.64
722.93	2934.74
723.11	2877.40
723.30	2867.16
723.48	2844.63
723.66	2918.36
723.85	2756.57
724.03	2818.00
724.21	2744.28
724.40	2779.09
724.58	2824.15
724.76	2717.65
724.95	2693.08
725.13	2803.67
725.31	2731.99
725.50	2713.56
725.68	2717.65
725.86	2783.19
726.05	2678.74
726.23	2707.41
726.41	2615.26
726.59	2691.03
726.78	2699.22
726.96	2738.13
727.14	2668.50
727.33	2658.26
727.51	2623.45
727.69	2656.22
727.87	2639.83
728.06	2611.16
728.24	2551.77
728.42	2633.69
728.61	2545.63
728.79	2639.83
728.97	2617.30
729.15	2467.80
729.34	2564.06
729.52	2521.05
729.70	2531.29
729.89	2496.47
730.07	2416.60
730.25	2402.27
730.43	2541.53
730.62	2396.12
730.80	2418.65
730.98	2389.98
731.16	2494.43
731.35	2486.23
731.53	2508.76
731.71	2394.08
731.89	2441.18
732.08	2441.18
732.26	2351.07
732.44	2361.31
732.62	2416.60
732.81	2437.08
732.99	2381.79
733.17	2385.88
733.35	2402.27
733.54	2371.55
733.72	2336.73
733.90	2301.92
734.08	2387.93
734.27	2396.12
734.45	2179.04
734.63	2312.16
734.81	2224.09
735.00	2349.02
735.18	2260.96
735.36	2404.32
735.54	2287.58
735.72	2277.34
735.91	2318.30
736.09	2133.98
736.27	2213.85
736.45	2187.23
736.63	2103.26
736.82	2250.72
737.00	2172.89
737.18	2199.52
737.36	2131.94
737.55	2170.85
737.73	2244.57
737.91	2115.55
738.09	2203.61
738.27	2146.27
738.46	2166.75
738.64	2234.33
738.82	2041.82
739.00	2095.07
739.18	2080.74
739.36	2131.94
739.55	2097.12
739.73	2093.02
739.91	2086.88
740.09	2109.41
740.27	2154.46
740.46	2125.79
740.64	1990.63
740.82	2082.78
741.00	2029.54
741.18	2000.87
741.36	2004.96
741.55	2107.36
741.73	2035.68
741.91	2033.63
742.09	2099.17
742.27	2125.79
742.45	2021.35
742.64	1959.91
742.82	2029.54
743.00	2060.26
743.18	1964.00
743.36	1957.86
743.54	1998.82
743.72	2025.44
743.91	2017.25
744.09	1918.95
744.27	1966.05
744.45	1959.91
744.63	1976.29
744.81	1966.05
744.99	2002.91
745.18	1941.47
745.36	1861.60
745.54	1910.75
745.72	1890.28
745.90	1945.57
746.08	1941.47
746.26	1888.23
746.45	1939.43
746.63	1886.18
746.81	1869.80
746.99	1949.67
747.17	1822.69
747.35	1816.55
747.53	1886.18
747.71	1935.33
747.89	1865.70
748.08	1843.17
748.26	1884.13
748.44	1837.03
748.62	1830.88
748.80	1841.12
748.98	1828.84
749.16	1933.28
749.34	1767.40
749.52	1789.92
749.70	1859.56
749.89	1789.92
750.07	1902.56
750.25	1869.80
750.43	1837.03
750.61	1832.93
750.79	1837.03
750.97	1996.77
751.15	1759.21
751.33	1820.64
751.51	1968.10
751.69	1955.81
751.88	1814.50
752.06	1828.84
752.24	1830.88
752.42	1783.78
752.60	1783.78
752.78	1816.55
752.96	1816.55
753.14	1830.88
753.32	1791.97
753.50	1816.55
753.68	1757.16
753.86	1808.36
754.04	1736.68
754.22	1916.90
754.40	1798.12
754.58	1796.07
754.76	1744.87
754.95	1771.49
755.13	1828.84
755.31	1763.30
755.49	1689.57
755.67	1816.55
755.85	1777.64
756.03	1687.53
756.21	1757.16
756.39	1722.34
756.57	1822.69
756.75	1705.96
756.93	1757.16
757.11	1794.02
757.29	1636.33
757.47	1771.49
757.65	1714.15
757.83	1677.29
758.01	1712.10
758.19	1783.78
758.37	1722.34
758.55	1732.58
758.73	1652.71
758.91	1841.12
759.09	1769.44
759.27	1732.58
759.45	1691.62
759.63	1812.45
759.81	1728.49
759.99	1652.71
760.17	1624.04
760.35	1675.24
760.53	1720.29
760.71	1689.57
760.89	1671.14
761.07	1705.96
761.25	1724.39
761.43	1654.76
761.61	1642.47
761.79	1630.18
761.97	1697.77
762.15	1662.95
762.33	1740.77
762.51	1673.19
762.69	1615.85
762.87	1626.09
763.05	1679.33
763.23	1720.29
763.41	1609.70
763.59	1652.71
763.77	1675.24
763.95	1685.48
764.13	1542.12
764.31	1769.44
764.49	1683.43
764.67	1673.19
764.85	1671.14
765.03	1677.29
765.21	1570.79
765.38	1638.38
765.56	1628.14
765.74	1671.14
765.92	1671.14
766.10	1611.75
766.28	1533.93
766.46	1675.24
766.64	1587.18
766.82	1648.61
767.00	1542.12
767.18	1535.98
767.36	1605.61
767.54	1591.27
767.72	1572.84
767.90	1503.21
768.08	1636.33
768.26	1638.38
768.43	1601.51
768.61	1523.69
768.79	1538.02
768.97	1501.16
769.15	1531.88
769.33	1562.60
769.51	1505.26
769.69	1558.50
769.87	1648.61
770.05	1564.65
770.23	1578.98
770.40	1587.18
770.58	1619.94
770.76	1591.27
770.94	1460.20
771.12	1554.41
771.30	1476.59
771.48	1572.84
771.66	1581.03
771.84	1556.46
772.02	1531.88
772.19	1566.70
772.37	1482.73
772.55	1556.46
772.73	1591.27
772.91	1548.26
773.09	1507.30
773.27	1550.31
773.45	1517.54
773.63	1615.85
773.80	1476.59
773.98	1492.97
774.16	1538.02
774.34	1503.21
774.52	1495.02
774.70	1497.07
774.88	1484.78
775.05	1535.98
775.23	1531.88
775.41	1449.96
775.59	1456.11
775.77	1556.46
775.95	1490.92
776.13	1472.49
776.30	1464.30
776.48	1497.07
776.66	1476.59
776.84	1499.11
777.02	1492.97
777.20	1415.15
777.38	1427.43
777.55	1439.72
777.73	1497.07
777.91	1353.71
778.09	1406.95
778.27	1470.44
778.45	1478.63
778.62	1431.53
778.80	1361.90
778.98	1470.44
779.16	1409.00
779.34	1452.01
779.51	1372.14
779.69	1484.78
779.87	1478.63
780.05	1304.56
780.23	1343.47
780.41	1480.68
780.58	1499.11
780.76	1415.15
780.94	1390.57
781.12	1474.54
781.30	1486.83
781.47	1347.56
781.65	1419.24
781.83	1439.72
782.01	1476.59
782.19	1335.28
782.36	1359.85
782.54	1411.05
782.72	1452.01
782.90	1464.30
783.08	1351.66
783.25	1382.38
783.43	1454.06
783.61	1460.20
783.79	1433.58
783.96	1355.76
784.14	1374.19
784.32	1411.05
784.50	1411.05
784.68	1394.67
784.85	1374.19
785.03	1355.76
785.21	1417.19
785.39	1384.43
785.56	1433.58
785.74	1378.28
785.92	1456.11
786.10	1366.00
786.27	1357.80
786.45	1482.73
786.63	1452.01
786.81	1400.81
786.98	1269.74
787.16	1349.61
787.34	1376.24
787.52	1425.39
787.69	1361.90
787.87	1339.37
788.05	1376.24
788.23	1372.14
788.40	1392.62
788.58	1347.56
788.76	1452.01
788.94	1370.09
789.11	1443.82
789.29	1404.91
789.47	1341.42
789.64	1386.47
789.82	1376.24
790.00	1439.72
790.18	1318.89
790.35	1382.38
790.53	1433.58
790.71	1378.28
790.89	1329.13
791.06	1476.59
791.24	1427.43
791.42	1368.04
791.59	1347.56
791.77	1400.81
791.95	1357.80
792.12	1306.60
792.30	1372.14
792.48	1318.89
792.66	1378.28
792.83	1392.62
793.01	1310.70
793.19	1341.42
793.36	1341.42
793.54	1380.33
793.72	1275.88
793.89	1312.75
794.07	1423.34
794.25	1300.46
794.42	1384.43
794.60	1306.60
794.78	1345.52
794.95	1359.85
795.13	1343.47
795.31	1335.28
795.48	1290.22
795.66	1396.71
795.84	1411.05
796.01	1353.71
796.19	1320.94
796.37	1245.16
796.54	1351.66
796.72	1347.56
796.90	1347.56
797.07	1359.85
797.25	1374.19
797.43	1355.76
797.60	1314.80
797.78	1282.03
797.96	1327.08
798.13	1366.00
798.31	1413.10
798.49	1355.76
798.66	1359.85
798.84	1357.80
799.01	1363.95
799.19	1310.70
799.37	1236.97
799.54	1230.83
799.72	1355.76
799.90	1347.56
800.07	1304.56
800.25	1294.32
800.43	1310.70
800.60	1300.46
800.78	1318.89
800.95	1325.04
801.13	1406.95
801.31	1298.41
801.48	1380.33
801.66	1271.79
801.83	1298.41
802.01	1335.28
802.19	1368.04
802.36	1261.55
802.54	1277.93
802.71	1247.21
802.89	1302.51
803.07	1257.45
803.24	1243.12
803.42	1345.52
803.59	1390.57
803.77	1327.08
803.95	1302.51
804.12	1269.74
804.30	1312.75
804.47	1318.89
804.65	1273.84
804.82	1314.80
805.00	1304.56
805.18	1284.08
805.35	1339.37
805.53	1351.66
805.70	1331.18
805.88	1292.27
806.05	1286.12
806.23	1384.43
806.41	1265.64
806.58	1296.36
806.76	1236.97
806.93	1335.28
807.11	1271.79
807.28	1310.70
807.46	1275.88
807.64	1267.69
807.81	1343.47
807.99	1251.31
808.16	1329.13
808.34	1351.66
808.51	1290.22
808.69	1261.55
808.86	1292.27
809.04	1351.66
809.21	1150.96
809.39	1253.36
809.56	1304.56
809.74	1232.88
809.92	1279.98
810.09	1359.85
810.27	1243.12
810.44	1329.13
810.62	1265.64
810.79	1298.41
810.97	1286.12
811.14	1322.99
811.32	1294.32
811.49	1310.70
811.67	1331.18
811.84	1255.40
812.02	1318.89
812.19	1310.70
812.37	1294.32
812.54	1339.37
812.72	1308.65
812.89	1306.60
813.07	1239.02
813.24	1322.99
813.42	1249.26
813.59	1267.69
813.77	1316.84
813.94	1318.89
814.12	1279.98
814.29	1294.32
814.47	1263.60
814.64	1322.99
814.82	1302.51
814.99	1267.69
815.17	1263.60
815.34	1290.22
815.52	1335.28
815.69	1279.98
815.86	1251.31
816.04	1316.84
816.21	1343.47
816.39	1292.27
816.56	1304.56
816.74	1165.29
816.91	1302.51
817.09	1327.08
817.26	1388.52
817.44	1275.88
817.61	1284.08
817.79	1314.80
817.96	1232.88
818.13	1222.64
818.31	1300.46
818.48	1230.83
818.66	1277.93
818.83	1263.60
819.01	1333.23
819.18	1357.80
819.36	1218.54
819.53	1333.23
819.70	1214.45
819.88	1284.08
820.05	1284.08
820.23	1361.90
820.40	1200.11
820.58	1255.40
820.75	1245.16
820.92	1161.20
821.10	1259.50
821.27	1351.66
821.45	1277.93
821.62	1382.38
821.79	1325.04
821.97	1327.08
822.14	1308.65
822.32	1279.98
822.49	1318.89
822.66	1259.50
822.84	1198.06
823.01	1220.59
823.19	1316.84
823.36	1255.40
823.53	1253.36
823.71	1253.36
823.88	1163.25
824.06	1279.98
824.23	1255.40
824.40	1273.84
824.58	1261.55
824.75	1224.69
824.93	1308.65
825.10	1206.25
825.27	1212.40
825.45	1269.74
825.62	1333.23
825.79	1304.56
825.97	1294.32
826.14	1273.84
826.32	1267.69
826.49	1286.12
826.66	1193.97
826.84	1253.36
827.01	1228.78
827.18	1279.98
827.36	1239.02
827.53	1286.12
827.70	1290.22
827.88	1140.72
828.05	1245.16
828.22	1294.32
828.40	1232.88
828.57	1290.22
828.74	1200.11
828.92	1273.84
829.09	1296.36
829.27	1259.50
829.44	1263.60
829.61	1251.31
829.79	1314.80
829.96	1288.17
830.13	1214.45
830.30	1243.12
830.48	1292.27
830.65	1267.69
830.82	1150.96
831.00	1212.40
831.17	1239.02
831.34	1284.08
831.52	1247.21
831.69	1261.55
831.86	1193.97
832.04	1216.49
832.21	1251.31
832.38	1263.60
832.56	1236.97
832.73	1243.12
832.90	1198.06
833.07	1222.64
833.25	1247.21
833.42	1277.93
833.59	1243.12
833.77	1220.59
833.94	1126.38
834.11	1187.82
834.29	1185.77
834.46	1271.79
834.63	1298.41
834.80	1275.88
834.98	1239.02
835.15	1325.04
835.32	1228.78
835.49	1183.73
835.67	1216.49
835.84	1218.54
836.01	1275.88
836.19	1230.83
836.36	1304.56
836.53	1193.97
836.70	1257.45
836.88	1255.40
837.05	1269.74
837.22	1284.08
837.39	1234.93
837.57	1216.49
837.74	1306.60
837.91	1204.21
838.08	1236.97
838.26	1247.21
838.43	1236.97
838.60	1292.27
838.77	1257.45
838.95	1187.82
839.12	1239.02
839.29	1218.54
839.46	1196.01
839.64	1269.74
839.81	1177.58
839.98	1236.97
840.15	1296.36
840.32	1214.45
840.50	1335.28
840.67	1261.55
840.84	1173.49
841.01	1312.75
841.19	1275.88
841.36	1220.59
841.53	1245.16
841.70	1263.60
841.87	1255.40
842.05	1183.73
842.22	1302.51
842.39	1196.01
842.56	1329.13
842.73	1253.36
842.91	1236.97
843.08	1308.65
843.25	1247.21
843.42	1273.84
843.59	1259.50
843.77	1257.45
843.94	1306.60
844.11	1282.03
844.28	1282.03
844.45	1298.41
844.62	1204.21
844.80	1296.36
844.97	1294.32
845.14	1218.54
845.31	1271.79
845.48	1175.53
845.65	1261.55
845.83	1204.21
846.00	1277.93
846.17	1269.74
846.34	1140.72
846.51	1275.88
846.68	1187.82
846.86	1353.71
847.03	1173.49
847.20	1277.93
847.37	1243.12
847.54	1191.92
847.71	1241.07
847.89	1220.59
848.06	1277.93
848.23	1226.73
848.40	1216.49
848.57	1200.11
848.74	1263.60
848.91	1275.88
849.08	1302.51
849.26	1134.57
849.43	1314.80
849.60	1218.54
849.77	1212.40
849.94	1175.53
850.11	1263.60
850.28	1210.35
850.46	1169.39
850.63	1236.97
850.80	1241.07
850.97	1290.22
851.14	1210.35
851.31	1159.15
851.48	1171.44
851.65	1249.26
851.82	1290.22
852.00	1228.78
852.17	1224.69
852.34	1239.02
852.51	1239.02
852.68	1265.64
852.85	1241.07
853.02	1236.97
853.19	1243.12
853.36	1187.82
853.53	1222.64
853.70	1230.83
853.88	1198.06
854.05	1198.06
854.22	1271.79
854.39	1150.96
854.56	1114.10
854.73	1189.87
854.90	1226.73
855.07	1153.01
855.24	1257.45
855.41	1286.12
855.58	1251.31
855.75	1193.97
855.92	1263.60
856.09	1232.88
856.27	1189.87
856.44	1304.56
856.61	1253.36
856.78	1226.73
856.95	1239.02
857.12	1255.40
857.29	1222.64
857.46	1275.88
857.63	1228.78
857.80	1236.97
857.97	1243.12
858.14	1165.29
858.31	1181.68
858.48	1198.06
858.65	1286.12
858.82	1206.25
858.99	1198.06
859.16	1292.27
859.33	1198.06
859.50	1300.46
859.67	1277.93
859.84	1269.74
860.01	1204.21
860.18	1204.21
860.35	1282.03
860.52	1333.23
860.69	1271.79
860.86	1234.93
861.03	1230.83
861.20	1167.34
861.37	1185.77
861.54	1308.65
861.71	1245.16
861.88	1320.94
862.05	1163.25
862.22	1183.73
862.39	1193.97
862.56	1306.60
862.73	1261.55
862.90	1148.91
863.07	1306.60
863.24	1177.58
863.41	1214.45
863.58	1259.50
863.75	1157.10
863.92	1198.06
864.09	1228.78
864.26	1159.15
864.43	1202.16
864.60	1169.39
864.77	1210.35
864.94	1159.15
865.11	1230.83
865.28	1130.48
865.45	1296.36
865.62	1165.29
865.79	1208.30
865.96	1179.63
866.13	1200.11
866.30	1279.98
866.47	1206.25
866.64	1284.08
866.81	1247.21
866.98	1277.93
867.15	1304.56
867.31	1155.05
867.48	1175.53
867.65	1232.88
867.82	1210.35
867.99	1292.27
868.16	1200.11
868.33	1163.25
868.50	1159.15
868.67	1239.02
868.84	1214.45
869.01	1157.10
869.18	1198.06
869.35	1214.45
869.52	1183.73
869.68	1234.93
869.85	1259.50
870.02	1271.79
870.19	1204.21
870.36	1183.73
870.53	1126.38
870.70	1247.21
870.87	1214.45
871.04	1275.88
871.21	1230.83
871.38	1212.40
871.54	1183.73
871.71	1243.12
871.88	1150.96
872.05	1122.29
872.22	1257.45
872.39	1122.29
872.56	1230.83
872.73	1202.16
872.90	1159.15
873.06	1286.12
873.23	1224.69
873.40	1191.92
873.57	1345.52
873.74	1200.11
873.91	1277.93
874.08	1230.83
874.25	1171.44
874.41	1196.01
874.58	1253.36
874.75	1249.26
874.92	1257.45
875.09	1183.73
875.26	1159.15
875.43	1165.29
875.59	1232.88
875.76	1275.88
875.93	1179.63
876.10	1277.93
876.27	1241.07
876.44	1247.21
876.61	1259.50
876.77	1290.22
876.94	1222.64
877.11	1177.58
877.28	1245.16
877.45	1175.53
877.62	1222.64
877.78	1165.29
877.95	1214.45
878.12	1140.72
878.29	1179.63
878.46	1259.50
878.62	1263.60
878.79	1265.64
878.96	1191.92
879.13	1222.64
879.30	1296.36
879.47	1226.73
879.63	1282.03
879.80	1234.93
879.97	1247.21
880.14	1220.59
880.31	1236.97
880.47	1325.04
880.64	1206.25
880.81	1230.83
880.98	1196.01
881.15	1167.34
881.31	1263.60
881.48	1189.87
881.65	1157.10
881.82	1222.64
881.99	1236.97
882.15	1210.35
882.32	1198.06
882.49	1298.41
882.66	1208.30
882.82	1220.59
882.99	1196.01
883.16	1245.16
883.33	1218.54
883.49	1179.63
883.66	1239.02
883.83	1173.49
884.00	1148.91
884.17	1206.25
884.33	1214.45
884.50	1179.63
884.67	1265.64
884.84	1294.32
885.00	1175.53
885.17	1271.79
885.34	1165.29
885.51	1247.21
885.67	1200.11
885.84	1253.36
886.01	1153.01
886.18	1236.97
886.34	1294.32
886.51	1196.01
886.68	1191.92
886.84	1204.21
887.01	1224.69
887.18	1239.02
887.35	1144.81
887.51	1208.30
887.68	1126.38
887.85	1241.07
888.02	1261.55
888.18	1212.40
888.35	1241.07
888.52	1243.12
888.68	1265.64
>>>>>End Processed Spectral Data<<<<<
