# Supplementary material for: Design of a Novel Low Cost Point of Care Tampon (POCkeT) Colposcope for Use in Resource Limited Settings
Source: PLoS One. 2015 Sep 2;10(9):e0135869. doi: 10.1371/journal.pone.0135869 (PMC4557989; doi:10.1371/journal.pone.0135869)
Supplement: S1 File — A caption document for each sub-folder and file (S1 Detailed File Key) is found within the archive. Folder (S2) contains the set of raw images from quantitative imaging characterization between systems. Folder (S3) contains the CAD files for the custom circuit boards used in our POCkeT Colposcope. Folder (S4) contains the 3D CAD files for the probe handle and bill of materials. Folder (S5) contains the complete set of n = 5 replicate spectra files captured from each digital colposcope system. (ZIP) [file pone.0135869.s001.zip › S1 Supplementary Files/S5/S5 Spectra PC-5MP-W-C.txt]

SpectraSuite Data File
++++++++++++++++++++++++++++++++++++
Date: Wed May 28 14:00:10 EDT 2014
User: CTL11
Dark Spectrum Present: No
Reference Spectrum Present: No
Number of Sampled Component Spectra: 1
Spectrometers: USB4E01788
Integration Time (usec): 100000 (USB4E01788)
Spectra Averaged: 1 (USB4E01788)
Boxcar Smoothing: 0 (USB4E01788)
Correct for Electrical Dark: No (USB4E01788)
Strobe/Lamp Enabled: No (USB4E01788)
Correct for Detector Non-linearity: No (USB4E01788)
Correct for Stray Light: No (USB4E01788)
Number of Pixels in Processed Spectrum: 3648
>>>>>Begin Processed Spectral Data<<<<<
178.07	1052.66
178.29	1052.66
178.50	1052.66
178.72	923.63
178.94	1026.03
179.15	1089.52
179.37	1189.87
179.59	1081.33
179.81	1140.72
180.02	1120.24
180.24	1185.77
180.46	1126.38
180.67	1134.57
180.89	1220.59
181.11	1155.05
181.32	1198.06
181.54	1148.91
181.76	1155.05
181.97	1236.97
182.19	1282.03
182.41	1241.07
182.62	1239.02
182.84	1214.45
183.06	1302.51
183.27	1212.40
183.49	1265.64
183.71	1167.34
183.92	1224.69
184.14	1275.88
184.35	1263.60
184.57	1327.08
184.79	1241.07
185.00	1232.88
185.22	1206.25
185.44	1204.21
185.65	1243.12
185.87	1226.73
186.09	1243.12
186.30	1298.41
186.52	1249.26
186.74	1249.26
186.95	1208.30
187.17	1249.26
187.39	1275.88
187.60	1279.98
187.82	1122.29
188.03	1327.08
188.25	1243.12
188.47	1296.36
188.68	1239.02
188.90	1312.75
189.12	1284.08
189.33	1218.54
189.55	1275.88
189.77	1294.32
189.98	1347.56
190.20	1265.64
190.41	1247.21
190.63	1269.74
190.85	1220.59
191.06	1241.07
191.28	1357.80
191.50	1247.21
191.71	1320.94
191.93	1314.80
192.14	1214.45
192.36	1232.88
192.58	1376.24
192.79	1282.03
193.01	1206.25
193.23	1329.13
193.44	1224.69
193.66	1251.31
193.87	1302.51
194.09	1228.78
194.31	1265.64
194.52	1314.80
194.74	1273.84
194.96	1279.98
195.17	1218.54
195.39	1208.30
195.60	1288.17
195.82	1214.45
196.04	1220.59
196.25	1298.41
196.47	1263.60
196.68	1320.94
196.90	1198.06
197.12	1241.07
197.33	1294.32
197.55	1230.83
197.76	1259.50
197.98	1247.21
198.20	1249.26
198.41	1269.74
198.63	1279.98
198.84	1189.87
199.06	1320.94
199.28	1189.87
199.49	1269.74
199.71	1279.98
199.92	1243.12
200.14	1320.94
200.36	1261.55
200.57	1329.13
200.79	1239.02
201.00	1261.55
201.22	1243.12
201.43	1333.23
201.65	1185.77
201.87	1183.73
202.08	1279.98
202.30	1316.84
202.51	1279.98
202.73	1284.08
202.95	1304.56
203.16	1130.48
203.38	1257.45
203.59	1247.21
203.81	1275.88
204.02	1169.39
204.24	1247.21
204.46	1335.28
204.67	1234.93
204.89	1318.89
205.10	1345.52
205.32	1331.18
205.53	1265.64
205.75	1308.65
205.96	1306.60
206.18	1230.83
206.40	1286.12
206.61	1171.44
206.83	1243.12
207.04	1351.66
207.26	1302.51
207.47	1228.78
207.69	1228.78
207.91	1175.53
208.12	1173.49
208.34	1277.93
208.55	1302.51
208.77	1239.02
208.98	1169.39
209.20	1175.53
209.41	1214.45
209.63	1191.92
209.85	1298.41
210.06	1376.24
210.28	1345.52
210.49	1279.98
210.71	1247.21
210.92	1220.59
211.14	1255.40
211.35	1314.80
211.57	1304.56
211.78	1232.88
212.00	1279.98
212.21	1257.45
212.43	1290.22
212.65	1284.08
212.86	1288.17
213.08	1271.79
213.29	1247.21
213.51	1310.70
213.72	1153.01
213.94	1306.60
214.15	1236.97
214.37	1261.55
214.58	1245.16
214.80	1247.21
215.01	1222.64
215.23	1253.36
215.44	1214.45
215.66	1263.60
215.87	1279.98
216.09	1304.56
216.31	1261.55
216.52	1271.79
216.74	1275.88
216.95	1224.69
217.17	1259.50
217.38	1263.60
217.60	1325.04
217.81	1290.22
218.03	1247.21
218.24	1208.30
218.46	1304.56
218.67	1345.52
218.89	1226.73
219.10	1277.93
219.32	1288.17
219.53	1304.56
219.75	1351.66
219.96	1331.18
220.18	1279.98
220.39	1316.84
220.61	1267.69
220.82	1232.88
221.04	1251.31
221.25	1322.99
221.47	1179.63
221.68	1234.93
221.90	1253.36
222.11	1267.69
222.33	1314.80
222.54	1333.23
222.76	1228.78
222.97	1300.46
223.19	1294.32
223.40	1204.21
223.62	1210.35
223.83	1267.69
224.05	1210.35
224.26	1216.49
224.48	1320.94
224.69	1253.36
224.91	1212.40
225.12	1343.47
225.34	1335.28
225.55	1325.04
225.77	1265.64
225.98	1310.70
226.19	1277.93
226.41	1245.16
226.62	1316.84
226.84	1253.36
227.05	1320.94
227.27	1282.03
227.48	1294.32
227.70	1228.78
227.91	1257.45
228.13	1251.31
228.34	1290.22
228.56	1277.93
228.77	1279.98
228.99	1376.24
229.20	1179.63
229.42	1265.64
229.63	1345.52
229.84	1345.52
230.06	1290.22
230.27	1409.00
230.49	1314.80
230.70	1234.93
230.92	1357.80
231.13	1263.60
231.35	1249.26
231.56	1296.36
231.78	1306.60
231.99	1267.69
232.20	1232.88
232.42	1310.70
232.63	1337.32
232.85	1216.49
233.06	1286.12
233.28	1247.21
233.49	1243.12
233.71	1277.93
233.92	1275.88
234.13	1259.50
234.35	1228.78
234.56	1322.99
234.78	1259.50
234.99	1310.70
235.21	1212.40
235.42	1216.49
235.64	1232.88
235.85	1208.30
236.06	1275.88
236.28	1374.19
236.49	1286.12
236.71	1196.01
236.92	1181.68
237.14	1200.11
237.35	1314.80
237.56	1284.08
237.78	1292.27
237.99	1341.42
238.21	1304.56
238.42	1241.07
238.64	1163.25
238.85	1236.97
239.06	1251.31
239.28	1308.65
239.49	1308.65
239.71	1325.04
239.92	1279.98
240.13	1228.78
240.35	1228.78
240.56	1245.16
240.78	1251.31
240.99	1220.59
241.21	1216.49
241.42	1259.50
241.63	1243.12
241.85	1327.08
242.06	1236.97
242.28	1236.97
242.49	1329.13
242.70	1239.02
242.92	1236.97
243.13	1261.55
243.35	1331.18
243.56	1300.46
243.77	1265.64
243.99	1286.12
244.20	1267.69
244.42	1263.60
244.63	1216.49
244.84	1288.17
245.06	1331.18
245.27	1279.98
245.49	1245.16
245.70	1204.21
245.91	1296.36
246.13	1232.88
246.34	1239.02
246.55	1290.22
246.77	1214.45
246.98	1220.59
247.20	1292.27
247.41	1298.41
247.62	1259.50
247.84	1357.80
248.05	1228.78
248.27	1267.69
248.48	1259.50
248.69	1226.73
248.91	1263.60
249.12	1273.84
249.33	1257.45
249.55	1255.40
249.76	1390.57
249.98	1298.41
250.19	1339.37
250.40	1329.13
250.62	1267.69
250.83	1261.55
251.04	1245.16
251.26	1277.93
251.47	1282.03
251.68	1198.06
251.90	1226.73
252.11	1208.30
252.33	1343.47
252.54	1275.88
252.75	1300.46
252.97	1279.98
253.18	1193.97
253.39	1275.88
253.61	1259.50
253.82	1249.26
254.03	1271.79
254.25	1236.97
254.46	1345.52
254.67	1366.00
254.89	1273.84
255.10	1214.45
255.31	1286.12
255.53	1318.89
255.74	1302.51
255.96	1267.69
256.17	1265.64
256.38	1361.90
256.60	1345.52
256.81	1312.75
257.02	1345.52
257.24	1394.67
257.45	1271.79
257.66	1216.49
257.88	1290.22
258.09	1251.31
258.30	1253.36
258.52	1302.51
258.73	1255.40
258.94	1191.92
259.16	1275.88
259.37	1294.32
259.58	1251.31
259.80	1298.41
260.01	1257.45
260.22	1247.21
260.43	1245.16
260.65	1228.78
260.86	1302.51
261.07	1351.66
261.29	1202.16
261.50	1222.64
261.71	1193.97
261.93	1261.55
262.14	1249.26
262.35	1241.07
262.57	1286.12
262.78	1288.17
262.99	1232.88
263.21	1230.83
263.42	1239.02
263.63	1282.03
263.85	1337.32
264.06	1159.15
264.27	1255.40
264.48	1279.98
264.70	1294.32
264.91	1282.03
265.12	1271.79
265.34	1296.36
265.55	1277.93
265.76	1269.74
265.98	1345.52
266.19	1337.32
266.40	1300.46
266.61	1351.66
266.83	1296.36
267.04	1255.40
267.25	1239.02
267.47	1339.37
267.68	1267.69
267.89	1265.64
268.10	1335.28
268.32	1228.78
268.53	1208.30
268.74	1273.84
268.96	1241.07
269.17	1279.98
269.38	1230.83
269.59	1290.22
269.81	1308.65
270.02	1282.03
270.23	1333.23
270.45	1294.32
270.66	1241.07
270.87	1200.11
271.08	1325.04
271.30	1239.02
271.51	1275.88
271.72	1265.64
271.93	1337.32
272.15	1292.27
272.36	1337.32
272.57	1259.50
272.79	1343.47
273.00	1181.68
273.21	1247.21
273.42	1255.40
273.64	1241.07
273.85	1234.93
274.06	1232.88
274.27	1312.75
274.49	1263.60
274.70	1302.51
274.91	1185.77
275.12	1222.64
275.34	1308.65
275.55	1275.88
275.76	1335.28
275.97	1257.45
276.19	1204.21
276.40	1257.45
276.61	1191.92
276.82	1206.25
277.04	1243.12
277.25	1267.69
277.46	1255.40
277.67	1263.60
277.89	1271.79
278.10	1329.13
278.31	1243.12
278.52	1325.04
278.74	1310.70
278.95	1290.22
279.16	1286.12
279.37	1275.88
279.58	1347.56
279.80	1288.17
280.01	1271.79
280.22	1255.40
280.43	1302.51
280.65	1279.98
280.86	1353.71
281.07	1294.32
281.28	1325.04
281.50	1288.17
281.71	1343.47
281.92	1386.47
282.13	1255.40
282.34	1243.12
282.56	1304.56
282.77	1249.26
282.98	1392.62
283.19	1257.45
283.40	1337.32
283.62	1300.46
283.83	1243.12
284.04	1368.04
284.25	1345.52
284.47	1247.21
284.68	1212.40
284.89	1333.23
285.10	1236.97
285.31	1239.02
285.53	1263.60
285.74	1261.55
285.95	1267.69
286.16	1247.21
286.37	1189.87
286.59	1318.89
286.80	1257.45
287.01	1232.88
287.22	1286.12
287.43	1263.60
287.65	1300.46
287.86	1243.12
288.07	1286.12
288.28	1273.84
288.49	1337.32
288.71	1292.27
288.92	1310.70
289.13	1296.36
289.34	1247.21
289.55	1327.08
289.76	1286.12
289.98	1286.12
290.19	1277.93
290.40	1214.45
290.61	1179.63
290.82	1265.64
291.04	1279.98
291.25	1357.80
291.46	1189.87
291.67	1255.40
291.88	1253.36
292.09	1275.88
292.31	1333.23
292.52	1290.22
292.73	1325.04
292.94	1394.67
293.15	1234.93
293.36	1232.88
293.58	1296.36
293.79	1300.46
294.00	1241.07
294.21	1310.70
294.42	1226.73
294.63	1320.94
294.85	1269.74
295.06	1245.16
295.27	1263.60
295.48	1298.41
295.69	1198.06
295.90	1337.32
296.12	1296.36
296.33	1284.08
296.54	1267.69
296.75	1277.93
296.96	1392.62
297.17	1267.69
297.38	1325.04
297.60	1228.78
297.81	1193.97
298.02	1345.52
298.23	1277.93
298.44	1343.47
298.65	1380.33
298.86	1214.45
299.08	1292.27
299.29	1335.28
299.50	1310.70
299.71	1279.98
299.92	1284.08
300.13	1345.52
300.34	1333.23
300.55	1351.66
300.77	1241.07
300.98	1259.50
301.19	1216.49
301.40	1316.84
301.61	1325.04
301.82	1290.22
302.03	1302.51
302.25	1292.27
302.46	1296.36
302.67	1226.73
302.88	1298.41
303.09	1316.84
303.30	1148.91
303.51	1368.04
303.72	1390.57
303.93	1316.84
304.15	1269.74
304.36	1284.08
304.57	1279.98
304.78	1296.36
304.99	1300.46
305.20	1230.83
305.41	1294.32
305.62	1282.03
305.83	1290.22
306.05	1257.45
306.26	1157.10
306.47	1316.84
306.68	1337.32
306.89	1181.68
307.10	1312.75
307.31	1286.12
307.52	1314.80
307.73	1277.93
307.94	1265.64
308.16	1331.18
308.37	1275.88
308.58	1206.25
308.79	1282.03
309.00	1271.79
309.21	1286.12
309.42	1312.75
309.63	1222.64
309.84	1200.11
310.05	1351.66
310.26	1384.43
310.48	1212.40
310.69	1306.60
310.90	1372.14
311.11	1312.75
311.32	1298.41
311.53	1302.51
311.74	1306.60
311.95	1253.36
312.16	1273.84
312.37	1318.89
312.58	1241.07
312.79	1265.64
313.00	1273.84
313.21	1273.84
313.43	1269.74
313.64	1265.64
313.85	1288.17
314.06	1277.93
314.27	1388.52
314.48	1271.79
314.69	1325.04
314.90	1368.04
315.11	1404.91
315.32	1294.32
315.53	1279.98
315.74	1339.37
315.95	1390.57
316.16	1267.69
316.37	1288.17
316.58	1314.80
316.79	1241.07
317.01	1216.49
317.22	1296.36
317.43	1335.28
317.64	1310.70
317.85	1337.32
318.06	1261.55
318.27	1253.36
318.48	1196.01
318.69	1273.84
318.90	1255.40
319.11	1263.60
319.32	1312.75
319.53	1277.93
319.74	1282.03
319.95	1325.04
320.16	1333.23
320.37	1359.85
320.58	1306.60
320.79	1302.51
321.00	1265.64
321.21	1357.80
321.42	1245.16
321.63	1306.60
321.84	1312.75
322.05	1251.31
322.26	1320.94
322.47	1296.36
322.68	1290.22
322.90	1271.79
323.11	1325.04
323.32	1245.16
323.53	1175.53
323.74	1372.14
323.95	1296.36
324.16	1259.50
324.37	1284.08
324.58	1249.26
324.79	1314.80
325.00	1310.70
325.21	1290.22
325.42	1253.36
325.63	1312.75
325.84	1312.75
326.05	1245.16
326.26	1290.22
326.47	1284.08
326.68	1232.88
326.89	1249.26
327.10	1269.74
327.31	1351.66
327.52	1286.12
327.73	1271.79
327.94	1286.12
328.15	1251.31
328.36	1335.28
328.57	1298.41
328.78	1306.60
328.99	1306.60
329.20	1259.50
329.41	1314.80
329.62	1257.45
329.83	1345.52
330.04	1206.25
330.25	1361.90
330.46	1273.84
330.67	1267.69
330.87	1325.04
331.08	1230.83
331.29	1329.13
331.50	1310.70
331.71	1345.52
331.92	1208.30
332.13	1202.16
332.34	1261.55
332.55	1245.16
332.76	1296.36
332.97	1351.66
333.18	1273.84
333.39	1269.74
333.60	1273.84
333.81	1353.71
334.02	1257.45
334.23	1292.27
334.44	1292.27
334.65	1267.69
334.86	1359.85
335.07	1255.40
335.28	1302.51
335.49	1175.53
335.70	1292.27
335.91	1314.80
336.12	1290.22
336.33	1327.08
336.54	1347.56
336.74	1341.42
336.95	1310.70
337.16	1234.93
337.37	1302.51
337.58	1284.08
337.79	1366.00
338.00	1271.79
338.21	1339.37
338.42	1396.71
338.63	1347.56
338.84	1325.04
339.05	1191.92
339.26	1396.71
339.47	1302.51
339.68	1329.13
339.89	1353.71
340.10	1263.60
340.30	1339.37
340.51	1282.03
340.72	1327.08
340.93	1406.95
341.14	1318.89
341.35	1310.70
341.56	1351.66
341.77	1234.93
341.98	1286.12
342.19	1343.47
342.40	1255.40
342.61	1312.75
342.82	1322.99
343.02	1269.74
343.23	1388.52
343.44	1230.83
343.65	1249.26
343.86	1325.04
344.07	1267.69
344.28	1322.99
344.49	1282.03
344.70	1339.37
344.91	1325.04
345.12	1312.75
345.32	1239.02
345.53	1286.12
345.74	1333.23
345.95	1208.30
346.16	1288.17
346.37	1398.76
346.58	1257.45
346.79	1351.66
347.00	1259.50
347.21	1404.91
347.41	1296.36
347.62	1333.23
347.83	1372.14
348.04	1230.83
348.25	1279.98
348.46	1368.04
348.67	1259.50
348.88	1228.78
349.09	1320.94
349.29	1415.15
349.50	1335.28
349.71	1357.80
349.92	1351.66
350.13	1353.71
350.34	1298.41
350.55	1343.47
350.76	1314.80
350.97	1318.89
351.17	1288.17
351.38	1304.56
351.59	1343.47
351.80	1378.28
352.01	1378.28
352.22	1279.98
352.43	1302.51
352.63	1368.04
352.84	1322.99
353.05	1370.09
353.26	1314.80
353.47	1257.45
353.68	1357.80
353.89	1343.47
354.10	1277.93
354.30	1300.46
354.51	1308.65
354.72	1148.91
354.93	1417.19
355.14	1349.61
355.35	1245.16
355.55	1349.61
355.76	1368.04
355.97	1347.56
356.18	1320.94
356.39	1341.42
356.60	1316.84
356.81	1220.59
357.01	1415.15
357.22	1249.26
357.43	1318.89
357.64	1329.13
357.85	1359.85
358.06	1392.62
358.26	1331.18
358.47	1288.17
358.68	1390.57
358.89	1325.04
359.10	1314.80
359.31	1382.38
359.51	1306.60
359.72	1316.84
359.93	1413.10
360.14	1316.84
360.35	1259.50
360.56	1335.28
360.76	1269.74
360.97	1267.69
361.18	1320.94
361.39	1335.28
361.60	1372.14
361.81	1392.62
362.01	1269.74
362.22	1314.80
362.43	1343.47
362.64	1351.66
362.85	1325.04
363.05	1382.38
363.26	1388.52
363.47	1325.04
363.68	1339.37
363.89	1230.83
364.09	1384.43
364.30	1331.18
364.51	1282.03
364.72	1329.13
364.93	1337.32
365.13	1329.13
365.34	1423.34
365.55	1370.09
365.76	1273.84
365.97	1370.09
366.17	1386.47
366.38	1331.18
366.59	1325.04
366.80	1300.46
367.01	1400.81
367.21	1374.19
367.42	1347.56
367.63	1300.46
367.84	1290.22
368.05	1271.79
368.25	1322.99
368.46	1404.91
368.67	1226.73
368.88	1359.85
369.08	1503.21
369.29	1351.66
369.50	1322.99
369.71	1271.79
369.92	1327.08
370.12	1374.19
370.33	1335.28
370.54	1316.84
370.75	1361.90
370.95	1357.80
371.16	1376.24
371.37	1351.66
371.58	1339.37
371.78	1327.08
371.99	1357.80
372.20	1390.57
372.41	1230.83
372.61	1335.28
372.82	1279.98
373.03	1269.74
373.24	1368.04
373.45	1308.65
373.65	1277.93
373.86	1294.32
374.07	1349.61
374.28	1374.19
374.48	1337.32
374.69	1431.53
374.90	1409.00
375.11	1386.47
375.31	1384.43
375.52	1343.47
375.73	1400.81
375.93	1443.82
376.14	1331.18
376.35	1404.91
376.56	1409.00
376.76	1361.90
376.97	1333.23
377.18	1470.44
377.39	1277.93
377.59	1421.29
377.80	1355.76
378.01	1318.89
378.22	1406.95
378.42	1404.91
378.63	1333.23
378.84	1347.56
379.04	1388.52
379.25	1337.32
379.46	1370.09
379.67	1417.19
379.87	1417.19
380.08	1282.03
380.29	1347.56
380.50	1386.47
380.70	1341.42
380.91	1347.56
381.12	1378.28
381.32	1339.37
381.53	1363.95
381.74	1409.00
381.95	1368.04
382.15	1329.13
382.36	1363.95
382.57	1431.53
382.77	1452.01
382.98	1325.04
383.19	1347.56
383.39	1316.84
383.60	1409.00
383.81	1435.63
384.02	1429.48
384.22	1382.38
384.43	1337.32
384.64	1390.57
384.84	1384.43
385.05	1433.58
385.26	1388.52
385.46	1413.10
385.67	1363.95
385.88	1452.01
386.08	1456.11
386.29	1368.04
386.50	1402.86
386.70	1449.96
386.91	1359.85
387.12	1419.24
387.33	1413.10
387.53	1370.09
387.74	1384.43
387.95	1368.04
388.15	1382.38
388.36	1388.52
388.57	1378.28
388.77	1366.00
388.98	1421.29
389.19	1505.26
389.39	1341.42
389.60	1310.70
389.81	1398.76
390.01	1452.01
390.22	1394.67
390.43	1427.43
390.63	1435.63
390.84	1437.67
391.05	1443.82
391.25	1501.16
391.46	1374.19
391.67	1335.28
391.87	1478.63
392.08	1464.30
392.28	1343.47
392.49	1355.76
392.70	1476.59
392.90	1462.25
393.11	1429.48
393.32	1423.34
393.52	1388.52
393.73	1427.43
393.94	1370.09
394.14	1400.81
394.35	1386.47
394.56	1466.35
394.76	1425.39
394.97	1429.48
395.17	1441.77
395.38	1519.59
395.59	1392.62
395.79	1452.01
396.00	1415.15
396.21	1443.82
396.41	1400.81
396.62	1390.57
396.83	1484.78
397.03	1435.63
397.24	1449.96
397.44	1486.83
397.65	1454.06
397.86	1411.05
398.06	1523.69
398.27	1353.71
398.47	1523.69
398.68	1449.96
398.89	1425.39
399.09	1540.07
399.30	1361.90
399.51	1542.12
399.71	1576.94
399.92	1406.95
400.12	1466.35
400.33	1431.53
400.54	1460.20
400.74	1554.41
400.95	1449.96
401.15	1550.31
401.36	1452.01
401.57	1562.60
401.77	1505.26
401.98	1550.31
402.18	1568.74
402.39	1538.02
402.60	1634.28
402.80	1490.92
403.01	1546.22
403.21	1527.78
403.42	1507.30
403.63	1509.35
403.83	1486.83
404.04	1624.04
404.24	1599.46
404.45	1554.41
404.65	1628.14
404.86	1607.66
405.07	1576.94
405.27	1550.31
405.48	1609.70
405.68	1613.80
405.89	1621.99
406.10	1646.57
406.30	1611.75
406.51	1724.39
406.71	1781.73
406.92	1656.81
407.12	1636.33
407.33	1777.64
407.53	1841.12
407.74	1648.61
407.95	1675.24
408.15	1732.58
408.36	1716.20
408.56	1810.40
408.77	1728.49
408.97	1828.84
409.18	1810.40
409.39	1785.83
409.59	1843.17
409.80	1757.16
410.00	1902.56
410.21	1730.53
410.41	1839.08
410.62	1855.46
410.82	1984.48
411.03	1886.18
411.23	2007.01
411.44	1853.41
411.65	1955.81
411.85	2029.54
412.06	2000.87
412.26	1898.47
412.47	1974.24
412.67	1939.43
412.88	2002.91
413.08	2062.30
413.29	2013.15
413.49	2131.94
413.70	2105.31
413.90	2082.78
414.11	2179.04
414.31	2246.62
414.52	2060.26
414.73	2160.61
414.93	2330.59
415.14	2293.72
415.34	2369.50
415.55	2387.93
415.75	2318.30
415.96	2402.27
416.16	2447.32
416.37	2478.04
416.57	2553.82
416.78	2527.19
416.98	2412.51
417.19	2539.48
417.39	2611.16
417.60	2609.11
417.80	2731.99
418.01	2701.27
418.21	2932.69
418.42	2787.29
418.62	2854.87
418.83	2897.88
419.03	3090.38
419.24	3010.51
419.44	3254.22
419.65	3176.40
419.85	3180.50
420.06	3315.66
420.26	3313.61
420.47	3461.07
420.67	3506.12
420.88	3651.53
421.08	3637.19
421.29	3626.95
421.49	3712.97
421.70	3794.89
421.90	3915.72
422.11	3991.49
422.31	3981.25
422.52	4022.21
422.72	4349.89
422.93	4251.58
423.13	4468.67
423.34	4472.76
423.54	4472.76
423.74	4476.86
423.95	4814.77
424.15	4753.34
424.36	4839.35
424.56	4810.68
424.77	5113.78
424.97	5517.23
425.18	5289.90
425.38	5765.03
425.59	5474.22
425.79	5511.08
426.00	5879.72
426.20	6016.93
426.40	5922.73
426.61	6080.42
426.81	6072.23
427.02	6381.47
427.22	6801.30
427.43	6555.55
427.63	6451.10
427.84	6541.21
428.04	7094.16
428.25	7186.32
428.45	7712.65
428.65	7532.43
428.86	7567.24
429.06	7991.17
429.27	7733.13
429.47	7964.55
429.68	8075.14
429.88	8363.90
430.09	8546.17
430.29	8851.32
430.49	8789.88
430.70	8976.25
430.90	8830.84
431.11	9277.30
431.31	9312.11
431.52	9549.68
431.72	10104.68
431.92	10278.76
432.13	10268.52
432.33	11128.66
432.54	10354.53
432.74	10135.40
432.94	10760.03
433.15	10532.70
433.35	10585.95
433.56	11186.01
433.76	11403.09
433.97	11478.86
434.17	11679.57
434.37	12056.39
434.58	12132.17
434.78	12269.38
434.99	12547.90
435.19	12525.38
435.39	12760.89
435.60	13150.01
435.80	13287.22
436.01	13807.41
436.21	14147.37
436.41	14642.98
436.62	14096.17
436.82	14589.73
437.03	14690.08
437.23	14984.99
437.43	15107.87
437.64	14950.17
437.84	15451.92
438.05	15132.44
438.25	15619.86
438.45	15763.22
438.66	16658.18
438.86	16992.00
439.06	16310.02
439.27	16676.61
439.47	16809.73
439.68	16989.95
439.88	17737.46
440.08	17069.82
440.29	17999.60
440.49	18534.12
440.69	18835.17
440.90	19285.72
441.10	19623.64
441.31	19676.88
441.51	19803.86
441.71	20213.45
441.92	20434.63
442.12	19861.20
442.32	22851.24
442.53	21995.18
442.73	22486.70
442.94	22992.55
443.14	22714.02
443.34	21974.70
443.55	22625.96
443.75	21761.72
443.95	23185.05
444.16	23418.52
444.36	24094.35
444.56	24129.17
444.77	23871.12
444.97	24512.14
445.17	25519.74
445.38	26691.18
445.58	25296.51
445.78	25042.56
445.99	25360.00
446.19	24245.90
446.39	26748.52
446.60	26818.15
446.80	26338.93
447.00	27223.65
447.21	25960.05
447.41	26148.46
447.61	26852.97
447.82	27682.39
448.02	27606.62
448.22	27577.95
448.43	27797.08
448.63	27625.05
448.83	27801.18
449.04	27559.52
449.24	26736.23
449.44	28626.51
449.65	27768.41
449.85	28948.04
450.05	27203.17
450.26	25833.08
450.46	25978.48
450.66	26119.79
450.87	25585.27
451.07	26572.39
451.27	27715.16
451.47	27500.12
451.68	27313.76
451.88	27688.54
452.08	27674.20
452.29	28503.63
452.49	27434.59
452.69	27709.02
452.90	27131.49
453.10	27278.94
453.30	27299.42
453.51	25869.94
453.71	25456.25
453.91	28417.61
454.11	26431.08
454.32	27289.18
454.52	25360.00
454.72	24968.84
454.93	24512.14
455.13	24886.92
455.33	25720.44
455.53	24888.96
455.74	25228.93
455.94	25446.01
456.14	25775.73
456.35	26836.58
456.55	25624.18
456.75	24790.66
456.95	22982.31
457.16	24290.96
457.36	26146.42
457.56	26857.06
457.76	25861.75
457.97	27115.11
458.17	25704.06
458.37	25484.92
458.57	25392.76
458.78	24139.41
458.98	22660.77
459.18	23131.81
459.39	24041.11
459.59	24671.88
459.79	22621.86
459.99	23363.23
460.20	24080.02
460.40	22877.86
460.60	23944.85
460.80	24944.26
461.01	23854.74
461.21	23082.66
461.41	23903.89
461.61	23496.35
461.82	22236.84
462.02	22204.08
462.22	21978.80
462.42	22116.01
462.63	22165.17
462.83	22079.15
463.03	21208.76
463.23	21010.11
463.43	20477.64
463.64	22175.41
463.84	21081.79
464.04	20379.34
464.24	20668.10
464.45	19793.62
464.65	19830.48
464.85	19158.75
465.05	20205.26
465.26	19683.03
465.46	18869.98
465.66	19463.90
465.86	18636.52
466.06	18939.62
466.27	17352.44
466.47	17235.70
466.67	17827.57
466.87	17790.70
467.08	17047.29
467.28	17010.43
467.48	17284.86
467.68	16754.43
467.88	17399.54
468.09	17223.42
468.29	16555.78
468.49	16250.63
468.69	16172.81
468.89	16416.52
469.10	16137.99
469.30	15507.22
469.50	15013.66
469.70	15193.88
469.90	15032.09
470.11	14888.73
470.31	14063.40
470.51	15496.98
470.71	15001.37
470.91	14319.40
471.11	14317.35
471.32	13872.94
471.52	14354.21
471.72	14061.35
471.92	13580.08
472.12	13772.59
472.33	13516.59
472.53	13438.77
472.73	13930.28
472.93	13944.62
473.13	13598.51
473.33	13506.35
473.54	13436.72
473.74	13745.97
473.94	13717.29
474.14	13336.37
474.34	13027.13
474.55	13082.42
474.75	13856.56
474.95	13344.56
475.15	13526.83
475.35	13647.66
475.55	13635.38
475.75	13344.56
475.96	13567.79
476.16	13461.30
476.36	13152.06
476.56	13414.20
476.76	13311.80
476.96	13035.32
477.17	13385.52
477.37	13117.24
477.57	12615.49
477.77	12715.84
477.97	13330.23
478.17	13453.11
478.37	13254.45
478.58	13123.38
478.78	13625.14
478.98	13446.96
479.18	13057.85
479.38	13301.56
479.58	13154.10
479.78	13326.13
479.99	13334.32
480.19	13227.83
480.39	12992.31
480.59	13045.56
480.79	13494.07
480.99	13279.03
481.19	13119.29
481.39	12635.97
481.60	13416.24
481.80	12814.14
482.00	13528.88
482.20	13389.62
482.40	13598.51
482.60	13584.18
482.80	13668.14
483.00	13662.00
483.20	13608.75
483.41	13575.98
483.61	13834.03
483.81	13950.76
484.01	13852.46
484.21	13817.65
484.41	13502.26
484.61	13881.13
484.81	14196.52
485.01	14161.70
485.22	14233.38
485.42	14427.94
485.62	14362.40
485.82	14235.43
486.02	14516.00
486.22	14245.67
486.42	14307.11
486.62	14434.08
486.82	14679.84
487.02	14782.24
487.22	15269.66
487.43	15050.52
487.63	15243.03
487.83	15036.19
488.03	14956.32
488.23	15408.92
488.43	15685.39
488.63	15818.51
488.83	16027.40
489.03	15785.74
489.23	15611.67
489.43	16348.93
489.63	16047.88
489.83	16164.62
490.04	16375.56
490.24	16240.39
490.44	16371.46
490.64	16748.29
490.84	16826.11
491.04	17055.48
491.24	17143.55
491.44	17184.51
491.64	17280.76
491.84	17444.60
492.04	17649.39
492.24	17620.72
492.44	18333.42
492.64	18194.15
492.84	18378.47
493.04	18638.56
493.24	18280.17
493.45	18677.48
493.65	18824.93
493.85	18640.61
494.05	19001.05
494.25	19312.35
494.45	19197.66
494.65	19248.86
494.85	19558.10
495.05	19283.67
495.25	19703.51
495.45	20008.65
495.65	20561.61
495.85	20299.47
496.05	20283.08
496.25	20711.11
496.45	20463.30
496.65	20659.91
496.85	20825.79
497.05	21475.00
497.25	21311.16
497.45	21403.32
497.65	21759.67
497.85	21595.83
498.05	21661.37
498.25	21956.27
498.45	22437.55
498.65	22267.56
498.85	22605.48
499.05	22628.01
499.25	23142.05
499.45	23369.37
499.65	23146.14
499.85	23660.18
500.05	23555.74
500.25	23656.09
500.45	23762.58
500.65	24254.09
500.85	24344.20
501.05	24106.64
501.25	24671.88
501.45	24671.88
501.65	24811.14
501.85	25067.14
502.05	25423.48
502.25	25886.32
502.45	25575.03
502.65	25706.10
502.85	26056.31
503.05	26322.54
503.25	26639.98
503.45	26459.76
503.65	26648.17
503.85	27199.07
504.05	26609.26
504.25	27143.78
504.45	27399.77
504.65	27545.18
504.85	27629.15
505.05	28212.82
505.25	28464.72
505.45	28300.88
505.65	28397.13
505.85	28659.27
506.05	28855.88
506.25	28902.98
506.45	29384.26
506.65	29410.88
506.85	29888.06
507.05	29908.54
507.25	29972.02
507.45	30596.65
507.65	30510.64
507.85	31053.35
508.04	30637.61
508.24	30828.07
508.44	30981.67
508.64	31061.54
508.84	31229.48
509.04	31987.22
509.24	32265.75
509.44	32198.16
509.64	32896.52
509.84	32869.90
510.04	33129.99
510.24	33324.55
510.44	33531.39
510.64	33443.33
510.84	34088.44
511.04	34299.38
511.24	34377.20
511.43	33959.42
511.63	34819.56
511.83	34872.81
512.03	35237.35
512.23	35255.78
512.43	35218.92
512.63	35775.97
512.83	36068.83
513.03	36101.59
513.23	36388.31
513.43	36883.92
513.63	36617.68
513.83	36689.36
514.02	36775.37
514.22	37262.79
514.42	37719.49
514.62	38043.07
514.82	37776.83
515.02	38417.85
515.22	38206.90
515.42	38868.40
515.62	39259.56
515.82	39075.24
516.02	38747.57
516.21	39415.21
516.41	39505.32
516.61	39964.06
516.81	39585.19
517.01	39642.53
517.21	40074.65
517.41	40283.55
517.61	40037.79
517.81	40617.36
518.00	41213.32
518.20	41409.93
518.40	41317.77
518.60	41184.65
518.80	41551.24
519.00	42122.62
519.20	42153.34
519.40	42452.34
519.60	42554.74
519.79	42372.47
519.99	42253.69
520.19	42868.08
520.39	43033.97
520.59	42982.77
520.79	43392.36
520.99	43328.87
521.18	42978.67
521.38	43064.69
521.58	42956.14
521.78	43140.46
521.98	43650.41
522.18	44502.36
522.38	44764.50
522.58	45090.13
522.77	45129.04
522.97	45696.33
523.17	45444.43
523.37	45610.31
523.57	45739.33
523.77	45995.33
523.96	45872.45
524.16	45757.77
524.36	45886.79
524.56	46558.52
524.76	46075.20
524.96	47058.23
525.16	47011.12
525.35	47041.84
525.55	47748.39
525.75	47899.94
525.95	47443.24
526.15	47355.18
526.35	47996.20
526.54	48006.44
526.74	47822.12
526.94	48454.94
527.14	48643.35
527.34	48442.65
527.54	48778.52
527.73	48522.52
527.93	48796.95
528.13	49687.82
528.33	49009.94
528.53	48973.08
528.72	49458.45
528.92	50001.16
529.12	49523.98
529.32	50271.49
529.52	48971.03
529.72	48755.99
529.91	48844.05
530.11	49446.16
530.31	49831.18
530.51	50025.73
530.71	50550.01
530.90	51059.96
531.10	51174.64
531.30	51868.90
531.50	51875.05
531.70	52260.07
531.89	52376.80
532.09	52182.24
532.29	52532.45
532.49	52505.82
532.69	51801.32
532.88	51948.78
533.08	53005.53
533.28	52544.73
533.48	52849.88
533.67	53531.86
533.87	53118.17
534.07	52544.73
534.27	53114.07
534.47	53279.96
534.66	53300.43
534.86	54168.77
535.06	53433.55
535.26	53683.40
535.45	53892.30
535.65	54271.17
535.85	53726.41
536.05	54353.09
536.24	53761.23
536.44	53765.32
536.64	54398.15
536.84	54553.79
537.04	54744.25
537.23	55123.13
537.43	54604.99
537.63	54332.61
537.83	54967.48
538.02	55141.56
538.22	55239.86
538.42	55078.07
538.62	55098.55
538.81	54846.65
539.01	54858.94
539.21	55313.59
539.41	54871.23
539.60	54920.38
539.80	54713.53
540.00	54815.93
540.20	54424.77
540.39	55360.69
540.59	55348.40
540.79	55563.44
540.98	55471.28
541.18	55970.99
541.38	55714.99
541.58	55633.07
541.77	55555.25
541.97	56061.10
542.17	55526.58
542.37	56206.50
542.56	55424.18
542.76	55993.51
542.96	55479.47
543.15	55102.65
543.35	56046.76
543.55	55811.24
543.75	55803.05
543.94	56396.96
544.14	56022.19
544.34	56196.26
544.53	56247.46
544.73	56380.58
544.93	56161.45
545.13	56364.20
545.32	56091.82
545.52	56284.33
545.72	56255.65
545.91	56229.03
546.11	56327.33
546.31	56738.97
546.50	56714.40
546.70	56257.70
546.90	56669.34
547.10	56249.51
547.29	57457.81
547.49	56577.18
547.69	56972.44
547.88	56503.46
548.08	57103.51
548.28	56315.04
548.47	56800.41
548.67	56222.89
548.87	56315.04
549.06	55616.69
549.26	55737.52
549.46	55719.09
549.65	55903.40
549.85	56173.73
550.05	56020.14
550.24	56499.36
550.44	56497.31
550.64	55995.56
550.83	56712.35
551.03	57021.59
551.23	56921.24
551.42	56829.08
551.62	56763.55
551.82	56816.80
552.01	56599.71
552.21	56773.79
552.41	56394.92
552.60	56591.52
552.80	56665.25
553.00	56552.61
553.19	56585.38
553.39	57097.37
553.59	56865.95
553.78	57052.31
553.98	56896.67
554.18	56417.44
554.37	56833.18
554.57	56956.06
554.76	57783.44
554.96	57529.49
555.16	57037.98
555.35	56800.41
555.55	56790.17
555.75	57072.79
555.94	57173.14
556.14	56306.85
556.34	56087.72
556.53	56669.34
556.73	56274.09
556.92	56327.33
557.12	55925.93
557.32	56673.44
557.51	55991.47
557.71	56734.88
557.91	56917.15
558.10	57080.98
558.30	57423.00
558.49	57328.79
558.69	57773.20
558.89	57619.60
559.08	57629.84
559.28	57521.30
559.47	57076.89
559.67	57515.15
559.87	58141.83
560.06	57042.07
560.26	57283.73
560.45	57420.95
560.65	57582.74
560.85	57496.72
561.04	57879.69
561.24	57687.18
561.43	57920.65
561.63	58356.87
561.83	58193.03
562.02	57949.32
562.22	58141.83
562.41	57838.73
562.61	57578.64
562.81	57623.70
563.00	58354.82
563.20	58043.53
563.39	58150.02
563.59	58053.77
563.78	56835.23
563.98	57504.91
564.18	57148.57
564.37	57844.88
564.57	56925.34
564.76	57504.91
564.96	58021.00
565.15	58899.58
565.35	58948.73
565.55	58172.55
565.74	58866.81
565.94	58870.91
566.13	58248.33
566.33	59104.38
566.52	58512.52
566.72	58360.97
566.91	58348.68
567.11	59247.74
567.31	58373.25
567.50	58784.90
567.70	58770.56
567.89	58956.92
568.09	58680.45
568.28	59628.66
568.48	58819.71
568.67	58354.82
568.87	59188.34
569.06	58903.68
569.26	59169.91
569.46	59110.52
569.65	59591.79
569.85	58866.81
570.04	58670.21
570.24	59069.56
570.43	59241.59
570.63	59325.56
570.82	59069.56
571.02	59802.74
571.21	58981.50
571.41	59260.02
571.60	59636.85
571.80	59403.38
571.99	59427.96
572.19	59845.74
572.38	59409.53
572.58	59249.78
572.77	59479.16
572.97	59346.04
573.16	59169.91
573.36	59511.92
573.55	59284.60
573.75	59430.01
573.94	60134.51
574.14	59309.18
574.33	60079.21
574.53	59257.98
574.72	59782.26
574.92	59901.04
575.11	59219.06
575.31	59550.84
575.50	59935.85
575.70	59790.45
575.89	59978.86
576.09	59686.00
576.28	59917.42
576.48	60003.44
576.67	60193.90
576.87	60089.45
577.06	60351.59
577.26	60298.34
577.45	60267.62
577.65	59534.45
577.84	59554.93
578.04	59579.51
578.23	59321.46
578.43	59313.27
578.62	59741.30
578.82	59843.69
579.01	60140.65
579.21	60200.04
579.40	60085.36
579.59	60544.10
579.79	60083.31
579.98	59896.94
580.18	60148.84
580.37	60404.84
580.57	60431.46
580.76	59972.72
580.96	59919.47
581.15	59448.44
581.35	59462.77
581.54	60034.16
581.74	59647.09
581.93	59718.77
582.12	60001.39
582.32	60220.52
582.51	59827.31
582.71	60257.38
582.90	59268.22
583.10	60023.92
583.29	60705.89
583.48	59540.60
583.68	59686.00
583.87	59331.70
584.07	60003.44
584.26	59341.94
584.46	59448.44
584.65	60181.61
584.84	60054.64
585.04	60306.54
585.23	59898.99
585.43	59714.67
585.62	59939.95
585.82	59493.49
586.01	59454.58
586.20	59796.59
586.40	59212.92
586.59	59896.94
586.79	59804.78
586.98	59434.10
587.18	59305.08
587.37	59917.42
587.56	59620.47
587.76	59372.66
587.95	58965.12
588.15	59579.51
588.34	59346.04
588.53	58838.14
588.73	59446.39
588.92	59182.20
589.12	58797.18
589.31	59163.77
589.50	59202.68
589.70	59104.38
589.89	59149.43
590.08	59860.08
590.28	58592.39
590.47	60257.38
590.67	58264.71
590.86	58905.73
591.05	59042.94
591.25	58393.73
591.44	58215.56
591.64	58266.76
591.83	57779.34
592.02	58391.68
592.22	58428.55
592.41	58500.23
592.60	58467.46
592.80	57676.94
592.99	58358.92
593.18	58424.45
593.38	57961.61
593.57	58021.00
593.77	58000.52
593.96	58463.36
594.15	57988.24
594.35	58014.86
594.54	57920.65
594.73	57566.35
594.93	57549.97
595.12	57070.75
595.31	57078.94
595.51	57404.56
595.70	57611.41
595.89	57078.94
596.09	56665.25
596.28	56855.71
596.47	57093.27
596.67	56855.71
596.86	56356.00
597.06	56831.13
597.25	56421.54
597.44	56175.78
597.64	56128.68
597.83	55938.22
598.02	56200.36
598.22	56116.39
598.41	56200.36
598.60	55545.01
598.79	56167.59
598.99	55841.96
599.18	55813.29
599.37	55329.97
599.57	54701.25
599.76	55215.29
599.95	54738.11
600.15	55272.63
600.34	54813.88
600.53	54074.57
600.73	54691.01
600.92	53750.99
601.11	54101.19
601.31	54447.30
601.50	53873.87
601.69	54222.02
601.88	53968.07
602.08	53961.93
602.27	53556.43
602.46	53638.35
602.66	53400.79
602.85	52851.93
603.04	53994.70
603.24	53499.09
603.43	53167.32
603.62	53195.99
603.81	53398.74
604.01	52653.28
604.20	52616.41
604.39	52509.92
604.59	52319.46
604.78	52759.77
604.97	51731.69
605.16	52389.09
605.36	52057.32
605.55	51674.35
605.74	51805.42
605.94	51535.09
606.13	51225.84
606.32	51182.84
606.51	51342.58
606.71	50793.72
606.90	51025.14
607.09	50517.25
607.28	50681.08
607.48	50873.59
607.67	50943.22
607.86	49947.91
608.05	49788.17
608.25	49468.69
608.44	48872.73
608.63	48565.53
608.82	48614.68
609.02	49161.49
609.21	48727.32
609.40	49136.91
609.59	48649.50
609.79	48616.73
609.98	48631.07
610.17	48207.14
610.36	47588.65
610.56	47594.79
610.75	47457.58
610.94	47439.15
611.13	47369.52
611.33	47095.09
611.52	47015.22
611.71	47252.78
611.90	46869.81
612.09	46718.26
612.29	46060.87
612.48	46222.65
612.67	46296.38
612.86	45686.09
613.06	45692.23
613.25	46026.05
613.44	45913.41
613.63	46136.64
613.82	45325.64
614.02	45491.53
614.21	45434.19
614.40	45014.35
614.59	45266.25
614.78	44698.97
614.98	45071.70
615.17	44539.22
615.36	44447.07
615.55	44471.64
615.74	44490.07
615.94	44305.76
616.13	44643.67
616.32	43763.04
616.51	43691.37
616.70	43607.40
616.90	43765.09
617.09	43910.50
617.28	43187.56
617.47	43738.47
617.66	43652.45
617.86	43474.28
618.05	43578.73
618.24	43869.54
618.43	42947.95
618.62	43373.93
618.81	42866.03
619.01	42997.10
619.20	42290.55
619.39	42456.44
619.58	42237.31
619.77	42530.17
619.96	42472.82
620.16	42691.96
620.35	42313.08
620.54	42628.47
620.73	42397.05
620.92	42374.52
621.11	41495.94
621.31	42362.23
621.50	42071.42
621.69	41829.76
621.88	42239.36
622.07	41571.72
622.26	41342.35
622.46	41315.72
622.65	41397.64
622.84	41352.58
623.03	41602.44
623.22	41475.46
623.41	40990.09
623.60	40643.99
623.80	40891.79
623.99	40676.76
624.18	41254.28
624.37	40775.06
624.56	40859.02
624.75	40910.22
624.94	40549.78
625.13	40553.88
625.33	40707.47
625.52	40471.96
625.71	40316.31
625.90	40138.14
626.09	40002.97
626.28	39853.47
626.47	40054.17
626.66	40228.25
626.86	39513.51
627.05	39869.86
627.24	39605.67
627.43	39554.47
627.62	39755.17
627.81	39187.88
628.00	39361.96
628.19	39052.72
628.38	39228.84
628.57	38774.19
628.77	39032.24
628.96	38837.68
629.15	38514.10
629.34	38817.20
629.53	37969.34
629.72	38137.27
629.91	38286.78
630.10	38415.80
630.29	38569.40
630.48	38413.75
630.68	37844.41
630.87	37873.09
631.06	37352.90
631.25	37735.87
631.44	37690.82
631.63	37535.17
631.82	37737.92
632.01	37133.77
632.20	36873.68
632.39	37062.09
632.58	37135.82
632.77	36826.57
632.96	36697.55
633.15	36847.05
633.35	36543.95
633.54	36263.38
633.73	35714.53
633.92	35921.37
634.11	36115.93
634.30	35839.45
634.49	35567.07
634.68	35567.07
634.87	35098.09
635.06	34977.26
635.25	34483.70
635.44	35075.56
635.63	34649.58
635.82	34598.38
636.01	34708.97
636.20	34360.82
636.39	34190.84
636.58	33897.98
636.77	34459.12
636.97	33930.75
637.16	33742.33
637.35	33680.89
637.54	33527.30
637.73	33416.71
637.92	33537.54
638.11	33152.52
638.30	33144.33
638.49	32849.42
638.68	32505.36
638.87	32167.45
639.06	32316.95
639.25	32486.93
639.44	32450.06
639.63	32146.97
639.82	31960.60
640.01	32024.09
640.20	31962.65
640.39	31356.45
640.58	31024.68
640.77	31024.68
640.96	30879.27
641.15	31288.87
641.34	30762.54
641.53	30666.28
641.72	30639.66
641.91	30418.48
642.10	30242.35
642.29	30502.45
642.48	30410.29
642.67	29544.00
642.86	29636.16
643.05	30037.56
643.24	29419.07
643.43	29333.06
643.62	29281.86
643.81	29193.79
644.00	28841.54
644.19	28638.80
644.38	28698.19
644.57	28192.34
644.76	28026.45
644.95	27909.72
645.14	28147.28
645.33	27846.23
645.52	28241.49
645.71	27551.32
645.90	27424.35
646.09	27307.62
646.28	27387.49
646.46	26676.84
646.65	26990.18
646.84	27018.85
647.03	26838.63
647.22	26709.61
647.41	26402.41
647.60	26381.93
647.79	26295.92
647.98	26248.82
648.17	25767.54
648.36	26031.73
648.55	25665.14
648.74	25792.12
648.93	25730.68
649.12	25306.75
649.31	24882.82
649.50	25036.42
649.69	24522.38
649.88	24901.25
650.06	24432.27
650.25	24817.29
650.44	24493.71
650.63	24559.24
650.82	24391.31
651.01	24163.98
651.20	23907.99
651.39	23785.11
651.58	23641.75
651.77	23731.86
651.96	23502.49
652.15	23127.71
652.34	22933.15
652.52	22976.16
652.71	23078.56
652.90	22675.11
653.09	22914.72
653.28	22361.77
653.47	22515.37
653.66	22156.97
653.85	22165.17
654.04	22038.19
654.23	21630.65
654.42	21923.51
654.60	21649.08
654.79	21653.17
654.98	21438.14
655.17	21169.85
655.36	21014.21
655.55	21200.57
655.74	21038.78
655.93	20866.75
656.12	20639.43
656.30	20879.04
656.49	20803.27
656.68	20479.69
656.87	20500.17
657.06	20534.98
657.25	20485.83
657.44	20283.08
657.63	19758.80
657.82	19863.25
658.00	19648.21
658.19	19859.15
658.38	19381.98
658.57	19332.82
658.76	19279.58
658.95	19459.80
659.14	19105.50
659.32	19033.82
659.51	18990.81
659.70	18869.98
659.89	18470.63
660.08	18458.34
660.27	18521.83
660.46	18484.97
660.64	18378.47
660.83	18564.84
661.02	18294.50
661.21	17989.36
661.40	17964.78
661.59	17841.90
661.78	17628.92
661.96	17420.02
662.15	17350.39
662.34	17524.47
662.53	17315.58
662.72	17295.10
662.91	17336.06
663.09	16844.54
663.28	16953.09
663.47	16903.93
663.66	16862.97
663.85	16680.71
664.03	16523.01
664.22	16574.21
664.41	16482.05
664.60	16076.55
664.79	16060.17
664.98	16101.13
665.16	16086.79
665.35	16166.67
665.54	15771.41
665.73	15793.94
665.92	15496.98
666.10	15613.71
666.29	15611.67
666.48	15425.30
666.67	15443.73
666.86	15302.42
667.04	15490.84
667.23	15091.48
667.42	14909.21
667.61	14941.98
667.80	14724.90
667.98	14728.99
668.17	14483.24
668.36	14618.40
668.55	14368.55
668.74	14495.52
668.92	14425.89
669.11	14227.24
669.30	14135.08
669.49	14059.31
669.68	13780.78
669.86	13831.98
670.05	13879.08
670.24	13539.12
670.43	13510.45
670.61	13709.10
670.80	13446.96
670.99	13381.43
671.18	13473.59
671.36	13246.26
671.55	12924.73
671.74	13080.38
671.93	13029.18
672.11	12881.72
672.30	12730.17
672.49	13055.80
672.68	12521.28
672.87	12629.82
673.05	12459.84
673.24	12752.70
673.43	12308.29
673.62	12447.55
673.80	12083.02
673.99	12044.10
674.18	12035.91
674.36	12005.19
674.55	11994.95
674.74	11708.24
674.93	11818.83
675.11	11611.98
675.30	11654.99
675.49	11558.74
675.68	11435.86
675.86	11376.47
676.05	10995.54
676.24	11319.12
676.43	11085.65
676.61	11147.09
676.80	10856.28
676.99	11016.02
677.17	10907.48
677.36	10846.04
677.55	10737.50
677.74	10690.40
677.92	10512.22
678.11	10762.08
678.30	10475.36
678.48	10401.63
678.67	10366.82
678.86	10221.41
679.04	10315.62
679.23	9949.03
679.42	9998.18
679.61	9856.87
679.79	9967.46
679.98	9885.55
680.17	9875.31
680.35	9701.23
680.54	9600.88
680.73	9709.42
680.91	9750.38
681.10	9617.26
681.29	9553.77
681.47	9492.34
681.66	9191.28
681.85	9144.18
682.04	9035.64
682.22	9078.65
682.41	9140.08
682.60	9107.32
682.78	9129.84
682.97	8910.71
683.16	8748.92
683.34	8685.44
683.53	8695.68
683.72	8843.13
683.90	8501.12
684.09	8675.20
684.28	8431.49
684.46	8454.02
684.65	8304.51
684.83	8372.10
685.02	8167.30
685.21	8423.30
685.39	8286.08
685.58	8253.31
685.77	8146.82
685.95	8064.90
686.14	8073.09
686.33	8046.47
686.51	7923.59
686.70	7817.10
686.89	7909.26
687.07	7724.94
687.26	7702.41
687.44	7589.77
687.63	7690.12
687.82	7610.25
688.00	7352.21
688.19	7380.88
688.38	7444.37
688.56	7384.98
688.75	7274.38
688.93	7415.69
689.12	7225.23
689.31	7178.13
689.49	7241.62
689.68	7026.58
689.87	7010.20
690.05	6942.61
690.24	6915.99
690.42	6813.59
690.61	6875.03
690.80	6815.64
690.98	6768.54
691.17	6838.17
691.35	6760.34
691.54	6651.80
691.73	6674.33
691.91	6651.80
692.10	6616.99
692.28	6649.75
692.47	6508.44
692.66	6375.33
692.84	6465.44
693.03	6313.89
693.21	6287.26
693.40	6258.59
693.59	6309.79
693.77	6152.10
693.96	6244.26
694.14	6111.14
694.33	6111.14
694.51	6143.91
694.70	6135.71
694.89	6080.42
695.07	6166.43
695.26	5904.29
695.44	6000.55
695.63	5859.24
695.81	5859.24
696.00	5627.82
696.18	5908.39
696.37	5746.60
696.56	5687.21
696.74	5666.73
696.93	5613.48
697.11	5738.41
697.30	5463.98
697.48	5605.29
697.67	5654.44
697.85	5453.74
698.04	5418.93
698.23	5367.73
698.41	5398.45
698.60	5375.92
698.78	5287.86
698.97	5332.91
699.15	5314.48
699.34	5199.79
699.52	5267.38
699.71	5185.46
699.89	5226.42
700.08	5142.45
700.26	5078.96
700.45	5097.39
700.63	5158.83
700.82	4980.66
701.01	5128.11
701.19	5003.19
701.38	4974.52
701.56	4978.61
701.75	4857.78
701.93	4964.28
702.12	4769.72
702.30	4775.86
702.49	4706.23
702.67	4794.29
702.86	4782.01
703.04	4765.62
703.23	4583.35
703.41	4890.55
703.60	4564.92
703.78	4497.34
703.97	4577.21
704.15	4515.77
704.34	4517.82
704.52	4593.59
704.71	4501.44
704.89	4442.04
705.08	4478.91
705.26	4386.75
705.45	4526.01
705.63	4493.24
705.81	4370.37
706.00	4362.17
706.18	4253.63
706.37	4302.78
706.55	4245.44
706.74	4343.74
706.92	4282.30
707.11	4298.69
707.29	4198.34
707.48	4128.70
707.66	4272.06
707.85	4044.74
708.03	4208.58
708.22	4186.05
708.40	4065.22
708.58	4069.31
708.77	4042.69
708.95	4022.21
709.14	4022.21
709.32	3936.20
709.51	3983.30
709.69	3887.04
709.88	3907.52
710.06	3991.49
710.25	3889.09
710.43	3876.80
710.61	3885.00
710.80	3833.80
710.98	3913.67
711.17	3839.94
711.35	3747.78
711.54	3860.42
711.72	3768.26
711.90	3614.66
712.09	3694.54
712.27	3643.34
712.46	3698.63
712.64	3690.44
712.83	3712.97
713.01	3590.09
713.19	3606.47
713.38	3672.01
713.56	3487.69
713.75	3674.06
713.93	3528.65
714.11	3569.61
714.30	3538.89
714.48	3522.51
714.67	3377.10
714.85	3450.83
715.03	3485.64
715.22	3469.26
715.40	3506.12
715.59	3387.34
715.77	3426.25
715.95	3227.60
716.14	3418.06
716.32	3364.81
716.51	3399.63
716.69	3282.89
716.87	3325.90
717.06	3272.65
717.24	3186.64
717.42	3295.18
717.61	3293.13
717.79	3258.32
717.98	3141.58
718.16	3067.86
718.34	3100.62
718.53	3162.06
718.71	3252.17
718.89	3160.02
719.08	3057.62
719.26	3069.91
719.45	3129.30
719.63	3104.72
719.81	3057.62
720.00	3078.10
720.18	2885.59
720.36	2969.55
720.55	2979.79
720.73	2959.31
720.91	3117.01
721.10	3049.43
721.28	2992.08
721.46	3024.85
721.65	2854.87
721.83	2897.88
722.01	2858.96
722.20	2922.45
722.38	2789.33
722.56	2910.16
722.75	2908.12
722.93	2838.48
723.11	2865.11
723.30	2846.68
723.48	2787.29
723.66	2881.49
723.85	2820.05
724.03	2789.33
724.21	2752.47
724.40	2686.94
724.58	2740.18
724.76	2815.96
724.95	2723.80
725.13	2815.96
725.31	2717.65
725.50	2729.94
725.68	2592.73
725.86	2672.60
726.05	2674.65
726.23	2615.26
726.41	2637.78
726.59	2656.22
726.78	2754.52
726.96	2752.47
727.14	2602.97
727.33	2639.83
727.51	2584.54
727.69	2615.26
727.87	2658.26
728.06	2559.96
728.24	2529.24
728.42	2576.34
728.61	2549.72
728.79	2564.06
728.97	2566.10
729.15	2494.43
729.34	2600.92
729.52	2469.85
729.70	2592.73
729.89	2547.67
730.07	2478.04
730.25	2545.63
730.43	2578.39
730.62	2473.95
730.80	2570.20
730.98	2486.23
731.16	2402.27
731.35	2519.00
731.53	2461.66
731.71	2355.16
731.89	2430.94
732.08	2312.16
732.26	2338.78
732.44	2314.20
732.62	2349.02
732.81	2463.71
732.99	2369.50
733.17	2287.58
733.35	2408.41
733.54	2338.78
733.72	2369.50
733.90	2467.80
734.08	2369.50
734.27	2263.01
734.45	2265.05
734.63	2244.57
734.81	2260.96
735.00	2320.35
735.18	2189.28
735.36	2322.40
735.54	2283.49
735.72	2197.47
735.91	2338.78
736.09	2273.25
736.27	2275.29
736.45	2234.33
736.63	2142.18
736.82	2244.57
737.00	2129.89
737.18	2193.37
737.36	2295.77
737.55	2269.15
737.73	2164.70
737.91	2117.60
738.09	2142.18
738.27	2220.00
738.46	2150.37
738.64	2195.42
738.82	2164.70
739.00	2115.55
739.18	2144.22
739.36	2097.12
739.55	2185.18
739.73	2152.42
739.91	2142.18
740.09	2101.22
740.27	2047.97
740.46	2162.66
740.64	2142.18
740.82	2138.08
741.00	2035.68
741.18	2080.74
741.36	2113.50
741.55	2060.26
741.73	2002.91
741.91	1961.95
742.09	2152.42
742.27	2064.35
742.45	1990.63
742.64	2033.63
742.82	2025.44
743.00	2052.06
743.18	1900.52
743.36	2047.97
743.54	1910.75
743.72	2021.35
743.91	2056.16
744.09	1976.29
744.27	2039.78
744.45	2007.01
744.63	1869.80
744.81	2027.49
744.99	1935.33
745.18	1929.19
745.36	1931.23
745.54	1880.04
745.72	1859.56
745.90	1908.71
746.08	1916.90
746.26	1789.92
746.45	1869.80
746.63	1920.99
746.81	1927.14
746.99	2009.06
747.17	1814.50
747.35	1918.95
747.53	1929.19
747.71	1818.60
747.89	1851.36
748.08	1892.32
748.26	1820.64
748.44	1888.23
748.62	1884.13
748.80	1843.17
748.98	1888.23
749.16	1949.67
749.34	1841.12
749.52	1787.88
749.70	1810.40
749.89	1875.94
750.07	1832.93
750.25	1822.69
750.43	1867.75
750.61	1810.40
750.79	1832.93
750.97	1884.13
751.15	1808.36
751.33	1857.51
751.51	1875.94
751.69	1937.38
751.88	1781.73
752.06	1800.16
752.24	1943.52
752.42	1798.12
752.60	1832.93
752.78	1744.87
752.96	1861.60
753.14	1910.75
753.32	1773.54
753.50	1865.70
753.68	1712.10
753.86	1685.48
754.04	1804.26
754.22	1880.04
754.40	1853.41
754.58	1812.45
754.76	1738.73
754.95	1787.88
755.13	1816.55
755.31	1818.60
755.49	1753.06
755.67	1841.12
755.85	1755.11
756.03	1798.12
756.21	1820.64
756.39	1877.99
756.57	1769.44
756.75	1759.21
756.93	1732.58
757.11	1769.44
757.29	1804.26
757.47	1679.33
757.65	1759.21
757.83	1812.45
758.01	1716.20
758.19	1765.35
758.37	1722.34
758.55	1718.25
758.73	1726.44
758.91	1742.82
759.09	1769.44
759.27	1728.49
759.45	1728.49
759.63	1730.53
759.81	1646.57
759.99	1640.42
760.17	1673.19
760.35	1626.09
760.53	1767.40
760.71	1695.72
760.89	1732.58
761.07	1718.25
761.25	1689.57
761.43	1681.38
761.61	1669.09
761.79	1677.29
761.97	1716.20
762.15	1701.86
762.33	1658.85
762.51	1587.18
762.69	1662.95
762.87	1636.33
763.05	1662.95
763.23	1681.38
763.41	1634.28
763.59	1603.56
763.77	1605.61
763.95	1681.38
764.13	1636.33
764.31	1671.14
764.49	1568.74
764.67	1550.31
764.85	1646.57
765.03	1730.53
765.21	1558.50
765.38	1613.80
765.56	1687.53
765.74	1609.70
765.92	1632.23
766.10	1658.85
766.28	1546.22
766.46	1566.70
766.64	1609.70
766.82	1624.04
767.00	1525.74
767.18	1605.61
767.36	1556.46
767.54	1570.79
767.72	1544.17
767.90	1486.83
768.08	1636.33
768.26	1581.03
768.43	1464.30
768.61	1513.45
768.79	1538.02
768.97	1562.60
769.15	1552.36
769.33	1583.08
769.51	1599.46
769.69	1548.26
769.87	1548.26
770.05	1572.84
770.23	1566.70
770.40	1628.14
770.58	1611.75
770.76	1566.70
770.94	1597.42
771.12	1550.31
771.30	1552.36
771.48	1533.93
771.66	1617.90
771.84	1624.04
772.02	1552.36
772.19	1552.36
772.37	1464.30
772.55	1658.85
772.73	1488.87
772.91	1501.16
773.09	1503.21
773.27	1535.98
773.45	1513.45
773.63	1505.26
773.80	1656.81
773.98	1521.64
774.16	1527.78
774.34	1552.36
774.52	1525.74
774.70	1466.35
774.88	1462.25
775.05	1578.98
775.23	1452.01
775.41	1507.30
775.59	1505.26
775.77	1523.69
775.95	1458.15
776.13	1507.30
776.30	1449.96
776.48	1521.64
776.66	1507.30
776.84	1488.87
777.02	1449.96
777.20	1359.85
777.38	1468.39
777.55	1443.82
777.73	1441.77
777.91	1445.87
778.09	1431.53
778.27	1433.58
778.45	1501.16
778.62	1343.47
778.80	1437.67
778.98	1589.22
779.16	1447.91
779.34	1476.59
779.51	1392.62
779.69	1513.45
779.87	1511.40
780.05	1435.63
780.23	1456.11
780.41	1468.39
780.58	1409.00
780.76	1376.24
780.94	1372.14
781.12	1318.89
781.30	1429.48
781.47	1488.87
781.65	1437.67
781.83	1486.83
782.01	1384.43
782.19	1419.24
782.36	1351.66
782.54	1415.15
782.72	1429.48
782.90	1466.35
783.08	1404.91
783.25	1361.90
783.43	1388.52
783.61	1531.88
783.79	1425.39
783.96	1460.20
784.14	1517.54
784.32	1398.76
784.50	1388.52
784.68	1425.39
784.85	1411.05
785.03	1374.19
785.21	1470.44
785.39	1349.61
785.56	1427.43
785.74	1312.75
785.92	1490.92
786.10	1447.91
786.27	1490.92
786.45	1372.14
786.63	1390.57
786.81	1318.89
786.98	1312.75
787.16	1476.59
787.34	1474.54
787.52	1382.38
787.69	1273.84
787.87	1409.00
788.05	1384.43
788.23	1396.71
788.40	1409.00
788.58	1406.95
788.76	1454.06
788.94	1329.13
789.11	1433.58
789.29	1398.76
789.47	1427.43
789.64	1390.57
789.82	1345.52
790.00	1325.04
790.18	1318.89
790.35	1366.00
790.53	1368.04
790.71	1361.90
790.89	1372.14
791.06	1355.76
791.24	1396.71
791.42	1361.90
791.59	1429.48
791.77	1372.14
791.95	1376.24
792.12	1423.34
792.30	1390.57
792.48	1400.81
792.66	1390.57
792.83	1380.33
793.01	1363.95
793.19	1347.56
793.36	1353.71
793.54	1427.43
793.72	1347.56
793.89	1384.43
794.07	1382.38
794.25	1349.61
794.42	1398.76
794.60	1312.75
794.78	1357.80
794.95	1347.56
795.13	1320.94
795.31	1411.05
795.48	1331.18
795.66	1288.17
795.84	1366.00
796.01	1298.41
796.19	1249.26
796.37	1251.31
796.54	1384.43
796.72	1361.90
796.90	1312.75
797.07	1372.14
797.25	1388.52
797.43	1306.60
797.60	1349.61
797.78	1353.71
797.96	1271.79
798.13	1341.42
798.31	1378.28
798.49	1372.14
798.66	1269.74
798.84	1310.70
799.01	1386.47
799.19	1347.56
799.37	1312.75
799.54	1259.50
799.72	1263.60
799.90	1271.79
800.07	1382.38
800.25	1290.22
800.43	1247.21
800.60	1294.32
800.78	1318.89
800.95	1316.84
801.13	1320.94
801.31	1349.61
801.48	1363.95
801.66	1374.19
801.83	1341.42
802.01	1329.13
802.19	1329.13
802.36	1345.52
802.54	1294.32
802.71	1239.02
802.89	1298.41
803.07	1288.17
803.24	1290.22
803.42	1271.79
803.59	1378.28
803.77	1292.27
803.95	1196.01
804.12	1349.61
804.30	1310.70
804.47	1300.46
804.65	1322.99
804.82	1386.47
805.00	1355.76
805.18	1275.88
805.35	1363.95
805.53	1267.69
805.70	1271.79
805.88	1306.60
806.05	1335.28
806.23	1320.94
806.41	1290.22
806.58	1269.74
806.76	1296.36
806.93	1241.07
807.11	1300.46
807.28	1372.14
807.46	1284.08
807.64	1294.32
807.81	1327.08
807.99	1306.60
808.16	1243.12
808.34	1257.45
808.51	1327.08
808.69	1339.37
808.86	1261.55
809.04	1294.32
809.21	1224.69
809.39	1275.88
809.56	1257.45
809.74	1234.93
809.92	1312.75
810.09	1275.88
810.27	1271.79
810.44	1331.18
810.62	1269.74
810.79	1337.32
810.97	1247.21
811.14	1398.76
811.32	1208.30
811.49	1343.47
811.67	1257.45
811.84	1298.41
812.02	1357.80
812.19	1234.93
812.37	1363.95
812.54	1296.36
812.72	1241.07
812.89	1214.45
813.07	1257.45
813.24	1351.66
813.42	1296.36
813.59	1275.88
813.77	1273.84
813.94	1253.36
814.12	1245.16
814.29	1284.08
814.47	1290.22
814.64	1232.88
814.82	1322.99
814.99	1232.88
815.17	1310.70
815.34	1261.55
815.52	1312.75
815.69	1343.47
815.86	1249.26
816.04	1341.42
816.21	1271.79
816.39	1241.07
816.56	1277.93
816.74	1255.40
816.91	1322.99
817.09	1230.83
817.26	1220.59
817.44	1208.30
817.61	1359.85
817.79	1243.12
817.96	1288.17
818.13	1263.60
818.31	1322.99
818.48	1361.90
818.66	1335.28
818.83	1243.12
819.01	1249.26
819.18	1314.80
819.36	1200.11
819.53	1275.88
819.70	1222.64
819.88	1361.90
820.05	1222.64
820.23	1220.59
820.40	1277.93
820.58	1359.85
820.75	1279.98
820.92	1247.21
821.10	1271.79
821.27	1312.75
821.45	1222.64
821.62	1380.33
821.79	1232.88
821.97	1288.17
822.14	1327.08
822.32	1253.36
822.49	1273.84
822.66	1292.27
822.84	1245.16
823.01	1308.65
823.19	1245.16
823.36	1329.13
823.53	1193.97
823.71	1263.60
823.88	1263.60
824.06	1286.12
824.23	1243.12
824.40	1181.68
824.58	1191.92
824.75	1267.69
824.93	1296.36
825.10	1300.46
825.27	1243.12
825.45	1255.40
825.62	1294.32
825.79	1314.80
825.97	1267.69
826.14	1200.11
826.32	1337.32
826.49	1335.28
826.66	1228.78
826.84	1169.39
827.01	1253.36
827.18	1222.64
827.36	1255.40
827.53	1279.98
827.70	1220.59
827.88	1241.07
828.05	1253.36
828.22	1279.98
828.40	1302.51
828.57	1316.84
828.74	1196.01
828.92	1165.29
829.09	1306.60
829.27	1300.46
829.44	1296.36
829.61	1292.27
829.79	1308.65
829.96	1228.78
830.13	1224.69
830.30	1187.82
830.48	1271.79
830.65	1392.62
830.82	1265.64
831.00	1200.11
831.17	1239.02
831.34	1320.94
831.52	1329.13
831.69	1177.58
831.86	1267.69
832.04	1206.25
832.21	1322.99
832.38	1214.45
832.56	1298.41
832.73	1257.45
832.90	1249.26
833.07	1241.07
833.25	1202.16
833.42	1257.45
833.59	1236.97
833.77	1173.49
833.94	1155.05
834.11	1255.40
834.29	1263.60
834.46	1230.83
834.63	1224.69
834.80	1275.88
834.98	1316.84
835.15	1255.40
835.32	1220.59
835.49	1243.12
835.67	1230.83
835.84	1320.94
836.01	1210.35
836.19	1159.15
836.36	1239.02
836.53	1273.84
836.70	1220.59
836.88	1284.08
837.05	1277.93
837.22	1277.93
837.39	1234.93
837.57	1230.83
837.74	1253.36
837.91	1249.26
838.08	1247.21
838.26	1261.55
838.43	1210.35
838.60	1140.72
838.77	1239.02
838.95	1261.55
839.12	1263.60
839.29	1302.51
839.46	1179.63
839.64	1279.98
839.81	1167.34
839.98	1282.03
840.15	1292.27
840.32	1265.64
840.50	1214.45
840.67	1316.84
840.84	1175.53
841.01	1208.30
841.19	1282.03
841.36	1230.83
841.53	1241.07
841.70	1253.36
841.87	1239.02
842.05	1212.40
842.22	1275.88
842.39	1245.16
842.56	1318.89
842.73	1284.08
842.91	1290.22
843.08	1232.88
843.25	1236.97
843.42	1308.65
843.59	1310.70
843.77	1251.31
843.94	1337.32
844.11	1265.64
844.28	1245.16
844.45	1312.75
844.62	1173.49
844.80	1243.12
844.97	1206.25
845.14	1187.82
845.31	1314.80
845.48	1222.64
845.65	1267.69
845.83	1296.36
846.00	1249.26
846.17	1208.30
846.34	1187.82
846.51	1255.40
846.68	1249.26
846.86	1228.78
847.03	1130.48
847.20	1251.31
847.37	1314.80
847.54	1234.93
847.71	1212.40
847.89	1284.08
848.06	1294.32
848.23	1298.41
848.40	1218.54
848.57	1257.45
848.74	1320.94
848.91	1265.64
849.08	1241.07
849.26	1239.02
849.43	1279.98
849.60	1251.31
849.77	1089.52
849.94	1204.21
850.11	1286.12
850.28	1228.78
850.46	1249.26
850.63	1292.27
850.80	1196.01
850.97	1236.97
851.14	1198.06
851.31	1247.21
851.48	1236.97
851.65	1222.64
851.82	1214.45
852.00	1159.15
852.17	1314.80
852.34	1214.45
852.51	1224.69
852.68	1210.35
852.85	1339.37
853.02	1273.84
853.19	1292.27
853.36	1220.59
853.53	1257.45
853.70	1304.56
853.88	1187.82
854.05	1230.83
854.22	1167.34
854.39	1277.93
854.56	1261.55
854.73	1269.74
854.90	1236.97
855.07	1241.07
855.24	1228.78
855.41	1228.78
855.58	1230.83
855.75	1161.20
855.92	1255.40
856.09	1196.01
856.27	1251.31
856.44	1292.27
856.61	1189.87
856.78	1173.49
856.95	1241.07
857.12	1241.07
857.29	1253.36
857.46	1202.16
857.63	1177.58
857.80	1247.21
857.97	1228.78
858.14	1189.87
858.31	1216.49
858.48	1216.49
858.65	1308.65
858.82	1279.98
858.99	1177.58
859.16	1239.02
859.33	1234.93
859.50	1320.94
859.67	1255.40
859.84	1226.73
860.01	1251.31
860.18	1296.36
860.35	1210.35
860.52	1279.98
860.69	1249.26
860.86	1277.93
861.03	1253.36
861.20	1296.36
861.37	1177.58
861.54	1245.16
861.71	1239.02
861.88	1210.35
862.05	1198.06
862.22	1173.49
862.39	1191.92
862.56	1146.86
862.73	1253.36
862.90	1236.97
863.07	1224.69
863.24	1241.07
863.41	1251.31
863.58	1214.45
863.75	1142.77
863.92	1239.02
864.09	1247.21
864.26	1187.82
864.43	1198.06
864.60	1185.77
864.77	1224.69
864.94	1257.45
865.11	1253.36
865.28	1239.02
865.45	1306.60
865.62	1196.01
865.79	1247.21
865.96	1243.12
866.13	1222.64
866.30	1224.69
866.47	1271.79
866.64	1265.64
866.81	1204.21
866.98	1187.82
867.15	1282.03
867.31	1148.91
867.48	1173.49
867.65	1214.45
867.82	1251.31
867.99	1202.16
868.16	1196.01
868.33	1228.78
868.50	1253.36
868.67	1204.21
868.84	1212.40
869.01	1181.68
869.18	1187.82
869.35	1155.05
869.52	1181.68
869.68	1169.39
869.85	1126.38
870.02	1261.55
870.19	1181.68
870.36	1255.40
870.53	1228.78
870.70	1179.63
870.87	1210.35
871.04	1224.69
871.21	1212.40
871.38	1241.07
871.54	1222.64
871.71	1232.88
871.88	1239.02
872.05	1228.78
872.22	1222.64
872.39	1218.54
872.56	1234.93
872.73	1247.21
872.90	1286.12
873.06	1187.82
873.23	1245.16
873.40	1271.79
873.57	1277.93
873.74	1204.21
873.91	1269.74
874.08	1245.16
874.25	1196.01
874.41	1161.20
874.58	1265.64
874.75	1222.64
874.92	1284.08
875.09	1112.05
875.26	1247.21
875.43	1189.87
875.59	1290.22
875.76	1294.32
875.93	1187.82
876.10	1220.59
876.27	1212.40
876.44	1155.05
876.61	1271.79
876.77	1259.50
876.94	1218.54
877.11	1175.53
877.28	1241.07
877.45	1253.36
877.62	1202.16
877.78	1196.01
877.95	1196.01
878.12	1163.25
878.29	1187.82
878.46	1259.50
878.62	1193.97
878.79	1304.56
878.96	1247.21
879.13	1126.38
879.30	1271.79
879.47	1136.62
879.63	1245.16
879.80	1284.08
879.97	1185.77
880.14	1173.49
880.31	1298.41
880.47	1255.40
880.64	1196.01
880.81	1206.25
880.98	1204.21
881.15	1189.87
881.31	1255.40
881.48	1185.77
881.65	1105.90
881.82	1198.06
881.99	1239.02
882.15	1140.72
882.32	1171.44
882.49	1247.21
882.66	1290.22
882.82	1247.21
882.99	1327.08
883.16	1251.31
883.33	1185.77
883.49	1177.58
883.66	1228.78
883.83	1185.77
884.00	1161.20
884.17	1150.96
884.33	1202.16
884.50	1093.62
884.67	1224.69
884.84	1234.93
885.00	1286.12
885.17	1259.50
885.34	1196.01
885.51	1269.74
885.67	1204.21
885.84	1198.06
886.01	1220.59
886.18	1257.45
886.34	1189.87
886.51	1206.25
886.68	1202.16
886.84	1263.60
887.01	1304.56
887.18	1198.06
887.35	1245.16
887.51	1230.83
887.68	1212.40
887.85	1243.12
888.02	1247.21
888.18	1177.58
888.35	1286.12
888.52	1222.64
888.68	1163.25
>>>>>End Processed Spectral Data<<<<<
