# Supplementary material for: Design of a Novel Low Cost Point of Care Tampon (POCkeT) Colposcope for Use in Resource Limited Settings
Source: PLoS One. 2015 Sep 2;10(9):e0135869. doi: 10.1371/journal.pone.0135869 (PMC4557989; doi:10.1371/journal.pone.0135869)
Supplement: S1 File — A caption document for each sub-folder and file (S1 Detailed File Key) is found within the archive. Folder (S2) contains the set of raw images from quantitative imaging characterization between systems. Folder (S3) contains the CAD files for the custom circuit boards used in our POCkeT Colposcope. Folder (S4) contains the 3D CAD files for the probe handle and bill of materials. Folder (S5) contains the complete set of n = 5 replicate spectra files captured from each digital colposcope system. (ZIP) [file pone.0135869.s001.zip › S1 Supplementary Files/S5/S5 Spectra PC-5MP-W-D.txt]

SpectraSuite Data File
++++++++++++++++++++++++++++++++++++
Date: Wed May 28 13:59:52 EDT 2014
User: CTL11
Dark Spectrum Present: No
Reference Spectrum Present: No
Number of Sampled Component Spectra: 1
Spectrometers: USB4E01788
Integration Time (usec): 100000 (USB4E01788)
Spectra Averaged: 1 (USB4E01788)
Boxcar Smoothing: 0 (USB4E01788)
Correct for Electrical Dark: No (USB4E01788)
Strobe/Lamp Enabled: No (USB4E01788)
Correct for Detector Non-linearity: No (USB4E01788)
Correct for Stray Light: No (USB4E01788)
Number of Pixels in Processed Spectrum: 3648
>>>>>Begin Processed Spectral Data<<<<<
178.07	993.26
178.29	993.26
178.50	993.26
178.72	976.88
178.94	1011.70
179.15	1214.45
179.37	1175.53
179.59	1097.71
179.81	1138.67
180.02	1187.82
180.24	1218.54
180.46	1148.91
180.67	1103.86
180.89	1204.21
181.11	1116.14
181.32	1130.48
181.54	1079.28
181.76	1126.38
181.97	1157.10
182.19	1275.88
182.41	1253.36
182.62	1290.22
182.84	1284.08
183.06	1210.35
183.27	1189.87
183.49	1236.97
183.71	1169.39
183.92	1253.36
184.14	1316.84
184.35	1277.93
184.57	1345.52
184.79	1251.31
185.00	1327.08
185.22	1208.30
185.44	1220.59
185.65	1320.94
185.87	1210.35
186.09	1265.64
186.30	1312.75
186.52	1265.64
186.74	1249.26
186.95	1167.34
187.17	1255.40
187.39	1275.88
187.60	1245.16
187.82	1243.12
188.03	1232.88
188.25	1300.46
188.47	1308.65
188.68	1320.94
188.90	1286.12
189.12	1191.92
189.33	1228.78
189.55	1253.36
189.77	1263.60
189.98	1357.80
190.20	1259.50
190.41	1253.36
190.63	1284.08
190.85	1286.12
191.06	1304.56
191.28	1302.51
191.50	1241.07
191.71	1304.56
191.93	1228.78
192.14	1292.27
192.36	1259.50
192.58	1368.04
192.79	1335.28
193.01	1337.32
193.23	1261.55
193.44	1286.12
193.66	1300.46
193.87	1314.80
194.09	1200.11
194.31	1279.98
194.52	1255.40
194.74	1255.40
194.96	1292.27
195.17	1224.69
195.39	1236.97
195.60	1337.32
195.82	1320.94
196.04	1271.79
196.25	1396.71
196.47	1226.73
196.68	1241.07
196.90	1253.36
197.12	1392.62
197.33	1355.76
197.55	1267.69
197.76	1249.26
197.98	1314.80
198.20	1255.40
198.41	1284.08
198.63	1279.98
198.84	1249.26
199.06	1271.79
199.28	1193.97
199.49	1269.74
199.71	1329.13
199.92	1296.36
200.14	1316.84
200.36	1249.26
200.57	1294.32
200.79	1337.32
201.00	1310.70
201.22	1089.52
201.43	1212.40
201.65	1202.16
201.87	1286.12
202.08	1347.56
202.30	1257.45
202.51	1253.36
202.73	1234.93
202.95	1245.16
203.16	1214.45
203.38	1277.93
203.59	1292.27
203.81	1300.46
204.02	1253.36
204.24	1304.56
204.46	1345.52
204.67	1228.78
204.89	1306.60
205.10	1320.94
205.32	1351.66
205.53	1208.30
205.75	1277.93
205.96	1271.79
206.18	1267.69
206.40	1208.30
206.61	1198.06
206.83	1163.25
207.04	1327.08
207.26	1269.74
207.47	1245.16
207.69	1265.64
207.91	1189.87
208.12	1220.59
208.34	1241.07
208.55	1214.45
208.77	1343.47
208.98	1228.78
209.20	1273.84
209.41	1245.16
209.63	1236.97
209.85	1265.64
210.06	1277.93
210.28	1204.21
210.49	1286.12
210.71	1265.64
210.92	1228.78
211.14	1230.83
211.35	1183.73
211.57	1310.70
211.78	1253.36
212.00	1159.15
212.21	1257.45
212.43	1318.89
212.65	1282.03
212.86	1316.84
213.08	1314.80
213.29	1329.13
213.51	1153.01
213.72	1157.10
213.94	1216.49
214.15	1206.25
214.37	1259.50
214.58	1202.16
214.80	1234.93
215.01	1257.45
215.23	1210.35
215.44	1271.79
215.66	1261.55
215.87	1273.84
216.09	1226.73
216.31	1273.84
216.52	1310.70
216.74	1245.16
216.95	1230.83
217.17	1339.37
217.38	1224.69
217.60	1284.08
217.81	1286.12
218.03	1267.69
218.24	1243.12
218.46	1271.79
218.67	1310.70
218.89	1335.28
219.10	1245.16
219.32	1279.98
219.53	1261.55
219.75	1277.93
219.96	1294.32
220.18	1259.50
220.39	1277.93
220.61	1259.50
220.82	1300.46
221.04	1275.88
221.25	1292.27
221.47	1196.01
221.68	1341.42
221.90	1206.25
222.11	1193.97
222.33	1282.03
222.54	1329.13
222.76	1206.25
222.97	1261.55
223.19	1161.20
223.40	1226.73
223.62	1226.73
223.83	1331.18
224.05	1294.32
224.26	1169.39
224.48	1331.18
224.69	1212.40
224.91	1273.84
225.12	1331.18
225.34	1339.37
225.55	1368.04
225.77	1251.31
225.98	1304.56
226.19	1386.47
226.41	1234.93
226.62	1271.79
226.84	1345.52
227.05	1322.99
227.27	1343.47
227.48	1318.89
227.70	1218.54
227.91	1222.64
228.13	1222.64
228.34	1349.61
228.56	1294.32
228.77	1300.46
228.99	1267.69
229.20	1286.12
229.42	1269.74
229.63	1290.22
229.84	1314.80
230.06	1269.74
230.27	1327.08
230.49	1267.69
230.70	1196.01
230.92	1318.89
231.13	1236.97
231.35	1320.94
231.56	1286.12
231.78	1277.93
231.99	1245.16
232.20	1265.64
232.42	1294.32
232.63	1322.99
232.85	1251.31
233.06	1290.22
233.28	1230.83
233.49	1187.82
233.71	1296.36
233.92	1329.13
234.13	1290.22
234.35	1245.16
234.56	1269.74
234.78	1220.59
234.99	1300.46
235.21	1224.69
235.42	1212.40
235.64	1271.79
235.85	1249.26
236.06	1239.02
236.28	1300.46
236.49	1306.60
236.71	1243.12
236.92	1220.59
237.14	1286.12
237.35	1263.60
237.56	1320.94
237.78	1284.08
237.99	1308.65
238.21	1376.24
238.42	1284.08
238.64	1251.31
238.85	1312.75
239.06	1355.76
239.28	1228.78
239.49	1284.08
239.71	1298.41
239.92	1284.08
240.13	1210.35
240.35	1284.08
240.56	1234.93
240.78	1214.45
240.99	1310.70
241.21	1282.03
241.42	1277.93
241.63	1269.74
241.85	1296.36
242.06	1275.88
242.28	1310.70
242.49	1306.60
242.70	1284.08
242.92	1245.16
243.13	1290.22
243.35	1220.59
243.56	1296.36
243.77	1263.60
243.99	1267.69
244.20	1337.32
244.42	1282.03
244.63	1249.26
244.84	1239.02
245.06	1279.98
245.27	1243.12
245.49	1216.49
245.70	1335.28
245.91	1232.88
246.13	1247.21
246.34	1290.22
246.55	1286.12
246.77	1185.77
246.98	1204.21
247.20	1267.69
247.41	1243.12
247.62	1284.08
247.84	1343.47
248.05	1191.92
248.27	1249.26
248.48	1220.59
248.69	1263.60
248.91	1253.36
249.12	1241.07
249.33	1267.69
249.55	1302.51
249.76	1304.56
249.98	1331.18
250.19	1259.50
250.40	1284.08
250.62	1259.50
250.83	1316.84
251.04	1232.88
251.26	1351.66
251.47	1298.41
251.68	1255.40
251.90	1296.36
252.11	1239.02
252.33	1429.48
252.54	1249.26
252.75	1288.17
252.97	1263.60
253.18	1200.11
253.39	1269.74
253.61	1255.40
253.82	1308.65
254.03	1345.52
254.25	1269.74
254.46	1310.70
254.67	1294.32
254.89	1206.25
255.10	1255.40
255.31	1322.99
255.53	1298.41
255.74	1279.98
255.96	1222.64
256.17	1251.31
256.38	1343.47
256.60	1267.69
256.81	1318.89
257.02	1318.89
257.24	1357.80
257.45	1226.73
257.66	1273.84
257.88	1316.84
258.09	1282.03
258.30	1292.27
258.52	1345.52
258.73	1320.94
258.94	1257.45
259.16	1273.84
259.37	1376.24
259.58	1208.30
259.80	1249.26
260.01	1241.07
260.22	1318.89
260.43	1345.52
260.65	1308.65
260.86	1187.82
261.07	1343.47
261.29	1265.64
261.50	1322.99
261.71	1243.12
261.93	1275.88
262.14	1247.21
262.35	1337.32
262.57	1234.93
262.78	1230.83
262.99	1322.99
263.21	1273.84
263.42	1277.93
263.63	1325.04
263.85	1351.66
264.06	1286.12
264.27	1271.79
264.48	1236.97
264.70	1208.30
264.91	1232.88
265.12	1257.45
265.34	1398.76
265.55	1243.12
265.76	1234.93
265.98	1306.60
266.19	1322.99
266.40	1202.16
266.61	1318.89
266.83	1366.00
267.04	1286.12
267.25	1378.28
267.47	1243.12
267.68	1292.27
267.89	1241.07
268.10	1204.21
268.32	1353.71
268.53	1296.36
268.74	1296.36
268.96	1296.36
269.17	1343.47
269.38	1196.01
269.59	1245.16
269.81	1300.46
270.02	1271.79
270.23	1335.28
270.45	1300.46
270.66	1292.27
270.87	1214.45
271.08	1249.26
271.30	1241.07
271.51	1341.42
271.72	1347.56
271.93	1282.03
272.15	1241.07
272.36	1351.66
272.57	1169.39
272.79	1353.71
273.00	1318.89
273.21	1288.17
273.42	1335.28
273.64	1320.94
273.85	1138.67
274.06	1236.97
274.27	1327.08
274.49	1300.46
274.70	1255.40
274.91	1320.94
275.12	1380.33
275.34	1253.36
275.55	1234.93
275.76	1316.84
275.97	1265.64
276.19	1251.31
276.40	1245.16
276.61	1249.26
276.82	1214.45
277.04	1271.79
277.25	1294.32
277.46	1302.51
277.67	1310.70
277.89	1322.99
278.10	1241.07
278.31	1290.22
278.52	1263.60
278.74	1222.64
278.95	1277.93
279.16	1245.16
279.37	1290.22
279.58	1353.71
279.80	1263.60
280.01	1343.47
280.22	1355.76
280.43	1230.83
280.65	1351.66
280.86	1288.17
281.07	1265.64
281.28	1316.84
281.50	1275.88
281.71	1255.40
281.92	1421.29
282.13	1259.50
282.34	1288.17
282.56	1230.83
282.77	1302.51
282.98	1292.27
283.19	1273.84
283.40	1325.04
283.62	1378.28
283.83	1290.22
284.04	1263.60
284.25	1322.99
284.47	1310.70
284.68	1275.88
284.89	1296.36
285.10	1300.46
285.31	1267.69
285.53	1279.98
285.74	1302.51
285.95	1204.21
286.16	1175.53
286.37	1208.30
286.59	1226.73
286.80	1286.12
287.01	1196.01
287.22	1234.93
287.43	1267.69
287.65	1259.50
287.86	1382.38
288.07	1335.28
288.28	1329.13
288.49	1265.64
288.71	1198.06
288.92	1349.61
289.13	1318.89
289.34	1224.69
289.55	1341.42
289.76	1298.41
289.98	1322.99
290.19	1304.56
290.40	1214.45
290.61	1245.16
290.82	1368.04
291.04	1267.69
291.25	1359.85
291.46	1253.36
291.67	1312.75
291.88	1320.94
292.09	1214.45
292.31	1351.66
292.52	1314.80
292.73	1279.98
292.94	1320.94
293.15	1343.47
293.36	1368.04
293.58	1325.04
293.79	1337.32
294.00	1386.47
294.21	1255.40
294.42	1306.60
294.63	1273.84
294.85	1189.87
295.06	1263.60
295.27	1282.03
295.48	1245.16
295.69	1198.06
295.90	1228.78
296.12	1341.42
296.33	1222.64
296.54	1249.26
296.75	1277.93
296.96	1351.66
297.17	1226.73
297.38	1271.79
297.60	1343.47
297.81	1261.55
298.02	1368.04
298.23	1261.55
298.44	1304.56
298.65	1400.81
298.86	1173.49
299.08	1312.75
299.29	1370.09
299.50	1294.32
299.71	1351.66
299.92	1282.03
300.13	1263.60
300.34	1300.46
300.55	1277.93
300.77	1253.36
300.98	1222.64
301.19	1275.88
301.40	1357.80
301.61	1236.97
301.82	1288.17
302.03	1286.12
302.25	1304.56
302.46	1212.40
302.67	1230.83
302.88	1253.36
303.09	1335.28
303.30	1306.60
303.51	1316.84
303.72	1351.66
303.93	1400.81
304.15	1210.35
304.36	1335.28
304.57	1239.02
304.78	1361.90
304.99	1267.69
305.20	1261.55
305.41	1239.02
305.62	1271.79
305.83	1263.60
306.05	1269.74
306.26	1245.16
306.47	1294.32
306.68	1318.89
306.89	1273.84
307.10	1247.21
307.31	1359.85
307.52	1376.24
307.73	1302.51
307.94	1320.94
308.16	1286.12
308.37	1206.25
308.58	1304.56
308.79	1337.32
309.00	1329.13
309.21	1271.79
309.42	1294.32
309.63	1261.55
309.84	1249.26
310.05	1296.36
310.26	1306.60
310.48	1222.64
310.69	1273.84
310.90	1312.75
311.11	1296.36
311.32	1376.24
311.53	1282.03
311.74	1273.84
311.95	1226.73
312.16	1224.69
312.37	1230.83
312.58	1394.67
312.79	1310.70
313.00	1282.03
313.21	1222.64
313.43	1185.77
313.64	1245.16
313.85	1318.89
314.06	1333.23
314.27	1359.85
314.48	1302.51
314.69	1306.60
314.90	1320.94
315.11	1298.41
315.32	1259.50
315.53	1239.02
315.74	1341.42
315.95	1374.19
316.16	1339.37
316.37	1279.98
316.58	1306.60
316.79	1318.89
317.01	1279.98
317.22	1275.88
317.43	1376.24
317.64	1224.69
317.85	1320.94
318.06	1296.36
318.27	1222.64
318.48	1263.60
318.69	1253.36
318.90	1247.21
319.11	1222.64
319.32	1288.17
319.53	1374.19
319.74	1232.88
319.95	1257.45
320.16	1318.89
320.37	1368.04
320.58	1302.51
320.79	1277.93
321.00	1277.93
321.21	1286.12
321.42	1290.22
321.63	1218.54
321.84	1314.80
322.05	1273.84
322.26	1306.60
322.47	1333.23
322.68	1339.37
322.90	1275.88
323.11	1398.76
323.32	1263.60
323.53	1191.92
323.74	1376.24
323.95	1277.93
324.16	1308.65
324.37	1261.55
324.58	1304.56
324.79	1417.19
325.00	1253.36
325.21	1335.28
325.42	1341.42
325.63	1347.56
325.84	1288.17
326.05	1290.22
326.26	1329.13
326.47	1347.56
326.68	1329.13
326.89	1279.98
327.10	1341.42
327.31	1318.89
327.52	1286.12
327.73	1329.13
327.94	1337.32
328.15	1316.84
328.36	1339.37
328.57	1253.36
328.78	1253.36
328.99	1296.36
329.20	1286.12
329.41	1302.51
329.62	1249.26
329.83	1253.36
330.04	1277.93
330.25	1347.56
330.46	1239.02
330.67	1318.89
330.87	1247.21
331.08	1273.84
331.29	1361.90
331.50	1296.36
331.71	1263.60
331.92	1282.03
332.13	1247.21
332.34	1169.39
332.55	1171.44
332.76	1300.46
332.97	1306.60
333.18	1251.31
333.39	1312.75
333.60	1363.95
333.81	1273.84
334.02	1376.24
334.23	1255.40
334.44	1376.24
334.65	1353.71
334.86	1370.09
335.07	1292.27
335.28	1239.02
335.49	1308.65
335.70	1263.60
335.91	1325.04
336.12	1282.03
336.33	1302.51
336.54	1368.04
336.74	1275.88
336.95	1351.66
337.16	1245.16
337.37	1343.47
337.58	1421.29
337.79	1341.42
338.00	1267.69
338.21	1320.94
338.42	1339.37
338.63	1361.90
338.84	1228.78
339.05	1296.36
339.26	1353.71
339.47	1230.83
339.68	1259.50
339.89	1241.07
340.10	1355.76
340.30	1366.00
340.51	1288.17
340.72	1345.52
340.93	1423.34
341.14	1292.27
341.35	1236.97
341.56	1361.90
341.77	1261.55
341.98	1314.80
342.19	1220.59
342.40	1327.08
342.61	1271.79
342.82	1290.22
343.02	1286.12
343.23	1269.74
343.44	1308.65
343.65	1318.89
343.86	1331.18
344.07	1277.93
344.28	1259.50
344.49	1337.32
344.70	1308.65
344.91	1320.94
345.12	1331.18
345.32	1308.65
345.53	1261.55
345.74	1331.18
345.95	1406.95
346.16	1359.85
346.37	1343.47
346.58	1327.08
346.79	1290.22
347.00	1271.79
347.21	1378.28
347.41	1249.26
347.62	1306.60
347.83	1329.13
348.04	1327.08
348.25	1277.93
348.46	1320.94
348.67	1249.26
348.88	1302.51
349.09	1310.70
349.29	1382.38
349.50	1286.12
349.71	1384.43
349.92	1355.76
350.13	1314.80
350.34	1343.47
350.55	1341.42
350.76	1232.88
350.97	1308.65
351.17	1304.56
351.38	1214.45
351.59	1286.12
351.80	1359.85
352.01	1304.56
352.22	1322.99
352.43	1312.75
352.63	1300.46
352.84	1331.18
353.05	1343.47
353.26	1368.04
353.47	1366.00
353.68	1368.04
353.89	1257.45
354.10	1370.09
354.30	1308.65
354.51	1327.08
354.72	1288.17
354.93	1380.33
355.14	1286.12
355.35	1353.71
355.55	1357.80
355.76	1390.57
355.97	1261.55
356.18	1294.32
356.39	1298.41
356.60	1302.51
356.81	1234.93
357.01	1271.79
357.22	1349.61
357.43	1314.80
357.64	1404.91
357.85	1263.60
358.06	1406.95
358.26	1351.66
358.47	1357.80
358.68	1343.47
358.89	1382.38
359.10	1267.69
359.31	1355.76
359.51	1382.38
359.72	1230.83
359.93	1386.47
360.14	1212.40
360.35	1310.70
360.56	1435.63
360.76	1327.08
360.97	1370.09
361.18	1366.00
361.39	1363.95
361.60	1402.86
361.81	1411.05
362.01	1366.00
362.22	1390.57
362.43	1329.13
362.64	1333.23
362.85	1314.80
363.05	1374.19
363.26	1423.34
363.47	1320.94
363.68	1269.74
363.89	1353.71
364.09	1427.43
364.30	1349.61
364.51	1359.85
364.72	1382.38
364.93	1271.79
365.13	1302.51
365.34	1331.18
365.55	1347.56
365.76	1333.23
365.97	1296.36
366.17	1464.30
366.38	1394.67
366.59	1411.05
366.80	1329.13
367.01	1376.24
367.21	1376.24
367.42	1277.93
367.63	1343.47
367.84	1368.04
368.05	1273.84
368.25	1304.56
368.46	1492.97
368.67	1273.84
368.88	1382.38
369.08	1419.24
369.29	1343.47
369.50	1378.28
369.71	1294.32
369.92	1445.87
370.12	1380.33
370.33	1427.43
370.54	1339.37
370.75	1402.86
370.95	1343.47
371.16	1404.91
371.37	1376.24
371.58	1343.47
371.78	1419.24
371.99	1388.52
372.20	1310.70
372.41	1279.98
372.61	1224.69
372.82	1370.09
373.03	1394.67
373.24	1374.19
373.45	1247.21
373.65	1310.70
373.86	1290.22
374.07	1392.62
374.28	1363.95
374.48	1464.30
374.69	1419.24
374.90	1386.47
375.11	1441.77
375.31	1404.91
375.52	1345.52
375.73	1443.82
375.93	1380.33
376.14	1406.95
376.35	1339.37
376.56	1286.12
376.76	1345.52
376.97	1353.71
377.18	1400.81
377.39	1423.34
377.59	1376.24
377.80	1341.42
378.01	1351.66
378.22	1394.67
378.42	1427.43
378.63	1396.71
378.84	1273.84
379.04	1409.00
379.25	1392.62
379.46	1265.64
379.67	1400.81
379.87	1538.02
380.08	1325.04
380.29	1318.89
380.50	1452.01
380.70	1331.18
380.91	1347.56
381.12	1390.57
381.32	1396.71
381.53	1398.76
381.74	1429.48
381.95	1292.27
382.15	1404.91
382.36	1386.47
382.57	1456.11
382.77	1366.00
382.98	1409.00
383.19	1433.58
383.39	1322.99
383.60	1363.95
383.81	1329.13
384.02	1353.71
384.22	1423.34
384.43	1382.38
384.64	1425.39
384.84	1384.43
385.05	1320.94
385.26	1423.34
385.46	1499.11
385.67	1427.43
385.88	1335.28
386.08	1322.99
386.29	1411.05
386.50	1370.09
386.70	1417.19
386.91	1347.56
387.12	1409.00
387.33	1378.28
387.53	1333.23
387.74	1400.81
387.95	1417.19
388.15	1415.15
388.36	1404.91
388.57	1421.29
388.77	1425.39
388.98	1417.19
389.19	1495.02
389.39	1380.33
389.60	1347.56
389.81	1423.34
390.01	1470.44
390.22	1398.76
390.43	1529.83
390.63	1482.73
390.84	1411.05
391.05	1449.96
391.25	1445.87
391.46	1468.39
391.67	1388.52
391.87	1415.15
392.08	1454.06
392.28	1476.59
392.49	1458.15
392.70	1470.44
392.90	1437.67
393.11	1497.07
393.32	1505.26
393.52	1380.33
393.73	1495.02
393.94	1372.14
394.14	1435.63
394.35	1478.63
394.56	1476.59
394.76	1452.01
394.97	1429.48
395.17	1499.11
395.38	1476.59
395.59	1409.00
395.79	1468.39
396.00	1380.33
396.21	1417.19
396.41	1433.58
396.62	1476.59
396.83	1435.63
397.03	1419.24
397.24	1413.10
397.44	1417.19
397.65	1486.83
397.86	1454.06
398.06	1490.92
398.27	1380.33
398.47	1515.50
398.68	1476.59
398.89	1449.96
399.09	1583.08
399.30	1390.57
399.51	1550.31
399.71	1581.03
399.92	1421.29
400.12	1525.74
400.33	1585.13
400.54	1535.98
400.74	1568.74
400.95	1445.87
401.15	1603.56
401.36	1681.38
401.57	1568.74
401.77	1605.61
401.98	1546.22
402.18	1566.70
402.39	1540.07
402.60	1589.22
402.80	1548.26
403.01	1495.02
403.21	1572.84
403.42	1509.35
403.63	1648.61
403.83	1490.92
404.04	1660.90
404.24	1605.61
404.45	1619.94
404.65	1716.20
404.86	1554.41
405.07	1540.07
405.27	1646.57
405.48	1722.34
405.68	1665.00
405.89	1712.10
406.10	1765.35
406.30	1705.96
406.51	1736.68
406.71	1613.80
406.92	1611.75
407.12	1736.68
407.33	1771.49
407.53	1808.36
407.74	1658.85
407.95	1742.82
408.15	1869.80
408.36	1718.25
408.56	1689.57
408.77	1800.16
408.97	1779.68
409.18	1781.73
409.39	1763.30
409.59	1933.28
409.80	1851.36
410.00	1851.36
410.21	1855.46
410.41	1859.56
410.62	1875.94
410.82	1947.62
411.03	1986.53
411.23	1923.04
411.44	1968.10
411.65	2027.49
411.85	1941.47
412.06	2103.26
412.26	1976.29
412.47	2047.97
412.67	1943.52
412.88	2062.30
413.08	2068.45
413.29	2146.27
413.49	2150.37
413.70	2146.27
413.90	2105.31
414.11	2226.14
414.31	2285.53
414.52	2189.28
414.73	2193.37
414.93	2375.64
415.14	2281.44
415.34	2453.47
415.55	2465.75
415.75	2426.84
415.96	2521.05
416.16	2584.54
416.37	2494.43
416.57	2555.86
416.78	2627.54
416.98	2500.57
417.19	2723.80
417.39	2635.74
417.60	2770.90
417.80	2858.96
418.01	2932.69
418.21	3010.51
418.42	2975.70
418.62	2981.84
418.83	2957.27
419.03	3280.85
419.24	3200.98
419.44	3227.60
419.65	3352.52
419.85	3416.01
420.06	3497.93
420.26	3432.40
420.47	3508.17
420.67	3659.72
420.88	3725.26
421.08	3819.46
421.29	3885.00
421.49	3819.46
421.70	3962.82
421.90	4048.83
422.11	4308.93
422.31	4138.94
422.52	4030.40
422.72	4560.83
422.93	4628.41
423.13	4720.57
423.34	4612.03
423.54	4728.76
423.74	4861.88
423.95	5103.54
424.15	4962.23
424.36	5035.96
424.56	4937.65
424.77	5349.29
424.97	5767.08
425.18	5449.64
425.38	6029.22
425.59	5814.18
425.79	5748.65
426.00	6080.42
426.20	6309.79
426.40	6213.54
426.61	6455.20
426.81	6428.57
427.02	6768.54
427.22	7323.54
427.43	6832.02
427.63	6918.04
427.84	6913.94
428.04	7466.89
428.25	7696.27
428.45	8152.96
428.65	7872.39
428.86	7942.02
429.06	8460.16
429.27	8312.71
429.47	8419.20
429.68	8531.84
429.88	8984.44
430.09	9103.22
430.29	9287.54
430.49	9140.08
430.70	9469.81
430.90	9492.34
431.11	10035.05
431.31	9750.38
431.52	9863.02
431.72	10557.28
431.92	10866.52
432.13	10651.49
432.33	11788.11
432.54	11114.33
432.74	10919.77
432.94	11013.98
433.15	11159.38
433.35	11286.36
433.56	11933.51
433.76	11906.89
433.97	11872.07
434.17	12207.94
434.37	12828.48
434.58	12828.48
434.78	12920.63
434.99	13313.84
435.19	13246.26
435.39	13629.23
435.60	14100.26
435.80	14249.77
436.01	14737.18
436.21	14610.21
436.41	15544.08
436.62	15193.88
436.82	15214.36
437.03	15441.68
437.23	15728.40
437.43	15492.88
437.64	15845.13
437.84	16461.57
438.05	15736.59
438.25	16369.41
438.45	16733.95
438.66	17487.61
438.86	17895.15
439.06	17116.92
439.27	17604.34
439.47	17805.04
439.68	17805.04
439.88	18747.11
440.08	17848.05
440.29	18855.65
440.49	19267.29
440.69	20002.51
440.90	20379.34
441.10	20471.50
441.31	20563.65
441.51	20858.56
441.71	21118.65
441.92	21538.49
442.12	20664.00
442.32	23543.45
442.53	23150.24
442.73	23543.45
442.94	24172.18
443.14	24116.88
443.34	23213.73
443.55	23563.93
443.75	23062.18
443.95	24526.47
444.16	24778.37
444.36	25286.27
444.56	25265.79
444.77	25325.18
444.97	25630.33
445.17	26830.44
445.38	28118.61
445.58	26398.32
445.78	26666.60
445.99	26568.30
446.19	25255.55
446.39	27729.50
446.60	27803.22
446.80	27598.43
447.00	29007.43
447.21	26898.02
447.41	27643.48
447.61	27803.22
447.82	29310.53
448.02	28876.36
448.22	28665.42
448.43	28968.52
448.63	29173.31
448.83	28622.41
449.04	28651.08
449.24	27809.37
449.44	29830.71
449.65	29582.91
449.85	30080.56
450.05	28431.95
450.26	27143.78
450.46	27364.96
450.66	27166.31
450.87	26984.04
451.07	28264.02
451.27	28458.57
451.47	28943.94
451.68	28356.18
451.88	29208.13
452.08	28778.06
452.29	29564.48
452.49	28878.41
452.69	28790.34
452.90	28188.24
453.10	28915.27
453.30	28411.47
453.51	27057.76
453.71	26588.78
453.91	29460.03
454.11	27500.12
454.32	28603.98
454.52	26402.41
454.72	25962.10
454.93	25525.88
455.13	26318.45
455.33	26324.59
455.53	25867.89
455.74	26017.40
455.94	26672.74
456.14	26738.28
456.35	27807.32
456.55	26482.28
456.75	25618.04
456.95	24088.21
457.16	25405.05
457.36	26973.80
457.56	27577.95
457.76	27010.66
457.97	27983.44
458.17	26826.34
458.37	26625.64
458.57	26654.31
458.78	25206.40
458.98	23357.08
459.18	24202.89
459.39	24981.12
459.59	25173.63
459.79	23649.94
459.99	24460.94
460.20	24987.27
460.40	23907.99
460.60	24952.45
460.80	26111.60
461.01	24534.67
461.21	24297.10
461.41	25048.71
461.61	24460.94
461.82	22974.11
462.02	22791.84
462.22	22916.77
462.42	22802.08
462.63	23217.82
462.83	22757.03
463.03	21923.51
463.23	21925.55
463.43	21769.91
463.64	22771.36
463.84	21982.90
464.04	21200.57
464.24	21561.02
464.45	20596.42
464.65	20491.98
464.85	19703.51
465.05	21094.08
465.26	20352.71
465.46	19640.02
465.66	20012.75
465.86	19533.53
466.06	19529.43
466.27	18159.34
466.47	18341.61
466.67	18501.35
466.87	18247.40
467.08	17544.95
467.28	17708.79
467.48	18046.70
467.68	17792.75
467.88	17997.55
468.09	17946.35
468.29	17041.15
468.49	16869.12
468.69	16987.90
468.89	17039.10
469.10	16756.48
469.30	15947.53
469.50	15728.40
469.70	15892.24
469.90	15691.54
470.11	15363.86
470.31	14901.02
470.51	15734.54
470.71	15503.12
470.91	14788.38
471.11	14786.33
471.32	14602.02
471.52	14808.86
471.72	14380.84
471.92	13961.00
472.12	13991.72
472.33	13668.14
472.53	13836.08
472.73	14266.15
472.93	14593.83
473.13	13989.67
473.33	14155.56
473.54	13918.00
473.74	14214.95
473.94	14102.31
474.14	14139.18
474.34	13627.18
474.55	13641.52
474.75	14165.80
474.95	13827.88
475.15	13782.83
475.35	13805.36
475.55	13862.70
475.75	13961.00
475.96	14257.96
476.16	13913.90
476.36	13760.30
476.56	13762.35
476.76	13772.59
476.96	13383.48
477.17	13641.52
477.37	13469.49
477.57	13489.97
477.77	12908.35
477.97	13870.89
478.17	13522.74
478.37	13625.14
478.58	13594.42
478.78	13971.24
478.98	13860.65
479.18	13399.86
479.38	13817.65
479.58	13393.72
479.78	13834.03
479.99	13649.71
480.19	13870.89
480.39	13580.08
480.59	13829.93
480.79	13604.66
480.99	13944.62
481.19	13467.44
481.39	13262.65
481.60	13811.50
481.80	13524.79
482.00	13887.28
482.20	13715.25
482.40	14186.28
482.60	14214.95
482.80	14221.10
483.00	14139.18
483.20	14182.18
483.41	13915.95
483.61	14380.84
483.81	14628.64
484.01	14550.82
484.21	14511.91
484.41	14190.38
484.61	14442.28
484.81	14825.25
485.01	14681.89
485.22	14913.31
485.42	14913.31
485.62	14993.18
485.82	14782.24
486.02	15040.28
486.22	14774.05
486.42	14798.62
486.62	14960.41
486.82	15316.76
487.02	15441.68
487.22	15417.11
487.43	15642.39
487.63	15793.94
487.83	15742.74
488.03	15488.79
488.23	15884.05
488.43	16119.56
488.63	16367.37
488.83	16475.91
489.03	16537.35
489.23	16480.00
489.43	16832.26
489.63	16684.80
489.83	16424.71
490.04	17055.48
490.24	17125.11
490.44	17262.33
490.64	17350.39
490.84	17846.00
491.04	17641.20
491.24	17942.25
491.44	18093.80
491.64	18276.07
491.84	18114.28
492.04	18595.56
492.24	18351.85
492.44	18820.83
492.64	18937.57
492.84	19328.73
493.04	19287.77
493.24	18855.65
493.45	19459.80
493.65	19605.20
493.85	19551.96
494.05	19777.23
494.25	19949.26
494.45	19951.31
494.65	20152.01
494.85	20553.41
495.05	20481.74
495.25	20446.92
495.45	20981.44
495.65	21147.33
495.85	21315.26
496.05	21079.74
496.25	21429.94
496.45	21417.66
496.65	21747.38
496.85	21702.32
497.05	22228.65
497.25	22097.58
497.45	22357.67
497.65	22431.40
497.85	22296.24
498.05	22820.52
498.25	22623.91
498.45	23420.57
498.65	23365.28
498.85	23543.45
499.05	23506.59
499.25	23961.23
499.45	24155.79
499.65	24313.48
499.85	24471.18
500.05	24637.06
500.25	24880.77
500.45	25327.23
500.65	25327.23
500.85	25370.24
501.05	25409.15
501.25	25859.70
501.45	25828.98
501.65	26130.03
501.85	26537.58
502.05	26617.45
502.25	26738.28
502.45	26654.31
502.65	27217.50
502.85	27297.38
503.05	27399.77
503.25	27450.97
503.45	27625.05
503.65	28038.74
503.85	28044.88
504.05	28012.12
504.25	28726.86
504.45	28868.17
504.65	28794.44
504.85	29081.16
505.05	29750.84
505.25	30256.69
505.45	29705.79
505.65	29853.24
505.85	29978.17
506.05	29996.60
506.25	30815.79
506.45	30613.04
506.65	31149.60
506.85	31157.80
507.05	31411.74
507.25	31096.36
507.45	31632.93
507.65	31716.89
507.85	32304.66
508.04	32259.60
508.24	32423.44
508.44	32601.61
508.64	32470.54
508.84	33015.30
509.04	33703.42
509.24	33574.40
509.44	34074.10
509.64	34557.42
509.84	34551.28
510.04	34962.92
510.24	34950.63
510.44	34928.11
510.64	35044.84
510.84	35872.22
511.04	35839.45
511.24	36158.94
511.43	36263.38
511.63	36341.21
511.83	36691.41
512.03	36646.35
512.23	36783.57
512.43	36904.40
512.63	37262.79
512.83	37848.51
513.03	37608.90
513.23	38684.08
513.43	38268.34
513.63	38282.68
513.83	38692.27
514.02	38788.53
514.22	39097.77
514.42	39302.57
514.62	39361.96
514.82	39183.79
515.02	39933.34
515.22	39910.82
515.42	40574.36
515.62	40463.77
515.82	40885.65
516.02	40408.47
516.21	41090.44
516.41	41323.91
516.61	41342.35
516.81	41502.09
517.01	41657.73
517.21	41962.88
517.41	42495.35
517.61	42327.42
517.81	42544.50
518.00	42503.54
518.20	43451.75
518.40	43148.65
518.60	42841.46
518.80	43140.46
519.00	43720.04
519.20	44152.16
519.40	44264.80
519.60	44660.05
519.79	44103.01
519.99	44195.17
520.19	44739.93
520.39	45057.36
520.59	45241.68
520.79	45141.33
520.99	44965.20
521.18	45194.57
521.38	44692.82
521.58	45032.78
521.78	45227.34
521.98	45473.10
522.18	46392.64
522.38	47109.43
522.58	47131.95
522.77	46984.50
522.97	47910.18
523.17	47349.04
523.37	47279.41
523.57	47592.75
523.77	47975.72
523.96	47758.63
524.16	48260.38
524.36	47912.23
524.56	48790.81
524.76	48295.20
524.96	48674.07
525.16	49366.29
525.35	49235.22
525.55	49790.22
525.75	49589.52
525.95	49409.29
526.15	50162.95
526.35	50263.30
526.54	49904.90
526.74	49734.92
526.94	50695.42
527.14	50836.73
527.34	50953.46
527.54	50969.85
527.73	50902.26
527.93	51148.02
528.13	51422.45
528.33	51758.31
528.53	51416.30
528.72	51760.36
528.92	52217.06
529.12	51559.66
529.32	51801.32
529.52	51381.49
529.72	51262.71
529.91	51031.29
530.11	51500.27
530.31	52309.22
530.51	52788.44
530.71	52600.03
530.90	53984.46
531.10	53628.11
531.30	54125.77
531.50	54213.83
531.70	54529.22
531.89	55221.43
532.09	54807.74
532.29	54844.60
532.49	54547.65
532.69	54260.93
532.88	54648.00
533.08	55217.33
533.28	54910.14
533.48	55098.55
533.67	55698.61
533.87	55495.86
534.07	55313.59
534.27	54805.69
534.47	55260.34
534.66	55671.98
534.86	56589.47
535.06	55758.00
535.26	56298.66
535.45	56204.45
535.65	56534.18
535.85	55678.13
536.05	56863.90
536.24	56253.61
536.44	56016.04
536.64	56612.00
536.84	56870.04
537.04	57525.39
537.23	57537.68
537.43	56720.54
537.63	57480.34
537.83	57322.65
538.02	57752.72
538.22	57640.08
538.42	57009.31
538.62	57119.90
538.81	57353.36
539.01	57269.40
539.21	57629.84
539.41	57535.63
539.60	58037.39
539.80	56884.38
540.00	57840.78
540.20	56865.95
540.39	57762.96
540.59	57447.57
540.79	57846.93
540.98	57789.58
541.18	57859.21
541.38	57699.47
541.58	58147.98
541.77	57568.40
541.97	57898.12
542.17	57611.41
542.37	58264.71
542.56	57998.48
542.76	58291.33
542.96	57769.10
543.15	57840.78
543.35	57959.56
543.55	58104.97
543.75	58358.92
543.94	59153.53
544.14	58307.72
544.34	58680.45
544.53	58469.51
544.73	58428.55
544.93	58401.92
545.13	58285.19
545.32	58598.53
545.52	58838.14
545.72	58936.44
545.91	58440.84
546.11	59030.65
546.31	59190.39
546.50	59059.32
546.70	58496.13
546.90	58975.36
547.10	58750.08
547.29	60017.77
547.49	59096.19
547.69	59126.91
547.88	58399.88
548.08	59040.89
548.28	58477.70
548.47	59464.82
548.67	58817.66
548.87	58563.71
549.06	58444.93
549.26	58072.20
549.46	57629.84
549.65	58129.54
549.85	58506.37
550.05	58295.43
550.24	58795.13
550.44	59126.91
550.64	58713.22
550.83	58870.91
551.03	59749.49
551.23	58991.74
551.42	59493.49
551.62	59219.06
551.82	58825.85
552.01	58993.79
552.21	58817.66
552.41	58942.59
552.60	59196.54
552.80	59651.19
553.00	58963.07
553.19	59284.60
553.39	59493.49
553.59	59434.10
553.78	59427.96
553.98	59804.78
554.18	59374.71
554.37	59796.59
554.57	59706.48
554.76	59665.52
554.96	59716.72
555.16	59837.55
555.35	59298.94
555.55	58852.48
555.75	59339.89
555.94	59280.50
556.14	58643.59
556.34	58774.66
556.53	58641.54
556.73	58875.01
556.92	58811.52
557.12	58348.68
557.32	59018.36
557.51	58637.44
557.71	59100.28
557.91	59470.96
558.10	59288.70
558.30	59722.86
558.49	59985.00
558.69	60083.31
558.89	59872.37
559.08	59929.71
559.28	59823.22
559.47	59610.23
559.67	60394.60
559.87	60316.78
560.06	59370.61
560.26	59886.70
560.45	59989.10
560.65	59665.52
560.85	60157.03
561.04	60142.70
561.24	60267.62
561.43	60638.31
561.63	60603.49
561.83	60292.20
562.02	60058.73
562.22	60148.84
562.41	60556.39
562.61	59688.05
562.81	60304.49
563.00	60488.80
563.20	60349.54
563.39	60189.80
563.59	60263.53
563.78	59647.09
563.98	59692.15
564.18	59655.28
564.37	59786.35
564.57	59659.38
564.76	59565.17
564.96	60593.25
565.15	61203.55
565.35	61783.12
565.55	61299.80
565.74	60918.88
565.94	61269.08
566.13	60793.95
566.33	61826.13
566.52	60759.14
566.72	61144.16
566.91	60943.45
567.11	61514.84
567.31	61295.70
567.50	60871.78
567.70	61396.06
567.89	61078.62
568.09	61111.39
568.28	61617.24
568.48	61496.41
568.67	60998.75
568.87	61353.05
569.06	61217.88
569.26	61064.28
569.46	61848.66
569.65	62008.40
569.85	61799.50
570.04	61484.12
570.24	61930.58
570.43	61699.15
570.63	61500.50
570.82	61312.09
571.02	62125.13
571.21	62035.02
571.41	61713.49
571.60	62155.85
571.80	62184.52
571.99	61926.48
572.19	62770.24
572.38	61983.82
572.58	61746.26
572.77	61920.34
572.97	61860.94
573.16	61217.88
573.36	61619.28
573.55	61748.31
573.75	61914.19
573.94	62321.74
574.14	62012.49
574.33	62229.58
574.53	61957.20
574.72	61932.62
574.92	61983.82
575.11	61486.17
575.31	62327.88
575.50	62297.16
575.70	62135.37
575.89	62653.51
576.09	62256.20
576.28	62684.23
576.48	62757.95
576.67	62510.15
576.87	62555.21
577.06	62911.55
577.26	62712.90
577.45	62848.06
577.65	62196.81
577.84	61779.03
578.04	62135.37
578.23	61549.65
578.43	61613.14
578.62	62164.04
578.82	62710.85
579.01	62393.42
579.21	63067.20
579.40	62747.71
579.59	62526.53
579.79	62614.60
579.98	62549.06
580.18	62407.75
580.37	62737.47
580.57	62526.53
580.76	63028.29
580.96	62532.68
581.15	62028.88
581.35	61860.94
581.54	62155.85
581.74	62446.66
581.93	62434.38
582.12	62377.03
582.32	62317.64
582.51	62286.92
582.71	62399.56
582.90	62395.46
583.10	62557.25
583.29	62626.88
583.48	61817.94
583.68	61516.89
583.87	61611.09
584.07	62032.97
584.26	61809.74
584.46	62200.91
584.65	62182.48
584.84	62628.93
585.04	62436.42
585.23	62108.75
585.43	62594.12
585.62	62450.76
585.82	61899.86
586.01	62313.55
586.20	62315.59
586.40	62041.17
586.59	62573.64
586.79	62313.55
586.98	61623.38
587.18	61936.72
587.37	62170.19
587.56	61787.22
587.76	62016.59
587.95	62035.02
588.15	62174.28
588.34	61600.85
588.53	61242.46
588.73	61869.14
588.92	61549.65
589.12	61574.23
589.31	61596.76
589.50	61736.02
589.70	61760.59
589.89	61514.84
590.08	62256.20
590.28	61140.06
590.47	62440.52
590.67	61074.52
590.86	61178.97
591.05	60800.10
591.25	61019.23
591.44	60605.54
591.64	60877.92
591.83	60798.05
592.02	61176.92
592.22	60816.48
592.41	60810.34
592.60	60566.63
592.80	60441.70
592.99	60630.11
593.18	60458.09
593.38	60757.09
593.57	60396.65
593.77	60501.09
593.96	60413.03
594.15	60468.33
594.35	60347.50
594.54	60658.79
594.73	59925.61
594.93	60126.31
595.12	59808.88
595.31	59669.62
595.51	60197.99
595.70	59667.57
595.89	59399.29
596.09	58940.54
596.28	59331.70
596.47	59479.16
596.67	59812.98
596.86	58576.00
597.06	59069.56
597.25	59339.89
597.44	58557.57
597.64	58393.73
597.83	58602.63
598.02	58543.23
598.22	58639.49
598.41	58512.52
598.60	58303.62
598.79	58221.70
598.99	58221.70
599.18	58375.30
599.37	57746.57
599.57	57150.62
599.76	57156.76
599.95	57230.49
600.15	57736.34
600.34	56964.25
600.53	57298.07
600.73	56353.96
600.92	56239.27
601.11	56220.84
601.31	56515.75
601.50	56388.77
601.69	56528.03
601.88	56507.55
602.08	56161.45
602.27	56564.90
602.46	55583.92
602.66	55663.79
602.85	55385.27
603.04	56001.71
603.24	55442.61
603.43	55483.57
603.62	55768.24
603.81	55389.36
604.01	54545.60
604.20	55184.57
604.39	55108.79
604.59	54744.25
604.78	54561.98
604.97	54697.15
605.16	54789.31
605.36	54035.66
605.55	53966.02
605.74	53857.48
605.94	53492.94
606.13	53947.59
606.32	53222.61
606.51	53642.45
606.71	53671.12
606.90	53574.86
607.09	52819.16
607.28	52337.89
607.48	52966.62
607.67	52817.11
607.86	52108.52
608.05	51928.30
608.25	51447.02
608.44	51131.64
608.63	51158.26
608.82	50550.01
609.02	50814.20
609.21	50679.03
609.40	51457.26
609.59	50910.46
609.79	50445.57
609.98	50533.63
610.17	50699.51
610.36	50312.45
610.56	50007.30
610.75	49943.81
610.94	49345.81
611.13	49251.60
611.33	48958.74
611.52	48977.17
611.71	49263.89
611.90	48680.22
612.09	49143.06
612.29	48751.90
612.48	48307.49
612.67	48071.97
612.86	47684.90
613.06	48227.62
613.25	47815.97
613.44	48119.07
613.63	48067.87
613.82	47641.90
614.02	47820.07
614.21	47703.34
614.40	47078.71
614.59	47455.53
614.78	46685.50
614.98	46820.66
615.17	46886.20
615.36	46024.00
615.55	46415.16
615.74	46499.13
615.94	46257.47
616.13	46421.31
616.32	45851.97
616.51	46050.63
616.70	45937.99
616.90	45280.59
617.09	45567.30
617.28	45800.77
617.47	45475.15
617.66	46126.40
617.86	45477.19
618.05	45114.70
618.24	45606.22
618.43	44963.15
618.62	45190.48
618.81	45032.78
619.01	44645.72
619.20	44008.80
619.39	44551.51
619.58	44477.79
619.77	44596.57
619.96	44313.95
620.16	44641.62
620.35	43935.07
620.54	44258.65
620.73	44154.21
620.92	44301.66
621.11	43650.41
621.31	44420.44
621.50	43793.76
621.69	44295.52
621.88	43806.05
622.07	43472.23
622.26	43509.10
622.46	43328.87
622.65	43103.60
622.84	43267.44
623.03	43400.55
623.22	43474.28
623.41	43511.14
623.60	42954.10
623.80	42737.01
623.99	42515.83
624.18	43056.50
624.37	42524.02
624.56	42755.44
624.75	42653.05
624.94	41856.39
625.13	42491.26
625.33	42218.88
625.52	42370.43
625.71	41936.26
625.90	41727.36
626.09	41520.52
626.28	41483.66
626.47	42001.79
626.66	41844.10
626.86	41547.14
627.05	41616.77
627.24	41500.04
627.43	41340.30
627.62	41094.54
627.81	41088.40
628.00	41065.87
628.19	41110.92
628.38	41131.40
628.57	39916.96
628.77	40433.05
628.96	40578.45
629.15	40013.21
629.34	40213.91
629.53	40230.30
629.72	40248.73
629.91	40234.39
630.10	40086.94
630.29	39622.05
630.48	40062.36
630.68	39585.19
630.87	39669.15
631.06	39163.31
631.25	39478.69
631.44	39271.85
631.63	39030.19
631.82	39404.97
632.01	38884.78
632.20	38571.44
632.39	38714.80
632.58	38710.71
632.77	38174.14
632.96	37985.72
633.15	37946.81
633.35	37905.85
633.54	37846.46
633.73	37651.91
633.92	37774.78
634.11	37502.40
634.30	37703.10
634.49	37414.34
634.68	37348.81
634.87	36920.78
635.06	36466.13
635.25	36101.59
635.44	36574.67
635.63	36306.39
635.82	36302.29
636.01	35966.43
636.20	36140.50
636.39	35554.79
636.58	35694.05
636.77	35669.47
636.97	35526.11
637.16	34999.79
637.35	34874.86
637.54	34737.65
637.73	34659.82
637.92	34598.38
638.11	34643.44
638.30	34475.51
638.49	34561.52
638.68	33998.33
638.87	33807.87
639.06	33932.79
639.25	33541.63
639.44	34020.86
639.63	33322.50
639.82	33691.13
640.01	33398.27
640.20	33129.99
640.39	32869.90
640.58	32765.45
640.77	32634.38
640.96	32683.53
641.15	32482.83
641.34	32189.97
641.53	32273.94
641.72	31983.13
641.91	31645.21
642.10	31727.13
642.29	32042.52
642.48	31764.00
642.67	31407.65
642.86	31583.77
643.05	31348.26
643.24	30965.29
643.43	30955.05
643.62	30461.49
643.81	30907.94
644.00	30252.59
644.19	29793.85
644.38	30287.41
644.57	29541.95
644.76	29572.67
644.95	29455.93
645.14	29447.74
645.33	29259.33
645.52	28995.14
645.71	28671.56
645.90	28612.17
646.09	28788.30
646.28	28495.44
646.46	28390.99
646.65	28169.81
646.84	28087.89
647.03	27725.40
647.22	27831.90
647.41	27805.27
647.60	27690.59
647.79	27498.08
647.98	27242.08
648.17	27086.43
648.36	27031.14
648.55	26947.17
648.74	26568.30
648.93	26951.27
649.12	26429.04
649.31	26148.46
649.50	26345.07
649.69	26037.87
649.88	26019.44
650.06	25671.29
650.25	25687.67
650.44	25728.63
650.63	25409.15
650.82	25278.08
651.01	25081.47
651.20	24907.40
651.39	24678.02
651.58	24839.81
651.77	24544.91
651.96	24594.06
652.15	24473.23
652.34	23848.60
652.52	23973.52
652.71	24141.46
652.90	23717.53
653.09	23807.64
653.28	23414.43
653.47	23623.32
653.66	23332.51
653.85	23090.85
654.04	23047.84
654.23	22646.44
654.42	22877.86
654.60	22613.67
654.79	22838.95
654.98	22601.38
655.17	22197.93
655.36	22304.43
655.55	22378.15
655.74	21896.88
655.93	21974.70
656.12	21821.11
656.30	21966.51
656.49	21604.02
656.68	21405.37
656.87	21739.19
657.06	21388.99
657.25	21188.28
657.44	21206.72
657.63	21178.04
657.82	20571.85
658.00	20809.41
658.19	20506.31
658.38	20557.51
658.57	20278.99
658.76	20129.48
658.95	20111.05
659.14	19879.63
659.32	20076.24
659.51	19613.40
659.70	19535.57
659.89	19312.35
660.08	19326.68
660.27	19328.73
660.46	19238.62
660.64	19136.22
660.83	19347.16
661.02	18986.72
661.21	18855.65
661.40	18865.89
661.59	18507.49
661.78	18333.42
661.96	18147.05
662.15	18472.68
662.34	18431.72
662.53	18067.18
662.72	18038.51
662.91	17899.25
663.09	17596.15
663.28	17864.43
663.47	17741.55
663.66	17688.31
663.85	17536.76
664.03	17350.39
664.22	17258.23
664.41	17053.44
664.60	17069.82
664.79	16940.80
664.98	16901.89
665.16	16776.96
665.35	16660.23
665.54	16723.71
665.73	16369.41
665.92	16365.32
666.10	16273.16
666.29	16023.31
666.48	16348.93
666.67	16113.42
666.86	15867.66
667.04	15927.05
667.23	15709.97
667.42	15843.09
667.61	15662.86
667.80	15257.37
667.98	15327.00
668.17	15249.18
668.36	15179.54
668.55	14931.74
668.74	15208.22
668.92	15027.99
669.11	15003.42
669.30	14849.82
669.49	14655.26
669.68	14540.58
669.86	14364.45
670.05	14227.24
670.24	14028.59
670.43	14067.50
670.61	14012.20
670.80	14036.78
670.99	14173.99
671.18	14014.25
671.36	13987.63
671.55	13623.09
671.74	13680.43
671.93	13532.98
672.11	13514.55
672.30	13532.98
672.49	13166.39
672.68	13453.11
672.87	13375.28
673.05	13053.75
673.24	13025.08
673.43	12789.56
673.62	12891.96
673.80	12678.97
673.99	12777.28
674.18	12451.65
674.36	12670.78
674.55	12527.42
674.74	12185.41
674.93	12226.37
675.11	12072.78
675.30	11892.55
675.49	11921.23
675.68	11939.66
675.86	12021.58
676.05	11554.64
676.24	11829.07
676.43	11409.23
676.61	11347.79
676.80	11380.56
676.99	11444.05
677.17	11446.10
677.36	11329.36
677.55	11069.27
677.74	11069.27
677.92	10915.67
678.11	11153.24
678.30	11042.65
678.48	10977.11
678.67	10846.04
678.86	10579.81
679.04	10719.07
679.23	10633.05
679.42	10438.50
679.61	10336.10
679.79	10370.91
679.98	10338.15
680.17	10307.43
680.35	10186.60
680.54	10170.21
680.73	9975.66
680.91	9989.99
681.10	9838.44
681.29	9719.66
681.47	9938.79
681.66	9803.63
681.85	9594.73
682.04	9502.58
682.22	9418.61
682.41	9312.11
682.60	9490.29
682.78	9308.02
682.97	9336.69
683.16	9303.92
683.34	9002.87
683.53	9133.94
683.72	8902.52
683.90	8877.94
684.09	8904.57
684.28	8851.32
684.46	8832.89
684.65	8830.84
684.83	8806.27
685.02	8632.19
685.21	8570.75
685.39	8443.78
685.58	8435.58
685.77	8548.22
685.95	8349.57
686.14	8413.06
686.33	8316.80
686.51	8425.34
686.70	8048.52
686.89	8241.03
687.07	7954.31
687.26	8007.56
687.44	7905.16
687.63	7976.84
687.82	7837.58
688.00	7716.75
688.19	7610.25
688.38	7593.87
688.56	7692.17
688.75	7591.82
688.93	7610.25
689.12	7436.17
689.31	7567.24
689.49	7481.23
689.68	7243.67
689.87	7413.65
690.05	7290.77
690.24	7264.15
690.42	7118.74
690.61	7260.05
690.80	7227.28
690.98	6928.28
691.17	7016.34
691.35	6932.37
691.54	7063.44
691.73	6872.98
691.91	6999.96
692.10	6866.84
692.28	6813.59
692.47	6629.27
692.66	6537.12
692.84	6782.87
693.03	6641.56
693.21	6625.18
693.40	6461.34
693.59	6453.15
693.77	6373.28
693.96	6369.18
694.14	6369.18
694.33	6438.81
694.51	6342.56
694.70	6447.01
694.89	6217.63
695.07	6285.22
695.26	6133.67
695.44	6320.03
695.63	6025.12
695.81	6115.23
696.00	6121.38
696.18	5949.35
696.37	5945.25
696.56	5998.50
696.74	5828.52
696.93	5935.01
697.11	5873.57
697.30	5734.31
697.48	5793.70
697.67	5732.26
697.85	5570.48
698.04	5599.15
698.23	5607.34
698.41	5588.91
698.60	5310.38
698.78	5478.32
698.97	5636.01
699.15	5484.46
699.34	5586.86
699.52	5529.52
699.71	5388.21
699.89	5267.38
700.08	5349.29
700.26	5287.86
700.45	5107.63
700.63	5255.09
700.82	5212.08
701.01	5244.85
701.19	5183.41
701.38	5031.86
701.56	5201.84
701.75	5064.63
701.93	5152.69
702.12	5046.20
702.30	4874.17
702.49	4976.56
702.67	5068.72
702.86	4829.11
703.04	5044.15
703.23	4859.83
703.41	4794.29
703.60	4655.03
703.78	4859.83
703.97	4698.04
704.15	4970.42
704.34	4767.67
704.52	4775.86
704.71	4644.79
704.89	4601.79
705.08	4575.16
705.26	4466.62
705.45	4581.31
705.63	4515.77
705.81	4550.59
706.00	4628.41
706.18	4489.15
706.37	4403.13
706.55	4435.90
706.74	4374.46
706.92	4409.28
707.11	4478.91
707.29	4294.59
707.48	4349.89
707.66	4349.89
707.85	4257.73
708.03	4227.01
708.22	4222.91
708.40	4140.99
708.58	4298.69
708.77	4208.58
708.95	4245.44
709.14	4204.48
709.32	4153.28
709.51	4118.47
709.69	4116.42
709.88	4048.83
710.06	4163.52
710.25	3946.44
710.43	4104.13
710.61	4052.93
710.80	3852.23
710.98	3823.56
711.17	3891.14
711.35	3966.92
711.54	3852.23
711.72	3743.69
711.90	3743.69
712.09	3954.63
712.27	3934.15
712.46	3741.64
712.64	3772.36
712.83	3827.65
713.01	3749.83
713.19	3647.43
713.38	3745.73
713.56	3731.40
713.75	3583.95
713.93	3592.14
714.11	3596.23
714.30	3678.15
714.48	3612.62
714.67	3604.42
714.85	3542.99
715.03	3616.71
715.22	3495.88
715.40	3520.46
715.59	3590.09
715.77	3481.55
715.95	3420.11
716.14	3469.26
716.32	3559.37
716.51	3301.33
716.69	3416.01
716.87	3317.71
717.06	3280.85
717.24	3354.57
717.42	3401.68
717.61	3248.08
717.79	3358.67
717.98	3456.97
718.16	3229.65
718.34	3258.32
718.53	3221.45
718.71	3311.57
718.89	3178.45
719.08	3108.82
719.26	3137.49
719.45	3213.26
719.63	3254.22
719.81	3131.34
720.00	3188.69
720.18	3221.45
720.36	3121.10
720.55	3096.53
720.73	3078.10
720.91	3067.86
721.10	3094.48
721.28	3071.95
721.46	2951.12
721.65	2916.31
721.83	3035.09
722.01	3051.47
722.20	2969.55
722.38	2959.31
722.56	3010.51
722.75	2981.84
722.93	2990.03
723.11	3035.09
723.30	3012.56
723.48	2858.96
723.66	2918.36
723.85	2906.07
724.03	2969.55
724.21	2836.44
724.40	2867.16
724.58	2758.61
724.76	2813.91
724.95	2834.39
725.13	2932.69
725.31	2772.95
725.50	2815.96
725.68	2703.32
725.86	2785.24
726.05	2727.89
726.23	2709.46
726.41	2621.40
726.59	2709.46
726.78	2772.95
726.96	2748.37
727.14	2723.80
727.33	2695.13
727.51	2658.26
727.69	2617.30
727.87	2664.41
728.06	2684.89
728.24	2705.37
728.42	2734.04
728.61	2633.69
728.79	2596.82
728.97	2660.31
729.15	2586.58
729.34	2713.56
729.52	2459.61
729.70	2662.36
729.89	2516.95
730.07	2422.75
730.25	2533.34
730.43	2512.86
730.62	2394.08
730.80	2541.53
730.98	2525.15
731.16	2576.34
731.35	2539.48
731.53	2408.41
731.71	2609.11
731.89	2367.45
732.08	2514.91
732.26	2484.19
732.44	2301.92
732.62	2412.51
732.81	2420.70
732.99	2426.84
733.17	2359.26
733.35	2443.23
733.54	2381.79
733.72	2455.51
733.90	2461.66
734.08	2365.40
734.27	2289.63
734.45	2285.53
734.63	2312.16
734.81	2316.25
735.00	2410.46
735.18	2420.70
735.36	2394.08
735.54	2303.96
735.72	2265.05
735.91	2293.72
736.09	2306.01
736.27	2285.53
736.45	2271.20
736.63	2230.24
736.82	2326.49
737.00	2203.61
737.18	2211.81
737.36	2285.53
737.55	2234.33
737.73	2199.52
737.91	2314.20
738.09	2215.90
738.27	2271.20
738.46	2115.55
738.64	2107.36
738.82	2076.64
739.00	2193.37
739.18	2197.47
739.36	2189.28
739.55	2226.14
739.73	2146.27
739.91	2144.22
740.09	2082.78
740.27	2246.62
740.46	2142.18
740.64	2074.59
740.82	2072.54
741.00	2111.46
741.18	2064.35
741.36	2172.89
741.55	2176.99
741.73	2086.88
741.91	1984.48
742.09	2170.85
742.27	2117.60
742.45	2056.16
742.64	2023.39
742.82	2002.91
743.00	2187.23
743.18	2056.16
743.36	2004.96
743.54	1980.39
743.72	1951.71
743.91	2000.87
744.09	2017.25
744.27	2066.40
744.45	2011.11
744.63	1996.77
744.81	1982.43
744.99	1929.19
745.18	1959.91
745.36	1929.19
745.54	1953.76
745.72	1974.24
745.90	1894.37
746.08	1884.13
746.26	1968.10
746.45	1961.95
746.63	1976.29
746.81	1959.91
746.99	2007.01
747.17	1828.84
747.35	1896.42
747.53	1937.38
747.71	1877.99
747.89	1839.08
748.08	1873.89
748.26	1890.28
748.44	1843.17
748.62	1708.01
748.80	1933.28
748.98	1959.91
749.16	1912.80
749.34	1810.40
749.52	1863.65
749.70	1908.71
749.89	1955.81
750.07	1888.23
750.25	1906.66
750.43	1851.36
750.61	1828.84
750.79	1918.95
750.97	1904.61
751.15	1730.53
751.33	1947.62
751.51	1867.75
751.69	1970.15
751.88	1822.69
752.06	1890.28
752.24	1892.32
752.42	1877.99
752.60	1869.80
752.78	1875.94
752.96	1853.41
753.14	1871.84
753.32	1763.30
753.50	1877.99
753.68	1802.21
753.86	1720.29
754.04	1763.30
754.22	1824.74
754.40	1857.51
754.58	1802.21
754.76	1714.15
754.95	1851.36
755.13	1824.74
755.31	1775.59
755.49	1802.21
755.67	1767.40
755.85	1869.80
756.03	1759.21
756.21	1730.53
756.39	1755.11
756.57	1761.25
756.75	1785.83
756.93	1746.92
757.11	1781.73
757.29	1744.87
757.47	1828.84
757.65	1861.60
757.83	1814.50
758.01	1656.81
758.19	1826.79
758.37	1738.73
758.55	1794.02
758.73	1744.87
758.91	1855.46
759.09	1763.30
759.27	1773.54
759.45	1746.92
759.63	1753.06
759.81	1720.29
759.99	1656.81
760.17	1667.05
760.35	1705.96
760.53	1697.77
760.71	1736.68
760.89	1789.92
761.07	1759.21
761.25	1720.29
761.43	1699.81
761.61	1667.05
761.79	1710.05
761.97	1630.18
762.15	1658.85
762.33	1746.92
762.51	1712.10
762.69	1695.72
762.87	1691.62
763.05	1720.29
763.23	1742.82
763.41	1685.48
763.59	1650.66
763.77	1697.77
763.95	1730.53
764.13	1667.05
764.31	1705.96
764.49	1624.04
764.67	1671.14
764.85	1689.57
765.03	1669.09
765.21	1585.13
765.38	1744.87
765.56	1603.56
765.74	1613.80
765.92	1638.38
766.10	1652.71
766.28	1566.70
766.46	1576.94
766.64	1593.32
766.82	1732.58
767.00	1621.99
767.18	1607.66
767.36	1650.66
767.54	1523.69
767.72	1533.93
767.90	1648.61
768.08	1640.42
768.26	1621.99
768.43	1603.56
768.61	1556.46
768.79	1638.38
768.97	1599.46
769.15	1564.65
769.33	1574.89
769.51	1568.74
769.69	1632.23
769.87	1611.75
770.05	1601.51
770.23	1519.59
770.40	1630.18
770.58	1593.32
770.76	1562.60
770.94	1515.50
771.12	1603.56
771.30	1507.30
771.48	1538.02
771.66	1525.74
771.84	1576.94
772.02	1576.94
772.19	1572.84
772.37	1519.59
772.55	1628.14
772.73	1466.35
772.91	1566.70
773.09	1470.44
773.27	1472.49
773.45	1454.06
773.63	1495.02
773.80	1519.59
773.98	1519.59
774.16	1546.22
774.34	1525.74
774.52	1449.96
774.70	1417.19
774.88	1521.64
775.05	1607.66
775.23	1523.69
775.41	1486.83
775.59	1433.58
775.77	1460.20
775.95	1482.73
776.13	1509.35
776.30	1447.91
776.48	1587.18
776.66	1478.63
776.84	1507.30
777.02	1490.92
777.20	1419.24
777.38	1433.58
777.55	1386.47
777.73	1458.15
777.91	1415.15
778.09	1441.77
778.27	1454.06
778.45	1490.92
778.62	1419.24
778.80	1396.71
778.98	1484.78
779.16	1449.96
779.34	1503.21
779.51	1417.19
779.69	1540.07
779.87	1499.11
780.05	1357.80
780.23	1394.67
780.41	1452.01
780.58	1474.54
780.76	1425.39
780.94	1329.13
781.12	1425.39
781.30	1388.52
781.47	1452.01
781.65	1415.15
781.83	1441.77
782.01	1441.77
782.19	1411.05
782.36	1415.15
782.54	1376.24
782.72	1384.43
782.90	1454.06
783.08	1447.91
783.25	1357.80
783.43	1527.78
783.61	1447.91
783.79	1378.28
783.96	1404.91
784.14	1456.11
784.32	1470.44
784.50	1380.33
784.68	1443.82
784.85	1388.52
785.03	1380.33
785.21	1417.19
785.39	1343.47
785.56	1433.58
785.74	1318.89
785.92	1449.96
786.10	1478.63
786.27	1392.62
786.45	1361.90
786.63	1404.91
786.81	1380.33
786.98	1337.32
787.16	1388.52
787.34	1449.96
787.52	1464.30
787.69	1361.90
787.87	1406.95
788.05	1355.76
788.23	1378.28
788.40	1390.57
788.58	1337.32
788.76	1409.00
788.94	1351.66
789.11	1443.82
789.29	1439.72
789.47	1421.29
789.64	1415.15
789.82	1400.81
790.00	1370.09
790.18	1322.99
790.35	1388.52
790.53	1431.53
790.71	1353.71
790.89	1306.60
791.06	1425.39
791.24	1357.80
791.42	1388.52
791.59	1366.00
791.77	1415.15
791.95	1353.71
792.12	1417.19
792.30	1341.42
792.48	1378.28
792.66	1433.58
792.83	1359.85
793.01	1368.04
793.19	1402.86
793.36	1290.22
793.54	1404.91
793.72	1288.17
793.89	1396.71
794.07	1374.19
794.25	1404.91
794.42	1413.10
794.60	1337.32
794.78	1302.51
794.95	1460.20
795.13	1361.90
795.31	1308.65
795.48	1335.28
795.66	1253.36
795.84	1398.76
796.01	1316.84
796.19	1286.12
796.37	1304.56
796.54	1366.00
796.72	1351.66
796.90	1335.28
797.07	1347.56
797.25	1421.29
797.43	1392.62
797.60	1335.28
797.78	1372.14
797.96	1277.93
798.13	1386.47
798.31	1492.97
798.49	1374.19
798.66	1347.56
798.84	1341.42
799.01	1259.50
799.19	1343.47
799.37	1294.32
799.54	1320.94
799.72	1337.32
799.90	1269.74
800.07	1347.56
800.25	1392.62
800.43	1271.79
800.60	1222.64
800.78	1355.76
800.95	1296.36
801.13	1333.23
801.31	1302.51
801.48	1337.32
801.66	1292.27
801.83	1359.85
802.01	1294.32
802.19	1335.28
802.36	1282.03
802.54	1343.47
802.71	1368.04
802.89	1257.45
803.07	1294.32
803.24	1214.45
803.42	1306.60
803.59	1368.04
803.77	1298.41
803.95	1282.03
804.12	1300.46
804.30	1208.30
804.47	1376.24
804.65	1341.42
804.82	1322.99
805.00	1378.28
805.18	1378.28
805.35	1351.66
805.53	1320.94
805.70	1349.61
805.88	1263.60
806.05	1308.65
806.23	1390.57
806.41	1327.08
806.58	1353.71
806.76	1302.51
806.93	1269.74
807.11	1310.70
807.28	1329.13
807.46	1302.51
807.64	1419.24
807.81	1261.55
807.99	1351.66
808.16	1343.47
808.34	1331.18
808.51	1302.51
808.69	1271.79
808.86	1273.84
809.04	1273.84
809.21	1253.36
809.39	1265.64
809.56	1279.98
809.74	1247.21
809.92	1359.85
810.09	1224.69
810.27	1359.85
810.44	1318.89
810.62	1228.78
810.79	1193.97
810.97	1294.32
811.14	1341.42
811.32	1257.45
811.49	1269.74
811.67	1376.24
811.84	1310.70
812.02	1312.75
812.19	1327.08
812.37	1353.71
812.54	1294.32
812.72	1273.84
812.89	1339.37
813.07	1322.99
813.24	1263.60
813.42	1271.79
813.59	1241.07
813.77	1251.31
813.94	1306.60
814.12	1249.26
814.29	1243.12
814.47	1271.79
814.64	1232.88
814.82	1355.76
814.99	1275.88
815.17	1249.26
815.34	1267.69
815.52	1312.75
815.69	1241.07
815.86	1277.93
816.04	1282.03
816.21	1331.18
816.39	1312.75
816.56	1325.04
816.74	1222.64
816.91	1269.74
817.09	1374.19
817.26	1298.41
817.44	1269.74
817.61	1337.32
817.79	1306.60
817.96	1208.30
818.13	1314.80
818.31	1361.90
818.48	1236.97
818.66	1234.93
818.83	1249.26
819.01	1300.46
819.18	1310.70
819.36	1198.06
819.53	1220.59
819.70	1179.63
819.88	1249.26
820.05	1261.55
820.23	1361.90
820.40	1239.02
820.58	1277.93
820.75	1251.31
820.92	1220.59
821.10	1329.13
821.27	1290.22
821.45	1282.03
821.62	1341.42
821.79	1173.49
821.97	1339.37
822.14	1343.47
822.32	1341.42
822.49	1329.13
822.66	1253.36
822.84	1273.84
823.01	1398.76
823.19	1269.74
823.36	1265.64
823.53	1279.98
823.71	1226.73
823.88	1212.40
824.06	1306.60
824.23	1253.36
824.40	1247.21
824.58	1271.79
824.75	1241.07
824.93	1239.02
825.10	1239.02
825.27	1206.25
825.45	1298.41
825.62	1298.41
825.79	1333.23
825.97	1347.56
826.14	1275.88
826.32	1298.41
826.49	1253.36
826.66	1216.49
826.84	1236.97
827.01	1257.45
827.18	1290.22
827.36	1294.32
827.53	1245.16
827.70	1322.99
827.88	1271.79
828.05	1220.59
828.22	1259.50
828.40	1251.31
828.57	1255.40
828.74	1275.88
828.92	1312.75
829.09	1329.13
829.27	1269.74
829.44	1265.64
829.61	1322.99
829.79	1243.12
829.96	1279.98
830.13	1216.49
830.30	1218.54
830.48	1310.70
830.65	1347.56
830.82	1259.50
831.00	1247.21
831.17	1290.22
831.34	1269.74
831.52	1292.27
831.69	1202.16
831.86	1245.16
832.04	1263.60
832.21	1228.78
832.38	1279.98
832.56	1263.60
832.73	1165.29
832.90	1257.45
833.07	1253.36
833.25	1265.64
833.42	1245.16
833.59	1257.45
833.77	1191.92
833.94	1191.92
834.11	1251.31
834.29	1259.50
834.46	1286.12
834.63	1224.69
834.80	1249.26
834.98	1273.84
835.15	1308.65
835.32	1310.70
835.49	1230.83
835.67	1239.02
835.84	1175.53
836.01	1282.03
836.19	1216.49
836.36	1277.93
836.53	1218.54
836.70	1359.85
836.88	1333.23
837.05	1228.78
837.22	1206.25
837.39	1144.81
837.57	1279.98
837.74	1296.36
837.91	1251.31
838.08	1236.97
838.26	1187.82
838.43	1253.36
838.60	1335.28
838.77	1206.25
838.95	1202.16
839.12	1292.27
839.29	1296.36
839.46	1210.35
839.64	1275.88
839.81	1267.69
839.98	1265.64
840.15	1236.97
840.32	1218.54
840.50	1196.01
840.67	1284.08
840.84	1175.53
841.01	1241.07
841.19	1239.02
841.36	1255.40
841.53	1277.93
841.70	1204.21
841.87	1275.88
842.05	1146.86
842.22	1265.64
842.39	1187.82
842.56	1325.04
842.73	1269.74
842.91	1269.74
843.08	1255.40
843.25	1236.97
843.42	1265.64
843.59	1271.79
843.77	1202.16
843.94	1208.30
844.11	1282.03
844.28	1253.36
844.45	1282.03
844.62	1196.01
844.80	1228.78
844.97	1269.74
845.14	1247.21
845.31	1167.34
845.48	1212.40
845.65	1292.27
845.83	1298.41
846.00	1327.08
846.17	1335.28
846.34	1232.88
846.51	1169.39
846.68	1214.45
846.86	1200.11
847.03	1130.48
847.20	1277.93
847.37	1351.66
847.54	1144.81
847.71	1204.21
847.89	1216.49
848.06	1251.31
848.23	1282.03
848.40	1263.60
848.57	1331.18
848.74	1261.55
848.91	1224.69
849.08	1243.12
849.26	1200.11
849.43	1279.98
849.60	1226.73
849.77	1126.38
849.94	1202.16
850.11	1277.93
850.28	1259.50
850.46	1204.21
850.63	1222.64
850.80	1284.08
850.97	1243.12
851.14	1202.16
851.31	1179.63
851.48	1232.88
851.65	1187.82
851.82	1200.11
852.00	1243.12
852.17	1273.84
852.34	1241.07
852.51	1206.25
852.68	1347.56
852.85	1220.59
853.02	1218.54
853.19	1210.35
853.36	1202.16
853.53	1279.98
853.70	1169.39
853.88	1212.40
854.05	1261.55
854.22	1265.64
854.39	1181.68
854.56	1142.77
854.73	1140.72
854.90	1294.32
855.07	1224.69
855.24	1228.78
855.41	1263.60
855.58	1265.64
855.75	1302.51
855.92	1261.55
856.09	1253.36
856.27	1183.73
856.44	1259.50
856.61	1179.63
856.78	1204.21
856.95	1155.05
857.12	1271.79
857.29	1214.45
857.46	1239.02
857.63	1187.82
857.80	1255.40
857.97	1241.07
858.14	1222.64
858.31	1226.73
858.48	1236.97
858.65	1226.73
858.82	1216.49
858.99	1261.55
859.16	1196.01
859.33	1142.77
859.50	1355.76
859.67	1302.51
859.84	1255.40
860.01	1222.64
860.18	1181.68
860.35	1261.55
860.52	1320.94
860.69	1241.07
860.86	1214.45
861.03	1177.58
861.20	1308.65
861.37	1157.10
861.54	1292.27
861.71	1241.07
861.88	1257.45
862.05	1187.82
862.22	1208.30
862.39	1173.49
862.56	1179.63
862.73	1236.97
862.90	1177.58
863.07	1234.93
863.24	1177.58
863.41	1236.97
863.58	1288.17
863.75	1148.91
863.92	1290.22
864.09	1196.01
864.26	1259.50
864.43	1312.75
864.60	1236.97
864.77	1230.83
864.94	1210.35
865.11	1204.21
865.28	1204.21
865.45	1322.99
865.62	1206.25
865.79	1263.60
865.96	1208.30
866.13	1179.63
866.30	1208.30
866.47	1196.01
866.64	1218.54
866.81	1232.88
866.98	1191.92
867.15	1370.09
867.31	1212.40
867.48	1210.35
867.65	1175.53
867.82	1261.55
867.99	1224.69
868.16	1271.79
868.33	1202.16
868.50	1167.34
868.67	1234.93
868.84	1206.25
869.01	1226.73
869.18	1202.16
869.35	1167.34
869.52	1191.92
869.68	1318.89
869.85	1169.39
870.02	1236.97
870.19	1257.45
870.36	1155.05
870.53	1263.60
870.70	1277.93
870.87	1232.88
871.04	1261.55
871.21	1214.45
871.38	1230.83
871.54	1234.93
871.71	1171.44
871.88	1239.02
872.05	1247.21
872.22	1236.97
872.39	1196.01
872.56	1288.17
872.73	1134.57
872.90	1177.58
873.06	1282.03
873.23	1251.31
873.40	1277.93
873.57	1335.28
873.74	1236.97
873.91	1310.70
874.08	1253.36
874.25	1183.73
874.41	1136.62
874.58	1279.98
874.75	1226.73
874.92	1261.55
875.09	1196.01
875.26	1177.58
875.43	1187.82
875.59	1261.55
875.76	1259.50
875.93	1230.83
876.10	1261.55
876.27	1318.89
876.44	1239.02
876.61	1220.59
876.77	1232.88
876.94	1269.74
877.11	1269.74
877.28	1163.25
877.45	1132.53
877.62	1228.78
877.78	1218.54
877.95	1165.29
878.12	1224.69
878.29	1179.63
878.46	1310.70
878.62	1245.16
878.79	1302.51
878.96	1218.54
879.13	1204.21
879.30	1200.11
879.47	1288.17
879.63	1216.49
879.80	1312.75
879.97	1249.26
880.14	1193.97
880.31	1261.55
880.47	1255.40
880.64	1185.77
880.81	1273.84
880.98	1191.92
881.15	1169.39
881.31	1267.69
881.48	1239.02
881.65	1198.06
881.82	1253.36
881.99	1257.45
882.15	1140.72
882.32	1288.17
882.49	1304.56
882.66	1204.21
882.82	1179.63
882.99	1230.83
883.16	1224.69
883.33	1247.21
883.49	1107.95
883.66	1245.16
883.83	1216.49
884.00	1159.15
884.17	1208.30
884.33	1110.00
884.50	1185.77
884.67	1308.65
884.84	1198.06
885.00	1136.62
885.17	1212.40
885.34	1253.36
885.51	1290.22
885.67	1196.01
885.84	1239.02
886.01	1171.44
886.18	1232.88
886.34	1202.16
886.51	1159.15
886.68	1187.82
886.84	1208.30
887.01	1243.12
887.18	1255.40
887.35	1200.11
887.51	1161.20
887.68	1212.40
887.85	1253.36
888.02	1234.93
888.18	1181.68
888.35	1322.99
888.52	1241.07
888.68	1216.49
>>>>>End Processed Spectral Data<<<<<
