# Supplementary material for: Design of a Novel Low Cost Point of Care Tampon (POCkeT) Colposcope for Use in Resource Limited Settings
Source: PLoS One. 2015 Sep 2;10(9):e0135869. doi: 10.1371/journal.pone.0135869 (PMC4557989; doi:10.1371/journal.pone.0135869)
Supplement: S1 File — A caption document for each sub-folder and file (S1 Detailed File Key) is found within the archive. Folder (S2) contains the set of raw images from quantitative imaging characterization between systems. Folder (S3) contains the CAD files for the custom circuit boards used in our POCkeT Colposcope. Folder (S4) contains the 3D CAD files for the probe handle and bill of materials. Folder (S5) contains the complete set of n = 5 replicate spectra files captured from each digital colposcope system. (ZIP) [file pone.0135869.s001.zip › S1 Supplementary Files/S5/S5 Spectra PC-5MP-W-E.txt]

SpectraSuite Data File
++++++++++++++++++++++++++++++++++++
Date: Wed May 28 13:59:41 EDT 2014
User: CTL11
Dark Spectrum Present: No
Reference Spectrum Present: No
Number of Sampled Component Spectra: 1
Spectrometers: USB4E01788
Integration Time (usec): 100000 (USB4E01788)
Spectra Averaged: 1 (USB4E01788)
Boxcar Smoothing: 0 (USB4E01788)
Correct for Electrical Dark: No (USB4E01788)
Strobe/Lamp Enabled: No (USB4E01788)
Correct for Detector Non-linearity: No (USB4E01788)
Correct for Stray Light: No (USB4E01788)
Number of Pixels in Processed Spectrum: 3648
>>>>>Begin Processed Spectral Data<<<<<
178.07	983.02
178.29	983.02
178.50	983.02
178.72	960.50
178.94	956.40
179.15	1103.86
179.37	1130.48
179.59	1179.63
179.81	1126.38
180.02	1124.33
180.24	1095.66
180.46	1120.24
180.67	1116.14
180.89	1212.40
181.11	1126.38
181.32	1085.42
181.54	1052.66
181.76	1128.43
181.97	1189.87
182.19	1236.97
182.41	1263.60
182.62	1253.36
182.84	1251.31
183.06	1310.70
183.27	1243.12
183.49	1226.73
183.71	1230.83
183.92	1148.91
184.14	1257.45
184.35	1329.13
184.57	1232.88
184.79	1230.83
185.00	1345.52
185.22	1218.54
185.44	1251.31
185.65	1267.69
185.87	1239.02
186.09	1288.17
186.30	1320.94
186.52	1212.40
186.74	1241.07
186.95	1226.73
187.17	1187.82
187.39	1366.00
187.60	1261.55
187.82	1243.12
188.03	1265.64
188.25	1249.26
188.47	1329.13
188.68	1239.02
188.90	1298.41
189.12	1138.67
189.33	1228.78
189.55	1284.08
189.77	1214.45
189.98	1327.08
190.20	1212.40
190.41	1251.31
190.63	1261.55
190.85	1249.26
191.06	1267.69
191.28	1318.89
191.50	1316.84
191.71	1282.03
191.93	1232.88
192.14	1220.59
192.36	1343.47
192.58	1261.55
192.79	1296.36
193.01	1247.21
193.23	1333.23
193.44	1232.88
193.66	1294.32
193.87	1275.88
194.09	1300.46
194.31	1239.02
194.52	1306.60
194.74	1243.12
194.96	1347.56
195.17	1206.25
195.39	1161.20
195.60	1331.18
195.82	1255.40
196.04	1345.52
196.25	1286.12
196.47	1263.60
196.68	1263.60
196.90	1253.36
197.12	1261.55
197.33	1265.64
197.55	1304.56
197.76	1284.08
197.98	1220.59
198.20	1279.98
198.41	1304.56
198.63	1228.78
198.84	1277.93
199.06	1327.08
199.28	1261.55
199.49	1298.41
199.71	1296.36
199.92	1236.97
200.14	1306.60
200.36	1259.50
200.57	1243.12
200.79	1196.01
201.00	1155.05
201.22	1230.83
201.43	1294.32
201.65	1118.19
201.87	1234.93
202.08	1288.17
202.30	1277.93
202.51	1247.21
202.73	1241.07
202.95	1322.99
203.16	1157.10
203.38	1296.36
203.59	1275.88
203.81	1214.45
204.02	1269.74
204.24	1245.16
204.46	1329.13
204.67	1271.79
204.89	1302.51
205.10	1310.70
205.32	1447.91
205.53	1247.21
205.75	1232.88
205.96	1245.16
206.18	1298.41
206.40	1198.06
206.61	1214.45
206.83	1126.38
207.04	1304.56
207.26	1210.35
207.47	1296.36
207.69	1308.65
207.91	1222.64
208.12	1267.69
208.34	1296.36
208.55	1308.65
208.77	1261.55
208.98	1214.45
209.20	1249.26
209.41	1284.08
209.63	1259.50
209.85	1294.32
210.06	1251.31
210.28	1245.16
210.49	1251.31
210.71	1302.51
210.92	1210.35
211.14	1277.93
211.35	1204.21
211.57	1269.74
211.78	1228.78
212.00	1212.40
212.21	1277.93
212.43	1245.16
212.65	1284.08
212.86	1290.22
213.08	1212.40
213.29	1230.83
213.51	1245.16
213.72	1236.97
213.94	1269.74
214.15	1282.03
214.37	1314.80
214.58	1257.45
214.80	1267.69
215.01	1296.36
215.23	1263.60
215.44	1267.69
215.66	1267.69
215.87	1234.93
216.09	1296.36
216.31	1249.26
216.52	1251.31
216.74	1185.77
216.95	1210.35
217.17	1257.45
217.38	1208.30
217.60	1261.55
217.81	1226.73
218.03	1222.64
218.24	1234.93
218.46	1343.47
218.67	1290.22
218.89	1247.21
219.10	1282.03
219.32	1232.88
219.53	1308.65
219.75	1251.31
219.96	1335.28
220.18	1228.78
220.39	1300.46
220.61	1284.08
220.82	1300.46
221.04	1185.77
221.25	1312.75
221.47	1239.02
221.68	1241.07
221.90	1239.02
222.11	1271.79
222.33	1290.22
222.54	1322.99
222.76	1259.50
222.97	1230.83
223.19	1259.50
223.40	1226.73
223.62	1222.64
223.83	1261.55
224.05	1204.21
224.26	1167.34
224.48	1261.55
224.69	1269.74
224.91	1159.15
225.12	1337.32
225.34	1267.69
225.55	1310.70
225.77	1290.22
225.98	1208.30
226.19	1296.36
226.41	1239.02
226.62	1325.04
226.84	1286.12
227.05	1269.74
227.27	1251.31
227.48	1265.64
227.70	1198.06
227.91	1155.05
228.13	1267.69
228.34	1288.17
228.56	1288.17
228.77	1232.88
228.99	1251.31
229.20	1247.21
229.42	1239.02
229.63	1290.22
229.84	1386.47
230.06	1302.51
230.27	1306.60
230.49	1267.69
230.70	1183.73
230.92	1249.26
231.13	1253.36
231.35	1300.46
231.56	1370.09
231.78	1282.03
231.99	1310.70
232.20	1308.65
232.42	1234.93
232.63	1236.97
232.85	1169.39
233.06	1304.56
233.28	1288.17
233.49	1218.54
233.71	1183.73
233.92	1296.36
234.13	1302.51
234.35	1322.99
234.56	1345.52
234.78	1243.12
234.99	1277.93
235.21	1193.97
235.42	1290.22
235.64	1314.80
235.85	1224.69
236.06	1239.02
236.28	1286.12
236.49	1300.46
236.71	1239.02
236.92	1284.08
237.14	1234.93
237.35	1282.03
237.56	1294.32
237.78	1206.25
237.99	1273.84
238.21	1308.65
238.42	1294.32
238.64	1259.50
238.85	1261.55
239.06	1196.01
239.28	1214.45
239.49	1318.89
239.71	1277.93
239.92	1206.25
240.13	1298.41
240.35	1277.93
240.56	1253.36
240.78	1251.31
240.99	1187.82
241.21	1310.70
241.42	1267.69
241.63	1277.93
241.85	1271.79
242.06	1243.12
242.28	1263.60
242.49	1294.32
242.70	1286.12
242.92	1224.69
243.13	1226.73
243.35	1263.60
243.56	1271.79
243.77	1214.45
243.99	1277.93
244.20	1290.22
244.42	1286.12
244.63	1277.93
244.84	1286.12
245.06	1349.61
245.27	1271.79
245.49	1214.45
245.70	1312.75
245.91	1253.36
246.13	1216.49
246.34	1230.83
246.55	1247.21
246.77	1245.16
246.98	1253.36
247.20	1286.12
247.41	1212.40
247.62	1269.74
247.84	1327.08
248.05	1290.22
248.27	1265.64
248.48	1224.69
248.69	1232.88
248.91	1228.78
249.12	1273.84
249.33	1290.22
249.55	1234.93
249.76	1263.60
249.98	1314.80
250.19	1329.13
250.40	1277.93
250.62	1282.03
250.83	1294.32
251.04	1118.19
251.26	1331.18
251.47	1257.45
251.68	1173.49
251.90	1277.93
252.11	1212.40
252.33	1294.32
252.54	1284.08
252.75	1310.70
252.97	1189.87
253.18	1228.78
253.39	1251.31
253.61	1226.73
253.82	1304.56
254.03	1294.32
254.25	1245.16
254.46	1382.38
254.67	1249.26
254.89	1202.16
255.10	1286.12
255.31	1359.85
255.53	1286.12
255.74	1263.60
255.96	1267.69
256.17	1310.70
256.38	1302.51
256.60	1282.03
256.81	1300.46
257.02	1322.99
257.24	1294.32
257.45	1288.17
257.66	1228.78
257.88	1361.90
258.09	1271.79
258.30	1275.88
258.52	1304.56
258.73	1349.61
258.94	1302.51
259.16	1191.92
259.37	1406.95
259.58	1290.22
259.80	1220.59
260.01	1212.40
260.22	1196.01
260.43	1255.40
260.65	1222.64
260.86	1265.64
261.07	1335.28
261.29	1214.45
261.50	1327.08
261.71	1286.12
261.93	1216.49
262.14	1245.16
262.35	1282.03
262.57	1249.26
262.78	1269.74
262.99	1316.84
263.21	1298.41
263.42	1337.32
263.63	1275.88
263.85	1351.66
264.06	1282.03
264.27	1257.45
264.48	1300.46
264.70	1193.97
264.91	1230.83
265.12	1320.94
265.34	1228.78
265.55	1277.93
265.76	1275.88
265.98	1366.00
266.19	1357.80
266.40	1282.03
266.61	1277.93
266.83	1357.80
267.04	1241.07
267.25	1320.94
267.47	1269.74
267.68	1275.88
267.89	1302.51
268.10	1310.70
268.32	1284.08
268.53	1189.87
268.74	1253.36
268.96	1261.55
269.17	1343.47
269.38	1171.44
269.59	1306.60
269.81	1228.78
270.02	1277.93
270.23	1349.61
270.45	1335.28
270.66	1241.07
270.87	1302.51
271.08	1239.02
271.30	1302.51
271.51	1290.22
271.72	1236.97
271.93	1304.56
272.15	1325.04
272.36	1279.98
272.57	1230.83
272.79	1269.74
273.00	1279.98
273.21	1273.84
273.42	1255.40
273.64	1294.32
273.85	1198.06
274.06	1292.27
274.27	1349.61
274.49	1247.21
274.70	1279.98
274.91	1187.82
275.12	1249.26
275.34	1306.60
275.55	1204.21
275.76	1247.21
275.97	1212.40
276.19	1241.07
276.40	1316.84
276.61	1251.31
276.82	1226.73
277.04	1210.35
277.25	1261.55
277.46	1261.55
277.67	1294.32
277.89	1220.59
278.10	1333.23
278.31	1314.80
278.52	1329.13
278.74	1259.50
278.95	1294.32
279.16	1263.60
279.37	1277.93
279.58	1284.08
279.80	1265.64
280.01	1339.37
280.22	1370.09
280.43	1249.26
280.65	1255.40
280.86	1384.43
281.07	1290.22
281.28	1288.17
281.50	1292.27
281.71	1232.88
281.92	1288.17
282.13	1296.36
282.34	1253.36
282.56	1335.28
282.77	1277.93
282.98	1228.78
283.19	1224.69
283.40	1335.28
283.62	1370.09
283.83	1204.21
284.04	1316.84
284.25	1271.79
284.47	1196.01
284.68	1292.27
284.89	1279.98
285.10	1349.61
285.31	1241.07
285.53	1279.98
285.74	1312.75
285.95	1163.25
286.16	1224.69
286.37	1191.92
286.59	1187.82
286.80	1298.41
287.01	1284.08
287.22	1288.17
287.43	1329.13
287.65	1224.69
287.86	1349.61
288.07	1222.64
288.28	1208.30
288.49	1253.36
288.71	1218.54
288.92	1306.60
289.13	1277.93
289.34	1249.26
289.55	1400.81
289.76	1255.40
289.98	1277.93
290.19	1298.41
290.40	1265.64
290.61	1198.06
290.82	1290.22
291.04	1316.84
291.25	1349.61
291.46	1222.64
291.67	1284.08
291.88	1290.22
292.09	1234.93
292.31	1232.88
292.52	1312.75
292.73	1306.60
292.94	1288.17
293.15	1277.93
293.36	1286.12
293.58	1386.47
293.79	1347.56
294.00	1363.95
294.21	1298.41
294.42	1325.04
294.63	1320.94
294.85	1181.68
295.06	1308.65
295.27	1290.22
295.48	1290.22
295.69	1198.06
295.90	1245.16
296.12	1302.51
296.33	1282.03
296.54	1265.64
296.75	1255.40
296.96	1298.41
297.17	1277.93
297.38	1253.36
297.60	1359.85
297.81	1220.59
298.02	1335.28
298.23	1191.92
298.44	1300.46
298.65	1351.66
298.86	1212.40
299.08	1310.70
299.29	1376.24
299.50	1271.79
299.71	1198.06
299.92	1216.49
300.13	1314.80
300.34	1263.60
300.55	1236.97
300.77	1222.64
300.98	1271.79
301.19	1218.54
301.40	1327.08
301.61	1218.54
301.82	1249.26
302.03	1345.52
302.25	1273.84
302.46	1150.96
302.67	1181.68
302.88	1337.32
303.09	1409.00
303.30	1300.46
303.51	1245.16
303.72	1325.04
303.93	1392.62
304.15	1277.93
304.36	1263.60
304.57	1198.06
304.78	1337.32
304.99	1259.50
305.20	1292.27
305.41	1275.88
305.62	1320.94
305.83	1312.75
306.05	1265.64
306.26	1263.60
306.47	1298.41
306.68	1312.75
306.89	1220.59
307.10	1288.17
307.31	1279.98
307.52	1251.31
307.73	1269.74
307.94	1284.08
308.16	1284.08
308.37	1316.84
308.58	1286.12
308.79	1390.57
309.00	1243.12
309.21	1236.97
309.42	1251.31
309.63	1271.79
309.84	1249.26
310.05	1359.85
310.26	1300.46
310.48	1269.74
310.69	1341.42
310.90	1300.46
311.11	1351.66
311.32	1290.22
311.53	1320.94
311.74	1241.07
311.95	1247.21
312.16	1253.36
312.37	1333.23
312.58	1292.27
312.79	1257.45
313.00	1306.60
313.21	1310.70
313.43	1224.69
313.64	1212.40
313.85	1325.04
314.06	1282.03
314.27	1331.18
314.48	1277.93
314.69	1325.04
314.90	1273.84
315.11	1306.60
315.32	1290.22
315.53	1265.64
315.74	1359.85
315.95	1347.56
316.16	1300.46
316.37	1325.04
316.58	1292.27
316.79	1284.08
317.01	1320.94
317.22	1322.99
317.43	1351.66
317.64	1279.98
317.85	1333.23
318.06	1335.28
318.27	1279.98
318.48	1277.93
318.69	1347.56
318.90	1292.27
319.11	1216.49
319.32	1343.47
319.53	1312.75
319.74	1265.64
319.95	1259.50
320.16	1230.83
320.37	1329.13
320.58	1282.03
320.79	1423.34
321.00	1279.98
321.21	1204.21
321.42	1341.42
321.63	1294.32
321.84	1183.73
322.05	1335.28
322.26	1306.60
322.47	1308.65
322.68	1288.17
322.90	1198.06
323.11	1288.17
323.32	1345.52
323.53	1284.08
323.74	1302.51
323.95	1318.89
324.16	1400.81
324.37	1290.22
324.58	1343.47
324.79	1353.71
325.00	1198.06
325.21	1368.04
325.42	1370.09
325.63	1255.40
325.84	1314.80
326.05	1296.36
326.26	1302.51
326.47	1224.69
326.68	1288.17
326.89	1245.16
327.10	1318.89
327.31	1353.71
327.52	1312.75
327.73	1333.23
327.94	1320.94
328.15	1269.74
328.36	1333.23
328.57	1294.32
328.78	1318.89
328.99	1275.88
329.20	1345.52
329.41	1277.93
329.62	1239.02
329.83	1312.75
330.04	1284.08
330.25	1400.81
330.46	1312.75
330.67	1288.17
330.87	1271.79
331.08	1263.60
331.29	1337.32
331.50	1343.47
331.71	1269.74
331.92	1263.60
332.13	1206.25
332.34	1304.56
332.55	1243.12
332.76	1265.64
332.97	1277.93
333.18	1300.46
333.39	1372.14
333.60	1314.80
333.81	1310.70
334.02	1271.79
334.23	1359.85
334.44	1294.32
334.65	1255.40
334.86	1298.41
335.07	1279.98
335.28	1249.26
335.49	1255.40
335.70	1353.71
335.91	1329.13
336.12	1322.99
336.33	1339.37
336.54	1312.75
336.74	1282.03
336.95	1368.04
337.16	1249.26
337.37	1249.26
337.58	1339.37
337.79	1269.74
338.00	1275.88
338.21	1282.03
338.42	1322.99
338.63	1363.95
338.84	1245.16
339.05	1163.25
339.26	1398.76
339.47	1257.45
339.68	1312.75
339.89	1230.83
340.10	1343.47
340.30	1282.03
340.51	1261.55
340.72	1327.08
340.93	1390.57
341.14	1243.12
341.35	1366.00
341.56	1327.08
341.77	1241.07
341.98	1296.36
342.19	1241.07
342.40	1273.84
342.61	1308.65
342.82	1325.04
343.02	1300.46
343.23	1261.55
343.44	1318.89
343.65	1265.64
343.86	1335.28
344.07	1329.13
344.28	1255.40
344.49	1322.99
344.70	1302.51
344.91	1333.23
345.12	1243.12
345.32	1310.70
345.53	1277.93
345.74	1376.24
345.95	1271.79
346.16	1304.56
346.37	1372.14
346.58	1267.69
346.79	1337.32
347.00	1245.16
347.21	1347.56
347.41	1314.80
347.62	1361.90
347.83	1320.94
348.04	1273.84
348.25	1294.32
348.46	1325.04
348.67	1277.93
348.88	1318.89
349.09	1322.99
349.29	1380.33
349.50	1343.47
349.71	1337.32
349.92	1316.84
350.13	1302.51
350.34	1322.99
350.55	1386.47
350.76	1236.97
350.97	1300.46
351.17	1335.28
351.38	1273.84
351.59	1302.51
351.80	1331.18
352.01	1361.90
352.22	1318.89
352.43	1292.27
352.63	1271.79
352.84	1325.04
353.05	1304.56
353.26	1314.80
353.47	1267.69
353.68	1415.15
353.89	1306.60
354.10	1337.32
354.30	1316.84
354.51	1282.03
354.72	1279.98
354.93	1361.90
355.14	1337.32
355.35	1314.80
355.55	1359.85
355.76	1306.60
355.97	1314.80
356.18	1308.65
356.39	1288.17
356.60	1236.97
356.81	1214.45
357.01	1343.47
357.22	1282.03
357.43	1339.37
357.64	1409.00
357.85	1310.70
358.06	1378.28
358.26	1320.94
358.47	1423.34
358.68	1361.90
358.89	1376.24
359.10	1288.17
359.31	1398.76
359.51	1359.85
359.72	1277.93
359.93	1370.09
360.14	1312.75
360.35	1392.62
360.56	1376.24
360.76	1372.14
360.97	1345.52
361.18	1343.47
361.39	1361.90
361.60	1345.52
361.81	1388.52
362.01	1376.24
362.22	1218.54
362.43	1292.27
362.64	1353.71
362.85	1290.22
363.05	1400.81
363.26	1402.86
363.47	1333.23
363.68	1357.80
363.89	1306.60
364.09	1339.37
364.30	1368.04
364.51	1294.32
364.72	1376.24
364.93	1327.08
365.13	1298.41
365.34	1300.46
365.55	1337.32
365.76	1277.93
365.97	1277.93
366.17	1378.28
366.38	1357.80
366.59	1370.09
366.80	1320.94
367.01	1333.23
367.21	1374.19
367.42	1384.43
367.63	1349.61
367.84	1333.23
368.05	1343.47
368.25	1366.00
368.46	1386.47
368.67	1277.93
368.88	1380.33
369.08	1501.16
369.29	1413.10
369.50	1327.08
369.71	1320.94
369.92	1343.47
370.12	1335.28
370.33	1363.95
370.54	1325.04
370.75	1351.66
370.95	1345.52
371.16	1355.76
371.37	1374.19
371.58	1359.85
371.78	1357.80
371.99	1456.11
372.20	1370.09
372.41	1357.80
372.61	1361.90
372.82	1294.32
373.03	1263.60
373.24	1343.47
373.45	1286.12
373.65	1296.36
373.86	1300.46
374.07	1380.33
374.28	1286.12
374.48	1351.66
374.69	1411.05
374.90	1376.24
375.11	1279.98
375.31	1380.33
375.52	1386.47
375.73	1425.39
375.93	1386.47
376.14	1349.61
376.35	1505.26
376.56	1406.95
376.76	1347.56
376.97	1402.86
377.18	1431.53
377.39	1409.00
377.59	1398.76
377.80	1302.51
378.01	1296.36
378.22	1337.32
378.42	1392.62
378.63	1351.66
378.84	1279.98
379.04	1425.39
379.25	1445.87
379.46	1337.32
379.67	1419.24
379.87	1386.47
380.08	1322.99
380.29	1355.76
380.50	1396.71
380.70	1290.22
380.91	1363.95
381.12	1386.47
381.32	1343.47
381.53	1331.18
381.74	1376.24
381.95	1390.57
382.15	1286.12
382.36	1359.85
382.57	1460.20
382.77	1386.47
382.98	1339.37
383.19	1413.10
383.39	1425.39
383.60	1398.76
383.81	1454.06
384.02	1417.19
384.22	1421.29
384.43	1361.90
384.64	1435.63
384.84	1357.80
385.05	1329.13
385.26	1384.43
385.46	1374.19
385.67	1382.38
385.88	1359.85
386.08	1337.32
386.29	1406.95
386.50	1380.33
386.70	1386.47
386.91	1443.82
387.12	1333.23
387.33	1331.18
387.53	1361.90
387.74	1431.53
387.95	1357.80
388.15	1411.05
388.36	1456.11
388.57	1488.87
388.77	1310.70
388.98	1431.53
389.19	1492.97
389.39	1361.90
389.60	1437.67
389.81	1458.15
390.01	1421.29
390.22	1409.00
390.43	1417.19
390.63	1370.09
390.84	1419.24
391.05	1441.77
391.25	1441.77
391.46	1466.35
391.67	1380.33
391.87	1427.43
392.08	1478.63
392.28	1386.47
392.49	1409.00
392.70	1462.25
392.90	1392.62
393.11	1495.02
393.32	1380.33
393.52	1337.32
393.73	1466.35
393.94	1396.71
394.14	1445.87
394.35	1384.43
394.56	1482.73
394.76	1497.07
394.97	1349.61
395.17	1466.35
395.38	1474.54
395.59	1427.43
395.79	1572.84
396.00	1411.05
396.21	1392.62
396.41	1437.67
396.62	1474.54
396.83	1409.00
397.03	1447.91
397.24	1482.73
397.44	1361.90
397.65	1511.40
397.86	1490.92
398.06	1548.26
398.27	1456.11
398.47	1441.77
398.68	1472.49
398.89	1447.91
399.09	1548.26
399.30	1456.11
399.51	1519.59
399.71	1460.20
399.92	1490.92
400.12	1452.01
400.33	1490.92
400.54	1531.88
400.74	1601.51
400.95	1466.35
401.15	1574.89
401.36	1568.74
401.57	1488.87
401.77	1552.36
401.98	1566.70
402.18	1531.88
402.39	1572.84
402.60	1562.60
402.80	1548.26
403.01	1519.59
403.21	1617.90
403.42	1603.56
403.63	1583.08
403.83	1576.94
404.04	1570.79
404.24	1548.26
404.45	1593.32
404.65	1773.54
404.86	1642.47
405.07	1638.38
405.27	1591.27
405.48	1593.32
405.68	1589.22
405.89	1703.91
406.10	1720.29
406.30	1630.18
406.51	1626.09
406.71	1640.42
406.92	1697.77
407.12	1679.33
407.33	1699.81
407.53	1832.93
407.74	1726.44
407.95	1804.26
408.15	1695.72
408.36	1687.53
408.56	1769.44
408.77	1781.73
408.97	1841.12
409.18	1746.92
409.39	1642.47
409.59	1875.94
409.80	1798.12
410.00	1880.04
410.21	1822.69
410.41	1845.22
410.62	2000.87
410.82	1888.23
411.03	1943.52
411.23	1920.99
411.44	1918.95
411.65	2033.63
411.85	1902.56
412.06	2023.39
412.26	1935.33
412.47	2152.42
412.67	2011.11
412.88	2095.07
413.08	2021.35
413.29	2068.45
413.49	2103.26
413.70	2207.71
413.90	2074.59
414.11	2228.19
414.31	2224.09
414.52	2213.85
414.73	2205.66
414.93	2326.49
415.14	2369.50
415.34	2373.60
415.55	2557.91
415.75	2461.66
415.96	2559.96
416.16	2480.09
416.37	2531.29
416.57	2559.96
416.78	2697.17
416.98	2588.63
417.19	2498.52
417.39	2744.28
417.60	2709.46
417.80	2719.70
418.01	2834.39
418.21	2975.70
418.42	2904.02
418.62	2926.55
418.83	3059.67
419.03	3262.41
419.24	3190.74
419.44	3305.42
419.65	3360.72
419.85	3442.64
420.06	3391.44
420.26	3368.91
420.47	3592.14
420.67	3719.11
420.88	3694.54
421.08	3735.50
421.29	3846.09
421.49	3827.65
421.70	4005.83
421.90	4124.61
422.11	4302.78
422.31	4186.05
422.52	4196.29
422.72	4562.87
422.93	4503.48
423.13	4829.11
423.34	4704.18
423.54	4818.87
423.74	4769.72
423.95	5248.94
424.15	5048.24
424.36	5189.55
424.56	5081.01
424.77	5556.14
424.97	5840.81
425.18	5629.87
425.38	6027.17
425.59	5789.61
425.79	5709.74
426.00	6135.71
426.20	6283.17
426.40	6084.52
426.61	6432.67
426.81	6281.12
427.02	6760.34
427.22	7315.34
427.43	6866.84
427.63	6881.18
427.84	6959.00
428.04	7462.80
428.25	7679.88
428.45	8222.59
428.65	7980.93
428.86	8294.27
429.06	8259.46
429.27	8327.04
429.47	8439.68
429.68	8589.18
429.88	8861.56
430.09	9068.41
430.29	9357.17
430.49	9262.96
430.70	9586.54
430.90	9486.19
431.11	10012.52
431.31	9916.26
431.52	9848.68
431.72	10581.85
431.92	10850.14
432.13	10770.27
432.33	11786.06
432.54	11218.77
432.74	10919.77
432.94	11491.15
433.15	11267.92
433.35	11163.48
433.56	11941.71
433.76	12277.57
433.97	12160.84
434.17	12373.83
434.37	12986.17
434.58	12830.52
434.78	13125.43
434.99	13236.02
435.19	13426.48
435.39	13520.69
435.60	14169.90
435.80	14415.65
436.01	14485.28
436.21	14987.04
436.41	15421.20
436.62	15189.78
436.82	15079.19
437.03	15736.59
437.23	16070.41
437.43	15777.55
437.64	15988.49
437.84	16355.08
438.05	16031.50
438.25	16437.00
438.45	16527.11
438.66	17807.09
438.86	18233.07
439.06	17200.89
439.27	17663.73
439.47	17782.51
439.68	17743.60
439.88	18538.21
440.08	18009.84
440.29	18974.43
440.49	19424.98
440.69	19916.50
440.90	20133.58
441.10	20401.86
441.31	20784.83
441.51	20934.34
441.71	21360.31
441.92	21010.11
442.12	20997.82
442.32	23490.20
442.53	23277.21
442.73	23615.13
442.94	24092.30
443.14	23883.41
443.34	22988.45
443.55	23443.10
443.75	22795.94
443.95	24125.07
444.16	24626.82
444.36	25409.15
444.56	25314.94
444.77	24841.86
444.97	25728.63
445.17	26115.70
445.38	28024.40
445.58	26205.81
445.78	26437.23
445.99	26568.30
446.19	25060.99
446.39	28309.07
446.60	27932.25
446.80	27422.30
447.00	28638.80
447.21	26820.20
447.41	27516.51
447.61	27518.56
447.82	29089.35
448.02	28931.65
448.22	28644.94
448.43	28800.58
448.63	28589.64
448.83	28669.51
449.04	28458.57
449.24	27616.86
449.44	29359.68
449.65	29124.16
449.85	30191.16
450.05	28130.90
450.26	26783.34
450.46	26816.10
450.66	26789.48
450.87	26695.27
451.07	27805.27
451.27	28259.92
451.47	28329.55
451.68	28200.53
451.88	28620.36
452.08	28896.84
452.29	29392.45
452.49	28137.04
452.69	28587.60
452.90	28143.19
453.10	28233.30
453.30	28227.15
453.51	26607.21
453.71	26054.26
453.91	29353.54
454.11	27412.06
454.32	28151.38
454.52	26652.27
454.72	26029.68
454.93	25128.58
455.13	25929.33
455.33	26095.22
455.53	25714.30
455.74	25943.67
455.94	26492.52
456.14	26742.38
456.35	27653.72
456.55	26173.04
456.75	25339.52
456.95	23660.18
457.16	25134.72
457.36	26898.02
457.56	27354.72
457.76	26699.37
457.97	27905.62
458.17	26338.93
458.37	26383.98
458.57	26101.36
458.78	24686.22
458.98	23248.54
459.18	24053.39
459.39	25017.99
459.59	25151.10
459.79	23387.80
459.99	24125.07
460.20	24766.09
460.40	23387.80
460.60	24432.27
460.80	25802.36
461.01	24493.71
461.21	23666.33
461.41	24639.11
461.61	24137.36
461.82	22746.79
462.02	22818.47
462.22	22793.89
462.42	22503.08
462.63	22824.61
462.83	22679.21
463.03	21970.61
463.23	21647.03
463.43	21163.71
463.64	22867.62
463.84	21290.68
464.04	20659.91
464.24	21114.56
464.45	20299.47
464.65	20373.19
464.85	19644.12
465.05	20901.57
465.26	20465.35
465.46	19584.73
465.66	19420.89
465.86	19279.58
466.06	19140.32
466.27	17831.66
466.47	17729.27
466.67	18220.78
466.87	18118.38
467.08	17000.19
467.28	17401.59
467.48	17471.22
467.68	17321.72
467.88	17639.15
468.09	17555.19
468.29	16756.48
468.49	16736.00
468.69	16533.25
468.89	16934.65
469.10	16453.38
469.30	16068.36
469.50	15646.48
469.70	15539.99
469.90	15271.70
470.11	15038.23
470.31	14505.76
470.51	15724.30
470.71	15316.76
470.91	14458.66
471.11	14628.64
471.32	14421.80
471.52	14391.08
471.72	14284.58
471.92	13846.32
472.12	13850.41
472.33	13557.55
472.53	13653.81
472.73	14182.18
472.93	14004.01
473.13	13575.98
473.33	13977.39
473.54	13725.49
473.74	13956.91
473.94	13999.91
474.14	13709.10
474.34	13389.62
474.55	13164.34
474.75	14208.81
474.95	13455.15
475.15	13784.88
475.35	13844.27
475.55	13737.77
475.75	13846.32
475.96	13850.41
476.16	13696.82
476.36	13573.94
476.56	13518.64
476.76	13674.29
476.96	13193.01
477.17	13418.29
477.37	13276.98
477.57	13363.00
477.77	12943.16
477.97	13741.87
478.17	13375.28
478.37	13518.64
478.58	13037.37
478.78	14069.55
478.98	13770.54
479.18	13434.68
479.38	13561.65
479.58	13352.76
479.78	13727.53
479.99	13426.48
480.19	13641.52
480.39	13508.40
480.59	13649.71
480.79	13627.18
480.99	13567.79
481.19	13416.24
481.39	12861.24
481.60	13754.16
481.80	13258.55
482.00	13645.62
482.20	13465.39
482.40	13768.49
482.60	13885.23
482.80	13940.52
483.00	13737.77
483.20	13729.58
483.41	14106.41
483.61	14329.64
483.81	14335.78
484.01	14067.50
484.21	14368.55
484.41	14047.02
484.61	14251.81
484.81	14417.70
485.01	14581.54
485.22	14737.18
485.42	14667.55
485.62	14804.77
485.82	14712.61
486.02	14860.06
486.22	14677.79
486.42	14876.44
486.62	14931.74
486.82	15165.21
487.02	15507.22
487.22	15386.39
487.43	15660.82
487.63	15689.49
487.83	15304.47
488.03	15591.19
488.23	15654.67
488.43	16137.99
488.63	16099.08
488.83	16162.57
489.03	16176.91
489.23	16303.88
489.43	16639.75
489.63	16213.77
489.83	16578.31
490.04	16959.23
490.24	16752.38
490.44	16897.79
490.64	17149.69
490.84	17530.61
491.04	17612.53
491.24	17575.67
491.44	17878.77
491.64	17731.31
491.84	18093.80
492.04	18155.24
492.24	18327.27
492.44	18675.43
492.64	18759.39
492.84	19025.63
493.04	18986.72
493.24	18962.14
493.45	19250.91
493.65	19308.25
493.85	19349.21
494.05	19449.56
494.25	19908.30
494.45	19797.71
494.65	19678.93
494.85	20025.04
495.05	20039.37
495.25	20446.92
495.45	20577.99
495.65	20911.81
495.85	21139.13
496.05	20920.00
496.25	21454.52
496.45	21196.48
496.65	21636.79
496.85	21466.81
497.05	22025.90
497.25	22036.14
497.45	22048.43
497.65	22146.73
497.85	22601.38
498.05	22574.76
498.25	22601.38
498.45	23232.16
498.65	23506.59
498.85	23576.22
499.05	23445.15
499.25	23758.49
499.45	24194.70
499.65	24153.74
499.85	24184.46
500.05	24391.31
500.25	24770.18
500.45	25036.42
500.65	25026.18
500.85	25329.28
501.05	25173.63
501.25	26027.63
501.45	25480.83
501.65	25790.07
501.85	26574.44
502.05	26211.95
502.25	26574.44
502.45	26625.64
502.65	26816.10
502.85	27201.12
503.05	27457.12
503.25	27606.62
503.45	27747.93
503.65	27858.52
503.85	27670.11
504.05	28120.66
504.25	28442.19
504.45	28186.19
504.65	28716.62
504.85	28765.77
505.05	29322.82
505.25	29670.97
505.45	29630.01
505.65	29611.58
505.85	30002.74
506.05	29863.48
506.25	30357.04
506.45	30514.73
506.65	30709.29
506.85	30795.31
507.05	30912.04
507.25	31127.08
507.45	31694.36
507.65	31815.19
507.85	32058.90
508.04	32321.04
508.24	31931.93
508.44	32259.60
508.64	32071.19
508.84	32896.52
509.04	33410.56
509.24	33041.93
509.44	33728.00
509.64	34010.62
509.84	34188.79
510.04	34899.44
510.24	34588.14
510.44	34901.48
510.64	34665.97
510.84	35116.52
511.04	35632.61
511.24	36115.93
511.43	35851.74
511.63	35851.74
511.83	36826.57
512.03	36953.55
512.23	36814.29
512.43	36826.57
512.63	36939.21
512.83	37627.33
513.03	37252.55
513.23	38254.01
513.43	38225.34
513.63	38239.67
513.83	38284.73
514.02	38348.21
514.22	38995.37
514.42	39210.41
514.62	39034.28
514.82	39294.38
515.02	39439.78
515.22	39685.54
515.42	40263.07
515.62	40279.45
515.82	40603.03
516.02	40676.76
516.21	40875.41
516.41	40904.08
516.61	41368.97
516.81	41151.88
517.01	41078.16
517.21	41598.34
517.41	42040.70
517.61	41991.55
517.81	42407.29
518.00	42382.71
518.20	43040.11
518.40	42667.38
518.60	42702.20
518.80	43271.53
519.00	43535.72
519.20	44127.58
519.40	44281.18
519.60	43859.30
519.79	44299.61
519.99	44191.07
520.19	44141.92
520.39	44932.43
520.59	44565.85
520.79	44461.40
520.99	44733.78
521.18	44930.39
521.38	44316.00
521.58	44629.34
521.78	44506.46
521.98	45305.16
522.18	46265.66
522.38	46511.42
522.58	46331.20
522.77	46638.39
522.97	47521.07
523.17	47303.98
523.37	47279.41
523.57	47400.24
523.77	47613.23
523.96	47478.06
524.16	47885.61
524.36	47729.96
524.56	47996.20
524.76	47867.17
524.96	48747.80
525.16	48760.09
525.35	48659.74
525.55	49042.71
525.75	49323.28
525.95	48733.46
526.15	49657.10
526.35	49798.41
526.54	49491.21
526.74	49274.13
526.94	49995.01
527.14	50105.60
527.34	50556.16
527.54	50525.44
527.73	50820.34
527.93	50547.96
528.13	51025.14
528.33	50824.44
528.53	50828.54
528.72	51524.85
528.92	51834.09
529.12	51076.34
529.32	51680.49
529.52	51176.69
529.72	50183.43
529.91	50617.60
530.11	51023.09
530.31	52059.37
530.51	51993.83
530.71	52759.77
530.90	53052.63
531.10	53222.61
531.30	53861.58
531.50	53716.17
531.70	53949.64
531.89	53923.02
532.09	54230.21
532.29	54592.70
532.49	54682.81
532.69	54029.51
532.88	54236.36
533.08	54957.24
533.28	54686.91
533.48	54402.24
533.67	55426.23
533.87	54916.28
534.07	54856.89
534.27	54811.84
534.47	54555.84
534.66	55207.09
534.86	56347.81
535.06	55862.44
535.26	55872.68
535.45	55733.42
535.65	56188.07
535.85	55461.04
536.05	55987.37
536.24	55962.79
536.44	55833.77
536.64	56278.18
536.84	56368.29
537.04	56939.68
537.23	57011.35
537.43	56612.00
537.63	56560.80
537.83	56626.34
538.02	57349.27
538.22	57117.85
538.42	56620.19
538.62	56876.19
538.81	57293.97
539.01	56751.26
539.21	56939.68
539.41	56951.96
539.60	57277.59
539.80	56911.00
540.00	56927.39
540.20	56462.50
540.39	57367.70
540.59	56970.39
540.79	57312.41
540.98	57631.89
541.18	57797.77
541.38	57253.01
541.58	57681.04
541.77	57449.62
541.97	57584.79
542.17	57754.77
542.37	58008.71
542.56	56945.82
542.76	57570.45
542.96	57562.26
543.15	57273.49
543.35	57881.74
543.55	58064.01
543.75	57928.84
543.94	58293.38
544.14	57527.44
544.34	57951.37
544.53	58291.33
544.73	57810.06
544.93	58107.02
545.13	58178.70
545.32	57855.12
545.52	58330.25
545.72	58526.85
545.91	57900.17
546.11	58643.59
546.31	58434.69
546.50	58518.66
546.70	58352.77
546.90	57984.14
547.10	58233.99
547.29	58958.97
547.49	58721.41
547.69	58819.71
547.88	58518.66
548.08	58389.64
548.28	58428.55
548.47	58995.84
548.67	58160.26
548.87	58260.62
549.06	57820.30
549.26	57816.21
549.46	57302.17
549.65	57805.97
549.85	58252.42
550.05	58068.11
550.24	58510.47
550.44	58352.77
550.64	58563.71
550.83	58297.48
551.03	58698.88
551.23	58664.06
551.42	58836.09
551.62	58705.02
551.82	58637.44
552.01	58068.11
552.21	58528.90
552.41	58174.60
552.60	58889.34
552.80	58743.94
553.00	58578.05
553.19	58782.85
553.39	58584.19
553.59	59360.37
553.78	58971.26
553.98	59004.03
554.18	58727.55
554.37	59028.60
554.57	59337.85
554.76	59163.77
554.96	59253.88
555.16	58997.88
555.35	58793.09
555.55	58879.10
555.75	59288.70
555.94	58399.88
556.14	58074.25
556.34	58334.34
556.53	58231.94
556.73	58119.31
556.92	58238.09
557.12	58033.29
557.32	58137.74
557.51	57814.16
557.71	58573.95
557.91	59012.22
558.10	58997.88
558.30	59239.54
558.49	59692.15
558.69	59595.89
558.89	59387.00
559.08	59276.41
559.28	59462.77
559.47	59145.34
559.67	59604.08
559.87	59815.02
560.06	59141.24
560.26	59264.12
560.45	59599.99
560.65	59628.66
560.85	59405.43
561.04	59505.78
561.24	59868.27
561.43	59911.28
561.63	60439.65
561.83	59679.86
562.02	59679.86
562.22	59751.54
562.41	60056.68
562.61	59481.20
562.81	59708.53
563.00	59708.53
563.20	59985.00
563.39	59978.86
563.59	59667.57
563.78	58764.42
563.98	59362.42
564.18	59214.97
564.37	59268.22
564.57	58948.73
564.76	59413.62
564.96	60236.90
565.15	60527.72
565.35	61496.41
565.55	60273.77
565.74	60531.81
565.94	60732.51
566.13	60441.70
566.33	61047.90
566.52	60245.10
566.72	60486.76
566.91	60445.80
567.11	61006.94
567.31	60494.95
567.50	60699.75
567.70	60927.07
567.89	60796.00
568.09	60382.31
568.28	61138.01
568.48	60892.25
568.67	60783.71
568.87	61297.75
569.06	61213.79
569.26	60845.15
569.46	60943.45
569.65	61516.89
569.85	61033.56
570.04	61418.58
570.24	61316.18
570.43	61183.07
570.63	61101.15
570.82	61070.43
571.02	61774.93
571.21	61420.63
571.41	61500.50
571.60	61709.39
571.80	61850.70
571.99	61619.28
572.19	61789.27
572.38	61332.57
572.58	61348.95
572.77	61359.19
572.97	61434.97
573.16	61015.13
573.36	61160.54
573.55	61000.80
573.75	61385.82
573.94	61949.01
574.14	61240.41
574.33	61807.70
574.53	61140.06
574.72	61721.68
574.92	61918.29
575.11	61516.89
575.31	61568.08
575.50	62035.02
575.70	61719.63
575.89	62229.58
576.09	62395.46
576.28	62004.30
576.48	62598.21
576.67	61541.46
576.87	62162.00
577.06	62053.45
577.26	62340.17
577.45	62426.18
577.65	61391.96
577.84	61494.36
578.04	61787.22
578.23	61121.63
578.43	61359.19
578.62	61434.97
578.82	62063.69
579.01	62024.78
579.21	62614.60
579.40	62215.24
579.59	61930.58
579.79	62237.77
579.98	61885.52
580.18	61930.58
580.37	62297.16
580.57	62059.60
580.76	62411.85
580.96	61838.42
581.15	61789.27
581.35	61011.04
581.54	61426.77
581.74	62026.83
581.93	61822.03
582.12	62028.88
582.32	62280.78
582.51	61938.77
582.71	62286.92
582.90	61652.05
583.10	62069.84
583.29	62262.35
583.48	61639.76
583.68	61936.72
583.87	61011.04
584.07	61776.98
584.26	61379.67
584.46	61504.60
584.65	61848.66
584.84	62002.25
585.04	62483.53
585.23	61961.29
585.43	62071.88
585.62	61920.34
585.82	61762.64
586.01	62000.21
586.20	61914.19
586.40	61586.52
586.59	61840.46
586.79	61660.24
586.98	61533.27
587.18	61500.50
587.37	61766.74
587.56	61617.24
587.76	61520.98
587.95	61209.69
588.15	61701.20
588.34	61607.00
588.53	60978.27
588.73	60740.71
588.92	60863.58
589.12	61117.53
589.31	60978.27
589.50	61264.99
589.70	61267.03
589.89	61060.19
590.08	61176.92
590.28	60937.31
590.47	61328.47
590.67	60359.78
590.86	60955.74
591.05	60734.56
591.25	60023.92
591.44	60187.75
591.64	60288.10
591.83	60894.30
592.02	60583.01
592.22	60822.62
592.41	60540.00
592.60	60374.12
592.80	59839.60
592.99	60691.55
593.18	60361.83
593.38	60320.87
593.57	59927.66
593.77	59958.38
593.96	60449.89
594.15	59794.54
594.35	59722.86
594.54	59669.62
594.73	59792.50
594.93	59755.63
595.12	59669.62
595.31	59020.41
595.51	59595.89
595.70	59563.12
595.89	58772.61
596.09	58860.67
596.28	58776.70
596.47	58788.99
596.67	59243.64
596.86	58295.43
597.06	59051.13
597.25	58958.97
597.44	58461.32
597.64	58248.33
597.83	58178.70
598.02	57975.95
598.22	58061.96
598.41	58010.76
598.60	58170.50
598.79	57916.56
598.99	57959.56
599.18	57767.05
599.37	57361.56
599.57	56919.20
599.76	57310.36
599.95	56659.10
600.15	56984.73
600.34	56759.45
600.53	56384.68
600.73	56044.71
600.92	55895.21
601.11	56349.86
601.31	56374.44
601.50	55706.80
601.69	56478.88
601.88	56302.76
602.08	56026.28
602.27	55729.33
602.46	55596.21
602.66	55342.26
602.85	55059.64
603.04	55366.84
603.24	55354.55
603.43	55168.18
603.62	54899.90
603.81	55080.12
604.01	54705.34
604.20	54969.53
604.39	54500.54
604.59	54015.18
604.78	54619.33
604.97	54129.86
605.16	54439.11
605.36	54025.42
605.55	53449.94
605.74	53607.63
605.94	53353.68
606.13	53413.07
606.32	52956.38
606.51	53644.49
606.71	52575.45
606.90	52856.03
607.09	52419.81
607.28	52481.25
607.48	52202.72
607.67	52378.85
607.86	51956.97
608.05	51528.94
608.25	50943.22
608.44	50646.27
608.63	50654.46
608.82	50353.41
609.02	50607.36
609.21	50676.99
609.40	51025.14
609.59	50531.58
609.79	50306.30
609.98	50171.14
610.17	50251.01
610.36	49644.81
610.56	49249.55
610.75	49341.71
610.94	48889.11
611.13	49157.39
611.33	48842.01
611.52	48764.18
611.71	49093.91
611.90	48647.45
612.09	48452.89
612.29	48313.63
612.48	47637.80
612.67	47656.23
612.86	47756.58
613.06	47600.94
613.25	47568.17
613.44	47385.90
613.63	47631.66
613.82	46976.31
614.02	47400.24
614.21	46740.79
614.40	46822.71
614.59	46480.70
614.78	46435.64
614.98	46738.74
615.17	46472.51
615.36	46019.91
615.55	45892.93
615.74	46531.90
615.94	45563.21
616.13	46005.57
616.32	45690.18
616.51	45444.43
616.70	45358.41
616.90	45223.25
617.09	45469.00
617.28	45178.19
617.47	44950.87
617.66	45401.42
617.86	45362.51
618.05	45147.47
618.24	45057.36
618.43	44571.99
618.62	44520.79
618.81	44402.01
619.01	44836.18
619.20	43582.82
619.39	44019.04
619.58	44070.24
619.77	44098.91
619.96	43873.63
620.16	44453.21
620.35	43693.41
620.54	44060.00
620.73	43861.35
620.92	44076.38
621.11	43277.68
621.31	44551.51
621.50	43961.70
621.69	43920.74
621.88	43869.54
622.07	43083.12
622.26	43390.31
622.46	43193.71
622.65	43005.30
622.84	43199.85
623.03	43009.39
623.22	42429.82
623.41	42827.12
623.60	42558.84
623.80	42681.72
623.99	42564.98
624.18	42597.75
624.37	42263.93
624.56	42251.64
624.75	42483.06
624.94	41969.02
625.13	42163.58
625.33	42065.28
625.52	42136.96
625.71	41571.72
625.90	41747.84
626.09	41848.19
626.28	41256.33
626.47	41393.54
626.66	41432.46
626.86	41336.20
627.05	41229.71
627.24	41129.36
627.43	41123.21
627.62	41096.59
627.81	40383.90
628.00	40560.02
628.19	40533.40
628.38	40283.55
628.57	39978.40
628.77	40480.15
628.96	40267.16
629.15	39916.96
629.34	39929.25
629.53	39415.21
629.72	39671.20
629.91	39876.00
630.10	39634.34
630.29	39450.02
630.48	39480.74
630.68	39681.44
630.87	39122.35
631.06	38763.95
631.25	39026.09
631.44	39214.51
631.63	38837.68
631.82	38653.36
632.01	38311.35
632.20	38409.65
632.39	38356.41
632.58	38596.02
632.77	38436.28
632.96	37799.36
633.15	37973.44
633.35	37760.45
633.54	37275.08
633.73	37313.99
633.92	37367.24
634.11	37387.72
634.30	36986.32
634.49	37107.15
634.68	37354.95
634.87	36617.68
635.06	36498.90
635.25	36064.73
635.44	36212.18
635.63	36165.08
635.82	35859.93
636.01	36005.34
636.20	35646.94
636.39	35282.41
636.58	35321.32
636.77	35679.71
636.97	35294.69
637.16	34938.35
637.35	34872.81
637.54	34983.40
637.73	34639.34
637.92	34639.34
638.11	34573.81
638.30	34143.74
638.49	33906.17
638.68	34235.89
638.87	33820.16
639.06	33988.09
639.25	33365.51
639.44	33869.31
639.63	33535.49
639.82	32914.95
640.01	33322.50
640.20	32914.95
640.39	32704.01
640.58	32327.19
640.77	32026.14
640.96	32132.63
641.15	32325.14
641.34	31589.92
641.53	31710.75
641.72	31411.74
641.91	31606.30
642.10	31254.05
642.29	31262.24
642.48	31491.62
642.67	30666.28
642.86	31596.06
643.05	30977.58
643.24	30570.03
643.43	30973.48
643.62	30443.06
643.81	30350.90
644.00	30139.96
644.19	29959.73
644.38	29783.61
644.57	29105.73
644.76	29222.47
644.95	29204.03
645.14	29402.69
645.33	28921.41
645.52	28704.33
645.71	28571.21
645.90	28632.65
646.09	28241.49
646.28	28427.85
646.46	28030.55
646.65	28098.13
646.84	27981.40
647.03	27745.88
647.22	27643.48
647.41	27635.29
647.60	27475.55
647.79	27416.16
647.98	27412.06
648.17	26687.08
648.36	27221.60
648.55	26357.36
648.74	26433.13
648.93	26764.90
649.12	26605.16
649.31	26011.25
649.50	25941.62
649.69	25489.02
649.88	26234.48
650.06	25495.16
650.25	25890.42
650.44	25517.69
650.63	25190.02
650.82	25104.00
651.01	24845.96
651.20	24755.85
651.39	24710.79
651.58	24579.72
651.77	24428.17
651.96	24448.65
652.15	24323.72
652.34	23932.56
652.52	23950.99
652.71	24077.97
652.90	23701.14
653.09	23434.91
653.28	23213.73
653.47	23088.80
653.66	22943.39
653.85	22777.51
654.04	23015.07
654.23	22730.41
654.42	22720.17
654.60	22634.15
654.79	22558.38
654.98	22494.89
655.17	22095.53
655.36	22027.95
655.55	22046.38
655.74	22036.14
655.93	21757.62
656.12	21362.36
656.30	21759.67
656.49	21595.83
656.68	21165.76
656.87	21321.40
657.06	21362.36
657.25	21065.41
657.44	21214.91
657.63	20967.10
657.82	20782.79
658.00	20491.98
658.19	20610.76
658.38	20254.41
658.57	20031.18
658.76	20557.51
658.95	20088.53
659.14	20160.20
659.32	20043.47
659.51	19646.16
659.70	19580.63
659.89	19085.02
660.08	19312.35
660.27	19302.11
660.46	18956.00
660.64	18945.76
660.83	18865.89
661.02	18702.05
661.21	18792.16
661.40	18679.52
661.59	18616.04
661.78	18476.77
661.96	18351.85
662.15	18374.38
662.34	18280.17
662.53	18188.01
662.72	17891.06
662.91	17960.69
663.09	17768.18
663.28	17469.17
663.47	17411.83
663.66	17503.99
663.85	17370.87
664.03	17032.96
664.22	17147.64
664.41	16865.02
664.60	16715.52
664.79	16809.73
664.98	16807.68
665.16	16662.27
665.35	16428.81
665.54	16416.52
665.73	16353.03
665.92	16299.78
666.10	16054.03
666.29	16094.99
666.48	16070.41
666.67	16017.16
666.86	15922.96
667.04	15990.54
667.23	15607.57
667.42	15523.60
667.61	15431.44
667.80	15218.46
667.98	15316.76
668.17	15163.16
668.36	15245.08
668.55	14952.22
668.74	14978.84
668.92	14872.35
669.11	14780.19
669.30	14710.56
669.49	14561.06
669.68	14124.84
669.86	14155.56
670.05	13950.76
670.24	14272.29
670.43	14204.71
670.61	14075.69
670.80	13903.66
670.99	13889.32
671.18	13938.48
671.36	13709.10
671.55	13514.55
671.74	13481.78
671.93	13647.66
672.11	13391.67
672.30	13174.58
672.49	13365.04
672.68	13264.69
672.87	13139.77
673.05	12760.89
673.24	12869.44
673.43	12699.45
673.62	12703.55
673.80	12656.45
673.99	12541.76
674.18	12400.45
674.36	12447.55
674.55	12519.23
674.74	12117.83
674.93	12459.84
675.11	12031.82
675.30	12128.07
675.49	12031.82
675.68	11577.17
675.86	11882.31
676.05	11427.67
676.24	11577.17
676.43	11370.32
676.61	11294.55
676.80	11470.67
676.99	11306.84
677.17	11216.72
677.36	11169.62
677.55	11003.74
677.74	11038.55
677.92	11106.13
678.11	11013.98
678.30	11020.12
678.48	10874.71
678.67	10829.66
678.86	10784.60
679.04	10358.63
679.23	10534.75
679.42	10542.94
679.61	10366.82
679.79	10463.07
679.98	10174.31
680.17	10317.67
680.35	10065.77
680.54	9928.55
680.73	10028.90
680.91	9924.46
681.10	9840.49
681.29	9709.42
681.47	9840.49
681.66	9596.78
681.85	9500.53
682.04	9504.62
682.22	9568.11
682.41	9469.81
682.60	9396.08
682.78	9344.88
682.97	9213.81
683.16	9176.95
683.34	9121.65
683.53	9070.45
683.72	8865.66
683.90	8931.19
684.09	8998.77
684.28	8900.47
684.46	8824.70
684.65	8632.19
684.83	8701.82
685.02	8615.80
685.21	8552.32
685.39	8359.81
685.58	8537.98
685.77	8431.49
685.95	8304.51
686.14	8181.64
686.33	8187.78
686.51	8232.83
686.70	8294.27
686.89	8169.35
687.07	8003.46
687.26	7982.98
687.44	7880.58
687.63	7899.02
687.82	7913.35
688.00	7649.16
688.19	7626.64
688.38	7632.78
688.56	7692.17
688.75	7673.74
688.93	7624.59
689.12	7436.17
689.31	7423.89
689.49	7493.52
689.68	7305.10
689.87	7282.58
690.05	7180.18
690.24	7092.12
690.42	7174.03
690.61	7208.85
690.80	7114.64
690.98	7049.11
691.17	6924.18
691.35	7047.06
691.54	6930.33
691.73	6758.30
691.91	6889.37
692.10	6588.32
692.28	6856.60
692.47	6522.78
692.66	6750.10
692.84	6637.47
693.03	6711.19
693.21	6467.49
693.40	6559.64
693.59	6342.56
693.77	6406.05
693.96	6389.66
694.14	6320.03
694.33	6311.84
694.51	6182.82
694.70	6115.23
694.89	6217.63
695.07	6205.35
695.26	6141.86
695.44	6160.29
695.63	6051.75
695.81	6227.87
696.00	6072.23
696.18	5867.43
696.37	5990.31
696.56	5898.15
696.74	5951.40
696.93	5859.24
697.11	5740.46
697.30	5818.28
697.48	5699.50
697.67	5742.50
697.85	5617.58
698.04	5554.09
698.23	5554.09
698.41	5572.52
698.60	5521.32
698.78	5447.60
698.97	5517.23
699.15	5472.17
699.34	5392.30
699.52	5398.45
699.71	5255.09
699.89	5255.09
700.08	5193.65
700.26	5273.52
700.45	5271.47
700.63	5150.64
700.82	5285.81
701.01	5205.94
701.19	5066.67
701.38	5072.82
701.56	4972.47
701.75	5027.76
701.93	5130.16
702.12	4896.69
702.30	4949.94
702.49	4880.31
702.67	4880.31
702.86	4659.13
703.04	4771.77
703.23	4812.73
703.41	4792.25
703.60	4798.39
703.78	4825.01
703.97	4798.39
704.15	4691.90
704.34	4587.45
704.52	4693.94
704.71	4650.94
704.89	4626.36
705.08	4618.17
705.26	4476.86
705.45	4538.30
705.63	4483.00
705.81	4370.37
706.00	4431.80
706.18	4540.35
706.37	4480.96
706.55	4409.28
706.74	4284.35
706.92	4310.97
707.11	4466.62
707.29	4186.05
707.48	4382.65
707.66	4294.59
707.85	4310.97
708.03	4210.62
708.22	4245.44
708.40	4214.72
708.58	4169.66
708.77	4128.70
708.95	4143.04
709.14	4085.70
709.32	4116.42
709.51	4157.38
709.69	4087.75
709.88	4067.27
710.06	4026.31
710.25	3983.30
710.43	3901.38
710.61	3874.76
710.80	3944.39
710.98	3962.82
711.17	3811.27
711.35	3794.89
711.54	3889.09
711.72	3819.46
711.90	3792.84
712.09	3805.13
712.27	3751.88
712.46	3727.30
712.64	3661.77
712.83	3864.52
713.01	3704.78
713.19	3760.07
713.38	3676.10
713.56	3704.78
713.75	3702.73
713.93	3481.55
714.11	3717.06
714.30	3516.36
714.48	3659.72
714.67	3418.06
714.85	3471.31
715.03	3495.88
715.22	3520.46
715.40	3475.40
715.59	3418.06
715.77	3528.65
715.95	3456.97
716.14	3305.42
716.32	3514.31
716.51	3381.20
716.69	3313.61
716.87	3319.76
717.06	3354.57
717.24	3293.13
717.42	3348.43
717.61	3311.57
717.79	3268.56
717.98	3305.42
718.16	3194.83
718.34	3219.41
718.53	3219.41
718.71	3270.61
718.89	3145.68
719.08	3145.68
719.26	3170.26
719.45	3160.02
719.63	3227.60
719.81	3125.20
720.00	3100.62
720.18	3098.58
720.36	3172.30
720.55	3088.34
720.73	3069.91
720.91	3084.24
721.10	3084.24
721.28	3082.19
721.46	2944.98
721.65	3024.85
721.83	3020.75
722.01	3006.42
722.20	2963.41
722.38	2899.92
722.56	3063.76
722.75	2869.20
722.93	2867.16
723.11	3026.90
723.30	2928.60
723.48	2891.73
723.66	2875.35
723.85	3014.61
724.03	2901.97
724.21	2834.39
724.40	2949.08
724.58	2791.38
724.76	2775.00
724.95	2885.59
725.13	2830.29
725.31	2703.32
725.50	2703.32
725.68	2674.65
725.86	2713.56
726.05	2734.04
726.23	2602.97
726.41	2793.43
726.59	2650.07
726.78	2666.46
726.96	2820.05
727.14	2658.26
727.33	2684.89
727.51	2670.55
727.69	2684.89
727.87	2711.51
728.06	2670.55
728.24	2592.73
728.42	2600.92
728.61	2502.62
728.79	2656.22
728.97	2588.63
729.15	2482.14
729.34	2596.82
729.52	2496.47
729.70	2467.80
729.89	2637.78
730.07	2492.38
730.25	2432.99
730.43	2658.26
730.62	2469.85
730.80	2598.87
730.98	2514.91
731.16	2418.65
731.35	2510.81
731.53	2592.73
731.71	2441.18
731.89	2461.66
732.08	2385.88
732.26	2500.57
732.44	2439.13
732.62	2457.56
732.81	2408.41
732.99	2373.60
733.17	2389.98
733.35	2410.46
733.54	2426.84
733.72	2318.30
733.90	2387.93
734.08	2387.93
734.27	2332.64
734.45	2342.88
734.63	2301.92
734.81	2250.72
735.00	2301.92
735.18	2287.58
735.36	2332.64
735.54	2299.87
735.72	2217.95
735.91	2306.01
736.09	2318.30
736.27	2279.39
736.45	2328.54
736.63	2172.89
736.82	2181.09
737.00	2160.61
737.18	2228.19
737.36	2228.19
737.55	2342.88
737.73	2150.37
737.91	2234.33
738.09	2328.54
738.27	2140.13
738.46	2138.08
738.64	2156.51
738.82	2107.36
739.00	2174.94
739.18	2111.46
739.36	2099.17
739.55	2099.17
739.73	2064.35
739.91	2195.42
740.09	2133.98
740.27	2093.02
740.46	2115.55
740.64	2099.17
740.82	2105.31
741.00	2004.96
741.18	2015.20
741.36	2129.89
741.55	2093.02
741.73	2068.45
741.91	2033.63
742.09	2084.83
742.27	1984.48
742.45	2058.21
742.64	1964.00
742.82	2052.06
743.00	2099.17
743.18	1943.52
743.36	1972.19
743.54	1994.72
743.72	2017.25
743.91	1964.00
744.09	1961.95
744.27	1972.19
744.45	1998.82
744.63	1964.00
744.81	1982.43
744.99	1929.19
745.18	1976.29
745.36	1943.52
745.54	1929.19
745.72	1861.60
745.90	1877.99
746.08	1927.14
746.26	1927.14
746.45	1978.34
746.63	1968.10
746.81	1923.04
746.99	2080.74
747.17	1920.99
747.35	1843.17
747.53	1931.23
747.71	1910.75
747.89	1937.38
748.08	1861.60
748.26	1884.13
748.44	1769.44
748.62	1869.80
748.80	1837.03
748.98	1902.56
749.16	1994.72
749.34	1904.61
749.52	1818.60
749.70	1869.80
749.89	1843.17
750.07	1746.92
750.25	1890.28
750.43	1830.88
750.61	1828.84
750.79	1966.05
750.97	1916.90
751.15	1804.26
751.33	1908.71
751.51	1882.08
751.69	1918.95
751.88	1771.49
752.06	1875.94
752.24	1939.43
752.42	1839.08
752.60	1869.80
752.78	1832.93
752.96	1787.88
753.14	1841.12
753.32	1791.97
753.50	1837.03
753.68	1800.16
753.86	1785.83
754.04	1765.35
754.22	1847.27
754.40	1806.31
754.58	1832.93
754.76	1748.97
754.95	1785.83
755.13	1787.88
755.31	1869.80
755.49	1769.44
755.67	1832.93
755.85	1859.56
756.03	1781.73
756.21	1744.87
756.39	1785.83
756.57	1714.15
756.75	1806.31
756.93	1773.54
757.11	1718.25
757.29	1701.86
757.47	1695.72
757.65	1708.01
757.83	1837.03
758.01	1720.29
758.19	1757.16
758.37	1789.92
758.55	1763.30
758.73	1650.66
758.91	1845.22
759.09	1763.30
759.27	1728.49
759.45	1687.53
759.63	1804.26
759.81	1656.81
759.99	1703.91
760.17	1710.05
760.35	1716.20
760.53	1738.73
760.71	1740.77
760.89	1634.28
761.07	1673.19
761.25	1679.33
761.43	1714.15
761.61	1738.73
761.79	1679.33
761.97	1671.14
762.15	1695.72
762.33	1697.77
762.51	1693.67
762.69	1744.87
762.87	1646.57
763.05	1617.90
763.23	1691.62
763.41	1679.33
763.59	1671.14
763.77	1648.61
763.95	1701.86
764.13	1681.38
764.31	1640.42
764.49	1695.72
764.67	1654.76
764.85	1722.34
765.03	1736.68
765.21	1654.76
765.38	1624.04
765.56	1703.91
765.74	1654.76
765.92	1662.95
766.10	1638.38
766.28	1581.03
766.46	1689.57
766.64	1667.05
766.82	1677.29
767.00	1683.43
767.18	1628.14
767.36	1581.03
767.54	1527.78
767.72	1517.54
767.90	1566.70
768.08	1587.18
768.26	1603.56
768.43	1517.54
768.61	1558.50
768.79	1568.74
768.97	1560.55
769.15	1599.46
769.33	1566.70
769.51	1630.18
769.69	1572.84
769.87	1673.19
770.05	1613.80
770.23	1675.24
770.40	1617.90
770.58	1507.30
770.76	1558.50
770.94	1468.39
771.12	1568.74
771.30	1546.22
771.48	1507.30
771.66	1523.69
771.84	1574.89
772.02	1550.31
772.19	1558.50
772.37	1558.50
772.55	1492.97
772.73	1538.02
772.91	1546.22
773.09	1578.98
773.27	1611.75
773.45	1495.02
773.63	1578.98
773.80	1621.99
773.98	1470.44
774.16	1542.12
774.34	1488.87
774.52	1480.68
774.70	1472.49
774.88	1464.30
775.05	1611.75
775.23	1464.30
775.41	1499.11
775.59	1503.21
775.77	1548.26
775.95	1476.59
776.13	1519.59
776.30	1492.97
776.48	1605.61
776.66	1458.15
776.84	1505.26
777.02	1390.57
777.20	1392.62
777.38	1470.44
777.55	1474.54
777.73	1460.20
777.91	1495.02
778.09	1388.52
778.27	1476.59
778.45	1523.69
778.62	1400.81
778.80	1445.87
778.98	1464.30
779.16	1427.43
779.34	1456.11
779.51	1503.21
779.69	1523.69
779.87	1525.74
780.05	1425.39
780.23	1411.05
780.41	1427.43
780.58	1370.09
780.76	1431.53
780.94	1400.81
781.12	1398.76
781.30	1427.43
781.47	1466.35
781.65	1400.81
781.83	1458.15
782.01	1478.63
782.19	1447.91
782.36	1427.43
782.54	1376.24
782.72	1441.77
782.90	1443.82
783.08	1413.10
783.25	1372.14
783.43	1333.23
783.61	1447.91
783.79	1419.24
783.96	1404.91
784.14	1515.50
784.32	1390.57
784.50	1501.16
784.68	1409.00
784.85	1384.43
785.03	1456.11
785.21	1411.05
785.39	1370.09
785.56	1425.39
785.74	1384.43
785.92	1437.67
786.10	1425.39
786.27	1464.30
786.45	1409.00
786.63	1404.91
786.81	1427.43
786.98	1366.00
787.16	1468.39
787.34	1386.47
787.52	1390.57
787.69	1355.76
787.87	1413.10
788.05	1331.18
788.23	1415.15
788.40	1386.47
788.58	1366.00
788.76	1427.43
788.94	1318.89
789.11	1437.67
789.29	1421.29
789.47	1331.18
789.64	1368.04
789.82	1415.15
790.00	1347.56
790.18	1308.65
790.35	1460.20
790.53	1443.82
790.71	1357.80
790.89	1337.32
791.06	1423.34
791.24	1421.29
791.42	1298.41
791.59	1431.53
791.77	1421.29
791.95	1300.46
792.12	1386.47
792.30	1419.24
792.48	1306.60
792.66	1468.39
792.83	1366.00
793.01	1404.91
793.19	1372.14
793.36	1335.28
793.54	1394.67
793.72	1269.74
793.89	1400.81
794.07	1318.89
794.25	1390.57
794.42	1331.18
794.60	1275.88
794.78	1325.04
794.95	1353.71
795.13	1245.16
795.31	1427.43
795.48	1296.36
795.66	1331.18
795.84	1290.22
796.01	1357.80
796.19	1269.74
796.37	1368.04
796.54	1415.15
796.72	1388.52
796.90	1322.99
797.07	1359.85
797.25	1382.38
797.43	1378.28
797.60	1318.89
797.78	1325.04
797.96	1271.79
798.13	1327.08
798.31	1372.14
798.49	1339.37
798.66	1335.28
798.84	1341.42
799.01	1378.28
799.19	1359.85
799.37	1277.93
799.54	1304.56
799.72	1210.35
799.90	1417.19
800.07	1384.43
800.25	1355.76
800.43	1265.64
800.60	1341.42
800.78	1290.22
800.95	1370.09
801.13	1331.18
801.31	1269.74
801.48	1382.38
801.66	1284.08
801.83	1284.08
802.01	1294.32
802.19	1378.28
802.36	1308.65
802.54	1241.07
802.71	1255.40
802.89	1273.84
803.07	1310.70
803.24	1290.22
803.42	1417.19
803.59	1382.38
803.77	1312.75
803.95	1245.16
804.12	1349.61
804.30	1308.65
804.47	1304.56
804.65	1322.99
804.82	1257.45
805.00	1300.46
805.18	1249.26
805.35	1271.79
805.53	1357.80
805.70	1279.98
805.88	1263.60
806.05	1273.84
806.23	1304.56
806.41	1286.12
806.58	1267.69
806.76	1243.12
806.93	1282.03
807.11	1329.13
807.28	1273.84
807.46	1288.17
807.64	1331.18
807.81	1374.19
807.99	1314.80
808.16	1392.62
808.34	1310.70
808.51	1304.56
808.69	1320.94
808.86	1245.16
809.04	1214.45
809.21	1306.60
809.39	1273.84
809.56	1279.98
809.74	1253.36
809.92	1337.32
810.09	1316.84
810.27	1275.88
810.44	1351.66
810.62	1222.64
810.79	1343.47
810.97	1243.12
811.14	1359.85
811.32	1236.97
811.49	1320.94
811.67	1316.84
811.84	1394.67
812.02	1316.84
812.19	1253.36
812.37	1339.37
812.54	1310.70
812.72	1261.55
812.89	1224.69
813.07	1304.56
813.24	1296.36
813.42	1290.22
813.59	1263.60
813.77	1288.17
813.94	1249.26
814.12	1253.36
814.29	1191.92
814.47	1206.25
814.64	1251.31
814.82	1298.41
814.99	1282.03
815.17	1271.79
815.34	1298.41
815.52	1216.49
815.69	1288.17
815.86	1247.21
816.04	1296.36
816.21	1312.75
816.39	1277.93
816.56	1310.70
816.74	1210.35
816.91	1359.85
817.09	1320.94
817.26	1322.99
817.44	1189.87
817.61	1339.37
817.79	1343.47
817.96	1253.36
818.13	1294.32
818.31	1351.66
818.48	1271.79
818.66	1230.83
818.83	1245.16
819.01	1284.08
819.18	1249.26
819.36	1181.68
819.53	1286.12
819.70	1302.51
819.88	1234.93
820.05	1228.78
820.23	1353.71
820.40	1173.49
820.58	1314.80
820.75	1245.16
820.92	1234.93
821.10	1361.90
821.27	1386.47
821.45	1288.17
821.62	1279.98
821.79	1196.01
821.97	1294.32
822.14	1357.80
822.32	1247.21
822.49	1220.59
822.66	1185.77
822.84	1155.05
823.01	1296.36
823.19	1271.79
823.36	1329.13
823.53	1212.40
823.71	1322.99
823.88	1183.73
824.06	1294.32
824.23	1263.60
824.40	1329.13
824.58	1271.79
824.75	1222.64
824.93	1245.16
825.10	1243.12
825.27	1296.36
825.45	1298.41
825.62	1271.79
825.79	1312.75
825.97	1316.84
826.14	1265.64
826.32	1275.88
826.49	1298.41
826.66	1155.05
826.84	1306.60
827.01	1263.60
827.18	1294.32
827.36	1302.51
827.53	1277.93
827.70	1259.50
827.88	1224.69
828.05	1304.56
828.22	1241.07
828.40	1271.79
828.57	1220.59
828.74	1259.50
828.92	1234.93
829.09	1269.74
829.27	1236.97
829.44	1228.78
829.61	1316.84
829.79	1294.32
829.96	1261.55
830.13	1306.60
830.30	1220.59
830.48	1232.88
830.65	1361.90
830.82	1279.98
831.00	1275.88
831.17	1187.82
831.34	1267.69
831.52	1284.08
831.69	1259.50
831.86	1155.05
832.04	1236.97
832.21	1212.40
832.38	1230.83
832.56	1216.49
832.73	1185.77
832.90	1187.82
833.07	1249.26
833.25	1273.84
833.42	1253.36
833.59	1232.88
833.77	1290.22
833.94	1210.35
834.11	1228.78
834.29	1234.93
834.46	1261.55
834.63	1222.64
834.80	1292.27
834.98	1357.80
835.15	1290.22
835.32	1218.54
835.49	1294.32
835.67	1251.31
835.84	1196.01
836.01	1239.02
836.19	1177.58
836.36	1259.50
836.53	1239.02
836.70	1214.45
836.88	1277.93
837.05	1241.07
837.22	1187.82
837.39	1183.73
837.57	1286.12
837.74	1290.22
837.91	1247.21
838.08	1304.56
838.26	1269.74
838.43	1230.83
838.60	1185.77
838.77	1226.73
838.95	1161.20
839.12	1245.16
839.29	1234.93
839.46	1267.69
839.64	1277.93
839.81	1132.53
839.98	1214.45
840.15	1236.97
840.32	1175.53
840.50	1257.45
840.67	1286.12
840.84	1204.21
841.01	1257.45
841.19	1290.22
841.36	1265.64
841.53	1232.88
841.70	1261.55
841.87	1269.74
842.05	1157.10
842.22	1263.60
842.39	1181.68
842.56	1239.02
842.73	1243.12
842.91	1204.21
843.08	1196.01
843.25	1271.79
843.42	1241.07
843.59	1286.12
843.77	1157.10
843.94	1322.99
844.11	1286.12
844.28	1279.98
844.45	1191.92
844.62	1185.77
844.80	1241.07
844.97	1126.38
845.14	1243.12
845.31	1257.45
845.48	1312.75
845.65	1255.40
845.83	1253.36
846.00	1329.13
846.17	1318.89
846.34	1212.40
846.51	1288.17
846.68	1261.55
846.86	1208.30
847.03	1208.30
847.20	1255.40
847.37	1228.78
847.54	1212.40
847.71	1179.63
847.89	1228.78
848.06	1200.11
848.23	1226.73
848.40	1226.73
848.57	1245.16
848.74	1220.59
848.91	1228.78
849.08	1228.78
849.26	1198.06
849.43	1308.65
849.60	1267.69
849.77	1185.77
849.94	1138.67
850.11	1234.93
850.28	1267.69
850.46	1196.01
850.63	1208.30
850.80	1247.21
850.97	1157.10
851.14	1271.79
851.31	1345.52
851.48	1173.49
851.65	1239.02
851.82	1200.11
852.00	1153.01
852.17	1222.64
852.34	1218.54
852.51	1169.39
852.68	1296.36
852.85	1273.84
853.02	1304.56
853.19	1273.84
853.36	1302.51
853.53	1224.69
853.70	1239.02
853.88	1200.11
854.05	1183.73
854.22	1228.78
854.39	1218.54
854.56	1202.16
854.73	1318.89
854.90	1257.45
855.07	1169.39
855.24	1204.21
855.41	1153.01
855.58	1220.59
855.75	1228.78
855.92	1284.08
856.09	1177.58
856.27	1247.21
856.44	1148.91
856.61	1175.53
856.78	1245.16
856.95	1234.93
857.12	1200.11
857.29	1234.93
857.46	1191.92
857.63	1193.97
857.80	1157.10
857.97	1173.49
858.14	1185.77
858.31	1255.40
858.48	1200.11
858.65	1226.73
858.82	1163.25
858.99	1198.06
859.16	1228.78
859.33	1198.06
859.50	1275.88
859.67	1253.36
859.84	1228.78
860.01	1210.35
860.18	1204.21
860.35	1327.08
860.52	1230.83
860.69	1228.78
860.86	1222.64
861.03	1185.77
861.20	1257.45
861.37	1187.82
861.54	1300.46
861.71	1249.26
861.88	1175.53
862.05	1165.29
862.22	1198.06
862.39	1130.48
862.56	1159.15
862.73	1212.40
862.90	1259.50
863.07	1267.69
863.24	1196.01
863.41	1230.83
863.58	1230.83
863.75	1167.34
863.92	1175.53
864.09	1193.97
864.26	1165.29
864.43	1290.22
864.60	1204.21
864.77	1251.31
864.94	1173.49
865.11	1167.34
865.28	1204.21
865.45	1294.32
865.62	1183.73
865.79	1269.74
865.96	1200.11
866.13	1230.83
866.30	1179.63
866.47	1150.96
866.64	1247.21
866.81	1222.64
866.98	1234.93
867.15	1290.22
867.31	1290.22
867.48	1128.43
867.65	1191.92
867.82	1228.78
867.99	1204.21
868.16	1318.89
868.33	1185.77
868.50	1144.81
868.67	1179.63
868.84	1126.38
869.01	1206.25
869.18	1214.45
869.35	1284.08
869.52	1163.25
869.68	1224.69
869.85	1214.45
870.02	1249.26
870.19	1191.92
870.36	1204.21
870.53	1257.45
870.70	1222.64
870.87	1236.97
871.04	1306.60
871.21	1236.97
871.38	1148.91
871.54	1185.77
871.71	1234.93
871.88	1265.64
872.05	1200.11
872.22	1218.54
872.39	1167.34
872.56	1243.12
872.73	1253.36
872.90	1210.35
873.06	1277.93
873.23	1159.15
873.40	1275.88
873.57	1320.94
873.74	1218.54
873.91	1304.56
874.08	1277.93
874.25	1161.20
874.41	1316.84
874.58	1271.79
874.75	1101.81
874.92	1273.84
875.09	1200.11
875.26	1210.35
875.43	1171.44
875.59	1234.93
875.76	1230.83
875.93	1206.25
876.10	1286.12
876.27	1273.84
876.44	1259.50
876.61	1216.49
876.77	1228.78
876.94	1232.88
877.11	1245.16
877.28	1259.50
877.45	1241.07
877.62	1206.25
877.78	1155.05
877.95	1165.29
878.12	1212.40
878.29	1196.01
878.46	1302.51
878.62	1198.06
878.79	1275.88
878.96	1218.54
879.13	1165.29
879.30	1218.54
879.47	1214.45
879.63	1271.79
879.80	1359.85
879.97	1236.97
880.14	1228.78
880.31	1312.75
880.47	1148.91
880.64	1181.68
880.81	1230.83
880.98	1138.67
881.15	1183.73
881.31	1189.87
881.48	1243.12
881.65	1204.21
881.82	1138.67
881.99	1265.64
882.15	1218.54
882.32	1273.84
882.49	1236.97
882.66	1228.78
882.82	1204.21
882.99	1259.50
883.16	1212.40
883.33	1243.12
883.49	1097.71
883.66	1216.49
883.83	1282.03
884.00	1189.87
884.17	1204.21
884.33	1161.20
884.50	1181.68
884.67	1261.55
884.84	1224.69
885.00	1277.93
885.17	1212.40
885.34	1267.69
885.51	1212.40
885.67	1243.12
885.84	1165.29
886.01	1212.40
886.18	1216.49
886.34	1222.64
886.51	1181.68
886.68	1247.21
886.84	1202.16
887.01	1298.41
887.18	1222.64
887.35	1204.21
887.51	1214.45
887.68	1146.86
887.85	1251.31
888.02	1294.32
888.18	1163.25
888.35	1243.12
888.52	1206.25
888.68	1161.20
>>>>>End Processed Spectral Data<<<<<
