# Supplementary material for: Design of a Novel Low Cost Point of Care Tampon (POCkeT) Colposcope for Use in Resource Limited Settings
Source: PLoS One. 2015 Sep 2;10(9):e0135869. doi: 10.1371/journal.pone.0135869 (PMC4557989; doi:10.1371/journal.pone.0135869)
Supplement: S1 File — A caption document for each sub-folder and file (S1 Detailed File Key) is found within the archive. Folder (S2) contains the set of raw images from quantitative imaging characterization between systems. Folder (S3) contains the CAD files for the custom circuit boards used in our POCkeT Colposcope. Folder (S4) contains the 3D CAD files for the probe handle and bill of materials. Folder (S5) contains the complete set of n = 5 replicate spectra files captured from each digital colposcope system. (ZIP) [file pone.0135869.s001.zip › S1 Supplementary Files/S5/S5 Spectra PC-FIVE-G-A.txt]

SpectraSuite Data File
++++++++++++++++++++++++++++++++++++
Date: Wed May 28 13:57:46 EDT 2014
User: CTL11
Dark Spectrum Present: No
Reference Spectrum Present: No
Number of Sampled Component Spectra: 1
Spectrometers: USB4E01788
Integration Time (usec): 100000 (USB4E01788)
Spectra Averaged: 1 (USB4E01788)
Boxcar Smoothing: 0 (USB4E01788)
Correct for Electrical Dark: No (USB4E01788)
Strobe/Lamp Enabled: No (USB4E01788)
Correct for Detector Non-linearity: No (USB4E01788)
Correct for Stray Light: No (USB4E01788)
Number of Pixels in Processed Spectrum: 3648
>>>>>Begin Processed Spectral Data<<<<<
178.07	989.17
178.29	989.17
178.50	989.17
178.72	983.02
178.94	929.78
179.15	1118.19
179.37	1171.44
179.59	1165.29
179.81	1114.10
180.02	1124.33
180.24	1040.37
180.46	1142.77
180.67	1071.09
180.89	1216.49
181.11	1046.51
181.32	1153.01
181.54	1091.57
181.76	1093.62
181.97	1040.37
182.19	1124.33
182.41	1179.63
182.62	1157.10
182.84	1126.38
183.06	1091.57
183.27	1167.34
183.49	1066.99
183.71	1097.71
183.92	1093.62
184.14	1105.90
184.35	1265.64
184.57	1136.62
184.79	1097.71
185.00	1193.97
185.22	1046.51
185.44	1163.25
185.65	1204.21
185.87	1089.52
186.09	1183.73
186.30	1155.05
186.52	1169.39
186.74	1169.39
186.95	1157.10
187.17	1169.39
187.39	1142.77
187.60	1206.25
187.82	1142.77
188.03	1157.10
188.25	1095.66
188.47	1165.29
188.68	1220.59
188.90	1189.87
189.12	1132.53
189.33	1124.33
189.55	1277.93
189.77	1146.86
189.98	1236.97
190.20	1163.25
190.41	1214.45
190.63	1177.58
190.85	1171.44
191.06	1169.39
191.28	1181.68
191.50	1165.29
191.71	1161.20
191.93	1241.07
192.14	1050.61
192.36	1189.87
192.58	1288.17
192.79	1120.24
193.01	1198.06
193.23	1181.68
193.44	1214.45
193.66	1110.00
193.87	1132.53
194.09	1165.29
194.31	1183.73
194.52	1157.10
194.74	1132.53
194.96	1220.59
195.17	1171.44
195.39	1105.90
195.60	1269.74
195.82	1144.81
196.04	1155.05
196.25	1222.64
196.47	1198.06
196.68	1146.86
196.90	1130.48
197.12	1226.73
197.33	1107.95
197.55	1187.82
197.76	1132.53
197.98	1167.34
198.20	1161.20
198.41	1171.44
198.63	1083.38
198.84	1097.71
199.06	1169.39
199.28	1173.49
199.49	1183.73
199.71	1136.62
199.92	1196.01
200.14	1251.31
200.36	1116.14
200.57	1183.73
200.79	1118.19
201.00	1128.43
201.22	1148.91
201.43	1163.25
201.65	1081.33
201.87	1153.01
202.08	1187.82
202.30	1159.15
202.51	1181.68
202.73	1105.90
202.95	1183.73
203.16	1079.28
203.38	1153.01
203.59	1130.48
203.81	1114.10
204.02	1210.35
204.24	1095.66
204.46	1169.39
204.67	1107.95
204.89	1206.25
205.10	1212.40
205.32	1228.78
205.53	1136.62
205.75	1126.38
205.96	1257.45
206.18	1187.82
206.40	1144.81
206.61	1136.62
206.83	1044.46
207.04	1200.11
207.26	1103.86
207.47	1130.48
207.69	1161.20
207.91	1044.46
208.12	1060.85
208.34	1132.53
208.55	1179.63
208.77	1183.73
208.98	1101.81
209.20	1073.14
209.41	1093.62
209.63	1122.29
209.85	1179.63
210.06	1214.45
210.28	1214.45
210.49	1138.67
210.71	1157.10
210.92	1146.86
211.14	1155.05
211.35	1173.49
211.57	1144.81
211.78	1155.05
212.00	1150.96
212.21	1185.77
212.43	1159.15
212.65	1173.49
212.86	1181.68
213.08	1134.57
213.29	1191.92
213.51	1142.77
213.72	1099.76
213.94	1181.68
214.15	1155.05
214.37	1220.59
214.58	1146.86
214.80	1101.81
215.01	1107.95
215.23	1177.58
215.44	1126.38
215.66	1136.62
215.87	1146.86
216.09	1208.30
216.31	1155.05
216.52	1155.05
216.74	1148.91
216.95	1062.90
217.17	1210.35
217.38	1155.05
217.60	1171.44
217.81	1093.62
218.03	1122.29
218.24	1087.47
218.46	1191.92
218.67	1193.97
218.89	1214.45
219.10	1189.87
219.32	1241.07
219.53	1132.53
219.75	1136.62
219.96	1214.45
220.18	1179.63
220.39	1103.86
220.61	1185.77
220.82	1198.06
221.04	1136.62
221.25	1202.16
221.47	1161.20
221.68	1132.53
221.90	1177.58
222.11	1140.72
222.33	1251.31
222.54	1097.71
222.76	1040.37
222.97	1247.21
223.19	1134.57
223.40	1091.57
223.62	1214.45
223.83	1148.91
224.05	1071.09
224.26	1087.47
224.48	1179.63
224.69	1150.96
224.91	1130.48
225.12	1198.06
225.34	1308.65
225.55	1259.50
225.77	1138.67
225.98	1144.81
226.19	1181.68
226.41	1124.33
226.62	1130.48
226.84	1196.01
227.05	1144.81
227.27	1230.83
227.48	1169.39
227.70	1140.72
227.91	1206.25
228.13	1089.52
228.34	1155.05
228.56	1146.86
228.77	1107.95
228.99	1163.25
229.20	1118.19
229.42	1224.69
229.63	1249.26
229.84	1157.10
230.06	1214.45
230.27	1198.06
230.49	1148.91
230.70	1146.86
230.92	1126.38
231.13	1091.57
231.35	1138.67
231.56	1130.48
231.78	1159.15
231.99	1155.05
232.20	1179.63
232.42	1196.01
232.63	1214.45
232.85	1079.28
233.06	1120.24
233.28	1146.86
233.49	1087.47
233.71	1159.15
233.92	1191.92
234.13	1214.45
234.35	1148.91
234.56	1241.07
234.78	1128.43
234.99	1206.25
235.21	1073.14
235.42	1146.86
235.64	1183.73
235.85	1118.19
236.06	1155.05
236.28	1251.31
236.49	1196.01
236.71	1048.56
236.92	1062.90
237.14	1181.68
237.35	1226.73
237.56	1169.39
237.78	1230.83
237.99	1148.91
238.21	1114.10
238.42	1173.49
238.64	1107.95
238.85	1142.77
239.06	1069.04
239.28	1193.97
239.49	1167.34
239.71	1222.64
239.92	1110.00
240.13	1052.66
240.35	1052.66
240.56	1126.38
240.78	1171.44
240.99	1169.39
241.21	1144.81
241.42	1224.69
241.63	1214.45
241.85	1230.83
242.06	1177.58
242.28	1198.06
242.49	1214.45
242.70	1095.66
242.92	1173.49
243.13	1169.39
243.35	1126.38
243.56	1107.95
243.77	1208.30
243.99	1130.48
244.20	1142.77
244.42	1214.45
244.63	1136.62
244.84	1083.38
245.06	1191.92
245.27	1142.77
245.49	1214.45
245.70	1206.25
245.91	1110.00
246.13	1200.11
246.34	1175.53
246.55	1161.20
246.77	1179.63
246.98	1087.47
247.20	1239.02
247.41	1196.01
247.62	1064.94
247.84	1189.87
248.05	1138.67
248.27	1210.35
248.48	1179.63
248.69	1249.26
248.91	1097.71
249.12	1134.57
249.33	1126.38
249.55	1171.44
249.76	1202.16
249.98	1171.44
250.19	1167.34
250.40	1234.93
250.62	1153.01
250.83	1165.29
251.04	1105.90
251.26	1234.93
251.47	1263.60
251.68	1120.24
251.90	1169.39
252.11	1069.04
252.33	1179.63
252.54	1157.10
252.75	1140.72
252.97	1089.52
253.18	1126.38
253.39	1165.29
253.61	1142.77
253.82	1181.68
254.03	1171.44
254.25	1210.35
254.46	1222.64
254.67	1126.38
254.89	1122.29
255.10	1134.57
255.31	1222.64
255.53	1124.33
255.74	1134.57
255.96	1148.91
256.17	1224.69
256.38	1206.25
256.60	1187.82
256.81	1177.58
257.02	1189.87
257.24	1181.68
257.45	1122.29
257.66	1187.82
257.88	1175.53
258.09	1163.25
258.30	1138.67
258.52	1179.63
258.73	1198.06
258.94	1159.15
259.16	1114.10
259.37	1165.29
259.58	1169.39
259.80	1153.01
260.01	1116.14
260.22	1087.47
260.43	1171.44
260.65	1114.10
260.86	1091.57
261.07	1179.63
261.29	1064.94
261.50	1159.15
261.71	1095.66
261.93	1046.51
262.14	1144.81
262.35	1157.10
262.57	1173.49
262.78	1175.53
262.99	1177.58
263.21	1099.76
263.42	1206.25
263.63	1138.67
263.85	1249.26
264.06	1181.68
264.27	1136.62
264.48	1107.95
264.70	1142.77
264.91	1142.77
265.12	1179.63
265.34	1189.87
265.55	1165.29
265.76	1171.44
265.98	1196.01
266.19	1214.45
266.40	1214.45
266.61	1165.29
266.83	1204.21
267.04	1167.34
267.25	1165.29
267.47	1189.87
267.68	1138.67
267.89	1214.45
268.10	1171.44
268.32	1112.05
268.53	1101.81
268.74	1130.48
268.96	1173.49
269.17	1196.01
269.38	1073.14
269.59	1228.78
269.81	1116.14
270.02	1228.78
270.23	1159.15
270.45	1140.72
270.66	1159.15
270.87	1114.10
271.08	1208.30
271.30	1171.44
271.51	1130.48
271.72	1175.53
271.93	1116.14
272.15	1081.33
272.36	1220.59
272.57	1124.33
272.79	1134.57
273.00	1120.24
273.21	1116.14
273.42	1087.47
273.64	1136.62
273.85	1058.80
274.06	1066.99
274.27	1198.06
274.49	1146.86
274.70	1116.14
274.91	1206.25
275.12	1177.58
275.34	1259.50
275.55	1136.62
275.76	1202.16
275.97	1136.62
276.19	1081.33
276.40	1110.00
276.61	1097.71
276.82	1196.01
277.04	1081.33
277.25	1128.43
277.46	1171.44
277.67	1153.01
277.89	1128.43
278.10	1175.53
278.31	1136.62
278.52	1122.29
278.74	1066.99
278.95	1146.86
279.16	1124.33
279.37	1097.71
279.58	1216.49
279.80	1118.19
280.01	1228.78
280.22	1112.05
280.43	1138.67
280.65	1105.90
280.86	1159.15
281.07	1234.93
281.28	1198.06
281.50	1118.19
281.71	1179.63
281.92	1165.29
282.13	1187.82
282.34	1126.38
282.56	1161.20
282.77	1087.47
282.98	1167.34
283.19	1198.06
283.40	1136.62
283.62	1230.83
283.83	1126.38
284.04	1126.38
284.25	1161.20
284.47	1114.10
284.68	1167.34
284.89	1165.29
285.10	1236.97
285.31	1198.06
285.53	1122.29
285.74	1116.14
285.95	1099.76
286.16	1163.25
286.37	1095.66
286.59	1144.81
286.80	1134.57
287.01	1095.66
287.22	1204.21
287.43	1132.53
287.65	1175.53
287.86	1175.53
288.07	1189.87
288.28	1142.77
288.49	1095.66
288.71	1107.95
288.92	1228.78
289.13	1198.06
289.34	1062.90
289.55	1204.21
289.76	1112.05
289.98	1130.48
290.19	1232.88
290.40	1122.29
290.61	1148.91
290.82	1222.64
291.04	1167.34
291.25	1171.44
291.46	1181.68
291.67	1169.39
291.88	1130.48
292.09	1134.57
292.31	1142.77
292.52	1204.21
292.73	1169.39
292.94	1146.86
293.15	1144.81
293.36	1054.70
293.58	1105.90
293.79	1148.91
294.00	1216.49
294.21	1124.33
294.42	1118.19
294.63	1163.25
294.85	1073.14
295.06	1157.10
295.27	1165.29
295.48	1146.86
295.69	1187.82
295.90	1220.59
296.12	1181.68
296.33	1138.67
296.54	1150.96
296.75	1122.29
296.96	1212.40
297.17	1163.25
297.38	1079.28
297.60	1079.28
297.81	1157.10
298.02	1144.81
298.23	1110.00
298.44	1144.81
298.65	1267.69
298.86	1069.04
299.08	1173.49
299.29	1175.53
299.50	1159.15
299.71	1103.86
299.92	1171.44
300.13	1097.71
300.34	1122.29
300.55	1169.39
300.77	1105.90
300.98	1157.10
301.19	1048.56
301.40	1189.87
301.61	1212.40
301.82	1122.29
302.03	1101.81
302.25	1212.40
302.46	1089.52
302.67	1103.86
302.88	1177.58
303.09	1196.01
303.30	1146.86
303.51	1136.62
303.72	1253.36
303.93	1200.11
304.15	1134.57
304.36	1130.48
304.57	1157.10
304.78	1163.25
304.99	1132.53
305.20	1187.82
305.41	1142.77
305.62	1185.77
305.83	1116.14
306.05	1048.56
306.26	1146.86
306.47	1159.15
306.68	1202.16
306.89	1181.68
307.10	1210.35
307.31	1132.53
307.52	1159.15
307.73	1138.67
307.94	1269.74
308.16	1138.67
308.37	1191.92
308.58	1146.86
308.79	1208.30
309.00	1075.18
309.21	1105.90
309.42	1189.87
309.63	1132.53
309.84	1116.14
310.05	1183.73
310.26	1183.73
310.48	1081.33
310.69	1136.62
310.90	1103.86
311.11	1175.53
311.32	1179.63
311.53	1183.73
311.74	1077.23
311.95	1142.77
312.16	1083.38
312.37	1157.10
312.58	1128.43
312.79	1138.67
313.00	1130.48
313.21	1128.43
313.43	1103.86
313.64	1056.75
313.85	1175.53
314.06	1124.33
314.27	1241.07
314.48	1189.87
314.69	1167.34
314.90	1191.92
315.11	1204.21
315.32	1179.63
315.53	1128.43
315.74	1259.50
315.95	1204.21
316.16	1103.86
316.37	1077.23
316.58	1112.05
316.79	1083.38
317.01	1200.11
317.22	1124.33
317.43	1261.55
317.64	1155.05
317.85	1269.74
318.06	1177.58
318.27	1095.66
318.48	1179.63
318.69	1093.62
318.90	1148.91
319.11	1114.10
319.32	1212.40
319.53	1175.53
319.74	1126.38
319.95	1161.20
320.16	1144.81
320.37	1220.59
320.58	1179.63
320.79	1224.69
321.00	1093.62
321.21	1171.44
321.42	1126.38
321.63	1163.25
321.84	1134.57
322.05	1124.33
322.26	1220.59
322.47	1138.67
322.68	1163.25
322.90	1165.29
323.11	1241.07
323.32	1128.43
323.53	1153.01
323.74	1155.05
323.95	1089.52
324.16	1105.90
324.37	1124.33
324.58	1134.57
324.79	1189.87
325.00	1142.77
325.21	1165.29
325.42	1114.10
325.63	1187.82
325.84	1196.01
326.05	1153.01
326.26	1206.25
326.47	1136.62
326.68	1107.95
326.89	1099.76
327.10	1202.16
327.31	1148.91
327.52	1083.38
327.73	1251.31
327.94	1198.06
328.15	1079.28
328.36	1140.72
328.57	1136.62
328.78	1157.10
328.99	1234.93
329.20	1142.77
329.41	1189.87
329.62	1099.76
329.83	1214.45
330.04	1181.68
330.25	1212.40
330.46	1161.20
330.67	1187.82
330.87	1095.66
331.08	1107.95
331.29	1243.12
331.50	1187.82
331.71	1136.62
331.92	1128.43
332.13	1062.90
332.34	1122.29
332.55	1153.01
332.76	1136.62
332.97	1173.49
333.18	1179.63
333.39	1183.73
333.60	1073.14
333.81	1196.01
334.02	1079.28
334.23	1226.73
334.44	1163.25
334.65	1140.72
334.86	1165.29
335.07	1198.06
335.28	1099.76
335.49	1138.67
335.70	1181.68
335.91	1206.25
336.12	1165.29
336.33	1138.67
336.54	1150.96
336.74	1095.66
336.95	1157.10
337.16	1007.60
337.37	1167.34
337.58	1153.01
337.79	1144.81
338.00	1124.33
338.21	1134.57
338.42	1142.77
338.63	1224.69
338.84	1071.09
339.05	1066.99
339.26	1175.53
339.47	1138.67
339.68	1124.33
339.89	1179.63
340.10	1189.87
340.30	1132.53
340.51	1116.14
340.72	1165.29
340.93	1310.70
341.14	1214.45
341.35	1189.87
341.56	1126.38
341.77	1093.62
341.98	1185.77
342.19	1183.73
342.40	1146.86
342.61	1167.34
342.82	1132.53
343.02	1200.11
343.23	1148.91
343.44	1157.10
343.65	1107.95
343.86	1179.63
344.07	1124.33
344.28	1216.49
344.49	1177.58
344.70	1116.14
344.91	1189.87
345.12	1124.33
345.32	1185.77
345.53	1181.68
345.74	1232.88
345.95	1165.29
346.16	1169.39
346.37	1232.88
346.58	1179.63
346.79	1247.21
347.00	1103.86
347.21	1243.12
347.41	1198.06
347.62	1165.29
347.83	1118.19
348.04	1101.81
348.25	1169.39
348.46	1138.67
348.67	1095.66
348.88	1148.91
349.09	1114.10
349.29	1279.98
349.50	1148.91
349.71	1099.76
349.92	1189.87
350.13	1161.20
350.34	1146.86
350.55	1193.97
350.76	1126.38
350.97	1153.01
351.17	1089.52
351.38	1128.43
351.59	1136.62
351.80	1118.19
352.01	1187.82
352.22	1177.58
352.43	1165.29
352.63	1118.19
352.84	1040.37
353.05	1212.40
353.26	1132.53
353.47	1171.44
353.68	1200.11
353.89	1142.77
354.10	1126.38
354.30	1167.34
354.51	1185.77
354.72	1153.01
354.93	1228.78
355.14	1208.30
355.35	1060.85
355.55	1175.53
355.76	1142.77
355.97	1122.29
356.18	1075.18
356.39	1155.05
356.60	1083.38
356.81	1112.05
357.01	1159.15
357.22	1126.38
357.43	1144.81
357.64	1196.01
357.85	1224.69
358.06	1206.25
358.26	1148.91
358.47	1216.49
358.68	1167.34
358.89	1261.55
359.10	1105.90
359.31	1255.40
359.51	1161.20
359.72	1148.91
359.93	1210.35
360.14	1204.21
360.35	1085.42
360.56	1157.10
360.76	1155.05
360.97	1112.05
361.18	1183.73
361.39	1097.71
361.60	1171.44
361.81	1157.10
362.01	1189.87
362.22	1161.20
362.43	1196.01
362.64	1191.92
362.85	1185.77
363.05	1173.49
363.26	1234.93
363.47	1155.05
363.68	1130.48
363.89	1157.10
364.09	1187.82
364.30	1191.92
364.51	1208.30
364.72	1130.48
364.93	1148.91
365.13	1173.49
365.34	1130.48
365.55	1216.49
365.76	1112.05
365.97	1034.22
366.17	1265.64
366.38	1175.53
366.59	1191.92
366.80	1208.30
367.01	1247.21
367.21	1228.78
367.42	1138.67
367.63	1179.63
367.84	1118.19
368.05	1155.05
368.25	1159.15
368.46	1302.51
368.67	1140.72
368.88	1224.69
369.08	1228.78
369.29	1179.63
369.50	1155.05
369.71	1177.58
369.92	1122.29
370.12	1253.36
370.33	1220.59
370.54	1150.96
370.75	1230.83
370.95	1191.92
371.16	1167.34
371.37	1159.15
371.58	1142.77
371.78	1202.16
371.99	1159.15
372.20	1196.01
372.41	1165.29
372.61	1175.53
372.82	1132.53
373.03	1120.24
373.24	1247.21
373.45	1114.10
373.65	1122.29
373.86	1069.04
374.07	1175.53
374.28	1089.52
374.48	1214.45
374.69	1290.22
374.90	1132.53
375.11	1241.07
375.31	1226.73
375.52	1204.21
375.73	1210.35
375.93	1163.25
376.14	1222.64
376.35	1236.97
376.56	1177.58
376.76	1101.81
376.97	1126.38
377.18	1198.06
377.39	1105.90
377.59	1224.69
377.80	1198.06
378.01	1095.66
378.22	1171.44
378.42	1183.73
378.63	1187.82
378.84	1116.14
379.04	1292.27
379.25	1236.97
379.46	1097.71
379.67	1177.58
379.87	1183.73
380.08	1124.33
380.29	1175.53
380.50	1130.48
380.70	1144.81
380.91	1200.11
381.12	1165.29
381.32	1153.01
381.53	1126.38
381.74	1208.30
381.95	1171.44
382.15	1062.90
382.36	1155.05
382.57	1210.35
382.77	1292.27
382.98	1222.64
383.19	1103.86
383.39	1116.14
383.60	1146.86
383.81	1196.01
384.02	1159.15
384.22	1175.53
384.43	1144.81
384.64	1107.95
384.84	1230.83
385.05	1126.38
385.26	1234.93
385.46	1187.82
385.67	1191.92
385.88	1171.44
386.08	1140.72
386.29	1241.07
386.50	1169.39
386.70	1198.06
386.91	1155.05
387.12	1212.40
387.33	1198.06
387.53	1163.25
387.74	1193.97
387.95	1165.29
388.15	1187.82
388.36	1247.21
388.57	1175.53
388.77	1150.96
388.98	1148.91
389.19	1196.01
389.39	1196.01
389.60	1140.72
389.81	1191.92
390.01	1112.05
390.22	1247.21
390.43	1140.72
390.63	1216.49
390.84	1261.55
391.05	1171.44
391.25	1204.21
391.46	1146.86
391.67	1130.48
391.87	1200.11
392.08	1189.87
392.28	1198.06
392.49	1165.29
392.70	1210.35
392.90	1200.11
393.11	1312.75
393.32	1247.21
393.52	1155.05
393.73	1269.74
393.94	1071.09
394.14	1175.53
394.35	1165.29
394.56	1142.77
394.76	1218.54
394.97	1185.77
395.17	1140.72
395.38	1198.06
395.59	1196.01
395.79	1148.91
396.00	1134.57
396.21	1161.20
396.41	1191.92
396.62	1179.63
396.83	1161.20
397.03	1095.66
397.24	1171.44
397.44	1150.96
397.65	1161.20
397.86	1138.67
398.06	1191.92
398.27	1124.33
398.47	1208.30
398.68	1185.77
398.89	1132.53
399.09	1179.63
399.30	1226.73
399.51	1161.20
399.71	1218.54
399.92	1185.77
400.12	1175.53
400.33	1226.73
400.54	1208.30
400.74	1212.40
400.95	1161.20
401.15	1208.30
401.36	1204.21
401.57	1202.16
401.77	1189.87
401.98	1173.49
402.18	1220.59
402.39	1202.16
402.60	1294.32
402.80	1183.73
403.01	1142.77
403.21	1228.78
403.42	1138.67
403.63	1198.06
403.83	1167.34
404.04	1259.50
404.24	1239.02
404.45	1202.16
404.65	1171.44
404.86	1130.48
405.07	1130.48
405.27	1236.97
405.48	1185.77
405.68	1273.84
405.89	1191.92
406.10	1204.21
406.30	1202.16
406.51	1163.25
406.71	1196.01
406.92	1187.82
407.12	1150.96
407.33	1196.01
407.53	1228.78
407.74	1202.16
407.95	1306.60
408.15	1210.35
408.36	1198.06
408.56	1269.74
408.77	1181.68
408.97	1204.21
409.18	1214.45
409.39	1181.68
409.59	1253.36
409.80	1179.63
410.00	1193.97
410.21	1159.15
410.41	1208.30
410.62	1198.06
410.82	1257.45
411.03	1226.73
411.23	1255.40
411.44	1187.82
411.65	1132.53
411.85	1175.53
412.06	1220.59
412.26	1232.88
412.47	1171.44
412.67	1114.10
412.88	1198.06
413.08	1183.73
413.29	1234.93
413.49	1208.30
413.70	1226.73
413.90	1173.49
414.11	1228.78
414.31	1193.97
414.52	1153.01
414.73	1177.58
414.93	1212.40
415.14	1255.40
415.34	1138.67
415.55	1232.88
415.75	1179.63
415.96	1218.54
416.16	1189.87
416.37	1249.26
416.57	1226.73
416.78	1187.82
416.98	1130.48
417.19	1210.35
417.39	1210.35
417.60	1171.44
417.80	1222.64
418.01	1132.53
418.21	1241.07
418.42	1220.59
418.62	1245.16
418.83	1146.86
419.03	1228.78
419.24	1222.64
419.44	1259.50
419.65	1146.86
419.85	1112.05
420.06	1282.03
420.26	1193.97
420.47	1255.40
420.67	1206.25
420.88	1185.77
421.08	1253.36
421.29	1261.55
421.49	1120.24
421.70	1261.55
421.90	1294.32
422.11	1183.73
422.31	1159.15
422.52	1189.87
422.72	1181.68
422.93	1202.16
423.13	1144.81
423.34	1183.73
423.54	1206.25
423.74	1204.21
423.95	1185.77
424.15	1146.86
424.36	1079.28
424.56	1234.93
424.77	1148.91
424.97	1187.82
425.18	1232.88
425.38	1163.25
425.59	1312.75
425.79	1171.44
426.00	1247.21
426.20	1206.25
426.40	1185.77
426.61	1175.53
426.81	1161.20
427.02	1214.45
427.22	1155.05
427.43	1181.68
427.63	1200.11
427.84	1163.25
428.04	1173.49
428.25	1310.70
428.45	1198.06
428.65	1210.35
428.86	1224.69
429.06	1210.35
429.27	1279.98
429.47	1212.40
429.68	1257.45
429.88	1247.21
430.09	1148.91
430.29	1198.06
430.49	1185.77
430.70	1204.21
430.90	1234.93
431.11	1204.21
431.31	1159.15
431.52	1187.82
431.72	1232.88
431.92	1202.16
432.13	1232.88
432.33	1142.77
432.54	1157.10
432.74	1202.16
432.94	1239.02
433.15	1196.01
433.35	1116.14
433.56	1150.96
433.76	1261.55
433.97	1267.69
434.17	1224.69
434.37	1245.16
434.58	1239.02
434.78	1241.07
434.99	1245.16
435.19	1228.78
435.39	1239.02
435.60	1269.74
435.80	1239.02
436.01	1193.97
436.21	1243.12
436.41	1116.14
436.62	1232.88
436.82	1249.26
437.03	1200.11
437.23	1173.49
437.43	1183.73
437.64	1253.36
437.84	1210.35
438.05	1175.53
438.25	1232.88
438.45	1247.21
438.66	1271.79
438.86	1204.21
439.06	1288.17
439.27	1212.40
439.47	1173.49
439.68	1288.17
439.88	1210.35
440.08	1169.39
440.29	1226.73
440.49	1269.74
440.69	1230.83
440.90	1198.06
441.10	1206.25
441.31	1226.73
441.51	1177.58
441.71	1263.60
441.92	1165.29
442.12	1308.65
442.32	1220.59
442.53	1234.93
442.73	1210.35
442.94	1261.55
443.14	1220.59
443.34	1212.40
443.55	1187.82
443.75	1273.84
443.95	1216.49
444.16	1304.56
444.36	1314.80
444.56	1245.16
444.77	1349.61
444.97	1277.93
445.17	1261.55
445.38	1249.26
445.58	1271.79
445.78	1232.88
445.99	1150.96
446.19	1265.64
446.39	1245.16
446.60	1208.30
446.80	1269.74
447.00	1333.23
447.21	1245.16
447.41	1310.70
447.61	1277.93
447.82	1224.69
448.02	1325.04
448.22	1284.08
448.43	1279.98
448.63	1261.55
448.83	1216.49
449.04	1236.97
449.24	1239.02
449.44	1370.09
449.65	1316.84
449.85	1277.93
450.05	1230.83
450.26	1400.81
450.46	1318.89
450.66	1249.26
450.87	1245.16
451.07	1349.61
451.27	1183.73
451.47	1206.25
451.68	1284.08
451.88	1312.75
452.08	1282.03
452.29	1384.43
452.49	1404.91
452.69	1261.55
452.90	1216.49
453.10	1290.22
453.30	1341.42
453.51	1318.89
453.71	1214.45
453.91	1298.41
454.11	1284.08
454.32	1353.71
454.52	1241.07
454.72	1329.13
454.93	1327.08
455.13	1357.80
455.33	1378.28
455.53	1300.46
455.74	1351.66
455.94	1325.04
456.14	1300.46
456.35	1300.46
456.55	1300.46
456.75	1288.17
456.95	1296.36
457.16	1339.37
457.36	1351.66
457.56	1318.89
457.76	1357.80
457.97	1294.32
458.17	1310.70
458.37	1329.13
458.57	1271.79
458.78	1370.09
458.98	1333.23
459.18	1384.43
459.39	1406.95
459.59	1282.03
459.79	1286.12
459.99	1370.09
460.20	1314.80
460.40	1435.63
460.60	1327.08
460.80	1392.62
461.01	1433.58
461.21	1306.60
461.41	1290.22
461.61	1294.32
461.82	1402.86
462.02	1443.82
462.22	1394.67
462.42	1384.43
462.63	1456.11
462.83	1392.62
463.03	1396.71
463.23	1433.58
463.43	1431.53
463.64	1337.32
463.84	1357.80
464.04	1366.00
464.24	1355.76
464.45	1363.95
464.65	1386.47
464.85	1445.87
465.05	1392.62
465.26	1429.48
465.46	1517.54
465.66	1591.27
465.86	1466.35
466.06	1445.87
466.27	1429.48
466.47	1460.20
466.67	1433.58
466.87	1476.59
467.08	1394.67
467.28	1431.53
467.48	1550.31
467.68	1468.39
467.88	1533.93
468.09	1521.64
468.29	1527.78
468.49	1497.07
468.69	1552.36
468.89	1599.46
469.10	1558.50
469.30	1548.26
469.50	1585.13
469.70	1589.22
469.90	1626.09
470.11	1589.22
470.31	1517.54
470.51	1578.98
470.71	1517.54
470.91	1562.60
471.11	1593.32
471.32	1607.66
471.52	1720.29
471.72	1738.73
471.92	1755.11
472.12	1701.86
472.33	1720.29
472.53	1615.85
472.73	1708.01
472.93	1714.15
473.13	1677.29
473.33	1751.01
473.54	1642.47
473.74	1769.44
473.94	1789.92
474.14	1834.98
474.34	1857.51
474.55	1855.46
474.75	1890.28
474.95	1916.90
475.15	1974.24
475.35	1882.08
475.55	1912.80
475.75	1941.47
475.96	2076.64
476.16	1996.77
476.36	1972.19
476.56	2015.20
476.76	2095.07
476.96	1984.48
477.17	2072.54
477.37	2162.66
477.57	2097.12
477.77	2099.17
477.97	2250.72
478.17	2224.09
478.37	2197.47
478.58	2127.84
478.78	2236.38
478.98	2328.54
479.18	2273.25
479.38	2269.15
479.58	2424.80
479.78	2412.51
479.99	2355.16
480.19	2416.60
480.39	2381.79
480.59	2650.07
480.79	2607.06
480.99	2656.22
481.19	2633.69
481.39	2684.89
481.60	2707.41
481.80	2756.57
482.00	2869.20
482.20	2844.63
482.40	2854.87
482.60	2936.79
482.80	2979.79
483.00	2846.68
483.20	3016.66
483.41	3039.19
483.61	3119.06
483.81	3100.62
484.01	3205.07
484.21	3250.13
484.41	3286.99
484.61	3424.20
484.81	3422.16
485.01	3504.07
485.22	3477.45
485.42	3684.30
485.62	3710.92
485.82	3702.73
486.02	3925.96
486.22	3745.73
486.42	3866.56
486.62	4005.83
486.82	3979.20
487.02	4102.08
487.22	4243.39
487.43	4388.80
487.63	4417.47
487.83	4323.26
488.03	4370.37
488.23	4534.20
488.43	4786.10
488.63	4763.58
488.83	4906.93
489.03	4915.12
489.23	4878.26
489.43	5175.22
489.63	5128.11
489.83	5308.34
490.04	5435.31
490.24	5488.56
490.44	5523.37
490.64	5697.45
490.84	5734.31
491.04	5932.97
491.24	6025.12
491.44	6168.48
491.64	6213.54
491.84	6598.56
492.04	6506.40
492.24	6524.83
492.44	6778.78
492.64	6942.61
492.84	7053.20
493.04	7212.95
493.24	7161.75
493.45	7399.31
493.65	7575.44
493.85	7692.17
494.05	8021.89
494.25	7935.88
494.45	8052.61
494.65	8306.56
494.85	8609.66
495.05	8640.38
495.25	8671.10
495.45	9027.45
495.65	9289.59
495.85	9260.91
496.05	9529.20
496.25	9647.98
496.45	9897.83
496.65	10055.53
496.85	10026.86
497.05	10618.72
497.25	10737.50
497.45	11020.12
497.65	11104.09
497.85	11263.83
498.05	11593.55
498.25	11605.84
498.45	11939.66
498.65	12232.52
498.85	12519.23
499.05	12797.76
499.25	13274.93
499.45	13416.24
499.65	13377.33
499.85	13643.57
500.05	14038.83
500.25	14339.88
500.45	14608.16
500.65	14765.85
500.85	15386.39
501.05	15415.06
501.25	15902.48
501.45	16086.79
501.65	16283.40
501.85	16471.81
502.05	17368.82
502.25	17678.07
502.45	17723.12
502.65	18063.08
502.85	18587.36
503.05	18755.30
503.25	19338.97
503.45	19678.93
503.65	19863.25
503.85	20659.91
504.05	20604.61
504.25	21053.12
504.45	21698.23
504.65	21937.84
504.85	22193.84
505.05	22722.21
505.25	23414.43
505.45	23649.94
505.65	24491.66
505.85	24753.80
506.05	25042.56
506.25	25364.09
506.45	25925.24
506.65	26560.11
506.85	26998.37
507.05	27580.00
507.25	27995.73
507.45	28003.92
507.65	28798.54
507.85	29642.30
508.04	29650.49
508.24	30010.93
508.44	30936.62
508.64	31235.62
508.84	31919.64
509.04	32935.43
509.24	32941.58
509.44	33646.08
509.64	34745.84
509.84	35266.02
510.04	35692.00
510.24	36214.23
510.44	36967.88
510.64	36738.51
510.84	37748.16
511.04	38163.90
511.24	39476.65
511.43	39282.09
511.63	40052.12
511.83	40758.67
512.03	41371.02
512.23	41207.18
512.43	41860.48
512.63	42628.47
512.83	43519.34
513.03	43863.39
513.23	45118.80
513.43	45473.10
513.63	45782.34
513.83	45854.02
514.02	45935.94
514.22	47539.50
514.42	47342.89
514.62	48184.61
514.82	48012.58
515.02	49243.41
515.22	49593.61
515.42	50171.14
515.62	51004.66
515.82	51279.09
516.02	51291.38
516.21	51635.44
516.41	52444.38
516.61	52274.40
516.81	52792.54
517.01	53040.34
517.21	53277.91
517.41	53949.64
517.61	54217.92
517.81	54791.36
518.00	55141.56
518.20	55393.46
518.40	56196.26
518.60	56183.97
518.80	56136.87
519.00	57195.67
519.20	57463.96
519.40	57312.41
519.60	57969.80
519.79	57281.69
519.99	57269.40
520.19	57941.13
520.39	57920.65
520.59	58680.45
520.79	58696.83
520.99	58344.58
521.18	58619.01
521.38	58053.77
521.58	58004.62
521.78	58401.92
521.98	58766.46
522.18	59847.79
522.38	60114.03
522.58	59759.73
522.77	59401.33
522.97	60558.44
523.17	59968.62
523.37	59743.34
523.57	60103.79
523.77	60320.87
523.96	59663.47
524.16	59710.58
524.36	59456.63
524.56	60427.37
524.76	59673.71
524.96	60128.36
525.16	60331.11
525.35	60281.96
525.55	60177.51
525.75	60093.55
525.95	59454.58
526.15	59982.96
526.35	60073.07
526.54	59901.04
526.74	59343.99
526.94	59544.69
527.14	59774.06
527.34	59288.70
527.54	59614.32
527.73	59018.36
527.93	58739.84
528.13	58856.57
528.33	58690.69
528.53	58270.85
528.72	58281.09
528.92	58485.89
529.12	57904.27
529.32	58064.01
529.52	57400.47
529.72	56650.91
529.91	55882.92
530.11	56349.86
530.31	56249.51
530.51	56462.50
530.71	56231.08
530.90	57029.79
531.10	56079.53
531.30	56112.30
531.50	55913.64
531.70	55698.61
531.89	55581.87
532.09	55405.75
532.29	55555.25
532.49	54942.91
532.69	53841.10
532.88	53630.16
533.08	53724.36
533.28	53247.19
533.48	53513.42
533.67	53083.35
533.87	52434.14
534.07	52061.41
534.27	51408.11
534.47	50789.62
534.66	50836.73
534.86	51330.29
535.06	50689.27
535.26	50251.01
535.45	49644.81
535.65	49358.09
535.85	48663.83
536.05	49229.07
536.24	48686.36
536.44	47469.87
536.64	47424.81
536.84	46816.57
537.04	46929.20
537.23	46460.22
537.43	45837.64
537.63	45577.54
537.83	45544.78
538.02	45239.63
538.22	44832.08
538.42	43838.82
538.62	43912.55
538.81	43144.56
539.01	42614.13
539.21	42128.77
539.41	42177.92
539.60	41784.71
539.80	41231.75
540.00	40580.50
540.20	39998.88
540.39	40226.20
540.59	39538.08
540.79	39173.55
540.98	38897.07
541.18	38505.91
541.38	38403.51
541.58	37275.08
541.77	36988.36
541.97	36752.85
542.17	36353.49
542.37	36210.14
542.56	35831.26
542.76	35669.47
542.96	35040.75
543.15	34571.76
543.35	34280.95
543.55	33728.00
543.75	33265.16
543.94	33302.02
544.14	32335.38
544.34	32218.64
544.53	32116.25
544.73	31292.96
544.93	31426.08
545.13	30684.72
545.32	30697.00
545.52	30123.57
545.72	29888.06
545.91	29224.51
546.11	29410.88
546.31	28823.11
546.50	28720.71
546.70	28094.04
546.90	27975.25
547.10	27418.21
547.29	27747.93
547.49	26855.01
547.69	26771.05
547.88	26420.84
548.08	25869.94
548.28	25915.00
548.47	25683.58
548.67	24637.06
548.87	24559.24
549.06	23983.76
549.26	23785.11
549.46	23336.60
549.65	22982.31
549.85	23037.60
550.05	22689.45
550.24	22378.15
550.44	22322.86
550.64	22161.07
550.83	21751.48
551.03	21614.26
551.23	21370.55
551.42	21257.92
551.62	21178.04
551.82	20971.20
552.01	20338.38
552.21	20238.03
552.41	20104.91
552.60	19742.42
552.80	19287.77
553.00	19414.74
553.19	18900.70
553.39	18921.18
553.59	18775.78
553.78	18304.74
553.98	18220.78
554.18	17735.41
554.37	17714.93
554.57	17583.86
554.76	17348.34
554.96	17229.56
555.16	16834.30
555.35	16566.02
555.55	16434.95
555.75	16269.06
555.94	15894.29
556.14	15818.51
556.34	15320.85
556.53	15333.14
556.73	15140.63
556.92	14884.64
557.12	14507.81
557.32	14483.24
557.51	14305.06
557.71	14225.19
557.91	14169.90
558.10	14257.96
558.30	13711.15
558.49	13645.62
558.69	13535.03
558.89	13328.18
559.08	13016.89
559.28	13215.54
559.47	12973.88
559.67	12840.76
559.87	12896.06
560.06	12375.88
560.26	12361.54
560.45	12080.97
560.65	12164.93
560.85	11947.85
561.04	11542.35
561.24	11546.45
561.43	11505.49
561.63	11353.94
561.83	11114.33
562.02	10911.58
562.22	10792.80
562.41	11048.79
562.61	10487.65
562.81	10463.07
563.00	10530.66
563.20	10309.47
563.39	10200.93
563.59	9977.70
563.78	9770.86
563.98	9705.32
564.18	9559.92
564.37	9602.93
564.57	9148.28
564.76	9279.35
564.96	9199.48
565.15	8994.68
565.35	9125.75
565.55	8769.40
565.74	8640.38
565.94	8505.21
566.13	8591.23
566.33	8560.51
566.52	8146.82
566.72	8167.30
566.91	8222.59
567.11	8204.16
567.31	7751.56
567.50	7776.14
567.70	7798.66
567.89	7696.27
568.09	7583.63
568.28	7571.34
568.48	7397.26
568.67	7407.50
568.87	7229.33
569.06	7233.43
569.26	7204.75
569.46	7055.25
569.65	6940.57
569.85	6666.14
570.04	6887.32
570.24	6586.27
570.43	6590.36
570.63	6627.23
570.82	6369.18
571.02	6434.72
571.21	6299.55
571.41	6176.67
571.60	6268.83
571.80	6010.79
571.99	6059.94
572.19	5924.77
572.38	5937.06
572.58	5887.91
572.77	5859.24
572.97	5685.16
573.16	5586.86
573.36	5746.60
573.55	5449.64
573.75	5502.89
573.94	5418.93
574.14	5287.86
574.33	5324.72
574.53	5124.02
574.72	5203.89
574.92	5119.92
575.11	5048.24
575.31	4888.50
575.50	5169.07
575.70	4825.01
575.89	4878.26
576.09	4800.44
576.28	4827.06
576.48	4663.22
576.67	4687.80
576.87	4726.71
577.06	4589.50
577.26	4396.99
577.45	4460.48
577.65	4360.13
577.84	4370.37
578.04	4353.98
578.23	4249.54
578.43	4143.04
578.62	4083.65
578.82	4315.07
579.01	4175.81
579.21	4124.61
579.40	4177.86
579.59	4046.79
579.79	3954.63
579.98	3958.72
580.18	4081.60
580.37	4014.02
580.57	3921.86
580.76	3774.41
580.96	3792.84
581.15	3743.69
581.35	3676.10
581.54	3700.68
581.74	3758.02
581.93	3624.90
582.12	3688.39
582.32	3635.14
582.51	3549.13
582.71	3522.51
582.90	3514.31
583.10	3354.57
583.29	3430.35
583.48	3475.40
583.68	3340.24
583.87	3411.92
584.07	3301.33
584.26	3278.80
584.46	3192.78
584.65	3293.13
584.84	3157.97
585.04	3098.58
585.23	3223.50
585.43	3121.10
585.62	3166.16
585.82	3014.61
586.01	3071.95
586.20	3008.47
586.40	2981.84
586.59	2908.12
586.79	2971.60
586.98	2899.92
587.18	2916.31
587.37	2781.14
587.56	2781.14
587.76	2783.19
587.95	2805.72
588.15	2895.83
588.34	2744.28
588.53	2670.55
588.73	2699.22
588.92	2680.79
589.12	2641.88
589.31	2648.02
589.50	2586.58
589.70	2537.43
589.89	2533.34
590.08	2539.48
590.28	2512.86
590.47	2629.59
590.67	2512.86
590.86	2594.78
591.05	2475.99
591.25	2576.34
591.44	2383.84
591.64	2475.99
591.83	2367.45
592.02	2353.12
592.22	2310.11
592.41	2324.44
592.60	2424.80
592.80	2330.59
592.99	2308.06
593.18	2271.20
593.38	2144.22
593.57	2287.58
593.77	2207.71
593.96	2193.37
594.15	2215.90
594.35	2189.28
594.54	2172.89
594.73	2144.22
594.93	2189.28
595.12	2150.37
595.31	2066.40
595.51	2174.94
595.70	2023.39
595.89	2213.85
596.09	2093.02
596.28	2181.09
596.47	2021.35
596.67	1986.53
596.86	1886.18
597.06	2039.78
597.25	1970.15
597.44	1984.48
597.64	1998.82
597.83	1978.34
598.02	2035.68
598.22	1964.00
598.41	1976.29
598.60	1884.13
598.79	1964.00
598.99	1877.99
599.18	1861.60
599.37	1982.43
599.57	1990.63
599.76	1884.13
599.95	1839.08
600.15	1914.85
600.34	1802.21
600.53	1914.85
600.73	1806.31
600.92	1890.28
601.11	1773.54
601.31	1863.65
601.50	1791.97
601.69	1798.12
601.88	1791.97
602.08	1814.50
602.27	1677.29
602.46	1767.40
602.66	1787.88
602.85	1765.35
603.04	1697.77
603.24	1736.68
603.43	1769.44
603.62	1671.14
603.81	1791.97
604.01	1669.09
604.20	1730.53
604.39	1667.05
604.59	1730.53
604.78	1654.76
604.97	1771.49
605.16	1695.72
605.36	1642.47
605.55	1650.66
605.74	1648.61
605.94	1607.66
606.13	1513.45
606.32	1732.58
606.51	1621.99
606.71	1587.18
606.90	1683.43
607.09	1654.76
607.28	1591.27
607.48	1605.61
607.67	1554.41
607.86	1595.37
608.05	1662.95
608.25	1495.02
608.44	1570.79
608.63	1619.94
608.82	1486.83
609.02	1568.74
609.21	1560.55
609.40	1585.13
609.59	1505.26
609.79	1529.83
609.98	1503.21
610.17	1564.65
610.36	1423.34
610.56	1476.59
610.75	1523.69
610.94	1427.43
611.13	1509.35
611.33	1454.06
611.52	1533.93
611.71	1439.72
611.90	1507.30
612.09	1474.54
612.29	1501.16
612.48	1476.59
612.67	1372.14
612.86	1523.69
613.06	1425.39
613.25	1454.06
613.44	1390.57
613.63	1349.61
613.82	1437.67
614.02	1386.47
614.21	1435.63
614.40	1599.46
614.59	1466.35
614.78	1511.40
614.98	1419.24
615.17	1492.97
615.36	1452.01
615.55	1531.88
615.74	1380.33
615.94	1476.59
616.13	1531.88
616.32	1431.53
616.51	1380.33
616.70	1384.43
616.90	1380.33
617.09	1505.26
617.28	1366.00
617.47	1513.45
617.66	1462.25
617.86	1392.62
618.05	1394.67
618.24	1386.47
618.43	1388.52
618.62	1413.10
618.81	1331.18
619.01	1392.62
619.20	1300.46
619.39	1376.24
619.58	1425.39
619.77	1376.24
619.96	1359.85
620.16	1359.85
620.35	1447.91
620.54	1363.95
620.73	1302.51
620.92	1331.18
621.11	1376.24
621.31	1310.70
621.50	1273.84
621.69	1372.14
621.88	1322.99
622.07	1318.89
622.26	1353.71
622.46	1339.37
622.65	1355.76
622.84	1329.13
623.03	1312.75
623.22	1374.19
623.41	1331.18
623.60	1318.89
623.80	1353.71
623.99	1308.65
624.18	1380.33
624.37	1404.91
624.56	1261.55
624.75	1368.04
624.94	1294.32
625.13	1277.93
625.33	1241.07
625.52	1316.84
625.71	1286.12
625.90	1271.79
626.09	1302.51
626.28	1306.60
626.47	1386.47
626.66	1267.69
626.86	1247.21
627.05	1290.22
627.24	1316.84
627.43	1409.00
627.62	1296.36
627.81	1318.89
628.00	1312.75
628.19	1304.56
628.38	1243.12
628.57	1325.04
628.77	1423.34
628.96	1372.14
629.15	1331.18
629.34	1374.19
629.53	1339.37
629.72	1218.54
629.91	1275.88
630.10	1263.60
630.29	1228.78
630.48	1304.56
630.68	1239.02
630.87	1296.36
631.06	1245.16
631.25	1308.65
631.44	1107.95
631.63	1286.12
631.82	1290.22
632.01	1189.87
632.20	1202.16
632.39	1282.03
632.58	1257.45
632.77	1277.93
632.96	1222.64
633.15	1255.40
633.35	1259.50
633.54	1339.37
633.73	1339.37
633.92	1288.17
634.11	1212.40
634.30	1200.11
634.49	1273.84
634.68	1247.21
634.87	1257.45
635.06	1290.22
635.25	1296.36
635.44	1257.45
635.63	1304.56
635.82	1241.07
636.01	1214.45
636.20	1261.55
636.39	1247.21
636.58	1218.54
636.77	1185.77
636.97	1292.27
637.16	1241.07
637.35	1173.49
637.54	1183.73
637.73	1243.12
637.92	1196.01
638.11	1284.08
638.30	1216.49
638.49	1269.74
638.68	1310.70
638.87	1247.21
639.06	1216.49
639.25	1218.54
639.44	1234.93
639.63	1181.68
639.82	1193.97
640.01	1312.75
640.20	1183.73
640.39	1247.21
640.58	1212.40
640.77	1271.79
640.96	1290.22
641.15	1247.21
641.34	1239.02
641.53	1142.77
641.72	1263.60
641.91	1183.73
642.10	1226.73
642.29	1257.45
642.48	1228.78
642.67	1247.21
642.86	1173.49
643.05	1155.05
643.24	1261.55
643.43	1216.49
643.62	1112.05
643.81	1275.88
644.00	1294.32
644.19	1161.20
644.38	1216.49
644.57	1198.06
644.76	1275.88
644.95	1249.26
645.14	1179.63
645.33	1232.88
645.52	1146.86
645.71	1259.50
645.90	1193.97
646.09	1200.11
646.28	1265.64
646.46	1150.96
646.65	1269.74
646.84	1169.39
647.03	1288.17
647.22	1245.16
647.41	1257.45
647.60	1200.11
647.79	1177.58
647.98	1279.98
648.17	1157.10
648.36	1136.62
648.55	1161.20
648.74	1163.25
648.93	1138.67
649.12	1204.21
649.31	1251.31
649.50	1179.63
649.69	1228.78
649.88	1314.80
650.06	1142.77
650.25	1257.45
650.44	1153.01
650.63	1167.34
650.82	1118.19
651.01	1216.49
651.20	1228.78
651.39	1234.93
651.58	1261.55
651.77	1263.60
651.96	1224.69
652.15	1214.45
652.34	1208.30
652.52	1189.87
652.71	1228.78
652.90	1142.77
653.09	1298.41
653.28	1228.78
653.47	1208.30
653.66	1165.29
653.85	1277.93
654.04	1196.01
654.23	1159.15
654.42	1236.97
654.60	1228.78
654.79	1200.11
654.98	1284.08
655.17	1181.68
655.36	1196.01
655.55	1116.14
655.74	1204.21
655.93	1216.49
656.12	1148.91
656.30	1222.64
656.49	1153.01
656.68	1185.77
656.87	1189.87
657.06	1144.81
657.25	1198.06
657.44	1249.26
657.63	1204.21
657.82	1177.58
658.00	1112.05
658.19	1187.82
658.38	1159.15
658.57	1183.73
658.76	1204.21
658.95	1206.25
659.14	1243.12
659.32	1210.35
659.51	1187.82
659.70	1181.68
659.89	1155.05
660.08	1220.59
660.27	1236.97
660.46	1132.53
660.64	1052.66
660.83	1224.69
661.02	1130.48
661.21	1200.11
661.40	1167.34
661.59	1232.88
661.78	1101.81
661.96	1210.35
662.15	1275.88
662.34	1204.21
662.53	1224.69
662.72	1107.95
662.91	1140.72
663.09	1126.38
663.28	1110.00
663.47	1218.54
663.66	1230.83
663.85	1173.49
664.03	1185.77
664.22	1128.43
664.41	1155.05
664.60	1212.40
664.79	1146.86
664.98	1189.87
665.16	1097.71
665.35	1183.73
665.54	1177.58
665.73	1173.49
665.92	1128.43
666.10	1130.48
666.29	1169.39
666.48	1171.44
666.67	1255.40
666.86	1130.48
667.04	1163.25
667.23	1175.53
667.42	1132.53
667.61	1181.68
667.80	1112.05
667.98	1161.20
668.17	1193.97
668.36	1232.88
668.55	1185.77
668.74	1161.20
668.92	1142.77
669.11	1339.37
669.30	1163.25
669.49	1191.92
669.68	1193.97
669.86	1196.01
670.05	1212.40
670.24	1228.78
670.43	1124.33
670.61	1292.27
670.80	1089.52
670.99	1148.91
671.18	1171.44
671.36	1253.36
671.55	1191.92
671.74	1122.29
671.93	1179.63
672.11	1148.91
672.30	1118.19
672.49	1261.55
672.68	1193.97
672.87	1218.54
673.05	1120.24
673.24	1202.16
673.43	1196.01
673.62	1255.40
673.80	1079.28
673.99	1202.16
674.18	1150.96
674.36	1124.33
674.55	1130.48
674.74	1206.25
674.93	1150.96
675.11	1150.96
675.30	1200.11
675.49	1150.96
675.68	1114.10
675.86	1142.77
676.05	1202.16
676.24	1175.53
676.43	1196.01
676.61	1202.16
676.80	1138.67
676.99	1198.06
677.17	1193.97
677.36	1140.72
677.55	1046.51
677.74	1239.02
677.92	1183.73
678.11	1155.05
678.30	1177.58
678.48	1075.18
678.67	1224.69
678.86	1124.33
679.04	1132.53
679.23	1228.78
679.42	1165.29
679.61	1196.01
679.79	1173.49
679.98	1116.14
680.17	1132.53
680.35	1183.73
680.54	1136.62
680.73	1138.67
680.91	1150.96
681.10	1128.43
681.29	1107.95
681.47	1146.86
681.66	1101.81
681.85	1189.87
682.04	1191.92
682.22	1157.10
682.41	1290.22
682.60	1157.10
682.78	1228.78
682.97	1208.30
683.16	1208.30
683.34	1122.29
683.53	1187.82
683.72	1105.90
683.90	1159.15
684.09	1187.82
684.28	1163.25
684.46	1150.96
684.65	1130.48
684.83	1132.53
685.02	1120.24
685.21	1204.21
685.39	1173.49
685.58	1175.53
685.77	1236.97
685.95	1230.83
686.14	1105.90
686.33	1189.87
686.51	1198.06
686.70	1175.53
686.89	1136.62
687.07	1146.86
687.26	1159.15
687.44	1138.67
687.63	1187.82
687.82	1083.38
688.00	1165.29
688.19	1157.10
688.38	1243.12
688.56	1159.15
688.75	1183.73
688.93	1193.97
689.12	1105.90
689.31	1177.58
689.49	1153.01
689.68	1085.42
689.87	1206.25
690.05	1212.40
690.24	1144.81
690.42	1191.92
690.61	1091.57
690.80	1148.91
690.98	1165.29
691.17	1228.78
691.35	1157.10
691.54	1101.81
691.73	1247.21
691.91	1153.01
692.10	1161.20
692.28	1167.34
692.47	1077.23
692.66	1191.92
692.84	1187.82
693.03	1208.30
693.21	1107.95
693.40	1112.05
693.59	1101.81
693.77	1114.10
693.96	1079.28
694.14	1146.86
694.33	1169.39
694.51	1200.11
694.70	1196.01
694.89	1071.09
695.07	1153.01
695.26	1216.49
695.44	1226.73
695.63	1138.67
695.81	1173.49
696.00	1165.29
696.18	1224.69
696.37	1196.01
696.56	1189.87
696.74	1153.01
696.93	1155.05
697.11	1214.45
697.30	1202.16
697.48	1112.05
697.67	1132.53
697.85	1155.05
698.04	1177.58
698.23	1159.15
698.41	1157.10
698.60	1140.72
698.78	1148.91
698.97	1153.01
699.15	1171.44
699.34	1224.69
699.52	1167.34
699.71	1146.86
699.89	1171.44
700.08	1173.49
700.26	1206.25
700.45	1179.63
700.63	1144.81
700.82	1204.21
701.01	1136.62
701.19	1140.72
701.38	1183.73
701.56	1216.49
701.75	1163.25
701.93	1282.03
702.12	1161.20
702.30	1132.53
702.49	1105.90
702.67	1169.39
702.86	1134.57
703.04	1187.82
703.23	1179.63
703.41	1134.57
703.60	1110.00
703.78	1144.81
703.97	1130.48
704.15	1161.20
704.34	1210.35
704.52	1204.21
704.71	1146.86
704.89	1114.10
705.08	1118.19
705.26	1140.72
705.45	1161.20
705.63	1216.49
705.81	1093.62
706.00	1116.14
706.18	1236.97
706.37	1120.24
706.55	1122.29
706.74	1167.34
706.92	1230.83
707.11	1148.91
707.29	1132.53
707.48	1163.25
707.66	1105.90
707.85	1206.25
708.03	1087.47
708.22	1171.44
708.40	1173.49
708.58	1171.44
708.77	1050.61
708.95	1159.15
709.14	1130.48
709.32	1169.39
709.51	1208.30
709.69	1107.95
709.88	1157.10
710.06	1206.25
710.25	1208.30
710.43	1212.40
710.61	1134.57
710.80	1187.82
710.98	1085.42
711.17	1214.45
711.35	1159.15
711.54	1187.82
711.72	1126.38
711.90	1097.71
712.09	1163.25
712.27	1138.67
712.46	1153.01
712.64	1144.81
712.83	1236.97
713.01	1134.57
713.19	1193.97
713.38	1218.54
713.56	1056.75
713.75	1157.10
713.93	1157.10
714.11	1116.14
714.30	1155.05
714.48	1159.15
714.67	1177.58
714.85	1181.68
715.03	1144.81
715.22	1134.57
715.40	1187.82
715.59	1187.82
715.77	1236.97
715.95	1099.76
716.14	1120.24
716.32	1277.93
716.51	1171.44
716.69	1177.58
716.87	1155.05
717.06	1157.10
717.24	1132.53
717.42	1159.15
717.61	1189.87
717.79	1239.02
717.98	1140.72
718.16	1128.43
718.34	1167.34
718.53	1120.24
718.71	1148.91
718.89	1050.61
719.08	1085.42
719.26	1087.47
719.45	1212.40
719.63	1103.86
719.81	1130.48
720.00	1136.62
720.18	1163.25
720.36	1159.15
720.55	1066.99
720.73	1112.05
720.91	1122.29
721.10	1146.86
721.28	1105.90
721.46	1155.05
721.65	1140.72
721.83	1148.91
722.01	1128.43
722.20	1193.97
722.38	1142.77
722.56	1255.40
722.75	1208.30
722.93	1181.68
723.11	1146.86
723.30	1204.21
723.48	1193.97
723.66	1253.36
723.85	1142.77
724.03	1191.92
724.21	1116.14
724.40	1157.10
724.58	1130.48
724.76	1161.20
724.95	1148.91
725.13	1177.58
725.31	1189.87
725.50	1163.25
725.68	1099.76
725.86	1118.19
726.05	1114.10
726.23	1189.87
726.41	1105.90
726.59	1202.16
726.78	1212.40
726.96	1222.64
727.14	1107.95
727.33	1124.33
727.51	1187.82
727.69	1095.66
727.87	1136.62
728.06	1193.97
728.24	1198.06
728.42	1251.31
728.61	1134.57
728.79	1136.62
728.97	1163.25
729.15	1202.16
729.34	1220.59
729.52	1224.69
729.70	1189.87
729.89	1134.57
730.07	1101.81
730.25	1165.29
730.43	1128.43
730.62	1110.00
730.80	1159.15
730.98	1144.81
731.16	1204.21
731.35	1157.10
731.53	1163.25
731.71	1144.81
731.89	1122.29
732.08	1079.28
732.26	1179.63
732.44	1071.09
732.62	1138.67
732.81	1153.01
732.99	1114.10
733.17	1155.05
733.35	1177.58
733.54	1122.29
733.72	1134.57
733.90	1224.69
734.08	1247.21
734.27	1218.54
734.45	1069.04
734.63	1159.15
734.81	1066.99
735.00	1126.38
735.18	1132.53
735.36	1230.83
735.54	1171.44
735.72	1165.29
735.91	1206.25
736.09	1107.95
736.27	1185.77
736.45	1134.57
736.63	1157.10
736.82	1193.97
737.00	1138.67
737.18	1155.05
737.36	1208.30
737.55	1157.10
737.73	1146.86
737.91	1163.25
738.09	1105.90
738.27	1116.14
738.46	1163.25
738.64	1066.99
738.82	1120.24
739.00	1181.68
739.18	1054.70
739.36	1099.76
739.55	1142.77
739.73	1189.87
739.91	1196.01
740.09	1122.29
740.27	1171.44
740.46	1220.59
740.64	1155.05
740.82	1146.86
741.00	1138.67
741.18	1163.25
741.36	1155.05
741.55	1146.86
741.73	1091.57
741.91	1200.11
742.09	1187.82
742.27	1150.96
742.45	1165.29
742.64	1185.77
742.82	1144.81
743.00	1140.72
743.18	1169.39
743.36	1153.01
743.54	1140.72
743.72	1183.73
743.91	1153.01
744.09	1110.00
744.27	1163.25
744.45	1159.15
744.63	1146.86
744.81	1230.83
744.99	1167.34
745.18	1107.95
745.36	1083.38
745.54	1114.10
745.72	1099.76
745.90	1183.73
746.08	1118.19
746.26	1175.53
746.45	1107.95
746.63	1112.05
746.81	1101.81
746.99	1251.31
747.17	1105.90
747.35	1146.86
747.53	1093.62
747.71	1079.28
747.89	1159.15
748.08	1107.95
748.26	1155.05
748.44	1095.66
748.62	1138.67
748.80	1066.99
748.98	1177.58
749.16	1155.05
749.34	1118.19
749.52	1081.33
749.70	1056.75
749.89	1171.44
750.07	1093.62
750.25	1097.71
750.43	1112.05
750.61	1148.91
750.79	1097.71
750.97	1189.87
751.15	1138.67
751.33	1128.43
751.51	1132.53
751.69	1255.40
751.88	1089.52
752.06	1241.07
752.24	1220.59
752.42	1189.87
752.60	1183.73
752.78	1189.87
752.96	1159.15
753.14	1196.01
753.32	1155.05
753.50	1159.15
753.68	1130.48
753.86	1140.72
754.04	1058.80
754.22	1208.30
754.40	1118.19
754.58	1118.19
754.76	1120.24
754.95	1128.43
755.13	1159.15
755.31	1118.19
755.49	1110.00
755.67	1134.57
755.85	1107.95
756.03	1124.33
756.21	1148.91
756.39	1204.21
756.57	1163.25
756.75	1148.91
756.93	1069.04
757.11	1112.05
757.29	1122.29
757.47	1155.05
757.65	1189.87
757.83	1171.44
758.01	1138.67
758.19	1241.07
758.37	1179.63
758.55	1071.09
758.73	1073.14
758.91	1081.33
759.09	1224.69
759.27	1171.44
759.45	1095.66
759.63	1196.01
759.81	1044.46
759.99	1165.29
760.17	1159.15
760.35	1130.48
760.53	1118.19
760.71	1206.25
760.89	1138.67
761.07	1087.47
761.25	1130.48
761.43	1140.72
761.61	1091.57
761.79	1120.24
761.97	1173.49
762.15	1103.86
762.33	1136.62
762.51	1058.80
762.69	1155.05
762.87	1159.15
763.05	1185.77
763.23	1179.63
763.41	1124.33
763.59	1093.62
763.77	1085.42
763.95	1236.97
764.13	1064.94
764.31	1146.86
764.49	1083.38
764.67	1112.05
764.85	1120.24
765.03	1120.24
765.21	1116.14
765.38	1165.29
765.56	1153.01
765.74	1202.16
765.92	1134.57
766.10	1081.33
766.28	1161.20
766.46	1105.90
766.64	1179.63
766.82	1140.72
767.00	1114.10
767.18	1110.00
767.36	1118.19
767.54	1232.88
767.72	1087.47
767.90	1146.86
768.08	1169.39
768.26	1173.49
768.43	1234.93
768.61	1110.00
768.79	1091.57
768.97	1173.49
769.15	1198.06
769.33	1232.88
769.51	1124.33
769.69	1083.38
769.87	1091.57
770.05	1167.34
770.23	1138.67
770.40	1159.15
770.58	1093.62
770.76	1165.29
770.94	1083.38
771.12	1157.10
771.30	1083.38
771.48	1198.06
771.66	1144.81
771.84	1181.68
772.02	1116.14
772.19	1183.73
772.37	1095.66
772.55	1214.45
772.73	1114.10
772.91	1142.77
773.09	1161.20
773.27	1236.97
773.45	1159.15
773.63	1175.53
773.80	1153.01
773.98	1161.20
774.16	1120.24
774.34	1157.10
774.52	1134.57
774.70	1093.62
774.88	1112.05
775.05	1189.87
775.23	1099.76
775.41	1146.86
775.59	1103.86
775.77	1185.77
775.95	1165.29
776.13	1132.53
776.30	1161.20
776.48	1163.25
776.66	1138.67
776.84	1130.48
777.02	1110.00
777.20	1087.47
777.38	1140.72
777.55	1066.99
777.73	1202.16
777.91	1157.10
778.09	1054.70
778.27	1116.14
778.45	1210.35
778.62	1118.19
778.80	1097.71
778.98	1183.73
779.16	1097.71
779.34	1234.93
779.51	1114.10
779.69	1177.58
779.87	1161.20
780.05	1134.57
780.23	1101.81
780.41	1077.23
780.58	1122.29
780.76	1060.85
780.94	1087.47
781.12	1114.10
781.30	1146.86
781.47	1171.44
781.65	1103.86
781.83	1163.25
782.01	1150.96
782.19	1171.44
782.36	1085.42
782.54	1157.10
782.72	1114.10
782.90	1175.53
783.08	1173.49
783.25	1079.28
783.43	1167.34
783.61	1157.10
783.79	1112.05
783.96	1112.05
784.14	1165.29
784.32	1161.20
784.50	1171.44
784.68	1122.29
784.85	1105.90
785.03	1077.23
785.21	1155.05
785.39	1134.57
785.56	1146.86
785.74	1165.29
785.92	1122.29
786.10	1148.91
786.27	1122.29
786.45	1165.29
786.63	1167.34
786.81	1136.62
786.98	1118.19
787.16	1128.43
787.34	1173.49
787.52	1175.53
787.69	1103.86
787.87	1126.38
788.05	1126.38
788.23	1148.91
788.40	1210.35
788.58	1093.62
788.76	1275.88
788.94	1105.90
789.11	1169.39
789.29	1130.48
789.47	1132.53
789.64	1161.20
789.82	1153.01
790.00	1144.81
790.18	1134.57
790.35	1241.07
790.53	1230.83
790.71	1173.49
790.89	1191.92
791.06	1130.48
791.24	1146.86
791.42	1148.91
791.59	1198.06
791.77	1114.10
791.95	1101.81
792.12	1066.99
792.30	1210.35
792.48	1083.38
792.66	1146.86
792.83	1144.81
793.01	1114.10
793.19	1165.29
793.36	1097.71
793.54	1066.99
793.72	1165.29
793.89	1165.29
794.07	1150.96
794.25	1146.86
794.42	1095.66
794.60	1085.42
794.78	1075.18
794.95	1114.10
795.13	1173.49
795.31	1105.90
795.48	1114.10
795.66	1171.44
795.84	1196.01
796.01	1175.53
796.19	1060.85
796.37	1071.09
796.54	1105.90
796.72	1146.86
796.90	1130.48
797.07	1124.33
797.25	1124.33
797.43	1167.34
797.60	1105.90
797.78	1230.83
797.96	1079.28
798.13	1134.57
798.31	1161.20
798.49	1183.73
798.66	1138.67
798.84	1118.19
799.01	1169.39
799.19	1105.90
799.37	1128.43
799.54	1079.28
799.72	1105.90
799.90	1177.58
800.07	1173.49
800.25	1124.33
800.43	1071.09
800.60	1069.04
800.78	1093.62
800.95	1171.44
801.13	1124.33
801.31	1124.33
801.48	1128.43
801.66	1083.38
801.83	1134.57
802.01	1093.62
802.19	1173.49
802.36	1075.18
802.54	1073.14
802.71	1130.48
802.89	1163.25
803.07	1120.24
803.24	1130.48
803.42	1077.23
803.59	1204.21
803.77	1083.38
803.95	1071.09
804.12	1093.62
804.30	1175.53
804.47	1173.49
804.65	1171.44
804.82	1116.14
805.00	1122.29
805.18	1114.10
805.35	1144.81
805.53	1124.33
805.70	1183.73
805.88	1157.10
806.05	1148.91
806.23	1165.29
806.41	1060.85
806.58	1095.66
806.76	1142.77
806.93	1138.67
807.11	1087.47
807.28	1122.29
807.46	1071.09
807.64	1216.49
807.81	1189.87
807.99	1142.77
808.16	1179.63
808.34	1138.67
808.51	1161.20
808.69	1083.38
808.86	1069.04
809.04	1105.90
809.21	1097.71
809.39	1124.33
809.56	1130.48
809.74	1136.62
809.92	1124.33
810.09	1146.86
810.27	1140.72
810.44	1107.95
810.62	1126.38
810.79	1095.66
810.97	1097.71
811.14	1288.17
811.32	1122.29
811.49	1181.68
811.67	1165.29
811.84	1179.63
812.02	1228.78
812.19	1187.82
812.37	1146.86
812.54	1155.05
812.72	1161.20
812.89	1056.75
813.07	1167.34
813.24	1157.10
813.42	1056.75
813.59	1095.66
813.77	1187.82
813.94	1093.62
814.12	1146.86
814.29	1093.62
814.47	1114.10
814.64	1122.29
814.82	1179.63
814.99	1165.29
815.17	1155.05
815.34	1167.34
815.52	1130.48
815.69	1112.05
815.86	1171.44
816.04	1179.63
816.21	1204.21
816.39	1161.20
816.56	1177.58
816.74	1095.66
816.91	1196.01
817.09	1130.48
817.26	1136.62
817.44	1128.43
817.61	1189.87
817.79	1177.58
817.96	1138.67
818.13	1089.52
818.31	1177.58
818.48	1112.05
818.66	1189.87
818.83	1169.39
819.01	1171.44
819.18	1136.62
819.36	1112.05
819.53	1124.33
819.70	1107.95
819.88	1073.14
820.05	1087.47
820.23	1128.43
820.40	1083.38
820.58	1085.42
820.75	1110.00
820.92	1064.94
821.10	1140.72
821.27	1243.12
821.45	1105.90
821.62	1220.59
821.79	1118.19
821.97	1136.62
822.14	1265.64
822.32	1148.91
822.49	1073.14
822.66	1034.22
822.84	1107.95
823.01	1218.54
823.19	1130.48
823.36	1175.53
823.53	1148.91
823.71	1146.86
823.88	1060.85
824.06	1191.92
824.23	1050.61
824.40	1179.63
824.58	1105.90
824.75	1136.62
824.93	1107.95
825.10	1130.48
825.27	1097.71
825.45	1163.25
825.62	1175.53
825.79	1181.68
825.97	1165.29
826.14	1134.57
826.32	1126.38
826.49	1101.81
826.66	1148.91
826.84	1181.68
827.01	1052.66
827.18	1091.57
827.36	1066.99
827.53	1101.81
827.70	1116.14
827.88	1122.29
828.05	1071.09
828.22	1155.05
828.40	1140.72
828.57	1142.77
828.74	1159.15
828.92	1128.43
829.09	1204.21
829.27	1249.26
829.44	1161.20
829.61	1191.92
829.79	1177.58
829.96	1122.29
830.13	1122.29
830.30	1120.24
830.48	1142.77
830.65	1210.35
830.82	1118.19
831.00	1122.29
831.17	1026.03
831.34	1128.43
831.52	1148.91
831.69	1142.77
831.86	1130.48
832.04	1140.72
832.21	1081.33
832.38	1171.44
832.56	1099.76
832.73	1140.72
832.90	1107.95
833.07	1042.42
833.25	1122.29
833.42	1069.04
833.59	1144.81
833.77	1157.10
833.94	1105.90
834.11	1116.14
834.29	1161.20
834.46	1144.81
834.63	1185.77
834.80	1175.53
834.98	1159.15
835.15	1132.53
835.32	1128.43
835.49	1144.81
835.67	1126.38
835.84	1114.10
836.01	1150.96
836.19	1120.24
836.36	1052.66
836.53	1083.38
836.70	1118.19
836.88	1185.77
837.05	1083.38
837.22	1075.18
837.39	1062.90
837.57	1130.48
837.74	1144.81
837.91	1146.86
838.08	1075.18
838.26	1136.62
838.43	1099.76
838.60	1060.85
838.77	1118.19
838.95	1079.28
839.12	1222.64
839.29	1187.82
839.46	1122.29
839.64	1179.63
839.81	1130.48
839.98	1112.05
840.15	1120.24
840.32	1034.22
840.50	1130.48
840.67	1126.38
840.84	1105.90
841.01	1099.76
841.19	1153.01
841.36	1122.29
841.53	1042.42
841.70	1124.33
841.87	1110.00
842.05	1058.80
842.22	1208.30
842.39	1064.94
842.56	1138.67
842.73	1153.01
842.91	1140.72
843.08	1132.53
843.25	1150.96
843.42	1130.48
843.59	1204.21
843.77	1130.48
843.94	1122.29
844.11	1142.77
844.28	1148.91
844.45	1140.72
844.62	1157.10
844.80	1142.77
844.97	1173.49
845.14	1079.28
845.31	1144.81
845.48	1181.68
845.65	1196.01
845.83	1132.53
846.00	1155.05
846.17	1159.15
846.34	1093.62
846.51	1173.49
846.68	1095.66
846.86	1173.49
847.03	1056.75
847.20	1159.15
847.37	1165.29
847.54	1073.14
847.71	1077.23
847.89	1181.68
848.06	1214.45
848.23	1157.10
848.40	1099.76
848.57	1144.81
848.74	1169.39
848.91	1114.10
849.08	1236.97
849.26	1085.42
849.43	1167.34
849.60	1126.38
849.77	1097.71
849.94	1169.39
850.11	1212.40
850.28	1081.33
850.46	1114.10
850.63	1097.71
850.80	1122.29
850.97	1177.58
851.14	1073.14
851.31	1124.33
851.48	1071.09
851.65	1101.81
851.82	1140.72
852.00	1062.90
852.17	1198.06
852.34	1103.86
852.51	1140.72
852.68	1105.90
852.85	1132.53
853.02	1077.23
853.19	1126.38
853.36	1087.47
853.53	1157.10
853.70	1066.99
853.88	1169.39
854.05	1112.05
854.22	1140.72
854.39	1128.43
854.56	1079.28
854.73	1136.62
854.90	1140.72
855.07	1130.48
855.24	1122.29
855.41	1128.43
855.58	1150.96
855.75	1105.90
855.92	1122.29
856.09	1116.14
856.27	1073.14
856.44	1161.20
856.61	1050.61
856.78	1105.90
856.95	1148.91
857.12	1095.66
857.29	1163.25
857.46	1138.67
857.63	1095.66
857.80	1079.28
857.97	1091.57
858.14	1081.33
858.31	1171.44
858.48	1214.45
858.65	1157.10
858.82	1138.67
858.99	1099.76
859.16	1120.24
859.33	1050.61
859.50	1155.05
859.67	1200.11
859.84	1126.38
860.01	1165.29
860.18	1124.33
860.35	1087.47
860.52	1191.92
860.69	1126.38
860.86	1171.44
861.03	1132.53
861.20	1218.54
861.37	1103.86
861.54	1187.82
861.71	1179.63
861.88	1189.87
862.05	1099.76
862.22	1153.01
862.39	1095.66
862.56	1130.48
862.73	1212.40
862.90	1177.58
863.07	1120.24
863.24	1212.40
863.41	1126.38
863.58	1173.49
863.75	1189.87
863.92	1130.48
864.09	1183.73
864.26	1167.34
864.43	1124.33
864.60	1146.86
864.77	1110.00
864.94	1144.81
865.11	1087.47
865.28	1173.49
865.45	1193.97
865.62	1107.95
865.79	1167.34
865.96	1128.43
866.13	1202.16
866.30	1103.86
866.47	1118.19
866.64	1163.25
866.81	1118.19
866.98	1120.24
867.15	1234.93
867.31	1087.47
867.48	1042.42
867.65	1116.14
867.82	1099.76
867.99	1204.21
868.16	1144.81
868.33	1048.56
868.50	1167.34
868.67	1120.24
868.84	1110.00
869.01	1105.90
869.18	1120.24
869.35	1142.77
869.52	1105.90
869.68	1083.38
869.85	1095.66
870.02	1126.38
870.19	1153.01
870.36	1089.52
870.53	1116.14
870.70	1169.39
870.87	1089.52
871.04	1157.10
871.21	1136.62
871.38	1179.63
871.54	1069.04
871.71	1124.33
871.88	1091.57
872.05	1122.29
872.22	1187.82
872.39	1110.00
872.56	1212.40
872.73	1202.16
872.90	1157.10
873.06	1114.10
873.23	1091.57
873.40	1173.49
873.57	1202.16
873.74	1134.57
873.91	1218.54
874.08	1103.86
874.25	1030.13
874.41	1198.06
874.58	1212.40
874.75	1122.29
874.92	1150.96
875.09	1085.42
875.26	1159.15
875.43	1165.29
875.59	1030.13
875.76	1130.48
875.93	1173.49
876.10	1136.62
876.27	1048.56
876.44	1148.91
876.61	1153.01
876.77	1144.81
876.94	1097.71
877.11	1089.52
877.28	1200.11
877.45	1130.48
877.62	1122.29
877.78	1112.05
877.95	1040.37
878.12	1116.14
878.29	1030.13
878.46	1228.78
878.62	1122.29
878.79	1218.54
878.96	1028.08
879.13	1095.66
879.30	1064.94
879.47	1071.09
879.63	1112.05
879.80	1097.71
879.97	1144.81
880.14	1110.00
880.31	1099.76
880.47	1179.63
880.64	1017.84
880.81	1171.44
880.98	1173.49
881.15	1114.10
881.31	1167.34
881.48	1177.58
881.65	1066.99
881.82	1157.10
881.99	1189.87
882.15	1103.86
882.32	1101.81
882.49	1112.05
882.66	1124.33
882.82	1062.90
882.99	1187.82
883.16	1148.91
883.33	1073.14
883.49	1064.94
883.66	1196.01
883.83	1101.81
884.00	1103.86
884.17	1150.96
884.33	1112.05
884.50	1103.86
884.67	1159.15
884.84	1163.25
885.00	1132.53
885.17	1185.77
885.34	1066.99
885.51	1167.34
885.67	1101.81
885.84	1120.24
886.01	1095.66
886.18	1085.42
886.34	1107.95
886.51	1124.33
886.68	1159.15
886.84	1177.58
887.01	1173.49
887.18	1126.38
887.35	1093.62
887.51	1128.43
887.68	1056.75
887.85	1181.68
888.02	1112.05
888.18	1058.80
888.35	1107.95
888.52	1128.43
888.68	1163.25
>>>>>End Processed Spectral Data<<<<<
