# Supplementary material for: Design of a Novel Low Cost Point of Care Tampon (POCkeT) Colposcope for Use in Resource Limited Settings
Source: PLoS One. 2015 Sep 2;10(9):e0135869. doi: 10.1371/journal.pone.0135869 (PMC4557989; doi:10.1371/journal.pone.0135869)
Supplement: S1 File — A caption document for each sub-folder and file (S1 Detailed File Key) is found within the archive. Folder (S2) contains the set of raw images from quantitative imaging characterization between systems. Folder (S3) contains the CAD files for the custom circuit boards used in our POCkeT Colposcope. Folder (S4) contains the 3D CAD files for the probe handle and bill of materials. Folder (S5) contains the complete set of n = 5 replicate spectra files captured from each digital colposcope system. (ZIP) [file pone.0135869.s001.zip › S1 Supplementary Files/S5/S5 Spectra PC-FIVE-G-B.txt]

SpectraSuite Data File
++++++++++++++++++++++++++++++++++++
Date: Wed May 28 13:58:22 EDT 2014
User: CTL11
Dark Spectrum Present: No
Reference Spectrum Present: No
Number of Sampled Component Spectra: 1
Spectrometers: USB4E01788
Integration Time (usec): 100000 (USB4E01788)
Spectra Averaged: 1 (USB4E01788)
Boxcar Smoothing: 0 (USB4E01788)
Correct for Electrical Dark: No (USB4E01788)
Strobe/Lamp Enabled: No (USB4E01788)
Correct for Detector Non-linearity: No (USB4E01788)
Correct for Stray Light: No (USB4E01788)
Number of Pixels in Processed Spectrum: 3648
>>>>>Begin Processed Spectral Data<<<<<
178.07	968.69
178.29	968.69
178.50	968.69
178.72	999.41
178.94	866.29
179.15	1040.37
179.37	1171.44
179.59	1060.85
179.81	1144.81
180.02	1155.05
180.24	1130.48
180.46	1122.29
180.67	1032.18
180.89	1118.19
181.11	1066.99
181.32	1128.43
181.54	1140.72
181.76	1040.37
181.97	1110.00
182.19	1165.29
182.41	1189.87
182.62	1134.57
182.84	1140.72
183.06	1097.71
183.27	1126.38
183.49	1138.67
183.71	1132.53
183.92	1089.52
184.14	1138.67
184.35	1214.45
184.57	1132.53
184.79	1218.54
185.00	1200.11
185.22	1122.29
185.44	1165.29
185.65	1165.29
185.87	1089.52
186.09	1175.53
186.30	1204.21
186.52	1191.92
186.74	1220.59
186.95	1146.86
187.17	1140.72
187.39	1140.72
187.60	1157.10
187.82	1155.05
188.03	1177.58
188.25	1132.53
188.47	1198.06
188.68	1218.54
188.90	1196.01
189.12	1089.52
189.33	1179.63
189.55	1132.53
189.77	1200.11
189.98	1165.29
190.20	1099.76
190.41	1134.57
190.63	1191.92
190.85	1087.47
191.06	1122.29
191.28	1273.84
191.50	1175.53
191.71	1159.15
191.93	1155.05
192.14	1144.81
192.36	1230.83
192.58	1243.12
192.79	1198.06
193.01	1220.59
193.23	1212.40
193.44	1132.53
193.66	1142.77
193.87	1130.48
194.09	1165.29
194.31	1138.67
194.52	1134.57
194.74	1198.06
194.96	1177.58
195.17	1212.40
195.39	1132.53
195.60	1196.01
195.82	1177.58
196.04	1089.52
196.25	1216.49
196.47	1159.15
196.68	1173.49
196.90	1155.05
197.12	1226.73
197.33	1204.21
197.55	1177.58
197.76	1216.49
197.98	1144.81
198.20	1140.72
198.41	1208.30
198.63	1212.40
198.84	1095.66
199.06	1253.36
199.28	1193.97
199.49	1208.30
199.71	1163.25
199.92	1157.10
200.14	1183.73
200.36	1095.66
200.57	1185.77
200.79	1189.87
201.00	1130.48
201.22	1087.47
201.43	1144.81
201.65	1169.39
201.87	1128.43
202.08	1204.21
202.30	1230.83
202.51	1236.97
202.73	1153.01
202.95	1140.72
203.16	1079.28
203.38	1132.53
203.59	1279.98
203.81	1073.14
204.02	1138.67
204.24	1220.59
204.46	1210.35
204.67	1114.10
204.89	1202.16
205.10	1169.39
205.32	1198.06
205.53	1193.97
205.75	1173.49
205.96	1105.90
206.18	1114.10
206.40	1110.00
206.61	1105.90
206.83	1083.38
207.04	1239.02
207.26	1126.38
207.47	1110.00
207.69	1132.53
207.91	1107.95
208.12	1155.05
208.34	1091.57
208.55	1267.69
208.77	1120.24
208.98	1198.06
209.20	1134.57
209.41	1122.29
209.63	1153.01
209.85	1161.20
210.06	1132.53
210.28	1144.81
210.49	1204.21
210.71	1138.67
210.92	1071.09
211.14	1153.01
211.35	1193.97
211.57	1198.06
211.78	1148.91
212.00	1140.72
212.21	1177.58
212.43	1046.51
212.65	1232.88
212.86	1144.81
213.08	1132.53
213.29	1103.86
213.51	1200.11
213.72	1081.33
213.94	1077.23
214.15	1066.99
214.37	1157.10
214.58	1173.49
214.80	1107.95
215.01	1150.96
215.23	1069.04
215.44	1171.44
215.66	1187.82
215.87	1130.48
216.09	1128.43
216.31	1142.77
216.52	1073.14
216.74	1263.60
216.95	1124.33
217.17	1196.01
217.38	1161.20
217.60	1189.87
217.81	1153.01
218.03	1208.30
218.24	1140.72
218.46	1140.72
218.67	1189.87
218.89	1148.91
219.10	1134.57
219.32	1189.87
219.53	1230.83
219.75	1208.30
219.96	1181.68
220.18	1155.05
220.39	1198.06
220.61	1155.05
220.82	1187.82
221.04	1089.52
221.25	1146.86
221.47	1066.99
221.68	1155.05
221.90	1183.73
222.11	1273.84
222.33	1218.54
222.54	1107.95
222.76	1036.27
222.97	1220.59
223.19	1128.43
223.40	1183.73
223.62	1138.67
223.83	1216.49
224.05	1075.18
224.26	1071.09
224.48	1288.17
224.69	1095.66
224.91	1191.92
225.12	1230.83
225.34	1245.16
225.55	1228.78
225.77	1146.86
225.98	1171.44
226.19	1212.40
226.41	1069.04
226.62	1234.93
226.84	1163.25
227.05	1126.38
227.27	1253.36
227.48	1095.66
227.70	1136.62
227.91	1153.01
228.13	1165.29
228.34	1191.92
228.56	1261.55
228.77	1216.49
228.99	1140.72
229.20	1148.91
229.42	1157.10
229.63	1220.59
229.84	1159.15
230.06	1085.42
230.27	1183.73
230.49	1177.58
230.70	1193.97
230.92	1138.67
231.13	1110.00
231.35	1193.97
231.56	1247.21
231.78	1185.77
231.99	1187.82
232.20	1181.68
232.42	1175.53
232.63	1234.93
232.85	1122.29
233.06	1146.86
233.28	1134.57
233.49	1142.77
233.71	1122.29
233.92	1179.63
234.13	1169.39
234.35	1130.48
234.56	1269.74
234.78	1089.52
234.99	1120.24
235.21	1155.05
235.42	1157.10
235.64	1148.91
235.85	1097.71
236.06	1179.63
236.28	1193.97
236.49	1144.81
236.71	1107.95
236.92	1089.52
237.14	1208.30
237.35	1148.91
237.56	1130.48
237.78	1116.14
237.99	1247.21
238.21	1212.40
238.42	1157.10
238.64	1062.90
238.85	1161.20
239.06	1105.90
239.28	1116.14
239.49	1196.01
239.71	1161.20
239.92	1107.95
240.13	1232.88
240.35	1146.86
240.56	1161.20
240.78	1103.86
240.99	1179.63
241.21	1177.58
241.42	1198.06
241.63	1179.63
241.85	1163.25
242.06	1169.39
242.28	1105.90
242.49	1136.62
242.70	1157.10
242.92	1163.25
243.13	1187.82
243.35	1179.63
243.56	1155.05
243.77	1140.72
243.99	1161.20
244.20	1138.67
244.42	1185.77
244.63	1085.42
244.84	1243.12
245.06	1208.30
245.27	1116.14
245.49	1089.52
245.70	1171.44
245.91	1122.29
246.13	1150.96
246.34	1056.75
246.55	1150.96
246.77	1144.81
246.98	1179.63
247.20	1247.21
247.41	1120.24
247.62	1142.77
247.84	1261.55
248.05	1157.10
248.27	1138.67
248.48	1159.15
248.69	1153.01
248.91	1114.10
249.12	1181.68
249.33	1155.05
249.55	1216.49
249.76	1177.58
249.98	1144.81
250.19	1169.39
250.40	1261.55
250.62	1210.35
250.83	1163.25
251.04	1085.42
251.26	1222.64
251.47	1247.21
251.68	1146.86
251.90	1187.82
252.11	1081.33
252.33	1167.34
252.54	1228.78
252.75	1187.82
252.97	1097.71
253.18	1081.33
253.39	1157.10
253.61	1163.25
253.82	1198.06
254.03	1193.97
254.25	1204.21
254.46	1234.93
254.67	1185.77
254.89	1132.53
255.10	1087.47
255.31	1159.15
255.53	1142.77
255.74	1122.29
255.96	1103.86
256.17	1105.90
256.38	1110.00
256.60	1155.05
256.81	1171.44
257.02	1208.30
257.24	1234.93
257.45	1130.48
257.66	1212.40
257.88	1134.57
258.09	1224.69
258.30	1134.57
258.52	1208.30
258.73	1163.25
258.94	1105.90
259.16	1112.05
259.37	1230.83
259.58	1148.91
259.80	1161.20
260.01	1052.66
260.22	1157.10
260.43	1097.71
260.65	1132.53
260.86	1124.33
261.07	1148.91
261.29	1103.86
261.50	1212.40
261.71	1173.49
261.93	1171.44
262.14	1153.01
262.35	1071.09
262.57	1142.77
262.78	1159.15
262.99	1202.16
263.21	1073.14
263.42	1212.40
263.63	1146.86
263.85	1138.67
264.06	1085.42
264.27	1083.38
264.48	1161.20
264.70	1196.01
264.91	1120.24
265.12	1189.87
265.34	1181.68
265.55	1171.44
265.76	1163.25
265.98	1179.63
266.19	1234.93
266.40	1116.14
266.61	1189.87
266.83	1181.68
267.04	1132.53
267.25	1187.82
267.47	1167.34
267.68	1107.95
267.89	1187.82
268.10	1179.63
268.32	1171.44
268.53	1132.53
268.74	1110.00
268.96	1126.38
269.17	1153.01
269.38	1064.94
269.59	1179.63
269.81	1187.82
270.02	1114.10
270.23	1277.93
270.45	1171.44
270.66	1200.11
270.87	1103.86
271.08	1167.34
271.30	1064.94
271.51	1202.16
271.72	1161.20
271.93	1179.63
272.15	1263.60
272.36	1169.39
272.57	1181.68
272.79	1155.05
273.00	1097.71
273.21	1142.77
273.42	1161.20
273.64	1116.14
273.85	1081.33
274.06	1136.62
274.27	1216.49
274.49	1236.97
274.70	1163.25
274.91	1120.24
275.12	1183.73
275.34	1175.53
275.55	1144.81
275.76	1193.97
275.97	1128.43
276.19	1099.76
276.40	1175.53
276.61	1132.53
276.82	1200.11
277.04	1179.63
277.25	1218.54
277.46	1097.71
277.67	1140.72
277.89	1124.33
278.10	1175.53
278.31	1138.67
278.52	1224.69
278.74	1122.29
278.95	1148.91
279.16	1083.38
279.37	1110.00
279.58	1202.16
279.80	1187.82
280.01	1222.64
280.22	1155.05
280.43	1163.25
280.65	1179.63
280.86	1179.63
281.07	1210.35
281.28	1185.77
281.50	1187.82
281.71	1069.04
281.92	1198.06
282.13	1220.59
282.34	1157.10
282.56	1142.77
282.77	1173.49
282.98	1214.45
283.19	1103.86
283.40	1210.35
283.62	1181.68
283.83	1126.38
284.04	1177.58
284.25	1159.15
284.47	1107.95
284.68	1165.29
284.89	1183.73
285.10	1153.01
285.31	1185.77
285.53	1157.10
285.74	1130.48
285.95	1146.86
286.16	1130.48
286.37	1118.19
286.59	1214.45
286.80	1202.16
287.01	1155.05
287.22	1198.06
287.43	1138.67
287.65	1126.38
287.86	1185.77
288.07	1257.45
288.28	1288.17
288.49	1165.29
288.71	1122.29
288.92	1316.84
289.13	1198.06
289.34	1167.34
289.55	1284.08
289.76	1161.20
289.98	1134.57
290.19	1144.81
290.40	1191.92
290.61	1099.76
290.82	1183.73
291.04	1167.34
291.25	1183.73
291.46	1173.49
291.67	1185.77
291.88	1212.40
292.09	1124.33
292.31	1163.25
292.52	1163.25
292.73	1191.92
292.94	1204.21
293.15	1214.45
293.36	1175.53
293.58	1243.12
293.79	1218.54
294.00	1212.40
294.21	1150.96
294.42	1099.76
294.63	1138.67
294.85	1163.25
295.06	1189.87
295.27	1114.10
295.48	1171.44
295.69	1128.43
295.90	1204.21
296.12	1269.74
296.33	1112.05
296.54	1132.53
296.75	1107.95
296.96	1081.33
297.17	1193.97
297.38	1189.87
297.60	1204.21
297.81	1159.15
298.02	1187.82
298.23	1081.33
298.44	1132.53
298.65	1196.01
298.86	1038.32
299.08	1222.64
299.29	1216.49
299.50	1144.81
299.71	1204.21
299.92	1134.57
300.13	1122.29
300.34	1163.25
300.55	1179.63
300.77	1161.20
300.98	1189.87
301.19	1142.77
301.40	1206.25
301.61	1173.49
301.82	1165.29
302.03	1122.29
302.25	1198.06
302.46	1165.29
302.67	1146.86
302.88	1134.57
303.09	1130.48
303.30	1132.53
303.51	1116.14
303.72	1241.07
303.93	1198.06
304.15	1183.73
304.36	1196.01
304.57	1140.72
304.78	1181.68
304.99	1155.05
305.20	1138.67
305.41	1167.34
305.62	1155.05
305.83	1155.05
306.05	1185.77
306.26	1116.14
306.47	1245.16
306.68	1206.25
306.89	1245.16
307.10	1167.34
307.31	1171.44
307.52	1193.97
307.73	1247.21
307.94	1202.16
308.16	1148.91
308.37	1196.01
308.58	1171.44
308.79	1120.24
309.00	1144.81
309.21	1153.01
309.42	1144.81
309.63	1116.14
309.84	1134.57
310.05	1206.25
310.26	1214.45
310.48	1118.19
310.69	1200.11
310.90	1177.58
311.11	1265.64
311.32	1214.45
311.53	1171.44
311.74	1155.05
311.95	1040.37
312.16	1118.19
312.37	1189.87
312.58	1161.20
312.79	1140.72
313.00	1181.68
313.21	1144.81
313.43	1073.14
313.64	1105.90
313.85	1208.30
314.06	1150.96
314.27	1222.64
314.48	1128.43
314.69	1183.73
314.90	1191.92
315.11	1232.88
315.32	1196.01
315.53	1107.95
315.74	1255.40
315.95	1198.06
316.16	1179.63
316.37	1167.34
316.58	1161.20
316.79	1173.49
317.01	1134.57
317.22	1099.76
317.43	1200.11
317.64	1157.10
317.85	1148.91
318.06	1169.39
318.27	1181.68
318.48	1099.76
318.69	1163.25
318.90	1153.01
319.11	1095.66
319.32	1210.35
319.53	1095.66
319.74	1177.58
319.95	1148.91
320.16	1163.25
320.37	1193.97
320.58	1239.02
320.79	1163.25
321.00	1114.10
321.21	1138.67
321.42	1165.29
321.63	1105.90
321.84	1191.92
322.05	1218.54
322.26	1159.15
322.47	1228.78
322.68	1165.29
322.90	1126.38
323.11	1142.77
323.32	1210.35
323.53	1165.29
323.74	1165.29
323.95	1103.86
324.16	1185.77
324.37	1130.48
324.58	1177.58
324.79	1214.45
325.00	1212.40
325.21	1185.77
325.42	1126.38
325.63	1247.21
325.84	1200.11
326.05	1173.49
326.26	1105.90
326.47	1171.44
326.68	1247.21
326.89	1062.90
327.10	1228.78
327.31	1249.26
327.52	1179.63
327.73	1212.40
327.94	1173.49
328.15	1161.20
328.36	1181.68
328.57	1146.86
328.78	1165.29
328.99	1105.90
329.20	1159.15
329.41	1181.68
329.62	1181.68
329.83	1171.44
330.04	1128.43
330.25	1179.63
330.46	1157.10
330.67	1269.74
330.87	1099.76
331.08	1169.39
331.29	1253.36
331.50	1157.10
331.71	1138.67
331.92	1060.85
332.13	1138.67
332.34	1075.18
332.55	1150.96
332.76	1114.10
332.97	1140.72
333.18	1128.43
333.39	1183.73
333.60	1120.24
333.81	1122.29
334.02	1251.31
334.23	1249.26
334.44	1144.81
334.65	1193.97
334.86	1263.60
335.07	1196.01
335.28	1165.29
335.49	1122.29
335.70	1187.82
335.91	1177.58
336.12	1083.38
336.33	1218.54
336.54	1208.30
336.74	1165.29
336.95	1163.25
337.16	1214.45
337.37	1187.82
337.58	1261.55
337.79	1165.29
338.00	1105.90
338.21	1157.10
338.42	1181.68
338.63	1208.30
338.84	1187.82
339.05	1081.33
339.26	1249.26
339.47	1161.20
339.68	1148.91
339.89	1148.91
340.10	1191.92
340.30	1175.53
340.51	1110.00
340.72	1198.06
340.93	1271.79
341.14	1140.72
341.35	1210.35
341.56	1173.49
341.77	1105.90
341.98	1130.48
342.19	1122.29
342.40	1193.97
342.61	1124.33
342.82	1163.25
343.02	1196.01
343.23	1128.43
343.44	1146.86
343.65	1140.72
343.86	1173.49
344.07	1159.15
344.28	1163.25
344.49	1255.40
344.70	1222.64
344.91	1218.54
345.12	1146.86
345.32	1153.01
345.53	1200.11
345.74	1150.96
345.95	1118.19
346.16	1101.81
346.37	1302.51
346.58	1138.67
346.79	1165.29
347.00	1210.35
347.21	1216.49
347.41	1064.94
347.62	1101.81
347.83	1222.64
348.04	1085.42
348.25	1212.40
348.46	1185.77
348.67	1107.95
348.88	1124.33
349.09	1097.71
349.29	1210.35
349.50	1191.92
349.71	1146.86
349.92	1179.63
350.13	1214.45
350.34	1257.45
350.55	1220.59
350.76	1177.58
350.97	1224.69
351.17	1099.76
351.38	1122.29
351.59	1128.43
351.80	1189.87
352.01	1124.33
352.22	1124.33
352.43	1110.00
352.63	1130.48
352.84	1183.73
353.05	1155.05
353.26	1189.87
353.47	1247.21
353.68	1183.73
353.89	1187.82
354.10	1165.29
354.30	1136.62
354.51	1171.44
354.72	1136.62
354.93	1198.06
355.14	1196.01
355.35	1114.10
355.55	1220.59
355.76	1249.26
355.97	1177.58
356.18	1155.05
356.39	1234.93
356.60	1150.96
356.81	1112.05
357.01	1140.72
357.22	1089.52
357.43	1193.97
357.64	1236.97
357.85	1114.10
358.06	1175.53
358.26	1177.58
358.47	1163.25
358.68	1120.24
358.89	1187.82
359.10	1136.62
359.31	1181.68
359.51	1187.82
359.72	1179.63
359.93	1187.82
360.14	1120.24
360.35	1198.06
360.56	1232.88
360.76	1128.43
360.97	1173.49
361.18	1214.45
361.39	1191.92
361.60	1230.83
361.81	1173.49
362.01	1163.25
362.22	1103.86
362.43	1169.39
362.64	1187.82
362.85	1202.16
363.05	1218.54
363.26	1200.11
363.47	1220.59
363.68	1226.73
363.89	1241.07
364.09	1153.01
364.30	1210.35
364.51	1060.85
364.72	1157.10
364.93	1132.53
365.13	1142.77
365.34	1243.12
365.55	1165.29
365.76	1163.25
365.97	1114.10
366.17	1196.01
366.38	1255.40
366.59	1122.29
366.80	1179.63
367.01	1232.88
367.21	1214.45
367.42	1177.58
367.63	1150.96
367.84	1159.15
368.05	1103.86
368.25	1122.29
368.46	1282.03
368.67	1110.00
368.88	1241.07
369.08	1308.65
369.29	1173.49
369.50	1179.63
369.71	1148.91
369.92	1171.44
370.12	1169.39
370.33	1224.69
370.54	1198.06
370.75	1138.67
370.95	1132.53
371.16	1165.29
371.37	1175.53
371.58	1167.34
371.78	1208.30
371.99	1202.16
372.20	1142.77
372.41	1222.64
372.61	1275.88
372.82	1107.95
373.03	1196.01
373.24	1171.44
373.45	1116.14
373.65	1175.53
373.86	1099.76
374.07	1210.35
374.28	1191.92
374.48	1179.63
374.69	1247.21
374.90	1089.52
375.11	1179.63
375.31	1267.69
375.52	1210.35
375.73	1245.16
375.93	1228.78
376.14	1138.67
376.35	1181.68
376.56	1185.77
376.76	1169.39
376.97	1140.72
377.18	1169.39
377.39	1200.11
377.59	1230.83
377.80	1200.11
378.01	1134.57
378.22	1159.15
378.42	1267.69
378.63	1126.38
378.84	1189.87
379.04	1220.59
379.25	1230.83
379.46	1130.48
379.67	1228.78
379.87	1286.12
380.08	1124.33
380.29	1155.05
380.50	1226.73
380.70	1169.39
380.91	1185.77
381.12	1155.05
381.32	1216.49
381.53	1140.72
381.74	1173.49
381.95	1134.57
382.15	1107.95
382.36	1171.44
382.57	1245.16
382.77	1236.97
382.98	1196.01
383.19	1208.30
383.39	1101.81
383.60	1173.49
383.81	1155.05
384.02	1198.06
384.22	1171.44
384.43	1105.90
384.64	1212.40
384.84	1091.57
385.05	1161.20
385.26	1212.40
385.46	1157.10
385.67	1175.53
385.88	1189.87
386.08	1202.16
386.29	1247.21
386.50	1161.20
386.70	1146.86
386.91	1120.24
387.12	1204.21
387.33	1202.16
387.53	1173.49
387.74	1224.69
387.95	1202.16
388.15	1103.86
388.36	1206.25
388.57	1196.01
388.77	1157.10
388.98	1206.25
389.19	1222.64
389.39	1089.52
389.60	1171.44
389.81	1222.64
390.01	1286.12
390.22	1142.77
390.43	1144.81
390.63	1148.91
390.84	1226.73
391.05	1132.53
391.25	1220.59
391.46	1171.44
391.67	1230.83
391.87	1177.58
392.08	1230.83
392.28	1171.44
392.49	1167.34
392.70	1273.84
392.90	1206.25
393.11	1214.45
393.32	1173.49
393.52	1198.06
393.73	1265.64
393.94	1112.05
394.14	1282.03
394.35	1224.69
394.56	1216.49
394.76	1318.89
394.97	1116.14
395.17	1273.84
395.38	1214.45
395.59	1191.92
395.79	1232.88
396.00	1171.44
396.21	1093.62
396.41	1206.25
396.62	1142.77
396.83	1202.16
397.03	1163.25
397.24	1187.82
397.44	1259.50
397.65	1206.25
397.86	1179.63
398.06	1216.49
398.27	1196.01
398.47	1230.83
398.68	1130.48
398.89	1120.24
399.09	1208.30
399.30	1183.73
399.51	1179.63
399.71	1146.86
399.92	1148.91
400.12	1165.29
400.33	1191.92
400.54	1196.01
400.74	1228.78
400.95	1191.92
401.15	1220.59
401.36	1185.77
401.57	1171.44
401.77	1136.62
401.98	1232.88
402.18	1220.59
402.39	1198.06
402.60	1300.46
402.80	1181.68
403.01	1210.35
403.21	1247.21
403.42	1118.19
403.63	1236.97
403.83	1228.78
404.04	1236.97
404.24	1150.96
404.45	1175.53
404.65	1239.02
404.86	1120.24
405.07	1179.63
405.27	1255.40
405.48	1216.49
405.68	1204.21
405.89	1224.69
406.10	1196.01
406.30	1202.16
406.51	1253.36
406.71	1116.14
406.92	1206.25
407.12	1200.11
407.33	1179.63
407.53	1292.27
407.74	1163.25
407.95	1165.29
408.15	1253.36
408.36	1161.20
408.56	1212.40
408.77	1257.45
408.97	1218.54
409.18	1249.26
409.39	1159.15
409.59	1218.54
409.80	1177.58
410.00	1239.02
410.21	1124.33
410.41	1226.73
410.62	1146.86
410.82	1206.25
411.03	1267.69
411.23	1220.59
411.44	1159.15
411.65	1146.86
411.85	1183.73
412.06	1253.36
412.26	1245.16
412.47	1185.77
412.67	1187.82
412.88	1202.16
413.08	1140.72
413.29	1228.78
413.49	1243.12
413.70	1155.05
413.90	1140.72
414.11	1193.97
414.31	1173.49
414.52	1163.25
414.73	1126.38
414.93	1208.30
415.14	1171.44
415.34	1177.58
415.55	1234.93
415.75	1210.35
415.96	1220.59
416.16	1124.33
416.37	1191.92
416.57	1181.68
416.78	1214.45
416.98	1169.39
417.19	1212.40
417.39	1243.12
417.60	1136.62
417.80	1261.55
418.01	1185.77
418.21	1189.87
418.42	1206.25
418.62	1161.20
418.83	1167.34
419.03	1173.49
419.24	1173.49
419.44	1265.64
419.65	1142.77
419.85	1134.57
420.06	1335.28
420.26	1232.88
420.47	1228.78
420.67	1230.83
420.88	1181.68
421.08	1099.76
421.29	1126.38
421.49	1169.39
421.70	1183.73
421.90	1228.78
422.11	1191.92
422.31	1169.39
422.52	1216.49
422.72	1185.77
422.93	1173.49
423.13	1191.92
423.34	1214.45
423.54	1245.16
423.74	1220.59
423.95	1159.15
424.15	1138.67
424.36	1157.10
424.56	1183.73
424.77	1216.49
424.97	1230.83
425.18	1155.05
425.38	1155.05
425.59	1245.16
425.79	1279.98
426.00	1226.73
426.20	1181.68
426.40	1167.34
426.61	1210.35
426.81	1175.53
427.02	1257.45
427.22	1216.49
427.43	1232.88
427.63	1249.26
427.84	1187.82
428.04	1189.87
428.25	1245.16
428.45	1239.02
428.65	1220.59
428.86	1249.26
429.06	1163.25
429.27	1167.34
429.47	1181.68
429.68	1234.93
429.88	1175.53
430.09	1247.21
430.29	1292.27
430.49	1212.40
430.70	1269.74
430.90	1196.01
431.11	1247.21
431.31	1171.44
431.52	1208.30
431.72	1136.62
431.92	1193.97
432.13	1284.08
432.33	1222.64
432.54	1173.49
432.74	1204.21
432.94	1239.02
433.15	1220.59
433.35	1175.53
433.56	1196.01
433.76	1159.15
433.97	1210.35
434.17	1208.30
434.37	1255.40
434.58	1163.25
434.78	1153.01
434.99	1245.16
435.19	1302.51
435.39	1169.39
435.60	1286.12
435.80	1298.41
436.01	1288.17
436.21	1177.58
436.41	1263.60
436.62	1167.34
436.82	1198.06
437.03	1263.60
437.23	1220.59
437.43	1230.83
437.64	1249.26
437.84	1187.82
438.05	1196.01
438.25	1222.64
438.45	1196.01
438.66	1247.21
438.86	1110.00
439.06	1208.30
439.27	1228.78
439.47	1329.13
439.68	1282.03
439.88	1294.32
440.08	1198.06
440.29	1253.36
440.49	1298.41
440.69	1239.02
440.90	1273.84
441.10	1189.87
441.31	1253.36
441.51	1282.03
441.71	1370.09
441.92	1245.16
442.12	1312.75
442.32	1191.92
442.53	1208.30
442.73	1198.06
442.94	1302.51
443.14	1245.16
443.34	1173.49
443.55	1261.55
443.75	1314.80
443.95	1245.16
444.16	1310.70
444.36	1322.99
444.56	1165.29
444.77	1349.61
444.97	1230.83
445.17	1261.55
445.38	1296.36
445.58	1275.88
445.78	1263.60
445.99	1210.35
446.19	1243.12
446.39	1259.50
446.60	1243.12
446.80	1345.52
447.00	1308.65
447.21	1247.21
447.41	1261.55
447.61	1284.08
447.82	1251.31
448.02	1306.60
448.22	1286.12
448.43	1245.16
448.63	1259.50
448.83	1169.39
449.04	1277.93
449.24	1255.40
449.44	1388.52
449.65	1300.46
449.85	1181.68
450.05	1234.93
450.26	1359.85
450.46	1310.70
450.66	1300.46
450.87	1284.08
451.07	1343.47
451.27	1300.46
451.47	1220.59
451.68	1288.17
451.88	1251.31
452.08	1249.26
452.29	1294.32
452.49	1327.08
452.69	1308.65
452.90	1243.12
453.10	1339.37
453.30	1325.04
453.51	1388.52
453.71	1290.22
453.91	1298.41
454.11	1279.98
454.32	1234.93
454.52	1298.41
454.72	1357.80
454.93	1382.38
455.13	1300.46
455.33	1304.56
455.53	1218.54
455.74	1347.56
455.94	1247.21
456.14	1286.12
456.35	1288.17
456.55	1329.13
456.75	1406.95
456.95	1343.47
457.16	1345.52
457.36	1327.08
457.56	1357.80
457.76	1335.28
457.97	1318.89
458.17	1357.80
458.37	1404.91
458.57	1335.28
458.78	1343.47
458.98	1316.84
459.18	1304.56
459.39	1421.29
459.59	1361.90
459.79	1423.34
459.99	1322.99
460.20	1378.28
460.40	1474.54
460.60	1390.57
460.80	1361.90
461.01	1394.67
461.21	1376.24
461.41	1351.66
461.61	1384.43
461.82	1366.00
462.02	1435.63
462.22	1368.04
462.42	1409.00
462.63	1427.43
462.83	1386.47
463.03	1409.00
463.23	1517.54
463.43	1492.97
463.64	1460.20
463.84	1415.15
464.04	1443.82
464.24	1366.00
464.45	1454.06
464.65	1447.91
464.85	1501.16
465.05	1404.91
465.26	1505.26
465.46	1564.65
465.66	1560.55
465.86	1413.10
466.06	1542.12
466.27	1484.78
466.47	1523.69
466.67	1423.34
466.87	1578.98
467.08	1527.78
467.28	1488.87
467.48	1511.40
467.68	1544.17
467.88	1476.59
468.09	1593.32
468.29	1466.35
468.49	1460.20
468.69	1529.83
468.89	1638.38
469.10	1574.89
469.30	1546.22
469.50	1640.42
469.70	1581.03
469.90	1642.47
470.11	1562.60
470.31	1585.13
470.51	1595.37
470.71	1509.35
470.91	1624.04
471.11	1665.00
471.32	1644.52
471.52	1712.10
471.72	1695.72
471.92	1755.11
472.12	1712.10
472.33	1624.04
472.53	1656.81
472.73	1669.09
472.93	1777.64
473.13	1742.82
473.33	1751.01
473.54	1742.82
473.74	1843.17
473.94	1843.17
474.14	1746.92
474.34	1816.55
474.55	1843.17
474.75	1888.23
474.95	1890.28
475.15	1974.24
475.35	1945.57
475.55	1959.91
475.75	2025.44
475.96	1947.62
476.16	1990.63
476.36	1974.24
476.56	1978.34
476.76	2084.83
476.96	2066.40
477.17	2076.64
477.37	2168.80
477.57	2097.12
477.77	2107.36
477.97	2293.72
478.17	2172.89
478.37	2318.30
478.58	2260.96
478.78	2295.77
478.98	2457.56
479.18	2211.81
479.38	2422.75
479.58	2416.60
479.78	2527.19
479.99	2469.85
480.19	2623.45
480.39	2547.67
480.59	2576.34
480.79	2588.63
480.99	2672.60
481.19	2574.30
481.39	2643.93
481.60	2797.53
481.80	2750.42
482.00	2850.77
482.20	2887.64
482.40	3000.27
482.60	2908.12
482.80	2996.18
483.00	3008.47
483.20	3020.75
483.41	3131.34
483.61	3203.02
483.81	3139.54
484.01	3401.68
484.21	3243.98
484.41	3454.92
484.61	3424.20
484.81	3469.26
485.01	3561.42
485.22	3571.66
485.42	3594.19
485.62	3719.11
485.82	3782.60
486.02	3815.37
486.22	3956.68
486.42	3925.96
486.62	3872.71
486.82	4089.79
487.02	4112.32
487.22	4372.41
487.43	4343.74
487.63	4417.47
487.83	4440.00
488.03	4558.78
488.23	4573.11
488.43	4657.08
488.63	4870.07
488.83	4800.44
489.03	4939.70
489.23	5126.07
489.43	5316.53
489.63	5287.86
489.83	5425.07
490.04	5509.04
490.24	5593.00
490.44	5613.48
490.64	5820.33
490.84	5832.62
491.04	6010.79
491.24	6102.95
491.44	6289.31
491.64	6354.85
491.84	6535.07
492.04	6641.56
492.24	6610.84
492.44	6823.83
492.64	6893.46
492.84	7096.21
493.04	7188.37
493.24	7305.10
493.45	7298.96
493.65	7686.03
493.85	8003.46
494.05	7974.79
494.25	8281.99
494.45	8292.23
494.65	8398.72
494.85	8613.76
495.05	8845.18
495.25	8691.58
495.45	9084.79
495.65	9045.88
495.85	9418.61
496.05	9707.37
496.25	9674.60
496.45	10157.92
496.65	10211.17
496.85	10264.42
497.05	10807.13
497.25	10561.37
497.45	10956.63
497.65	11163.48
497.85	11607.89
498.05	11474.77
498.25	11827.02
498.45	12298.05
498.65	12449.60
498.85	12668.73
499.05	12887.87
499.25	13107.00
499.45	13506.35
499.65	13569.84
499.85	14042.92
500.05	14331.69
500.25	14407.46
500.45	14855.97
500.65	15071.00
500.85	15324.95
501.05	15574.80
501.25	15922.96
501.45	16350.98
501.65	16510.72
501.85	16774.91
502.05	17327.86
502.25	17860.34
502.45	17700.59
502.65	18405.10
502.85	18573.03
503.05	18992.86
503.25	19252.95
503.45	19881.68
503.65	20043.47
503.85	20260.55
504.05	20594.37
504.25	21081.79
504.45	21671.61
504.65	22148.78
504.85	22292.14
505.05	23013.02
505.25	23735.96
505.45	23805.59
505.65	23979.67
505.85	24712.84
506.05	25058.95
506.25	25738.87
506.45	26252.91
506.65	26433.13
506.85	26924.65
507.05	27547.23
507.25	28053.08
507.45	28446.29
507.65	29040.20
507.85	29726.27
508.04	29691.45
508.24	30486.06
508.44	30924.33
508.64	31274.53
508.84	32548.37
509.04	32775.69
509.24	33693.18
509.44	33547.78
509.64	34860.52
509.84	35247.59
510.04	35626.46
510.24	36154.84
510.44	37033.42
510.64	37518.79
510.84	37961.15
511.04	38337.98
511.24	39024.04
511.43	39323.05
511.63	40158.62
511.83	40850.83
512.03	41532.81
512.23	41508.23
512.43	42071.42
512.63	42519.93
512.83	43427.18
513.03	43664.74
513.23	44363.10
513.43	45223.25
513.63	45327.69
513.83	46374.20
514.02	46259.52
514.22	47643.94
514.42	47584.55
514.62	47781.16
514.82	47904.04
515.02	49165.59
515.22	49730.83
515.42	50519.29
515.62	50814.20
515.82	50832.63
516.02	50994.42
516.21	51389.68
516.41	52532.45
516.61	52831.45
516.81	52640.99
517.01	53247.19
517.21	53847.24
517.41	54262.98
517.61	54193.35
517.81	55190.71
518.00	55604.40
518.20	56016.04
518.40	56097.96
518.60	55876.78
518.80	55819.44
519.00	56937.63
519.20	57910.41
519.40	57429.14
519.60	58051.72
519.79	57468.05
519.99	57556.11
520.19	58090.63
520.39	58483.84
520.59	58432.64
520.79	58645.63
520.99	58166.41
521.18	58446.98
521.38	58139.78
521.58	58576.00
521.78	58512.52
521.98	58737.79
522.18	59561.08
522.38	60161.13
522.58	60066.92
522.77	59329.65
522.97	60451.94
523.17	59946.09
523.37	60171.37
523.57	60103.79
523.77	60103.79
523.96	59907.18
524.16	60279.91
524.36	59544.69
524.56	59907.18
524.76	59409.53
524.96	60056.68
525.16	59976.81
525.35	60537.96
525.55	60333.16
525.75	60208.23
525.95	59935.85
526.15	60441.70
526.35	60406.89
526.54	59935.85
526.74	59608.18
526.94	60261.48
527.14	59892.85
527.34	59862.13
527.54	59327.61
527.73	59493.49
527.93	58823.81
528.13	59131.00
528.33	58860.67
528.53	58547.33
528.72	58623.11
528.92	58668.16
529.12	57965.71
529.32	58352.77
529.52	57242.77
529.72	56634.53
529.91	56251.56
530.11	56384.68
530.31	57070.75
530.51	56947.87
530.71	56911.00
530.90	57388.18
531.10	56401.06
531.30	56362.15
531.50	55973.03
531.70	55981.23
531.89	55526.58
532.09	55954.60
532.29	55682.22
532.49	54955.19
532.69	53789.90
532.88	53834.95
533.08	54412.48
533.28	53667.02
533.48	53546.19
533.67	53890.25
533.87	52724.96
534.07	52063.46
534.27	51576.04
534.47	51481.84
534.66	51358.96
534.86	51205.36
535.06	50826.49
535.26	50748.67
535.45	49802.50
535.65	49847.56
535.85	48942.36
536.05	49282.32
536.24	48356.64
536.44	47805.73
536.64	47736.10
536.84	47387.95
537.04	46984.50
537.23	47230.26
537.43	46351.68
537.63	45641.03
537.83	45014.35
538.02	45610.31
538.22	45174.09
538.42	44064.10
538.62	43607.40
538.81	43519.34
539.01	43179.37
539.21	42569.08
539.41	42255.74
539.60	42018.17
539.80	41194.89
540.00	40881.55
540.20	40244.63
540.39	40242.59
540.59	40187.29
540.79	39394.73
540.98	39054.76
541.18	38733.23
541.38	38176.19
541.58	38301.11
541.77	37406.15
541.97	37246.41
542.17	37080.52
542.37	36699.60
542.56	35718.62
542.76	35573.22
542.96	35147.24
543.15	34651.63
543.35	34123.26
543.55	33918.46
543.75	33521.15
543.94	33801.72
544.14	32359.95
544.34	32445.97
544.53	32011.80
544.73	31786.52
544.93	31338.02
545.13	31098.41
545.32	31022.63
545.52	30840.36
545.72	30377.52
545.91	29785.66
546.11	29609.53
546.31	29148.74
546.50	29025.86
546.70	28165.71
546.90	28319.31
547.10	27844.18
547.29	27709.02
547.49	27334.24
547.69	26963.56
547.88	26513.00
548.08	26244.72
548.28	25788.02
548.47	25902.71
548.67	24987.27
548.87	24835.72
549.06	24084.11
549.26	23856.79
549.46	23723.67
549.65	23219.87
549.85	23111.33
550.05	22875.81
550.24	22722.21
550.44	22673.06
550.64	22113.97
550.83	21962.42
551.03	22025.90
551.23	21745.33
551.42	21472.95
551.62	21309.11
551.82	21182.14
552.01	20545.22
552.21	20582.09
552.41	20059.85
552.60	20186.83
552.80	19754.71
553.00	19119.84
553.19	19408.60
553.39	18978.53
553.59	18779.87
553.78	18536.17
553.98	18370.28
554.18	18276.07
554.37	17884.91
554.57	17798.90
554.76	17645.30
554.96	17590.00
555.16	17094.40
555.35	16701.19
555.55	16508.68
555.75	16336.65
555.94	15859.47
556.14	15664.91
556.34	15605.52
556.53	15202.07
556.73	15310.61
556.92	15058.71
557.12	14886.68
557.32	14896.92
557.51	14485.28
557.71	14507.81
557.91	14489.38
558.10	14239.53
558.30	13997.87
558.49	13999.91
558.69	13565.74
558.89	13360.95
559.08	13535.03
559.28	13299.51
559.47	13006.65
559.67	13158.20
559.87	12691.26
560.06	12660.54
560.26	12375.88
560.45	12232.52
560.65	12146.50
560.85	11886.41
561.04	11837.26
561.24	11763.53
561.43	11673.42
561.63	11532.11
561.83	11210.58
562.02	11067.22
562.22	10870.62
562.41	10907.48
562.61	10624.86
562.81	10542.94
563.00	10557.28
563.20	10518.37
563.39	10389.35
563.59	10143.59
563.78	9777.00
563.98	9846.63
564.18	9672.56
564.37	9641.84
564.57	9482.10
564.76	9269.11
564.96	9305.97
565.15	9265.01
565.35	9146.23
565.55	8912.76
565.74	8978.30
565.94	8722.30
566.13	8544.13
566.33	8636.28
566.52	8355.71
566.72	8374.14
566.91	8429.44
567.11	8218.50
567.31	8175.49
567.50	7942.02
567.70	7956.36
567.89	7913.35
568.09	7649.16
568.28	7667.60
568.48	7505.81
568.67	7391.12
568.87	7485.33
569.06	7147.41
569.26	7171.99
569.46	7040.92
569.65	7010.20
569.85	6924.18
570.04	6829.98
570.24	6670.23
570.43	6582.17
570.63	6758.30
570.82	6561.69
571.02	6451.10
571.21	6336.42
571.41	6225.82
571.60	6317.98
571.80	6219.68
571.99	6178.72
572.19	6029.22
572.38	5953.45
572.58	5840.81
572.77	5654.44
572.97	5713.83
573.16	5644.20
573.36	5638.06
573.55	5595.05
573.75	5435.31
573.94	5484.46
574.14	5330.86
574.33	5310.38
574.53	5134.26
574.72	5265.33
574.92	5238.70
575.11	4982.71
575.31	4980.66
575.50	5113.78
575.70	5076.91
575.89	4880.31
576.09	4777.91
576.28	4728.76
576.48	4874.17
576.67	4810.68
576.87	4833.21
577.06	4644.79
577.26	4581.31
577.45	4638.65
577.65	4491.20
577.84	4456.38
578.04	4259.78
578.23	4386.75
578.43	4194.24
578.62	4251.58
578.82	4302.78
579.01	4208.58
579.21	4241.34
579.40	4200.38
579.59	4040.64
579.79	4003.78
579.98	4011.97
580.18	3975.11
580.37	3962.82
580.57	3858.37
580.76	3717.06
580.96	3895.24
581.15	3823.56
581.35	3772.36
581.54	3790.79
581.74	3758.02
581.93	3702.73
582.12	3620.81
582.32	3518.41
582.51	3448.78
582.71	3540.94
582.90	3606.47
583.10	3409.87
583.29	3532.75
583.48	3323.85
583.68	3350.48
583.87	3407.82
584.07	3307.47
584.26	3354.57
584.46	3334.09
584.65	3184.59
584.84	3170.26
585.04	3229.65
585.23	3229.65
585.43	3028.95
585.62	3123.15
585.82	3067.86
586.01	2994.13
586.20	2994.13
586.40	3035.09
586.59	3104.72
586.79	2938.84
586.98	2828.24
587.18	2830.29
587.37	2869.20
587.56	2875.35
587.76	2852.82
587.95	2734.04
588.15	2836.44
588.34	2729.94
588.53	2787.29
588.73	2688.98
588.92	2645.98
589.12	2629.59
589.31	2650.07
589.50	2596.82
589.70	2699.22
589.89	2533.34
590.08	2609.11
590.28	2576.34
590.47	2568.15
590.67	2506.71
590.86	2562.01
591.05	2545.63
591.25	2445.27
591.44	2437.08
591.64	2373.60
591.83	2435.03
592.02	2398.17
592.22	2445.27
592.41	2426.84
592.60	2414.56
592.80	2365.40
592.99	2265.05
593.18	2357.21
593.38	2199.52
593.57	2312.16
593.77	2205.66
593.96	2271.20
594.15	2289.63
594.35	2222.05
594.54	2197.47
594.73	2144.22
594.93	2248.67
595.12	2056.16
595.31	2164.70
595.51	2228.19
595.70	2133.98
595.89	2056.16
596.09	2086.88
596.28	2136.03
596.47	1990.63
596.67	2035.68
596.86	1968.10
597.06	2129.89
597.25	2105.31
597.44	2004.96
597.64	1992.67
597.83	1974.24
598.02	2017.25
598.22	1984.48
598.41	1984.48
598.60	1894.37
598.79	1964.00
598.99	1959.91
599.18	1863.65
599.37	1877.99
599.57	1947.62
599.76	1847.27
599.95	1845.22
600.15	1853.41
600.34	1843.17
600.53	1812.45
600.73	1785.83
600.92	1966.05
601.11	1877.99
601.31	1828.84
601.50	1710.05
601.69	1740.77
601.88	1775.59
602.08	1839.08
602.27	1753.06
602.46	1763.30
602.66	1689.57
602.85	1777.64
603.04	1806.31
603.24	1722.34
603.43	1740.77
603.62	1777.64
603.81	1769.44
604.01	1669.09
604.20	1748.97
604.39	1646.57
604.59	1736.68
604.78	1703.91
604.97	1650.66
605.16	1732.58
605.36	1632.23
605.55	1669.09
605.74	1599.46
605.94	1652.71
606.13	1613.80
606.32	1626.09
606.51	1695.72
606.71	1656.81
606.90	1585.13
607.09	1665.00
607.28	1597.42
607.48	1640.42
607.67	1574.89
607.86	1572.84
608.05	1701.86
608.25	1613.80
608.44	1568.74
608.63	1636.33
608.82	1585.13
609.02	1642.47
609.21	1480.68
609.40	1531.88
609.59	1599.46
609.79	1544.17
609.98	1646.57
610.17	1490.92
610.36	1585.13
610.56	1535.98
610.75	1568.74
610.94	1542.12
611.13	1540.07
611.33	1474.54
611.52	1542.12
611.71	1415.15
611.90	1558.50
612.09	1519.59
612.29	1445.87
612.48	1505.26
612.67	1433.58
612.86	1458.15
613.06	1435.63
613.25	1392.62
613.44	1449.96
613.63	1400.81
613.82	1480.68
614.02	1454.06
614.21	1460.20
614.40	1562.60
614.59	1439.72
614.78	1456.11
614.98	1447.91
615.17	1447.91
615.36	1441.77
615.55	1538.02
615.74	1462.25
615.94	1398.76
616.13	1458.15
616.32	1472.49
616.51	1322.99
616.70	1454.06
616.90	1380.33
617.09	1466.35
617.28	1329.13
617.47	1441.77
617.66	1427.43
617.86	1411.05
618.05	1351.66
618.24	1339.37
618.43	1427.43
618.62	1363.95
618.81	1351.66
619.01	1374.19
619.20	1220.59
619.39	1308.65
619.58	1390.57
619.77	1380.33
619.96	1370.09
620.16	1306.60
620.35	1486.83
620.54	1402.86
620.73	1351.66
620.92	1325.04
621.11	1357.80
621.31	1368.04
621.50	1329.13
621.69	1370.09
621.88	1320.94
622.07	1366.00
622.26	1310.70
622.46	1335.28
622.65	1374.19
622.84	1302.51
623.03	1372.14
623.22	1361.90
623.41	1353.71
623.60	1288.17
623.80	1312.75
623.99	1261.55
624.18	1378.28
624.37	1359.85
624.56	1271.79
624.75	1349.61
624.94	1368.04
625.13	1368.04
625.33	1368.04
625.52	1335.28
625.71	1331.18
625.90	1339.37
626.09	1298.41
626.28	1329.13
626.47	1318.89
626.66	1320.94
626.86	1347.56
627.05	1300.46
627.24	1302.51
627.43	1347.56
627.62	1243.12
627.81	1247.21
628.00	1200.11
628.19	1306.60
628.38	1220.59
628.57	1269.74
628.77	1345.52
628.96	1374.19
629.15	1247.21
629.34	1312.75
629.53	1322.99
629.72	1288.17
629.91	1191.92
630.10	1279.98
630.29	1257.45
630.48	1265.64
630.68	1290.22
630.87	1271.79
631.06	1269.74
631.25	1243.12
631.44	1267.69
631.63	1247.21
631.82	1265.64
632.01	1259.50
632.20	1230.83
632.39	1292.27
632.58	1351.66
632.77	1245.16
632.96	1228.78
633.15	1302.51
633.35	1300.46
633.54	1320.94
633.73	1312.75
633.92	1279.98
634.11	1296.36
634.30	1230.83
634.49	1353.71
634.68	1308.65
634.87	1193.97
635.06	1267.69
635.25	1261.55
635.44	1306.60
635.63	1327.08
635.82	1267.69
636.01	1140.72
636.20	1325.04
636.39	1292.27
636.58	1253.36
636.77	1318.89
636.97	1206.25
637.16	1245.16
637.35	1208.30
637.54	1216.49
637.73	1226.73
637.92	1251.31
638.11	1320.94
638.30	1288.17
638.49	1210.35
638.68	1275.88
638.87	1236.97
639.06	1208.30
639.25	1247.21
639.44	1253.36
639.63	1243.12
639.82	1210.35
640.01	1247.21
640.20	1193.97
640.39	1220.59
640.58	1286.12
640.77	1249.26
640.96	1302.51
641.15	1228.78
641.34	1275.88
641.53	1167.34
641.72	1249.26
641.91	1243.12
642.10	1234.93
642.29	1204.21
642.48	1200.11
642.67	1239.02
642.86	1191.92
643.05	1234.93
643.24	1214.45
643.43	1245.16
643.62	1165.29
643.81	1318.89
644.00	1331.18
644.19	1220.59
644.38	1214.45
644.57	1269.74
644.76	1257.45
644.95	1241.07
645.14	1169.39
645.33	1210.35
645.52	1261.55
645.71	1173.49
645.90	1210.35
646.09	1202.16
646.28	1312.75
646.46	1193.97
646.65	1210.35
646.84	1208.30
647.03	1318.89
647.22	1247.21
647.41	1206.25
647.60	1216.49
647.79	1187.82
647.98	1228.78
648.17	1265.64
648.36	1099.76
648.55	1216.49
648.74	1163.25
648.93	1193.97
649.12	1124.33
649.31	1218.54
649.50	1193.97
649.69	1277.93
649.88	1271.79
650.06	1181.68
650.25	1304.56
650.44	1179.63
650.63	1191.92
650.82	1204.21
651.01	1220.59
651.20	1091.57
651.39	1214.45
651.58	1196.01
651.77	1187.82
651.96	1282.03
652.15	1224.69
652.34	1179.63
652.52	1247.21
652.71	1249.26
652.90	1148.91
653.09	1218.54
653.28	1157.10
653.47	1196.01
653.66	1189.87
653.85	1150.96
654.04	1148.91
654.23	1193.97
654.42	1171.44
654.60	1191.92
654.79	1196.01
654.98	1204.21
655.17	1191.92
655.36	1198.06
655.55	1157.10
655.74	1200.11
655.93	1204.21
656.12	1157.10
656.30	1277.93
656.49	1247.21
656.68	1144.81
656.87	1189.87
657.06	1132.53
657.25	1169.39
657.44	1241.07
657.63	1214.45
657.82	1247.21
658.00	1241.07
658.19	1214.45
658.38	1159.15
658.57	1236.97
658.76	1224.69
658.95	1095.66
659.14	1265.64
659.32	1165.29
659.51	1120.24
659.70	1204.21
659.89	1243.12
660.08	1155.05
660.27	1163.25
660.46	1187.82
660.64	1136.62
660.83	1226.73
661.02	1189.87
661.21	1150.96
661.40	1241.07
661.59	1146.86
661.78	1216.49
661.96	1163.25
662.15	1294.32
662.34	1142.77
662.53	1134.57
662.72	1269.74
662.91	1181.68
663.09	1124.33
663.28	1124.33
663.47	1167.34
663.66	1153.01
663.85	1171.44
664.03	1198.06
664.22	1112.05
664.41	1185.77
664.60	1093.62
664.79	1173.49
664.98	1157.10
665.16	1159.15
665.35	1208.30
665.54	1140.72
665.73	1163.25
665.92	1146.86
666.10	1243.12
666.29	1228.78
666.48	1232.88
666.67	1185.77
666.86	1136.62
667.04	1284.08
667.23	1097.71
667.42	1169.39
667.61	1259.50
667.80	1196.01
667.98	1171.44
668.17	1214.45
668.36	1142.77
668.55	1208.30
668.74	1138.67
668.92	1142.77
669.11	1292.27
669.30	1228.78
669.49	1163.25
669.68	1155.05
669.86	1232.88
670.05	1107.95
670.24	1226.73
670.43	1153.01
670.61	1232.88
670.80	1118.19
670.99	1247.21
671.18	1220.59
671.36	1163.25
671.55	1220.59
671.74	1241.07
671.93	1204.21
672.11	1138.67
672.30	1202.16
672.49	1179.63
672.68	1259.50
672.87	1212.40
673.05	1189.87
673.24	1132.53
673.43	1155.05
673.62	1179.63
673.80	1150.96
673.99	1161.20
674.18	1146.86
674.36	1185.77
674.55	1234.93
674.74	1159.15
674.93	1144.81
675.11	1189.87
675.30	1171.44
675.49	1062.90
675.68	1228.78
675.86	1253.36
676.05	1175.53
676.24	1198.06
676.43	1083.38
676.61	1189.87
676.80	1185.77
676.99	1230.83
677.17	1163.25
677.36	1263.60
677.55	1130.48
677.74	1255.40
677.92	1193.97
678.11	1169.39
678.30	1218.54
678.48	1214.45
678.67	1200.11
678.86	1163.25
679.04	1165.29
679.23	1120.24
679.42	1124.33
679.61	1087.47
679.79	1163.25
679.98	1099.76
680.17	1163.25
680.35	1157.10
680.54	1173.49
680.73	1173.49
680.91	1171.44
681.10	1148.91
681.29	1179.63
681.47	1249.26
681.66	1220.59
681.85	1081.33
682.04	1230.83
682.22	1263.60
682.41	1214.45
682.60	1148.91
682.78	1222.64
682.97	1228.78
683.16	1236.97
683.34	1130.48
683.53	1155.05
683.72	1206.25
683.90	1148.91
684.09	1177.58
684.28	1187.82
684.46	1132.53
684.65	1114.10
684.83	1181.68
685.02	1128.43
685.21	1220.59
685.39	1214.45
685.58	1122.29
685.77	1177.58
685.95	1101.81
686.14	1163.25
686.33	1181.68
686.51	1200.11
686.70	1161.20
686.89	1140.72
687.07	1226.73
687.26	1118.19
687.44	1138.67
687.63	1181.68
687.82	1210.35
688.00	1148.91
688.19	1132.53
688.38	1200.11
688.56	1142.77
688.75	1239.02
688.93	1210.35
689.12	1165.29
689.31	1124.33
689.49	1169.39
689.68	1181.68
689.87	1210.35
690.05	1159.15
690.24	1216.49
690.42	1150.96
690.61	1202.16
690.80	1228.78
690.98	1107.95
691.17	1157.10
691.35	1202.16
691.54	1196.01
691.73	1130.48
691.91	1202.16
692.10	1118.19
692.28	1171.44
692.47	1153.01
692.66	1222.64
692.84	1173.49
693.03	1136.62
693.21	1153.01
693.40	1198.06
693.59	1146.86
693.77	1089.52
693.96	1150.96
694.14	1161.20
694.33	1144.81
694.51	1187.82
694.70	1175.53
694.89	1134.57
695.07	1165.29
695.26	1185.77
695.44	1171.44
695.63	1193.97
695.81	1226.73
696.00	1216.49
696.18	1253.36
696.37	1173.49
696.56	1112.05
696.74	1153.01
696.93	1279.98
697.11	1159.15
697.30	1204.21
697.48	1124.33
697.67	1146.86
697.85	1150.96
698.04	1128.43
698.23	1208.30
698.41	1204.21
698.60	1140.72
698.78	1081.33
698.97	1204.21
699.15	1173.49
699.34	1114.10
699.52	1175.53
699.71	1189.87
699.89	1183.73
700.08	1058.80
700.26	1165.29
700.45	1083.38
700.63	1177.58
700.82	1165.29
701.01	1150.96
701.19	1124.33
701.38	1128.43
701.56	1189.87
701.75	1093.62
701.93	1181.68
702.12	1040.37
702.30	1150.96
702.49	1110.00
702.67	1191.92
702.86	1099.76
703.04	1271.79
703.23	1165.29
703.41	1114.10
703.60	1122.29
703.78	1265.64
703.97	1165.29
704.15	1222.64
704.34	1173.49
704.52	1175.53
704.71	1169.39
704.89	1110.00
705.08	1171.44
705.26	1071.09
705.45	1177.58
705.63	1163.25
705.81	1153.01
706.00	1241.07
706.18	1255.40
706.37	1118.19
706.55	1140.72
706.74	1161.20
706.92	1167.34
707.11	1185.77
707.29	1138.67
707.48	1138.67
707.66	1189.87
707.85	1183.73
708.03	1228.78
708.22	1140.72
708.40	1095.66
708.58	1193.97
708.77	1185.77
708.95	1185.77
709.14	1189.87
709.32	1159.15
709.51	1153.01
709.69	1130.48
709.88	1181.68
710.06	1175.53
710.25	1191.92
710.43	1173.49
710.61	1204.21
710.80	1171.44
710.98	1202.16
711.17	1118.19
711.35	1171.44
711.54	1122.29
711.72	1089.52
711.90	1218.54
712.09	1163.25
712.27	1230.83
712.46	1165.29
712.64	1202.16
712.83	1279.98
713.01	1142.77
713.19	1134.57
713.38	1196.01
713.56	1075.18
713.75	1146.86
713.93	1128.43
714.11	1105.90
714.30	1058.80
714.48	1193.97
714.67	1148.91
714.85	1144.81
715.03	1073.14
715.22	1136.62
715.40	1175.53
715.59	1150.96
715.77	1259.50
715.95	1163.25
716.14	1155.05
716.32	1206.25
716.51	1269.74
716.69	1122.29
716.87	1175.53
717.06	1091.57
717.24	1077.23
717.42	1153.01
717.61	1150.96
717.79	1314.80
717.98	1085.42
718.16	1097.71
718.34	1177.58
718.53	1163.25
718.71	1124.33
718.89	1007.60
719.08	1187.82
719.26	1159.15
719.45	1161.20
719.63	1175.53
719.81	1064.94
720.00	1062.90
720.18	1159.15
720.36	1202.16
720.55	1193.97
720.73	1163.25
720.91	1196.01
721.10	1130.48
721.28	1167.34
721.46	1144.81
721.65	1153.01
721.83	1169.39
722.01	1089.52
722.20	1116.14
722.38	1159.15
722.56	1198.06
722.75	1220.59
722.93	1214.45
723.11	1169.39
723.30	1212.40
723.48	1138.67
723.66	1226.73
723.85	1153.01
724.03	1165.29
724.21	1179.63
724.40	1148.91
724.58	1138.67
724.76	1140.72
724.95	1189.87
725.13	1222.64
725.31	1257.45
725.50	1155.05
725.68	1165.29
725.86	1216.49
726.05	1214.45
726.23	1157.10
726.41	1144.81
726.59	1206.25
726.78	1191.92
726.96	1212.40
727.14	1046.51
727.33	1142.77
727.51	1157.10
727.69	1124.33
727.87	1118.19
728.06	1171.44
728.24	1198.06
728.42	1218.54
728.61	1171.44
728.79	1136.62
728.97	1101.81
729.15	1167.34
729.34	1179.63
729.52	1212.40
729.70	1175.53
729.89	1165.29
730.07	1114.10
730.25	1099.76
730.43	1128.43
730.62	1064.94
730.80	1187.82
730.98	1157.10
731.16	1138.67
731.35	1177.58
731.53	1171.44
731.71	1193.97
731.89	1150.96
732.08	1150.96
732.26	1173.49
732.44	1097.71
732.62	1118.19
732.81	1144.81
732.99	1148.91
733.17	1167.34
733.35	1171.44
733.54	1173.49
733.72	1126.38
733.90	1193.97
734.08	1187.82
734.27	1161.20
734.45	1159.15
734.63	1146.86
734.81	1114.10
735.00	1136.62
735.18	1136.62
735.36	1257.45
735.54	1208.30
735.72	1128.43
735.91	1175.53
736.09	1175.53
736.27	1204.21
736.45	1155.05
736.63	1159.15
736.82	1206.25
737.00	1089.52
737.18	1126.38
737.36	1118.19
737.55	1204.21
737.73	1085.42
737.91	1171.44
738.09	1179.63
738.27	1198.06
738.46	1128.43
738.64	1165.29
738.82	1220.59
739.00	1165.29
739.18	1126.38
739.36	1193.97
739.55	1132.53
739.73	1185.77
739.91	1093.62
740.09	1130.48
740.27	1124.33
740.46	1204.21
740.64	1224.69
740.82	1126.38
741.00	1101.81
741.18	1124.33
741.36	1150.96
741.55	1157.10
741.73	1112.05
741.91	1136.62
742.09	1171.44
742.27	1177.58
742.45	1091.57
742.64	1146.86
742.82	1150.96
743.00	1165.29
743.18	1134.57
743.36	1097.71
743.54	1064.94
743.72	1093.62
743.91	1179.63
744.09	1140.72
744.27	1173.49
744.45	1087.47
744.63	1146.86
744.81	1269.74
744.99	1138.67
745.18	1134.57
745.36	1148.91
745.54	1187.82
745.72	1089.52
745.90	1120.24
746.08	1171.44
746.26	1148.91
746.45	1198.06
746.63	1157.10
746.81	1089.52
746.99	1243.12
747.17	1120.24
747.35	1157.10
747.53	1075.18
747.71	1132.53
747.89	1105.90
748.08	1107.95
748.26	1181.68
748.44	1153.01
748.62	1071.09
748.80	1114.10
748.98	1148.91
749.16	1159.15
749.34	1124.33
749.52	1105.90
749.70	1105.90
749.89	1112.05
750.07	1169.39
750.25	1103.86
750.43	1144.81
750.61	1171.44
750.79	1153.01
750.97	1181.68
751.15	1120.24
751.33	1155.05
751.51	1171.44
751.69	1183.73
751.88	1114.10
752.06	1157.10
752.24	1198.06
752.42	1130.48
752.60	1200.11
752.78	1107.95
752.96	1169.39
753.14	1169.39
753.32	1122.29
753.50	1087.47
753.68	1071.09
753.86	1148.91
754.04	1118.19
754.22	1138.67
754.40	1169.39
754.58	1136.62
754.76	1079.28
754.95	1122.29
755.13	1204.21
755.31	1228.78
755.49	1107.95
755.67	1148.91
755.85	1138.67
756.03	1150.96
756.21	1130.48
756.39	1200.11
756.57	1122.29
756.75	1105.90
756.93	1189.87
757.11	1132.53
757.29	1169.39
757.47	1157.10
757.65	1175.53
757.83	1095.66
758.01	1153.01
758.19	1200.11
758.37	1140.72
758.55	1114.10
758.73	1140.72
758.91	1187.82
759.09	1204.21
759.27	1155.05
759.45	1173.49
759.63	1214.45
759.81	1083.38
759.99	1150.96
760.17	1105.90
760.35	1138.67
760.53	1140.72
760.71	1226.73
760.89	1091.57
761.07	1075.18
761.25	1077.23
761.43	1148.91
761.61	1210.35
761.79	1116.14
761.97	1144.81
762.15	1150.96
762.33	1165.29
762.51	1126.38
762.69	1193.97
762.87	1118.19
763.05	1153.01
763.23	1196.01
763.41	1150.96
763.59	1177.58
763.77	1097.71
763.95	1173.49
764.13	1146.86
764.31	1232.88
764.49	1056.75
764.67	1138.67
764.85	1075.18
765.03	1206.25
765.21	1126.38
765.38	1118.19
765.56	1138.67
765.74	1136.62
765.92	1204.21
766.10	1169.39
766.28	1183.73
766.46	1175.53
766.64	1206.25
766.82	1222.64
767.00	1101.81
767.18	1101.81
767.36	1163.25
767.54	1169.39
767.72	1144.81
767.90	1112.05
768.08	1083.38
768.26	1206.25
768.43	1144.81
768.61	1185.77
768.79	1169.39
768.97	1140.72
769.15	1146.86
769.33	1177.58
769.51	1196.01
769.69	1157.10
769.87	1120.24
770.05	1196.01
770.23	1181.68
770.40	1279.98
770.58	1191.92
770.76	1105.90
770.94	1118.19
771.12	1165.29
771.30	1138.67
771.48	1136.62
771.66	1118.19
771.84	1167.34
772.02	1148.91
772.19	1159.15
772.37	1077.23
772.55	1150.96
772.73	1124.33
772.91	1126.38
773.09	1087.47
773.27	1150.96
773.45	1132.53
773.63	1191.92
773.80	1198.06
773.98	1081.33
774.16	1191.92
774.34	1173.49
774.52	1150.96
774.70	1093.62
774.88	1138.67
775.05	1191.92
775.23	1196.01
775.41	1167.34
775.59	1210.35
775.77	1146.86
775.95	1157.10
776.13	1312.75
776.30	1150.96
776.48	1198.06
776.66	1077.23
776.84	1138.67
777.02	1144.81
777.20	1169.39
777.38	1181.68
777.55	1116.14
777.73	1140.72
777.91	1097.71
778.09	991.22
778.27	1144.81
778.45	1208.30
778.62	1081.33
778.80	1118.19
778.98	1206.25
779.16	1171.44
779.34	1167.34
779.51	1112.05
779.69	1273.84
779.87	1114.10
780.05	1191.92
780.23	1105.90
780.41	1124.33
780.58	1120.24
780.76	1071.09
780.94	1155.05
781.12	1138.67
781.30	1107.95
781.47	1081.33
781.65	1128.43
781.83	1126.38
782.01	1107.95
782.19	1150.96
782.36	1122.29
782.54	1097.71
782.72	1136.62
782.90	1140.72
783.08	1124.33
783.25	1136.62
783.43	1183.73
783.61	1171.44
783.79	1181.68
783.96	1099.76
784.14	1212.40
784.32	1130.48
784.50	1142.77
784.68	1114.10
784.85	1032.18
785.03	1112.05
785.21	1173.49
785.39	1075.18
785.56	1142.77
785.74	1087.47
785.92	1163.25
786.10	1150.96
786.27	1171.44
786.45	1165.29
786.63	1177.58
786.81	1101.81
786.98	1101.81
787.16	1224.69
787.34	1171.44
787.52	1175.53
787.69	1095.66
787.87	1179.63
788.05	1140.72
788.23	1130.48
788.40	1087.47
788.58	1165.29
788.76	1232.88
788.94	1159.15
789.11	1163.25
789.29	1136.62
789.47	1179.63
789.64	1189.87
789.82	1175.53
790.00	1091.57
790.18	1085.42
790.35	1261.55
790.53	1226.73
790.71	1181.68
790.89	1089.52
791.06	1222.64
791.24	1243.12
791.42	1085.42
791.59	1179.63
791.77	1185.77
791.95	1171.44
792.12	1128.43
792.30	1224.69
792.48	1202.16
792.66	1146.86
792.83	1130.48
793.01	1099.76
793.19	1144.81
793.36	1173.49
793.54	1177.58
793.72	1130.48
793.89	1181.68
794.07	1196.01
794.25	1183.73
794.42	1196.01
794.60	1105.90
794.78	1148.91
794.95	1155.05
795.13	1169.39
795.31	1128.43
795.48	1161.20
795.66	1122.29
795.84	1245.16
796.01	1124.33
796.19	1048.56
796.37	1091.57
796.54	1220.59
796.72	1179.63
796.90	1173.49
797.07	1247.21
797.25	1122.29
797.43	1110.00
797.60	1085.42
797.78	1130.48
797.96	1093.62
798.13	1185.77
798.31	1183.73
798.49	1171.44
798.66	1163.25
798.84	1118.19
799.01	1224.69
799.19	1159.15
799.37	1071.09
799.54	1148.91
799.72	1144.81
799.90	1128.43
800.07	1144.81
800.25	1128.43
800.43	1095.66
800.60	1189.87
800.78	1114.10
800.95	1169.39
801.13	1138.67
801.31	1120.24
801.48	1173.49
801.66	1140.72
801.83	1161.20
802.01	1191.92
802.19	1230.83
802.36	1110.00
802.54	1114.10
802.71	1052.66
802.89	1103.86
803.07	1169.39
803.24	1171.44
803.42	1142.77
803.59	1228.78
803.77	1165.29
803.95	1066.99
804.12	1146.86
804.30	1140.72
804.47	1116.14
804.65	1204.21
804.82	1077.23
805.00	1138.67
805.18	1179.63
805.35	1204.21
805.53	1173.49
805.70	1179.63
805.88	1126.38
806.05	1091.57
806.23	1157.10
806.41	1105.90
806.58	1155.05
806.76	1120.24
806.93	1142.77
807.11	1165.29
807.28	1130.48
807.46	1101.81
807.64	1120.24
807.81	1206.25
807.99	1093.62
808.16	1144.81
808.34	1140.72
808.51	1114.10
808.69	1130.48
808.86	1081.33
809.04	1169.39
809.21	1148.91
809.39	1091.57
809.56	1132.53
809.74	1134.57
809.92	1228.78
810.09	1105.90
810.27	1210.35
810.44	1196.01
810.62	1110.00
810.79	1140.72
810.97	1120.24
811.14	1189.87
811.32	1122.29
811.49	1196.01
811.67	1089.52
811.84	1146.86
812.02	1179.63
812.19	1163.25
812.37	1146.86
812.54	1153.01
812.72	1148.91
812.89	1181.68
813.07	1132.53
813.24	1116.14
813.42	1126.38
813.59	1130.48
813.77	1228.78
813.94	1150.96
814.12	1179.63
814.29	1138.67
814.47	1150.96
814.64	1066.99
814.82	1167.34
814.99	1165.29
815.17	1130.48
815.34	1218.54
815.52	1191.92
815.69	1126.38
815.86	1142.77
816.04	1114.10
816.21	1214.45
816.39	1157.10
816.56	1204.21
816.74	1046.51
816.91	1187.82
817.09	1163.25
817.26	1234.93
817.44	1150.96
817.61	1146.86
817.79	1116.14
817.96	1075.18
818.13	1198.06
818.31	1140.72
818.48	1105.90
818.66	1116.14
818.83	1169.39
819.01	1138.67
819.18	1181.68
819.36	1116.14
819.53	1189.87
819.70	1148.91
819.88	1091.57
820.05	1150.96
820.23	1177.58
820.40	1085.42
820.58	1060.85
820.75	1089.52
820.92	1198.06
821.10	1234.93
821.27	1193.97
821.45	1130.48
821.62	1189.87
821.79	1161.20
821.97	1091.57
822.14	1271.79
822.32	1173.49
822.49	1185.77
822.66	1026.03
822.84	1064.94
823.01	1236.97
823.19	1089.52
823.36	1159.15
823.53	1114.10
823.71	1140.72
823.88	1099.76
824.06	1099.76
824.23	1138.67
824.40	1122.29
824.58	1062.90
824.75	1101.81
824.93	1005.55
825.10	1122.29
825.27	1140.72
825.45	1198.06
825.62	1220.59
825.79	1193.97
825.97	1134.57
826.14	1095.66
826.32	1163.25
826.49	1189.87
826.66	1155.05
826.84	1116.14
827.01	1097.71
827.18	1083.38
827.36	1130.48
827.53	1130.48
827.70	1095.66
827.88	1169.39
828.05	1191.92
828.22	1083.38
828.40	1183.73
828.57	1212.40
828.74	1060.85
828.92	1124.33
829.09	1144.81
829.27	1183.73
829.44	1101.81
829.61	1183.73
829.79	1187.82
829.96	1134.57
830.13	1155.05
830.30	1105.90
830.48	1150.96
830.65	1210.35
830.82	1128.43
831.00	1132.53
831.17	1136.62
831.34	1124.33
831.52	1259.50
831.69	1130.48
831.86	1138.67
832.04	1177.58
832.21	1130.48
832.38	1136.62
832.56	1214.45
832.73	1079.28
832.90	1191.92
833.07	1077.23
833.25	1169.39
833.42	1189.87
833.59	1148.91
833.77	1134.57
833.94	1146.86
834.11	1169.39
834.29	1177.58
834.46	1171.44
834.63	1144.81
834.80	1187.82
834.98	1126.38
835.15	1208.30
835.32	1120.24
835.49	1140.72
835.67	1239.02
835.84	1099.76
836.01	1062.90
836.19	1107.95
836.36	1097.71
836.53	1087.47
836.70	1126.38
836.88	1177.58
837.05	1140.72
837.22	1081.33
837.39	1112.05
837.57	1118.19
837.74	1187.82
837.91	1161.20
838.08	1218.54
838.26	1140.72
838.43	1159.15
838.60	1126.38
838.77	1107.95
838.95	1097.71
839.12	1187.82
839.29	1142.77
839.46	1161.20
839.64	1222.64
839.81	1112.05
839.98	1138.67
840.15	1122.29
840.32	1189.87
840.50	1130.48
840.67	1187.82
840.84	1118.19
841.01	1155.05
841.19	1206.25
841.36	1130.48
841.53	1112.05
841.70	1173.49
841.87	1216.49
842.05	1103.86
842.22	1112.05
842.39	1175.53
842.56	1253.36
842.73	1153.01
842.91	1116.14
843.08	1155.05
843.25	1085.42
843.42	1124.33
843.59	1206.25
843.77	1095.66
843.94	1216.49
844.11	1132.53
844.28	1183.73
844.45	1236.97
844.62	1062.90
844.80	1099.76
844.97	1099.76
845.14	991.22
845.31	1191.92
845.48	1193.97
845.65	1140.72
845.83	1142.77
846.00	1204.21
846.17	1200.11
846.34	1058.80
846.51	1138.67
846.68	1155.05
846.86	1118.19
847.03	1128.43
847.20	1169.39
847.37	1161.20
847.54	1148.91
847.71	1140.72
847.89	1220.59
848.06	1218.54
848.23	1214.45
848.40	1196.01
848.57	1236.97
848.74	1191.92
848.91	1134.57
849.08	1261.55
849.26	1120.24
849.43	1183.73
849.60	1148.91
849.77	1105.90
849.94	1105.90
850.11	1216.49
850.28	1157.10
850.46	1044.46
850.63	1110.00
850.80	1089.52
850.97	1161.20
851.14	1144.81
851.31	1138.67
851.48	1120.24
851.65	1107.95
851.82	1150.96
852.00	1058.80
852.17	1179.63
852.34	1097.71
852.51	1173.49
852.68	1171.44
852.85	1165.29
853.02	1230.83
853.19	1079.28
853.36	1099.76
853.53	1114.10
853.70	1175.53
853.88	1107.95
854.05	1191.92
854.22	1105.90
854.39	1124.33
854.56	1060.85
854.73	1155.05
854.90	1216.49
855.07	1105.90
855.24	1146.86
855.41	1204.21
855.58	1144.81
855.75	1128.43
855.92	1198.06
856.09	1146.86
856.27	1089.52
856.44	1161.20
856.61	1103.86
856.78	1066.99
856.95	1157.10
857.12	1142.77
857.29	1161.20
857.46	1134.57
857.63	1185.77
857.80	1110.00
857.97	1091.57
858.14	1179.63
858.31	1171.44
858.48	1165.29
858.65	1128.43
858.82	1105.90
858.99	1099.76
859.16	1185.77
859.33	1089.52
859.50	1171.44
859.67	1191.92
859.84	1169.39
860.01	1146.86
860.18	1060.85
860.35	1163.25
860.52	1107.95
860.69	1140.72
860.86	1206.25
861.03	1050.61
861.20	1198.06
861.37	1066.99
861.54	1122.29
861.71	1196.01
861.88	1202.16
862.05	1150.96
862.22	1179.63
862.39	1148.91
862.56	1116.14
862.73	1120.24
862.90	1136.62
863.07	1167.34
863.24	1179.63
863.41	1132.53
863.58	1124.33
863.75	1089.52
863.92	1040.37
864.09	1167.34
864.26	1083.38
864.43	1214.45
864.60	1077.23
864.77	1159.15
864.94	1105.90
865.11	1155.05
865.28	1136.62
865.45	1157.10
865.62	1105.90
865.79	1120.24
865.96	1153.01
866.13	1218.54
866.30	1214.45
866.47	1075.18
866.64	1091.57
866.81	1153.01
866.98	1150.96
867.15	1249.26
867.31	1171.44
867.48	1034.22
867.65	1148.91
867.82	1116.14
867.99	1138.67
868.16	1173.49
868.33	1153.01
868.50	1122.29
868.67	1153.01
868.84	1116.14
869.01	1175.53
869.18	1066.99
869.35	1236.97
869.52	1114.10
869.68	1112.05
869.85	1116.14
870.02	1177.58
870.19	1206.25
870.36	1101.81
870.53	1081.33
870.70	1120.24
870.87	1167.34
871.04	1173.49
871.21	1167.34
871.38	1140.72
871.54	1171.44
871.71	1093.62
871.88	1179.63
872.05	1138.67
872.22	1202.16
872.39	1177.58
872.56	1150.96
872.73	1071.09
872.90	1105.90
873.06	1118.19
873.23	1191.92
873.40	1234.93
873.57	1294.32
873.74	1202.16
873.91	1173.49
874.08	1163.25
874.25	1110.00
874.41	1165.29
874.58	1124.33
874.75	1142.77
874.92	1165.29
875.09	1134.57
875.26	1148.91
875.43	1163.25
875.59	1116.14
875.76	1163.25
875.93	1124.33
876.10	1191.92
876.27	1101.81
876.44	1150.96
876.61	1095.66
876.77	1196.01
876.94	1056.75
877.11	1161.20
877.28	1193.97
877.45	1155.05
877.62	1196.01
877.78	1171.44
877.95	1036.27
878.12	1105.90
878.29	1073.14
878.46	1153.01
878.62	1187.82
878.79	1236.97
878.96	1097.71
879.13	1130.48
879.30	1165.29
879.47	1222.64
879.63	1148.91
879.80	1116.14
879.97	1165.29
880.14	1144.81
880.31	1181.68
880.47	1259.50
880.64	1110.00
880.81	1161.20
880.98	1081.33
881.15	1191.92
881.31	1159.15
881.48	1073.14
881.65	1009.65
881.82	1148.91
881.99	1095.66
882.15	1114.10
882.32	1110.00
882.49	1146.86
882.66	1126.38
882.82	1120.24
882.99	1265.64
883.16	1159.15
883.33	1165.29
883.49	1089.52
883.66	1155.05
883.83	1196.01
884.00	1107.95
884.17	1167.34
884.33	1132.53
884.50	1159.15
884.67	1134.57
884.84	1175.53
885.00	1126.38
885.17	1198.06
885.34	1120.24
885.51	1150.96
885.67	1142.77
885.84	1200.11
886.01	1126.38
886.18	1214.45
886.34	1075.18
886.51	1179.63
886.68	1222.64
886.84	1122.29
887.01	1189.87
887.18	1198.06
887.35	1177.58
887.51	1165.29
887.68	1060.85
887.85	1155.05
888.02	1196.01
888.18	1071.09
888.35	1196.01
888.52	1116.14
888.68	1136.62
>>>>>End Processed Spectral Data<<<<<
