# Supplementary material for: Design of a Novel Low Cost Point of Care Tampon (POCkeT) Colposcope for Use in Resource Limited Settings
Source: PLoS One. 2015 Sep 2;10(9):e0135869. doi: 10.1371/journal.pone.0135869 (PMC4557989; doi:10.1371/journal.pone.0135869)
Supplement: S1 File — A caption document for each sub-folder and file (S1 Detailed File Key) is found within the archive. Folder (S2) contains the set of raw images from quantitative imaging characterization between systems. Folder (S3) contains the CAD files for the custom circuit boards used in our POCkeT Colposcope. Folder (S4) contains the 3D CAD files for the probe handle and bill of materials. Folder (S5) contains the complete set of n = 5 replicate spectra files captured from each digital colposcope system. (ZIP) [file pone.0135869.s001.zip › S1 Supplementary Files/S5/S5 Spectra PC-FIVE-G-C.txt]

SpectraSuite Data File
++++++++++++++++++++++++++++++++++++
Date: Wed May 28 13:58:37 EDT 2014
User: CTL11
Dark Spectrum Present: No
Reference Spectrum Present: No
Number of Sampled Component Spectra: 1
Spectrometers: USB4E01788
Integration Time (usec): 100000 (USB4E01788)
Spectra Averaged: 1 (USB4E01788)
Boxcar Smoothing: 0 (USB4E01788)
Correct for Electrical Dark: No (USB4E01788)
Strobe/Lamp Enabled: No (USB4E01788)
Correct for Detector Non-linearity: No (USB4E01788)
Correct for Stray Light: No (USB4E01788)
Number of Pixels in Processed Spectrum: 3648
>>>>>Begin Processed Spectral Data<<<<<
178.07	940.02
178.29	940.02
178.50	940.02
178.72	958.45
178.94	940.02
179.15	1085.42
179.37	1110.00
179.59	1077.23
179.81	1165.29
180.02	1101.81
180.24	1095.66
180.46	1130.48
180.67	1054.70
180.89	1218.54
181.11	1089.52
181.32	1140.72
181.54	1163.25
181.76	1150.96
181.97	1060.85
182.19	1249.26
182.41	1112.05
182.62	1204.21
182.84	1175.53
183.06	1118.19
183.27	1202.16
183.49	1073.14
183.71	1091.57
183.92	1150.96
184.14	1159.15
184.35	1200.11
184.57	1171.44
184.79	1122.29
185.00	1173.49
185.22	1099.76
185.44	1157.10
185.65	1239.02
185.87	1114.10
186.09	1161.20
186.30	1181.68
186.52	1138.67
186.74	1120.24
186.95	1112.05
187.17	1144.81
187.39	1200.11
187.60	1120.24
187.82	1181.68
188.03	1148.91
188.25	1189.87
188.47	1204.21
188.68	1159.15
188.90	1228.78
189.12	1163.25
189.33	1144.81
189.55	1175.53
189.77	1140.72
189.98	1196.01
190.20	1136.62
190.41	1214.45
190.63	1155.05
190.85	1112.05
191.06	1146.86
191.28	1183.73
191.50	1159.15
191.71	1163.25
191.93	1179.63
192.14	1193.97
192.36	1177.58
192.58	1220.59
192.79	1214.45
193.01	1218.54
193.23	1173.49
193.44	1179.63
193.66	1259.50
193.87	1165.29
194.09	1130.48
194.31	1169.39
194.52	1120.24
194.74	1165.29
194.96	1153.01
195.17	1146.86
195.39	1132.53
195.60	1286.12
195.82	1230.83
196.04	1064.94
196.25	1189.87
196.47	1171.44
196.68	1148.91
196.90	1161.20
197.12	1286.12
197.33	1206.25
197.55	1146.86
197.76	1222.64
197.98	1230.83
198.20	1173.49
198.41	1216.49
198.63	1138.67
198.84	1163.25
199.06	1191.92
199.28	1091.57
199.49	1163.25
199.71	1179.63
199.92	1155.05
200.14	1204.21
200.36	1126.38
200.57	1239.02
200.79	1187.82
201.00	1181.68
201.22	1066.99
201.43	1236.97
201.65	1146.86
201.87	1175.53
202.08	1153.01
202.30	1171.44
202.51	1118.19
202.73	1140.72
202.95	1155.05
203.16	1064.94
203.38	1165.29
203.59	1085.42
203.81	1165.29
204.02	1118.19
204.24	1128.43
204.46	1241.07
204.67	1169.39
204.89	1148.91
205.10	1226.73
205.32	1259.50
205.53	1214.45
205.75	1140.72
205.96	1191.92
206.18	1189.87
206.40	1163.25
206.61	1181.68
206.83	1157.10
207.04	1236.97
207.26	1187.82
207.47	1128.43
207.69	1253.36
207.91	1071.09
208.12	1177.58
208.34	1155.05
208.55	1144.81
208.77	1206.25
208.98	1048.56
209.20	1173.49
209.41	1124.33
209.63	1153.01
209.85	1105.90
210.06	1181.68
210.28	1148.91
210.49	1171.44
210.71	1230.83
210.92	1132.53
211.14	1146.86
211.35	1189.87
211.57	1185.77
211.78	1173.49
212.00	1148.91
212.21	1132.53
212.43	1208.30
212.65	1140.72
212.86	1122.29
213.08	1165.29
213.29	1265.64
213.51	1118.19
213.72	1130.48
213.94	1208.30
214.15	1140.72
214.37	1183.73
214.58	1153.01
214.80	1198.06
215.01	1185.77
215.23	1132.53
215.44	1140.72
215.66	1116.14
215.87	1175.53
216.09	1193.97
216.31	1204.21
216.52	1150.96
216.74	1196.01
216.95	1165.29
217.17	1224.69
217.38	1097.71
217.60	1245.16
217.81	1167.34
218.03	1124.33
218.24	1155.05
218.46	1206.25
218.67	1183.73
218.89	1200.11
219.10	1193.97
219.32	1263.60
219.53	1148.91
219.75	1228.78
219.96	1204.21
220.18	1107.95
220.39	1159.15
220.61	1148.91
220.82	1159.15
221.04	1150.96
221.25	1189.87
221.47	1138.67
221.68	1169.39
221.90	1150.96
222.11	1169.39
222.33	1089.52
222.54	1189.87
222.76	1128.43
222.97	1177.58
223.19	1214.45
223.40	1148.91
223.62	1134.57
223.83	1187.82
224.05	1138.67
224.26	1114.10
224.48	1159.15
224.69	1112.05
224.91	1163.25
225.12	1206.25
225.34	1224.69
225.55	1157.10
225.77	1175.53
225.98	1222.64
226.19	1226.73
226.41	1165.29
226.62	1214.45
226.84	1204.21
227.05	1183.73
227.27	1224.69
227.48	1159.15
227.70	1101.81
227.91	1161.20
228.13	1107.95
228.34	1185.77
228.56	1214.45
228.77	1193.97
228.99	1228.78
229.20	1134.57
229.42	1200.11
229.63	1142.77
229.84	1247.21
230.06	1187.82
230.27	1171.44
230.49	1153.01
230.70	1077.23
230.92	1228.78
231.13	1196.01
231.35	1198.06
231.56	1146.86
231.78	1173.49
231.99	1114.10
232.20	1142.77
232.42	1189.87
232.63	1185.77
232.85	1167.34
233.06	1140.72
233.28	1202.16
233.49	1134.57
233.71	1157.10
233.92	1163.25
234.13	1171.44
234.35	1165.29
234.56	1128.43
234.78	1073.14
234.99	1161.20
235.21	1167.34
235.42	1185.77
235.64	1204.21
235.85	1093.62
236.06	1185.77
236.28	1206.25
236.49	1261.55
236.71	1120.24
236.92	1230.83
237.14	1142.77
237.35	1210.35
237.56	1241.07
237.78	1171.44
237.99	1218.54
238.21	1185.77
238.42	1148.91
238.64	1165.29
238.85	1142.77
239.06	1091.57
239.28	1222.64
239.49	1200.11
239.71	1171.44
239.92	1161.20
240.13	1181.68
240.35	1165.29
240.56	1163.25
240.78	1150.96
240.99	1097.71
241.21	1198.06
241.42	1128.43
241.63	1103.86
241.85	1236.97
242.06	1191.92
242.28	1198.06
242.49	1226.73
242.70	1216.49
242.92	1093.62
243.13	1118.19
243.35	1173.49
243.56	1052.66
243.77	1116.14
243.99	1132.53
244.20	1077.23
244.42	1175.53
244.63	1105.90
244.84	1165.29
245.06	1159.15
245.27	1116.14
245.49	1159.15
245.70	1220.59
245.91	1198.06
246.13	1120.24
246.34	1110.00
246.55	1204.21
246.77	1150.96
246.98	1183.73
247.20	1236.97
247.41	1181.68
247.62	1150.96
247.84	1183.73
248.05	1159.15
248.27	1114.10
248.48	1196.01
248.69	1267.69
248.91	1193.97
249.12	1173.49
249.33	1097.71
249.55	1196.01
249.76	1230.83
249.98	1212.40
250.19	1183.73
250.40	1247.21
250.62	1179.63
250.83	1163.25
251.04	1146.86
251.26	1200.11
251.47	1148.91
251.68	1105.90
251.90	1114.10
252.11	1077.23
252.33	1263.60
252.54	1191.92
252.75	1216.49
252.97	1116.14
253.18	1148.91
253.39	1124.33
253.61	1196.01
253.82	1236.97
254.03	1193.97
254.25	1173.49
254.46	1218.54
254.67	1193.97
254.89	1134.57
255.10	1193.97
255.31	1193.97
255.53	1169.39
255.74	1200.11
255.96	1222.64
256.17	1091.57
256.38	1157.10
256.60	1146.86
256.81	1165.29
257.02	1187.82
257.24	1265.64
257.45	1114.10
257.66	1157.10
257.88	1189.87
258.09	1183.73
258.30	1181.68
258.52	1159.15
258.73	1230.83
258.94	1128.43
259.16	1161.20
259.37	1249.26
259.58	1132.53
259.80	1175.53
260.01	1081.33
260.22	1138.67
260.43	1079.28
260.65	1134.57
260.86	1245.16
261.07	1169.39
261.29	1064.94
261.50	1198.06
261.71	1064.94
261.93	1175.53
262.14	1140.72
262.35	1142.77
262.57	1142.77
262.78	1191.92
262.99	1116.14
263.21	1198.06
263.42	1163.25
263.63	1157.10
263.85	1157.10
264.06	1165.29
264.27	1122.29
264.48	1245.16
264.70	1167.34
264.91	1175.53
265.12	1155.05
265.34	1226.73
265.55	1193.97
265.76	1198.06
265.98	1167.34
266.19	1155.05
266.40	1128.43
266.61	1198.06
266.83	1263.60
267.04	1155.05
267.25	1261.55
267.47	1159.15
267.68	1134.57
267.89	1228.78
268.10	1257.45
268.32	1150.96
268.53	1101.81
268.74	1161.20
268.96	1169.39
269.17	1218.54
269.38	1048.56
269.59	1198.06
269.81	1116.14
270.02	1146.86
270.23	1208.30
270.45	1202.16
270.66	1130.48
270.87	1118.19
271.08	1122.29
271.30	1150.96
271.51	1138.67
271.72	1253.36
271.93	1183.73
272.15	1183.73
272.36	1210.35
272.57	1097.71
272.79	1196.01
273.00	1148.91
273.21	1155.05
273.42	1155.05
273.64	1069.04
273.85	1105.90
274.06	1079.28
274.27	1257.45
274.49	1171.44
274.70	1196.01
274.91	1148.91
275.12	1173.49
275.34	1140.72
275.55	1148.91
275.76	1191.92
275.97	1153.01
276.19	1112.05
276.40	1179.63
276.61	1153.01
276.82	1163.25
277.04	1126.38
277.25	1091.57
277.46	1230.83
277.67	1202.16
277.89	1105.90
278.10	1179.63
278.31	1200.11
278.52	1187.82
278.74	1171.44
278.95	1228.78
279.16	1069.04
279.37	1165.29
279.58	1165.29
279.80	1161.20
280.01	1132.53
280.22	1239.02
280.43	1122.29
280.65	1114.10
280.86	1189.87
281.07	1173.49
281.28	1200.11
281.50	1206.25
281.71	1218.54
281.92	1196.01
282.13	1226.73
282.34	1193.97
282.56	1187.82
282.77	1183.73
282.98	1120.24
283.19	1153.01
283.40	1259.50
283.62	1171.44
283.83	1112.05
284.04	1146.86
284.25	1185.77
284.47	1140.72
284.68	1105.90
284.89	1177.58
285.10	1251.31
285.31	1140.72
285.53	1198.06
285.74	1095.66
285.95	1130.48
286.16	1175.53
286.37	1071.09
286.59	1130.48
286.80	1150.96
287.01	1105.90
287.22	1243.12
287.43	1114.10
287.65	1105.90
287.86	1220.59
288.07	1187.82
288.28	1136.62
288.49	1220.59
288.71	1112.05
288.92	1212.40
289.13	1193.97
289.34	1136.62
289.55	1239.02
289.76	1196.01
289.98	1159.15
290.19	1196.01
290.40	1206.25
290.61	1107.95
290.82	1216.49
291.04	1038.32
291.25	1198.06
291.46	1187.82
291.67	1038.32
291.88	1167.34
292.09	1171.44
292.31	1138.67
292.52	1179.63
292.73	1218.54
292.94	1202.16
293.15	1124.33
293.36	1177.58
293.58	1196.01
293.79	1222.64
294.00	1288.17
294.21	1200.11
294.42	1157.10
294.63	1140.72
294.85	1110.00
295.06	1183.73
295.27	1169.39
295.48	1148.91
295.69	1110.00
295.90	1298.41
296.12	1220.59
296.33	1136.62
296.54	1226.73
296.75	1130.48
296.96	1232.88
297.17	1187.82
297.38	1179.63
297.60	1232.88
297.81	1058.80
298.02	1167.34
298.23	1181.68
298.44	1206.25
298.65	1210.35
298.86	1060.85
299.08	1146.86
299.29	1173.49
299.50	1132.53
299.71	1157.10
299.92	1146.86
300.13	1175.53
300.34	1198.06
300.55	1189.87
300.77	1155.05
300.98	1159.15
301.19	1128.43
301.40	1171.44
301.61	1126.38
301.82	1150.96
302.03	1126.38
302.25	1189.87
302.46	1136.62
302.67	1134.57
302.88	1198.06
303.09	1220.59
303.30	1247.21
303.51	1118.19
303.72	1173.49
303.93	1144.81
304.15	1157.10
304.36	1187.82
304.57	1153.01
304.78	1181.68
304.99	1107.95
305.20	1138.67
305.41	1077.23
305.62	1222.64
305.83	1155.05
306.05	1179.63
306.26	1134.57
306.47	1163.25
306.68	1187.82
306.89	1124.33
307.10	1173.49
307.31	1187.82
307.52	1243.12
307.73	1236.97
307.94	1214.45
308.16	1226.73
308.37	1171.44
308.58	1148.91
308.79	1150.96
309.00	1167.34
309.21	1101.81
309.42	1232.88
309.63	1214.45
309.84	1132.53
310.05	1179.63
310.26	1177.58
310.48	1130.48
310.69	1202.16
310.90	1107.95
311.11	1191.92
311.32	1159.15
311.53	1261.55
311.74	1153.01
311.95	1163.25
312.16	1058.80
312.37	1214.45
312.58	1181.68
312.79	1179.63
313.00	1196.01
313.21	1191.92
313.43	1120.24
313.64	1157.10
313.85	1171.44
314.06	1169.39
314.27	1206.25
314.48	1179.63
314.69	1161.20
314.90	1171.44
315.11	1171.44
315.32	1132.53
315.53	1132.53
315.74	1275.88
315.95	1179.63
316.16	1177.58
316.37	1204.21
316.58	1144.81
316.79	1136.62
317.01	1171.44
317.22	1066.99
317.43	1175.53
317.64	1183.73
317.85	1286.12
318.06	1167.34
318.27	1130.48
318.48	1118.19
318.69	1112.05
318.90	1146.86
319.11	1183.73
319.32	1155.05
319.53	1167.34
319.74	1107.95
319.95	1196.01
320.16	1202.16
320.37	1308.65
320.58	1140.72
320.79	1198.06
321.00	1081.33
321.21	1105.90
321.42	1075.18
321.63	1081.33
321.84	1171.44
322.05	1101.81
322.26	1126.38
322.47	1089.52
322.68	1173.49
322.90	1116.14
323.11	1255.40
323.32	1081.33
323.53	1132.53
323.74	1218.54
323.95	1126.38
324.16	1214.45
324.37	1114.10
324.58	1163.25
324.79	1120.24
325.00	1138.67
325.21	1185.77
325.42	1200.11
325.63	1177.58
325.84	1193.97
326.05	1122.29
326.26	1214.45
326.47	1153.01
326.68	1150.96
326.89	1112.05
327.10	1243.12
327.31	1224.69
327.52	1122.29
327.73	1218.54
327.94	1245.16
328.15	1124.33
328.36	1243.12
328.57	1138.67
328.78	1163.25
328.99	1163.25
329.20	1159.15
329.41	1157.10
329.62	1132.53
329.83	1185.77
330.04	1153.01
330.25	1224.69
330.46	1216.49
330.67	1110.00
330.87	1083.38
331.08	1110.00
331.29	1228.78
331.50	1226.73
331.71	1124.33
331.92	1159.15
332.13	1079.28
332.34	1132.53
332.55	1167.34
332.76	1128.43
332.97	1171.44
333.18	1193.97
333.39	1196.01
333.60	1071.09
333.81	1157.10
334.02	1245.16
334.23	1245.16
334.44	1161.20
334.65	1228.78
334.86	1187.82
335.07	1122.29
335.28	1142.77
335.49	1198.06
335.70	1183.73
335.91	1220.59
336.12	1198.06
336.33	1212.40
336.54	1181.68
336.74	1193.97
336.95	1122.29
337.16	1089.52
337.37	1183.73
337.58	1247.21
337.79	1185.77
338.00	1161.20
338.21	1222.64
338.42	1206.25
338.63	1286.12
338.84	1122.29
339.05	1165.29
339.26	1226.73
339.47	1130.48
339.68	1155.05
339.89	1126.38
340.10	1179.63
340.30	1226.73
340.51	1153.01
340.72	1165.29
340.93	1314.80
341.14	1202.16
341.35	1214.45
341.56	1245.16
341.77	1196.01
341.98	1198.06
342.19	1163.25
342.40	1093.62
342.61	1110.00
342.82	1216.49
343.02	1251.31
343.23	1085.42
343.44	1198.06
343.65	1202.16
343.86	1189.87
344.07	1105.90
344.28	1189.87
344.49	1230.83
344.70	1224.69
344.91	1245.16
345.12	1183.73
345.32	1175.53
345.53	1204.21
345.74	1243.12
345.95	1148.91
346.16	1181.68
346.37	1245.16
346.58	1130.48
346.79	1212.40
347.00	1165.29
347.21	1253.36
347.41	1155.05
347.62	1163.25
347.83	1196.01
348.04	1138.67
348.25	1161.20
348.46	1157.10
348.67	1216.49
348.88	1136.62
349.09	1185.77
349.29	1171.44
349.50	1165.29
349.71	1200.11
349.92	1236.97
350.13	1161.20
350.34	1230.83
350.55	1134.57
350.76	1128.43
350.97	1236.97
351.17	1155.05
351.38	1208.30
351.59	1165.29
351.80	1148.91
352.01	1187.82
352.22	1132.53
352.43	1208.30
352.63	1204.21
352.84	1269.74
353.05	1263.60
353.26	1120.24
353.47	1155.05
353.68	1169.39
353.89	1187.82
354.10	1167.34
354.30	1183.73
354.51	1114.10
354.72	1159.15
354.93	1232.88
355.14	1132.53
355.35	1140.72
355.55	1204.21
355.76	1110.00
355.97	1171.44
356.18	1159.15
356.39	1200.11
356.60	1163.25
356.81	1136.62
357.01	1146.86
357.22	1124.33
357.43	1247.21
357.64	1212.40
357.85	1155.05
358.06	1251.31
358.26	1255.40
358.47	1222.64
358.68	1173.49
358.89	1269.74
359.10	1191.92
359.31	1222.64
359.51	1214.45
359.72	1130.48
359.93	1265.64
360.14	1142.77
360.35	1134.57
360.56	1255.40
360.76	1150.96
360.97	1155.05
361.18	1132.53
361.39	1212.40
361.60	1204.21
361.81	1179.63
362.01	1253.36
362.22	1173.49
362.43	1134.57
362.64	1169.39
362.85	1200.11
363.05	1202.16
363.26	1175.53
363.47	1140.72
363.68	1128.43
363.89	1148.91
364.09	1253.36
364.30	1185.77
364.51	1132.53
364.72	1181.68
364.93	1202.16
365.13	1210.35
365.34	1107.95
365.55	1175.53
365.76	1124.33
365.97	1103.86
366.17	1226.73
366.38	1146.86
366.59	1206.25
366.80	1189.87
367.01	1257.45
367.21	1251.31
367.42	1189.87
367.63	1196.01
367.84	1175.53
368.05	1138.67
368.25	1116.14
368.46	1255.40
368.67	1081.33
368.88	1185.77
369.08	1216.49
369.29	1116.14
369.50	1099.76
369.71	1206.25
369.92	1265.64
370.12	1165.29
370.33	1146.86
370.54	1155.05
370.75	1126.38
370.95	1218.54
371.16	1208.30
371.37	1120.24
371.58	1159.15
371.78	1222.64
371.99	1193.97
372.20	1206.25
372.41	1161.20
372.61	1204.21
372.82	1081.33
373.03	1142.77
373.24	1241.07
373.45	1179.63
373.65	1232.88
373.86	1071.09
374.07	1187.82
374.28	1142.77
374.48	1189.87
374.69	1181.68
374.90	1101.81
375.11	1193.97
375.31	1202.16
375.52	1239.02
375.73	1193.97
375.93	1239.02
376.14	1204.21
376.35	1308.65
376.56	1134.57
376.76	1167.34
376.97	1259.50
377.18	1208.30
377.39	1191.92
377.59	1224.69
377.80	1210.35
378.01	1122.29
378.22	1224.69
378.42	1214.45
378.63	1226.73
378.84	1148.91
379.04	1292.27
379.25	1300.46
379.46	1142.77
379.67	1179.63
379.87	1212.40
380.08	1103.86
380.29	1220.59
380.50	1241.07
380.70	1110.00
380.91	1140.72
381.12	1185.77
381.32	1175.53
381.53	1153.01
381.74	1124.33
381.95	1234.93
382.15	1144.81
382.36	1243.12
382.57	1230.83
382.77	1206.25
382.98	1257.45
383.19	1206.25
383.39	1257.45
383.60	1148.91
383.81	1206.25
384.02	1200.11
384.22	1198.06
384.43	1171.44
384.64	1222.64
384.84	1187.82
385.05	1161.20
385.26	1294.32
385.46	1171.44
385.67	1222.64
385.88	1214.45
386.08	1282.03
386.29	1173.49
386.50	1179.63
386.70	1214.45
386.91	1163.25
387.12	1236.97
387.33	1191.92
387.53	1157.10
387.74	1165.29
387.95	1202.16
388.15	1177.58
388.36	1183.73
388.57	1286.12
388.77	1208.30
388.98	1243.12
389.19	1263.60
389.39	1216.49
389.60	1226.73
389.81	1198.06
390.01	1157.10
390.22	1206.25
390.43	1189.87
390.63	1128.43
390.84	1157.10
391.05	1251.31
391.25	1286.12
391.46	1163.25
391.67	1118.19
391.87	1187.82
392.08	1257.45
392.28	1138.67
392.49	1196.01
392.70	1302.51
392.90	1269.74
393.11	1218.54
393.32	1138.67
393.52	1146.86
393.73	1288.17
393.94	1267.69
394.14	1208.30
394.35	1191.92
394.56	1239.02
394.76	1257.45
394.97	1216.49
395.17	1214.45
395.38	1243.12
395.59	1214.45
395.79	1232.88
396.00	1187.82
396.21	1198.06
396.41	1140.72
396.62	1132.53
396.83	1126.38
397.03	1167.34
397.24	1234.93
397.44	1212.40
397.65	1206.25
397.86	1222.64
398.06	1228.78
398.27	1185.77
398.47	1230.83
398.68	1103.86
398.89	1241.07
399.09	1230.83
399.30	1110.00
399.51	1259.50
399.71	1204.21
399.92	1200.11
400.12	1155.05
400.33	1228.78
400.54	1173.49
400.74	1228.78
400.95	1171.44
401.15	1212.40
401.36	1224.69
401.57	1230.83
401.77	1171.44
401.98	1185.77
402.18	1263.60
402.39	1265.64
402.60	1255.40
402.80	1212.40
403.01	1300.46
403.21	1206.25
403.42	1073.14
403.63	1169.39
403.83	1243.12
404.04	1255.40
404.24	1181.68
404.45	1189.87
404.65	1294.32
404.86	1157.10
405.07	1212.40
405.27	1204.21
405.48	1239.02
405.68	1216.49
405.89	1245.16
406.10	1288.17
406.30	1191.92
406.51	1247.21
406.71	1224.69
406.92	1202.16
407.12	1150.96
407.33	1138.67
407.53	1306.60
407.74	1175.53
407.95	1257.45
408.15	1222.64
408.36	1251.31
408.56	1294.32
408.77	1261.55
408.97	1150.96
409.18	1226.73
409.39	1163.25
409.59	1210.35
409.80	1198.06
410.00	1279.98
410.21	1181.68
410.41	1228.78
410.62	1196.01
410.82	1224.69
411.03	1171.44
411.23	1167.34
411.44	1189.87
411.65	1138.67
411.85	1198.06
412.06	1218.54
412.26	1249.26
412.47	1191.92
412.67	1171.44
412.88	1144.81
413.08	1200.11
413.29	1171.44
413.49	1161.20
413.70	1218.54
413.90	1175.53
414.11	1220.59
414.31	1132.53
414.52	1130.48
414.73	1226.73
414.93	1200.11
415.14	1245.16
415.34	1167.34
415.55	1202.16
415.75	1148.91
415.96	1230.83
416.16	1159.15
416.37	1251.31
416.57	1232.88
416.78	1226.73
416.98	1112.05
417.19	1191.92
417.39	1165.29
417.60	1255.40
417.80	1341.42
418.01	1189.87
418.21	1261.55
418.42	1304.56
418.62	1163.25
418.83	1142.77
419.03	1167.34
419.24	1245.16
419.44	1288.17
419.65	1226.73
419.85	1126.38
420.06	1267.69
420.26	1206.25
420.47	1273.84
420.67	1200.11
420.88	1216.49
421.08	1239.02
421.29	1245.16
421.49	1171.44
421.70	1224.69
421.90	1255.40
422.11	1228.78
422.31	1196.01
422.52	1222.64
422.72	1296.36
422.93	1232.88
423.13	1191.92
423.34	1175.53
423.54	1261.55
423.74	1144.81
423.95	1146.86
424.15	1226.73
424.36	1257.45
424.56	1208.30
424.77	1181.68
424.97	1253.36
425.18	1171.44
425.38	1241.07
425.59	1128.43
425.79	1263.60
426.00	1236.97
426.20	1224.69
426.40	1183.73
426.61	1204.21
426.81	1173.49
427.02	1282.03
427.22	1224.69
427.43	1208.30
427.63	1202.16
427.84	1198.06
428.04	1171.44
428.25	1294.32
428.45	1230.83
428.65	1263.60
428.86	1234.93
429.06	1155.05
429.27	1159.15
429.47	1163.25
429.68	1282.03
429.88	1302.51
430.09	1241.07
430.29	1316.84
430.49	1153.01
430.70	1247.21
430.90	1314.80
431.11	1230.83
431.31	1279.98
431.52	1171.44
431.72	1198.06
431.92	1212.40
432.13	1216.49
432.33	1163.25
432.54	1214.45
432.74	1247.21
432.94	1163.25
433.15	1183.73
433.35	1089.52
433.56	1167.34
433.76	1224.69
433.97	1212.40
434.17	1308.65
434.37	1222.64
434.58	1163.25
434.78	1216.49
434.99	1241.07
435.19	1337.32
435.39	1245.16
435.60	1204.21
435.80	1269.74
436.01	1200.11
436.21	1200.11
436.41	1196.01
436.62	1230.83
436.82	1236.97
437.03	1216.49
437.23	1210.35
437.43	1228.78
437.64	1234.93
437.84	1253.36
438.05	1183.73
438.25	1251.31
438.45	1345.52
438.66	1273.84
438.86	1257.45
439.06	1265.64
439.27	1216.49
439.47	1290.22
439.68	1296.36
439.88	1220.59
440.08	1239.02
440.29	1292.27
440.49	1261.55
440.69	1222.64
440.90	1310.70
441.10	1183.73
441.31	1286.12
441.51	1269.74
441.71	1222.64
441.92	1171.44
442.12	1226.73
442.32	1294.32
442.53	1216.49
442.73	1216.49
442.94	1290.22
443.14	1314.80
443.34	1189.87
443.55	1257.45
443.75	1290.22
443.95	1312.75
444.16	1331.18
444.36	1206.25
444.56	1206.25
444.77	1353.71
444.97	1331.18
445.17	1257.45
445.38	1267.69
445.58	1220.59
445.78	1234.93
445.99	1241.07
446.19	1269.74
446.39	1314.80
446.60	1322.99
446.80	1290.22
447.00	1308.65
447.21	1296.36
447.41	1286.12
447.61	1298.41
447.82	1279.98
448.02	1318.89
448.22	1282.03
448.43	1361.90
448.63	1288.17
448.83	1177.58
449.04	1284.08
449.24	1220.59
449.44	1449.96
449.65	1327.08
449.85	1212.40
450.05	1263.60
450.26	1345.52
450.46	1265.64
450.66	1316.84
450.87	1257.45
451.07	1357.80
451.27	1228.78
451.47	1261.55
451.68	1224.69
451.88	1286.12
452.08	1302.51
452.29	1316.84
452.49	1314.80
452.69	1300.46
452.90	1314.80
453.10	1284.08
453.30	1275.88
453.51	1372.14
453.71	1210.35
453.91	1294.32
454.11	1376.24
454.32	1335.28
454.52	1300.46
454.72	1368.04
454.93	1298.41
455.13	1415.15
455.33	1275.88
455.53	1312.75
455.74	1353.71
455.94	1337.32
456.14	1239.02
456.35	1343.47
456.55	1343.47
456.75	1349.61
456.95	1409.00
457.16	1374.19
457.36	1341.42
457.56	1337.32
457.76	1333.23
457.97	1378.28
458.17	1286.12
458.37	1388.52
458.57	1318.89
458.78	1304.56
458.98	1368.04
459.18	1306.60
459.39	1314.80
459.59	1376.24
459.79	1353.71
459.99	1374.19
460.20	1402.86
460.40	1427.43
460.60	1413.10
460.80	1376.24
461.01	1390.57
461.21	1359.85
461.41	1288.17
461.61	1482.73
461.82	1355.76
462.02	1527.78
462.22	1376.24
462.42	1357.80
462.63	1363.95
462.83	1490.92
463.03	1458.15
463.23	1351.66
463.43	1435.63
463.64	1452.01
463.84	1359.85
464.04	1376.24
464.24	1445.87
464.45	1423.34
464.65	1419.24
464.85	1515.50
465.05	1404.91
465.26	1445.87
465.46	1513.45
465.66	1562.60
465.86	1484.78
466.06	1460.20
466.27	1398.76
466.47	1521.64
466.67	1429.48
466.87	1427.43
467.08	1523.69
467.28	1538.02
467.48	1560.55
467.68	1492.97
467.88	1495.02
468.09	1488.87
468.29	1544.17
468.49	1662.95
468.69	1601.51
468.89	1624.04
469.10	1685.48
469.30	1505.26
469.50	1499.11
469.70	1630.18
469.90	1626.09
470.11	1595.37
470.31	1603.56
470.51	1681.38
470.71	1540.07
470.91	1628.14
471.11	1695.72
471.32	1667.05
471.52	1648.61
471.72	1787.88
471.92	1669.09
472.12	1775.59
472.33	1617.90
472.53	1671.14
472.73	1671.14
472.93	1791.97
473.13	1734.63
473.33	1777.64
473.54	1726.44
473.74	1824.74
473.94	1843.17
474.14	1875.94
474.34	1761.25
474.55	1789.92
474.75	1851.36
474.95	1941.47
475.15	1923.04
475.35	1925.09
475.55	1916.90
475.75	1947.62
475.96	2054.11
476.16	1904.61
476.36	1972.19
476.56	2033.63
476.76	2029.54
476.96	2099.17
477.17	2035.68
477.37	2107.36
477.57	2113.50
477.77	2086.88
477.97	2260.96
478.17	2224.09
478.37	2320.35
478.58	2258.91
478.78	2287.58
478.98	2332.64
479.18	2289.63
479.38	2373.60
479.58	2375.64
479.78	2500.57
479.99	2523.10
480.19	2572.25
480.39	2473.95
480.59	2541.53
480.79	2541.53
480.99	2525.15
481.19	2639.83
481.39	2627.54
481.60	2648.02
481.80	2666.46
482.00	3016.66
482.20	2916.31
482.40	2975.70
482.60	2949.08
482.80	3004.37
483.00	2930.64
483.20	3117.01
483.41	3071.95
483.61	3313.61
483.81	3155.92
484.01	3262.41
484.21	3237.84
484.41	3370.96
484.61	3409.87
484.81	3518.41
485.01	3731.40
485.22	3643.34
485.42	3661.77
485.62	3774.41
485.82	3784.65
486.02	3764.17
486.22	3905.48
486.42	3868.61
486.62	4132.80
486.82	4009.92
487.02	4149.18
487.22	4241.34
487.43	4372.41
487.63	4472.76
487.83	4566.97
488.03	4538.30
488.23	4503.48
488.43	4673.46
488.63	5021.62
488.83	4931.51
489.03	4974.52
489.23	5038.00
489.43	5257.14
489.63	5218.22
489.83	5314.48
490.04	5658.54
490.24	5459.88
490.44	5717.93
490.64	5879.72
490.84	5828.52
491.04	5973.92
491.24	6045.60
491.44	6172.58
491.64	6471.58
491.84	6438.81
492.04	6545.31
492.24	6741.91
492.44	6858.65
492.64	6838.17
492.84	7311.25
493.04	7382.93
493.24	7294.86
493.45	7462.80
493.65	7688.07
493.85	7796.62
494.05	8087.43
494.25	8136.58
494.45	8097.67
494.65	8363.90
494.85	8587.13
495.05	8728.44
495.25	9117.56
495.45	9062.26
495.65	9283.44
495.85	9564.01
496.05	9672.56
496.25	9848.68
496.45	9924.46
496.65	10217.32
496.85	10411.87
497.05	10628.96
497.25	10811.23
497.45	11059.03
497.65	11022.17
497.85	11485.01
498.05	11585.36
498.25	11851.60
498.45	12175.17
498.65	12253.00
498.85	12683.07
499.05	12795.71
499.25	13225.78
499.45	13403.96
499.65	13729.58
499.85	13885.23
500.05	13924.14
500.25	14464.80
500.45	14876.44
500.65	15171.35
500.85	15263.51
501.05	15675.15
501.25	15785.74
501.45	16037.64
501.65	16484.10
501.85	16971.52
502.05	17092.35
502.25	17647.35
502.45	17901.29
502.65	18104.04
502.85	18657.00
503.05	18943.71
503.25	19453.66
503.45	19635.92
503.65	20104.91
503.85	20688.58
504.05	20635.33
504.25	21141.18
504.45	21831.35
504.65	21972.66
504.85	22437.55
505.05	22972.07
505.25	23600.79
505.45	23830.16
505.65	23981.71
505.85	24723.08
506.05	25075.33
506.25	25783.93
506.45	25910.90
506.65	26553.96
506.85	26928.74
507.05	27770.46
507.25	27922.01
507.45	28554.83
507.65	28857.93
507.85	29371.97
508.04	30123.57
508.24	30443.06
508.44	31016.49
508.64	31241.76
508.84	31981.08
509.04	33117.70
509.24	33175.05
509.44	33994.23
509.64	34610.67
509.84	35016.17
510.04	35960.28
510.24	36273.62
510.44	37062.09
510.64	37182.92
510.84	38086.07
511.04	38139.32
511.24	38880.69
511.43	39515.56
511.63	40336.79
511.83	40658.32
512.03	41416.07
512.23	40783.25
512.43	42069.37
512.63	42614.13
512.83	43732.32
513.03	43500.90
513.23	44563.80
513.43	45213.01
513.63	45520.20
513.83	45980.99
514.02	46218.56
514.22	47088.95
514.42	47424.81
514.62	47963.43
514.82	48727.32
515.02	49480.97
515.22	49536.27
515.42	50767.10
515.62	51303.67
515.82	51432.69
516.02	51510.51
516.21	51510.51
516.41	52081.89
516.61	52774.11
516.81	53075.16
517.01	53628.11
517.21	53462.22
517.41	54613.18
517.61	54414.53
517.81	54734.01
518.00	55624.88
518.20	55905.45
518.40	56294.56
518.60	55813.29
518.80	56609.95
519.00	57162.90
519.20	57840.78
519.40	57318.55
519.60	57996.43
519.79	58051.72
519.99	57822.35
520.19	58352.77
520.39	58602.63
520.59	58137.74
520.79	58479.75
520.99	58821.76
521.18	58653.82
521.38	58461.32
521.58	58479.75
521.78	58277.00
521.98	58510.47
522.18	59546.74
522.38	60386.41
522.58	59765.87
522.77	59501.68
522.97	60482.66
523.17	60238.95
523.37	60017.77
523.57	60370.02
523.77	60304.49
523.96	60103.79
524.16	60345.45
524.36	59788.40
524.56	60255.34
524.76	59874.41
524.96	60038.25
525.16	60173.42
525.35	59997.29
525.55	60734.56
525.75	60626.02
525.95	60394.60
526.15	60353.64
526.35	60290.15
526.54	59726.96
526.74	59423.86
526.94	60150.89
527.14	59956.33
527.34	59794.54
527.54	59456.63
527.73	59389.05
527.93	59243.64
528.13	59194.49
528.33	58989.69
528.53	58565.76
528.72	58385.54
528.92	59030.65
529.12	57853.07
529.32	58289.29
529.52	57470.10
529.72	56513.70
529.91	56327.33
530.11	56593.57
530.31	57220.25
530.51	57144.47
530.71	56820.89
530.90	57134.23
531.10	56382.63
531.30	56994.97
531.50	56390.82
531.70	56097.96
531.89	55897.26
532.09	55827.63
532.29	55342.26
532.49	55088.31
532.69	54017.22
532.88	54166.73
533.08	53781.71
533.28	53394.64
533.48	53411.02
533.67	53701.84
533.87	52612.32
534.07	51977.45
534.27	51645.68
534.47	51131.64
534.66	51492.08
534.86	51647.72
535.06	50672.89
535.26	50529.53
535.45	50310.40
535.65	50105.60
535.85	49413.39
536.05	49290.51
536.24	48518.43
536.44	47838.50
536.64	47768.87
536.84	47111.47
537.04	47269.17
537.23	46816.57
537.43	46439.74
537.63	45686.09
537.83	45417.80
538.02	45550.92
538.22	45249.87
538.42	44604.76
538.62	44014.94
538.81	43683.17
539.01	43365.74
539.21	43228.52
539.41	42442.10
539.60	42005.89
539.80	41168.27
540.00	41241.99
540.20	40474.01
540.39	40476.05
540.59	39792.03
540.79	39601.57
540.98	39218.60
541.18	38735.28
541.38	38505.91
541.58	38213.05
541.77	37184.97
541.97	37088.71
542.17	36802.00
542.37	36738.51
542.56	36101.59
542.76	35745.25
542.96	35309.03
543.15	34592.24
543.35	34387.44
543.55	34006.52
543.75	33789.44
543.94	33580.54
544.14	33213.96
544.34	32411.15
544.53	32296.47
544.73	31956.50
544.93	31530.53
545.13	31131.17
545.32	30744.11
545.52	30430.77
545.72	30250.55
545.91	29789.75
546.11	29601.34
546.31	29353.54
546.50	29023.81
546.70	28345.94
546.90	28341.84
547.10	28032.60
547.29	28157.52
547.49	27295.33
547.69	27008.61
547.88	26455.66
548.08	26426.99
548.28	26322.54
548.47	25642.62
548.67	25140.86
548.87	24764.04
549.06	24082.06
549.26	23801.49
549.46	23754.39
549.65	23447.19
549.85	23230.11
550.05	22890.15
550.24	22939.30
550.44	22603.43
550.64	22316.72
550.83	22406.83
551.03	22142.64
551.23	21372.60
551.42	21542.58
551.62	21216.96
551.82	21143.23
552.01	20776.64
552.21	20518.60
552.41	20213.45
552.60	20100.81
552.80	19850.96
553.00	19228.38
553.19	19144.41
553.39	19082.97
553.59	18792.16
553.78	18689.76
553.98	18566.88
554.18	18095.85
554.37	17970.93
554.57	17719.03
554.76	17590.00
554.96	17573.62
555.16	17080.06
555.35	16641.79
555.55	16314.12
555.75	16439.05
555.94	15916.81
556.14	15816.46
556.34	15589.14
556.53	15382.29
556.73	15400.72
556.92	15185.69
557.12	14671.65
557.32	14780.19
557.51	14214.95
557.71	14591.78
557.91	14335.78
558.10	13987.63
558.30	14251.81
558.49	13977.39
558.69	13928.24
558.89	13598.51
559.08	13428.53
559.28	13369.14
559.47	13233.97
559.67	13133.62
559.87	12773.18
560.06	12582.72
560.26	12572.48
560.45	12308.29
560.65	12169.03
560.85	12214.09
561.04	11841.36
561.24	11829.07
561.43	11777.87
561.63	11560.78
561.83	11073.37
562.02	11106.13
562.22	10966.87
562.41	11099.99
562.61	10755.93
562.81	10727.26
563.00	10719.07
563.20	10372.96
563.39	10162.02
563.59	10061.67
563.78	9772.91
563.98	9834.35
564.18	9877.35
564.37	9592.69
564.57	9625.45
564.76	9371.50
564.96	9328.50
565.15	9293.68
565.35	9283.44
565.55	9023.35
565.74	8996.73
565.94	8572.80
566.13	8677.24
566.33	8628.09
566.52	8394.62
566.72	8486.78
566.91	8269.70
567.11	8187.78
567.31	8001.41
567.50	8071.04
567.70	7833.48
567.89	7710.60
568.09	7698.31
568.28	7679.88
568.48	7634.83
568.67	7403.41
568.87	7358.35
569.06	7313.30
569.26	7309.20
569.46	7102.36
569.65	7053.20
569.85	6870.94
570.04	6868.89
570.24	6877.08
570.43	6825.88
570.63	6627.23
570.82	6547.36
571.02	6586.27
571.21	6424.48
571.41	6447.01
571.60	6356.90
571.80	6090.66
571.99	6254.50
572.19	6127.52
572.38	5961.64
572.58	5939.11
572.77	5869.48
572.97	5758.89
573.16	5656.49
573.36	5658.54
573.55	5556.14
573.75	5564.33
573.94	5539.76
574.14	5472.17
574.33	5357.49
574.53	5416.88
574.72	5296.05
574.92	5222.32
575.11	5097.39
575.31	5060.53
575.50	5009.33
575.70	4898.74
575.89	4951.99
576.09	4845.49
576.28	4890.55
576.48	4898.74
576.67	4804.53
576.87	4726.71
577.06	4771.77
577.26	4773.82
577.45	4558.78
577.65	4462.52
577.84	4489.15
578.04	4433.85
578.23	4186.05
578.43	4272.06
578.62	4143.04
578.82	4237.25
579.01	4345.79
579.21	4204.48
579.40	4147.14
579.59	3979.20
579.79	4083.65
579.98	3964.87
580.18	3964.87
580.37	3923.91
580.57	3866.56
580.76	3876.80
580.96	3833.80
581.15	3831.75
581.35	3717.06
581.54	3737.54
581.74	3905.48
581.93	3721.16
582.12	3770.31
582.32	3606.47
582.51	3631.05
582.71	3674.06
582.90	3420.11
583.10	3497.93
583.29	3540.94
583.48	3465.16
583.68	3332.05
583.87	3338.19
584.07	3330.00
584.26	3276.75
584.46	3182.54
584.65	3121.10
584.84	3110.86
585.04	3262.41
585.23	3174.35
585.43	3061.71
585.62	3141.58
585.82	3090.38
586.01	3008.47
586.20	3080.14
586.40	2949.08
586.59	3106.77
586.79	2934.74
586.98	2899.92
587.18	2791.38
587.37	2904.02
587.56	2932.69
587.76	2768.85
587.95	2711.51
588.15	2795.48
588.34	2791.38
588.53	2783.19
588.73	2693.08
588.92	2697.17
589.12	2605.02
589.31	2697.17
589.50	2574.30
589.70	2715.61
589.89	2703.32
590.08	2590.68
590.28	2670.55
590.47	2629.59
590.67	2576.34
590.86	2490.33
591.05	2410.46
591.25	2523.10
591.44	2502.62
591.64	2449.37
591.83	2301.92
592.02	2488.28
592.22	2529.24
592.41	2437.08
592.60	2308.06
592.80	2349.02
592.99	2359.26
593.18	2353.12
593.38	2181.09
593.57	2314.20
593.77	2236.38
593.96	2297.82
594.15	2310.11
594.35	2187.23
594.54	2185.18
594.73	2220.00
594.93	2146.27
595.12	2248.67
595.31	2211.81
595.51	2170.85
595.70	2172.89
595.89	2170.85
596.09	2037.73
596.28	2148.32
596.47	2041.82
596.67	2090.98
596.86	1957.86
597.06	2066.40
597.25	2033.63
597.44	2047.97
597.64	2015.20
597.83	1976.29
598.02	2011.11
598.22	2095.07
598.41	1916.90
598.60	1945.57
598.79	1927.14
598.99	1925.09
599.18	1904.61
599.37	1910.75
599.57	1943.52
599.76	1867.75
599.95	1882.08
600.15	1898.47
600.34	1841.12
600.53	1892.32
600.73	1849.32
600.92	1972.19
601.11	1925.09
601.31	1865.70
601.50	1882.08
601.69	1832.93
601.88	1834.98
602.08	1863.65
602.27	1761.25
602.46	1781.73
602.66	1832.93
602.85	1712.10
603.04	1779.68
603.24	1789.92
603.43	1759.21
603.62	1794.02
603.81	1849.32
604.01	1667.05
604.20	1699.81
604.39	1585.13
604.59	1673.19
604.78	1665.00
604.97	1716.20
605.16	1728.49
605.36	1769.44
605.55	1708.01
605.74	1621.99
605.94	1673.19
606.13	1581.03
606.32	1628.14
606.51	1624.04
606.71	1712.10
606.90	1597.42
607.09	1675.24
607.28	1601.51
607.48	1548.26
607.67	1724.39
607.86	1642.47
608.05	1757.16
608.25	1595.37
608.44	1576.94
608.63	1605.61
608.82	1505.26
609.02	1607.66
609.21	1570.79
609.40	1564.65
609.59	1523.69
609.79	1589.22
609.98	1513.45
610.17	1578.98
610.36	1521.64
610.56	1462.25
610.75	1617.90
610.94	1529.83
611.13	1552.36
611.33	1513.45
611.52	1482.73
611.71	1572.84
611.90	1556.46
612.09	1492.97
612.29	1507.30
612.48	1402.86
612.67	1458.15
612.86	1509.35
613.06	1411.05
613.25	1445.87
613.44	1490.92
613.63	1503.21
613.82	1474.54
614.02	1456.11
614.21	1533.93
614.40	1540.07
614.59	1445.87
614.78	1511.40
614.98	1421.29
615.17	1437.67
615.36	1478.63
615.55	1501.16
615.74	1445.87
615.94	1413.10
616.13	1425.39
616.32	1435.63
616.51	1368.04
616.70	1384.43
616.90	1343.47
617.09	1517.54
617.28	1445.87
617.47	1501.16
617.66	1443.82
617.86	1441.77
618.05	1341.42
618.24	1423.34
618.43	1433.58
618.62	1419.24
618.81	1359.85
619.01	1357.80
619.20	1263.60
619.39	1331.18
619.58	1322.99
619.77	1288.17
619.96	1351.66
620.16	1322.99
620.35	1462.25
620.54	1427.43
620.73	1302.51
620.92	1345.52
621.11	1380.33
621.31	1419.24
621.50	1390.57
621.69	1335.28
621.88	1439.72
622.07	1345.52
622.26	1355.76
622.46	1411.05
622.65	1392.62
622.84	1261.55
623.03	1300.46
623.22	1310.70
623.41	1361.90
623.60	1294.32
623.80	1269.74
623.99	1304.56
624.18	1331.18
624.37	1341.42
624.56	1269.74
624.75	1384.43
624.94	1351.66
625.13	1359.85
625.33	1388.52
625.52	1312.75
625.71	1236.97
625.90	1308.65
626.09	1302.51
626.28	1253.36
626.47	1370.09
626.66	1259.50
626.86	1296.36
627.05	1296.36
627.24	1310.70
627.43	1380.33
627.62	1312.75
627.81	1288.17
628.00	1304.56
628.19	1347.56
628.38	1204.21
628.57	1370.09
628.77	1413.10
628.96	1345.52
629.15	1273.84
629.34	1284.08
629.53	1292.27
629.72	1263.60
629.91	1284.08
630.10	1314.80
630.29	1320.94
630.48	1259.50
630.68	1279.98
630.87	1239.02
631.06	1286.12
631.25	1320.94
631.44	1255.40
631.63	1308.65
631.82	1351.66
632.01	1226.73
632.20	1167.34
632.39	1333.23
632.58	1306.60
632.77	1245.16
632.96	1216.49
633.15	1255.40
633.35	1300.46
633.54	1292.27
633.73	1343.47
633.92	1245.16
634.11	1253.36
634.30	1273.84
634.49	1292.27
634.68	1413.10
634.87	1181.68
635.06	1288.17
635.25	1232.88
635.44	1239.02
635.63	1277.93
635.82	1177.58
636.01	1251.31
636.20	1292.27
636.39	1222.64
636.58	1294.32
636.77	1318.89
636.97	1261.55
637.16	1312.75
637.35	1185.77
637.54	1236.97
637.73	1214.45
637.92	1263.60
638.11	1296.36
638.30	1212.40
638.49	1206.25
638.68	1224.69
638.87	1161.20
639.06	1179.63
639.25	1155.05
639.44	1220.59
639.63	1271.79
639.82	1218.54
640.01	1267.69
640.20	1214.45
640.39	1343.47
640.58	1226.73
640.77	1296.36
640.96	1282.03
641.15	1253.36
641.34	1261.55
641.53	1171.44
641.72	1259.50
641.91	1228.78
642.10	1181.68
642.29	1185.77
642.48	1292.27
642.67	1200.11
642.86	1169.39
643.05	1261.55
643.24	1202.16
643.43	1234.93
643.62	1191.92
643.81	1239.02
644.00	1296.36
644.19	1204.21
644.38	1273.84
644.57	1259.50
644.76	1212.40
644.95	1218.54
645.14	1275.88
645.33	1214.45
645.52	1245.16
645.71	1181.68
645.90	1271.79
646.09	1198.06
646.28	1226.73
646.46	1239.02
646.65	1202.16
646.84	1239.02
647.03	1273.84
647.22	1245.16
647.41	1232.88
647.60	1261.55
647.79	1263.60
647.98	1183.73
648.17	1140.72
648.36	1284.08
648.55	1241.07
648.74	1177.58
648.93	1259.50
649.12	1275.88
649.31	1202.16
649.50	1220.59
649.69	1196.01
649.88	1214.45
650.06	1220.59
650.25	1300.46
650.44	1148.91
650.63	1200.11
650.82	1107.95
651.01	1214.45
651.20	1236.97
651.39	1157.10
651.58	1206.25
651.77	1294.32
651.96	1224.69
652.15	1208.30
652.34	1193.97
652.52	1236.97
652.71	1286.12
652.90	1173.49
653.09	1241.07
653.28	1185.77
653.47	1196.01
653.66	1224.69
653.85	1138.67
654.04	1206.25
654.23	1236.97
654.42	1282.03
654.60	1228.78
654.79	1212.40
654.98	1286.12
655.17	1173.49
655.36	1155.05
655.55	1169.39
655.74	1185.77
655.93	1222.64
656.12	1212.40
656.30	1222.64
656.49	1157.10
656.68	1216.49
656.87	1175.53
657.06	1228.78
657.25	1159.15
657.44	1202.16
657.63	1083.38
657.82	1249.26
658.00	1204.21
658.19	1226.73
658.38	1173.49
658.57	1142.77
658.76	1193.97
658.95	1185.77
659.14	1271.79
659.32	1204.21
659.51	1134.57
659.70	1189.87
659.89	1257.45
660.08	1228.78
660.27	1249.26
660.46	1220.59
660.64	1171.44
660.83	1265.64
661.02	1165.29
661.21	1157.10
661.40	1138.67
661.59	1218.54
661.78	1144.81
661.96	1208.30
662.15	1275.88
662.34	1179.63
662.53	1218.54
662.72	1181.68
662.91	1138.67
663.09	1173.49
663.28	1214.45
663.47	1138.67
663.66	1146.86
663.85	1161.20
664.03	1081.33
664.22	1103.86
664.41	1273.84
664.60	1159.15
664.79	1107.95
664.98	1236.97
665.16	1157.10
665.35	1196.01
665.54	1144.81
665.73	1116.14
665.92	1146.86
666.10	1228.78
666.29	1181.68
666.48	1146.86
666.67	1261.55
666.86	1259.50
667.04	1241.07
667.23	1198.06
667.42	1157.10
667.61	1171.44
667.80	1130.48
667.98	1157.10
668.17	1230.83
668.36	1165.29
668.55	1122.29
668.74	1218.54
668.92	1140.72
669.11	1271.79
669.30	1257.45
669.49	1232.88
669.68	1167.34
669.86	1259.50
670.05	1128.43
670.24	1224.69
670.43	1224.69
670.61	1175.53
670.80	1169.39
670.99	1226.73
671.18	1325.04
671.36	1208.30
671.55	1155.05
671.74	1232.88
671.93	1220.59
672.11	1224.69
672.30	1091.57
672.49	1261.55
672.68	1214.45
672.87	1210.35
673.05	1161.20
673.24	1153.01
673.43	1222.64
673.62	1239.02
673.80	1212.40
673.99	1208.30
674.18	1169.39
674.36	1275.88
674.55	1243.12
674.74	1206.25
674.93	1169.39
675.11	1114.10
675.30	1134.57
675.49	1101.81
675.68	1183.73
675.86	1169.39
676.05	1196.01
676.24	1247.21
676.43	1181.68
676.61	1210.35
676.80	1122.29
676.99	1214.45
677.17	1290.22
677.36	1292.27
677.55	1105.90
677.74	1198.06
677.92	1122.29
678.11	1263.60
678.30	1220.59
678.48	1169.39
678.67	1234.93
678.86	1187.82
679.04	1157.10
679.23	1189.87
679.42	1124.33
679.61	1193.97
679.79	1163.25
679.98	1253.36
680.17	1103.86
680.35	1175.53
680.54	1148.91
680.73	1236.97
680.91	1175.53
681.10	1126.38
681.29	1085.42
681.47	1198.06
681.66	1101.81
681.85	1224.69
682.04	1204.21
682.22	1144.81
682.41	1263.60
682.60	1181.68
682.78	1175.53
682.97	1150.96
683.16	1222.64
683.34	1118.19
683.53	1243.12
683.72	1110.00
683.90	1148.91
684.09	1245.16
684.28	1134.57
684.46	1136.62
684.65	1101.81
684.83	1218.54
685.02	1155.05
685.21	1259.50
685.39	1214.45
685.58	1159.15
685.77	1163.25
685.95	1243.12
686.14	1161.20
686.33	1230.83
686.51	1216.49
686.70	1167.34
686.89	1175.53
687.07	1183.73
687.26	1146.86
687.44	1148.91
687.63	1173.49
687.82	1232.88
688.00	1181.68
688.19	1146.86
688.38	1216.49
688.56	1136.62
688.75	1204.21
688.93	1286.12
689.12	1136.62
689.31	1193.97
689.49	1122.29
689.68	1120.24
689.87	1210.35
690.05	1224.69
690.24	1202.16
690.42	1196.01
690.61	1120.24
690.80	1228.78
690.98	1150.96
691.17	1179.63
691.35	1114.10
691.54	1155.05
691.73	1173.49
691.91	1165.29
692.10	1189.87
692.28	1193.97
692.47	1173.49
692.66	1255.40
692.84	1140.72
693.03	1183.73
693.21	1216.49
693.40	1210.35
693.59	1193.97
693.77	1120.24
693.96	1157.10
694.14	1073.14
694.33	1204.21
694.51	1179.63
694.70	1204.21
694.89	1099.76
695.07	1175.53
695.26	1175.53
695.44	1277.93
695.63	1130.48
695.81	1251.31
696.00	1105.90
696.18	1189.87
696.37	1247.21
696.56	1208.30
696.74	1120.24
696.93	1179.63
697.11	1204.21
697.30	1124.33
697.48	1128.43
697.67	1271.79
697.85	1224.69
698.04	1132.53
698.23	1136.62
698.41	1107.95
698.60	1208.30
698.78	1132.53
698.97	1128.43
699.15	1118.19
699.34	1189.87
699.52	1130.48
699.71	1230.83
699.89	1150.96
700.08	1103.86
700.26	1118.19
700.45	1206.25
700.63	1169.39
700.82	1202.16
701.01	1191.92
701.19	1198.06
701.38	1232.88
701.56	1232.88
701.75	1185.77
701.93	1261.55
702.12	1159.15
702.30	1234.93
702.49	1150.96
702.67	1179.63
702.86	1130.48
703.04	1204.21
703.23	1191.92
703.41	1126.38
703.60	1107.95
703.78	1177.58
703.97	1204.21
704.15	1212.40
704.34	1163.25
704.52	1230.83
704.71	1185.77
704.89	1140.72
705.08	1161.20
705.26	1144.81
705.45	1226.73
705.63	1212.40
705.81	1226.73
706.00	1138.67
706.18	1179.63
706.37	1128.43
706.55	1161.20
706.74	1138.67
706.92	1161.20
707.11	1136.62
707.29	1161.20
707.48	1120.24
707.66	1150.96
707.85	1218.54
708.03	1073.14
708.22	1222.64
708.40	1193.97
708.58	1224.69
708.77	1198.06
708.95	1185.77
709.14	1167.34
709.32	1198.06
709.51	1179.63
709.69	1126.38
709.88	1173.49
710.06	1220.59
710.25	1173.49
710.43	1232.88
710.61	1189.87
710.80	1157.10
710.98	1189.87
711.17	1216.49
711.35	1120.24
711.54	1140.72
711.72	1214.45
711.90	1110.00
712.09	1159.15
712.27	1150.96
712.46	1046.51
712.64	1236.97
712.83	1257.45
713.01	1163.25
713.19	1204.21
713.38	1193.97
713.56	1183.73
713.75	1167.34
713.93	1191.92
714.11	1118.19
714.30	1099.76
714.48	1189.87
714.67	1124.33
714.85	1163.25
715.03	1175.53
715.22	1157.10
715.40	1204.21
715.59	1157.10
715.77	1234.93
715.95	1169.39
716.14	1181.68
716.32	1234.93
716.51	1204.21
716.69	1177.58
716.87	1216.49
717.06	1093.62
717.24	1175.53
717.42	1138.67
717.61	1110.00
717.79	1146.86
717.98	1165.29
718.16	1136.62
718.34	1193.97
718.53	1167.34
718.71	1228.78
718.89	1060.85
719.08	1052.66
719.26	1069.04
719.45	1220.59
719.63	1122.29
719.81	1140.72
720.00	1173.49
720.18	1138.67
720.36	1183.73
720.55	1214.45
720.73	1175.53
720.91	1161.20
721.10	1165.29
721.28	1101.81
721.46	1175.53
721.65	1118.19
721.83	1189.87
722.01	1146.86
722.20	1173.49
722.38	1144.81
722.56	1112.05
722.75	1146.86
722.93	1288.17
723.11	1116.14
723.30	1150.96
723.48	1198.06
723.66	1187.82
723.85	1122.29
724.03	1230.83
724.21	1202.16
724.40	1161.20
724.58	1196.01
724.76	1144.81
724.95	1153.01
725.13	1163.25
725.31	1187.82
725.50	1087.47
725.68	1136.62
725.86	1171.44
726.05	1204.21
726.23	1150.96
726.41	1183.73
726.59	1206.25
726.78	1177.58
726.96	1251.31
727.14	1138.67
727.33	1175.53
727.51	1181.68
727.69	1153.01
727.87	1138.67
728.06	1171.44
728.24	1138.67
728.42	1228.78
728.61	1136.62
728.79	1181.68
728.97	1155.05
729.15	1136.62
729.34	1150.96
729.52	1214.45
729.70	1167.34
729.89	1226.73
730.07	1163.25
730.25	1187.82
730.43	1198.06
730.62	1136.62
730.80	1234.93
730.98	1144.81
731.16	1153.01
731.35	1175.53
731.53	1167.34
731.71	1220.59
731.89	1234.93
732.08	1132.53
732.26	1163.25
732.44	1091.57
732.62	1155.05
732.81	1189.87
732.99	1187.82
733.17	1148.91
733.35	1185.77
733.54	1140.72
733.72	1140.72
733.90	1208.30
734.08	1228.78
734.27	1165.29
734.45	1118.19
734.63	1146.86
734.81	1193.97
735.00	1177.58
735.18	1146.86
735.36	1187.82
735.54	1134.57
735.72	1206.25
735.91	1150.96
736.09	1226.73
736.27	1165.29
736.45	1118.19
736.63	1140.72
736.82	1214.45
737.00	1087.47
737.18	1110.00
737.36	1153.01
737.55	1153.01
737.73	1167.34
737.91	1187.82
738.09	1144.81
738.27	1265.64
738.46	1126.38
738.64	1110.00
738.82	1138.67
739.00	1114.10
739.18	1146.86
739.36	1130.48
739.55	1134.57
739.73	1122.29
739.91	1181.68
740.09	1218.54
740.27	1159.15
740.46	1189.87
740.64	1183.73
740.82	1157.10
741.00	1114.10
741.18	1132.53
741.36	1196.01
741.55	1179.63
741.73	1171.44
741.91	1112.05
742.09	1198.06
742.27	1181.68
742.45	1232.88
742.64	1122.29
742.82	1214.45
743.00	1157.10
743.18	1157.10
743.36	1187.82
743.54	1163.25
743.72	1163.25
743.91	1196.01
744.09	1218.54
744.27	1097.71
744.45	1232.88
744.63	1064.94
744.81	1155.05
744.99	1148.91
745.18	1202.16
745.36	1181.68
745.54	1179.63
745.72	1107.95
745.90	1167.34
746.08	1110.00
746.26	1187.82
746.45	1124.33
746.63	1214.45
746.81	1095.66
746.99	1222.64
747.17	1136.62
747.35	1140.72
747.53	1171.44
747.71	1181.68
747.89	1128.43
748.08	1185.77
748.26	1122.29
748.44	1132.53
748.62	1167.34
748.80	1155.05
748.98	1148.91
749.16	1208.30
749.34	1058.80
749.52	1066.99
749.70	1157.10
749.89	1155.05
750.07	1191.92
750.25	1183.73
750.43	1044.46
750.61	1183.73
750.79	1165.29
750.97	1239.02
751.15	1071.09
751.33	1130.48
751.51	1189.87
751.69	1288.17
751.88	1093.62
752.06	1183.73
752.24	1255.40
752.42	1138.67
752.60	1118.19
752.78	1175.53
752.96	1079.28
753.14	1128.43
753.32	1146.86
753.50	1142.77
753.68	1206.25
753.86	1148.91
754.04	1073.14
754.22	1181.68
754.40	1212.40
754.58	1202.16
754.76	1073.14
754.95	1165.29
755.13	1144.81
755.31	1157.10
755.49	1081.33
755.67	1122.29
755.85	1148.91
756.03	1212.40
756.21	1165.29
756.39	1193.97
756.57	1138.67
756.75	1171.44
756.93	1171.44
757.11	1150.96
757.29	1157.10
757.47	1155.05
757.65	1140.72
757.83	1150.96
758.01	1110.00
758.19	1171.44
758.37	1179.63
758.55	1136.62
758.73	1173.49
758.91	1224.69
759.09	1114.10
759.27	1126.38
759.45	1200.11
759.63	1200.11
759.81	1093.62
759.99	1110.00
760.17	1122.29
760.35	1153.01
760.53	1169.39
760.71	1120.24
760.89	1112.05
761.07	1165.29
761.25	1114.10
761.43	1132.53
761.61	1148.91
761.79	1187.82
761.97	1144.81
762.15	1198.06
762.33	1146.86
762.51	1167.34
762.69	1124.33
762.87	1140.72
763.05	1175.53
763.23	1101.81
763.41	1101.81
763.59	1150.96
763.77	1130.48
763.95	1198.06
764.13	1198.06
764.31	1155.05
764.49	1181.68
764.67	1202.16
764.85	1181.68
765.03	1222.64
765.21	1058.80
765.38	1175.53
765.56	1138.67
765.74	1148.91
765.92	1144.81
766.10	1165.29
766.28	1120.24
766.46	1144.81
766.64	1177.58
766.82	1150.96
767.00	1140.72
767.18	1148.91
767.36	1103.86
767.54	1155.05
767.72	1097.71
767.90	1183.73
768.08	1136.62
768.26	1157.10
768.43	1132.53
768.61	1105.90
768.79	1122.29
768.97	1132.53
769.15	1198.06
769.33	1183.73
769.51	1148.91
769.69	1144.81
769.87	1193.97
770.05	1204.21
770.23	1144.81
770.40	1150.96
770.58	1077.23
770.76	1193.97
770.94	1079.28
771.12	1148.91
771.30	1144.81
771.48	1232.88
771.66	1132.53
771.84	1196.01
772.02	1163.25
772.19	1226.73
772.37	1198.06
772.55	1153.01
772.73	1112.05
772.91	1085.42
773.09	1155.05
773.27	1212.40
773.45	1126.38
773.63	1177.58
773.80	1089.52
773.98	1130.48
774.16	1161.20
774.34	1204.21
774.52	1159.15
774.70	960.50
774.88	1126.38
775.05	1228.78
775.23	1171.44
775.41	1118.19
775.59	1132.53
775.77	1177.58
775.95	1136.62
776.13	1183.73
776.30	1146.86
776.48	1140.72
776.66	1249.26
776.84	1224.69
777.02	1161.20
777.20	1122.29
777.38	1173.49
777.55	1093.62
777.73	1216.49
777.91	1132.53
778.09	1144.81
778.27	1118.19
778.45	1185.77
778.62	1110.00
778.80	1087.47
778.98	1232.88
779.16	1097.71
779.34	1179.63
779.51	1134.57
779.69	1212.40
779.87	1146.86
780.05	1097.71
780.23	1069.04
780.41	1196.01
780.58	1177.58
780.76	1132.53
780.94	1130.48
781.12	1173.49
781.30	1187.82
781.47	1157.10
781.65	1136.62
781.83	1157.10
782.01	1148.91
782.19	1167.34
782.36	1099.76
782.54	1136.62
782.72	1116.14
782.90	1183.73
783.08	1200.11
783.25	1034.22
783.43	1155.05
783.61	1189.87
783.79	1175.53
783.96	1101.81
784.14	1181.68
784.32	1083.38
784.50	1169.39
784.68	1114.10
784.85	1089.52
785.03	1130.48
785.21	1064.94
785.39	1142.77
785.56	1181.68
785.74	1165.29
785.92	1144.81
786.10	1214.45
786.27	1175.53
786.45	1189.87
786.63	1179.63
786.81	1140.72
786.98	1155.05
787.16	1165.29
787.34	1187.82
787.52	1155.05
787.69	1140.72
787.87	1138.67
788.05	1122.29
788.23	1157.10
788.40	1189.87
788.58	1187.82
788.76	1179.63
788.94	1087.47
789.11	1210.35
789.29	1265.64
789.47	1062.90
789.64	1191.92
789.82	1148.91
790.00	1136.62
790.18	1066.99
790.35	1259.50
790.53	1148.91
790.71	1142.77
790.89	1112.05
791.06	1183.73
791.24	1228.78
791.42	1165.29
791.59	1185.77
791.77	1179.63
791.95	1087.47
792.12	1228.78
792.30	1214.45
792.48	1226.73
792.66	1243.12
792.83	1193.97
793.01	1116.14
793.19	1196.01
793.36	1177.58
793.54	1173.49
793.72	1130.48
793.89	1171.44
794.07	1165.29
794.25	1155.05
794.42	1136.62
794.60	1116.14
794.78	1181.68
794.95	1212.40
795.13	1206.25
795.31	1183.73
795.48	1122.29
795.66	1169.39
795.84	1153.01
796.01	1091.57
796.19	1095.66
796.37	1130.48
796.54	1126.38
796.72	1075.18
796.90	1163.25
797.07	1150.96
797.25	1157.10
797.43	1132.53
797.60	1144.81
797.78	1183.73
797.96	1126.38
798.13	1179.63
798.31	1196.01
798.49	1202.16
798.66	1181.68
798.84	1163.25
799.01	1134.57
799.19	1185.77
799.37	1148.91
799.54	1075.18
799.72	1105.90
799.90	1134.57
800.07	1167.34
800.25	1232.88
800.43	1126.38
800.60	1155.05
800.78	1155.05
800.95	1150.96
801.13	1169.39
801.31	1087.47
801.48	1226.73
801.66	1042.42
801.83	1148.91
802.01	1210.35
802.19	1198.06
802.36	1093.62
802.54	1118.19
802.71	1150.96
802.89	1165.29
803.07	1103.86
803.24	1105.90
803.42	1116.14
803.59	1189.87
803.77	1122.29
803.95	1095.66
804.12	1136.62
804.30	1103.86
804.47	1153.01
804.65	1187.82
804.82	1165.29
805.00	1198.06
805.18	1146.86
805.35	1175.53
805.53	1224.69
805.70	1181.68
805.88	1114.10
806.05	1138.67
806.23	1185.77
806.41	1114.10
806.58	1185.77
806.76	1114.10
806.93	1128.43
807.11	1056.75
807.28	1181.68
807.46	1060.85
807.64	1116.14
807.81	1122.29
807.99	1202.16
808.16	1157.10
808.34	1146.86
808.51	1140.72
808.69	1112.05
808.86	1146.86
809.04	1110.00
809.21	1060.85
809.39	1114.10
809.56	1107.95
809.74	1134.57
809.92	1161.20
810.09	1171.44
810.27	1206.25
810.44	1083.38
810.62	1081.33
810.79	1126.38
810.97	1075.18
811.14	1284.08
811.32	1044.46
811.49	1161.20
811.67	1177.58
811.84	1214.45
812.02	1181.68
812.19	1191.92
812.37	1206.25
812.54	1112.05
812.72	1085.42
812.89	1114.10
813.07	1169.39
813.24	1159.15
813.42	1126.38
813.59	1181.68
813.77	1163.25
813.94	1134.57
814.12	1167.34
814.29	1118.19
814.47	1118.19
814.64	1126.38
814.82	1142.77
814.99	1146.86
815.17	1167.34
815.34	1200.11
815.52	1144.81
815.69	1165.29
815.86	1107.95
816.04	1146.86
816.21	1126.38
816.39	1144.81
816.56	1175.53
816.74	1169.39
816.91	1150.96
817.09	1124.33
817.26	1202.16
817.44	1230.83
817.61	1150.96
817.79	1171.44
817.96	1159.15
818.13	1157.10
818.31	1171.44
818.48	1083.38
818.66	1159.15
818.83	1146.86
819.01	1142.77
819.18	1130.48
819.36	1093.62
819.53	1224.69
819.70	1105.90
819.88	1163.25
820.05	1159.15
820.23	1165.29
820.40	1107.95
820.58	1132.53
820.75	1130.48
820.92	1189.87
821.10	1114.10
821.27	1130.48
821.45	1140.72
821.62	1148.91
821.79	1161.20
821.97	1155.05
822.14	1267.69
822.32	1069.04
822.49	1163.25
822.66	1003.50
822.84	1093.62
823.01	1128.43
823.19	1103.86
823.36	1142.77
823.53	1083.38
823.71	1177.58
823.88	1103.86
824.06	1226.73
824.23	1140.72
824.40	1064.94
824.58	1069.04
824.75	1214.45
824.93	1130.48
825.10	1110.00
825.27	1040.37
825.45	1191.92
825.62	1122.29
825.79	1218.54
825.97	1204.21
826.14	1120.24
826.32	1167.34
826.49	1163.25
826.66	1077.23
826.84	1128.43
827.01	1165.29
827.18	1167.34
827.36	1103.86
827.53	1159.15
827.70	1208.30
827.88	1189.87
828.05	1105.90
828.22	1187.82
828.40	1228.78
828.57	1185.77
828.74	1128.43
828.92	1226.73
829.09	1146.86
829.27	1161.20
829.44	1155.05
829.61	1177.58
829.79	1181.68
829.96	1200.11
830.13	1210.35
830.30	1101.81
830.48	1234.93
830.65	1259.50
830.82	1183.73
831.00	1120.24
831.17	1134.57
831.34	1153.01
831.52	1206.25
831.69	1163.25
831.86	1122.29
832.04	1069.04
832.21	1175.53
832.38	1161.20
832.56	1144.81
832.73	1173.49
832.90	1187.82
833.07	1155.05
833.25	1114.10
833.42	1220.59
833.59	1132.53
833.77	1103.86
833.94	1153.01
834.11	1128.43
834.29	1163.25
834.46	1157.10
834.63	1171.44
834.80	1163.25
834.98	1222.64
835.15	1261.55
835.32	1134.57
835.49	1140.72
835.67	1097.71
835.84	1144.81
836.01	1150.96
836.19	1101.81
836.36	1130.48
836.53	1142.77
836.70	1122.29
836.88	1206.25
837.05	1173.49
837.22	1148.91
837.39	1085.42
837.57	1187.82
837.74	1200.11
837.91	1157.10
838.08	1073.14
838.26	1210.35
838.43	1136.62
838.60	1155.05
838.77	1105.90
838.95	1097.71
839.12	1185.77
839.29	1169.39
839.46	1081.33
839.64	1159.15
839.81	1036.27
839.98	1165.29
840.15	1181.68
840.32	1191.92
840.50	1187.82
840.67	1110.00
840.84	1077.23
841.01	1107.95
841.19	1140.72
841.36	1089.52
841.53	1167.34
841.70	1148.91
841.87	1230.83
842.05	1048.56
842.22	1124.33
842.39	1146.86
842.56	1196.01
842.73	1146.86
842.91	1097.71
843.08	1163.25
843.25	1181.68
843.42	1165.29
843.59	1128.43
843.77	1153.01
843.94	1138.67
844.11	1161.20
844.28	1155.05
844.45	1122.29
844.62	1146.86
844.80	1183.73
844.97	1087.47
845.14	1144.81
845.31	1095.66
845.48	1189.87
845.65	1191.92
845.83	1175.53
846.00	1193.97
846.17	1208.30
846.34	1110.00
846.51	1150.96
846.68	1099.76
846.86	1077.23
847.03	1050.61
847.20	1222.64
847.37	1146.86
847.54	1095.66
847.71	1101.81
847.89	1163.25
848.06	1099.76
848.23	1187.82
848.40	1105.90
848.57	1173.49
848.74	1167.34
848.91	1120.24
849.08	1189.87
849.26	1130.48
849.43	1140.72
849.60	1110.00
849.77	1081.33
849.94	1118.19
850.11	1177.58
850.28	1157.10
850.46	1040.37
850.63	1171.44
850.80	1167.34
850.97	1173.49
851.14	1138.67
851.31	1179.63
851.48	1185.77
851.65	1114.10
851.82	1163.25
852.00	1146.86
852.17	1150.96
852.34	1165.29
852.51	1187.82
852.68	1226.73
852.85	1138.67
853.02	1218.54
853.19	1095.66
853.36	1140.72
853.53	1177.58
853.70	1128.43
853.88	1138.67
854.05	1161.20
854.22	1163.25
854.39	1140.72
854.56	1132.53
854.73	1095.66
854.90	1187.82
855.07	1138.67
855.24	1069.04
855.41	1116.14
855.58	1159.15
855.75	1148.91
855.92	1155.05
856.09	1185.77
856.27	1150.96
856.44	1122.29
856.61	1140.72
856.78	1181.68
856.95	1114.10
857.12	1124.33
857.29	1134.57
857.46	1161.20
857.63	1150.96
857.80	1085.42
857.97	1101.81
858.14	1105.90
858.31	1146.86
858.48	1165.29
858.65	1155.05
858.82	1175.53
858.99	1159.15
859.16	1138.67
859.33	1056.75
859.50	1212.40
859.67	1230.83
859.84	1220.59
860.01	1159.15
860.18	1157.10
860.35	1124.33
860.52	1163.25
860.69	1144.81
860.86	1134.57
861.03	1071.09
861.20	1253.36
861.37	1124.33
861.54	1146.86
861.71	1144.81
861.88	1144.81
862.05	1126.38
862.22	1114.10
862.39	1134.57
862.56	1181.68
862.73	1193.97
862.90	1157.10
863.07	1144.81
863.24	1099.76
863.41	1179.63
863.58	1140.72
863.75	1089.52
863.92	1153.01
864.09	1122.29
864.26	1189.87
864.43	1159.15
864.60	1134.57
864.77	1140.72
864.94	1173.49
865.11	1144.81
865.28	1150.96
865.45	1243.12
865.62	1107.95
865.79	1198.06
865.96	1173.49
866.13	1165.29
866.30	1159.15
866.47	1087.47
866.64	1136.62
866.81	1124.33
866.98	1206.25
867.15	1179.63
867.31	1085.42
867.48	1153.01
867.65	1161.20
867.82	1169.39
867.99	1056.75
868.16	1165.29
868.33	1175.53
868.50	1083.38
868.67	1116.14
868.84	1093.62
869.01	1157.10
869.18	1140.72
869.35	1155.05
869.52	1069.04
869.68	1193.97
869.85	1124.33
870.02	1126.38
870.19	1165.29
870.36	1077.23
870.53	1091.57
870.70	1198.06
870.87	1214.45
871.04	1136.62
871.21	1099.76
871.38	1130.48
871.54	1114.10
871.71	1107.95
871.88	1148.91
872.05	1187.82
872.22	1163.25
872.39	1146.86
872.56	1185.77
872.73	1165.29
872.90	1173.49
873.06	1204.21
873.23	1105.90
873.40	1120.24
873.57	1257.45
873.74	1241.07
873.91	1167.34
874.08	1185.77
874.25	1116.14
874.41	1146.86
874.58	1196.01
874.75	1116.14
874.92	1130.48
875.09	1075.18
875.26	1101.81
875.43	1095.66
875.59	1198.06
875.76	1222.64
875.93	1159.15
876.10	1206.25
876.27	1107.95
876.44	1153.01
876.61	1255.40
876.77	1140.72
876.94	1148.91
877.11	1157.10
877.28	1198.06
877.45	1079.28
877.62	1116.14
877.78	1066.99
877.95	1107.95
878.12	1157.10
878.29	1062.90
878.46	1177.58
878.62	1134.57
878.79	1202.16
878.96	1187.82
879.13	1110.00
879.30	1218.54
879.47	1105.90
879.63	1130.48
879.80	1167.34
879.97	1204.21
880.14	1081.33
880.31	1193.97
880.47	1167.34
880.64	1097.71
880.81	1191.92
880.98	1146.86
881.15	1202.16
881.31	1193.97
881.48	1216.49
881.65	1095.66
881.82	1157.10
881.99	1157.10
882.15	1089.52
882.32	1175.53
882.49	1155.05
882.66	1132.53
882.82	1114.10
882.99	1173.49
883.16	1208.30
883.33	1146.86
883.49	1044.46
883.66	1144.81
883.83	1163.25
884.00	1146.86
884.17	1165.29
884.33	1191.92
884.50	1148.91
884.67	1089.52
884.84	1181.68
885.00	1142.77
885.17	1163.25
885.34	1181.68
885.51	1191.92
885.67	1056.75
885.84	1173.49
886.01	1118.19
886.18	1155.05
886.34	1146.86
886.51	1200.11
886.68	1153.01
886.84	1103.86
887.01	1171.44
887.18	1153.01
887.35	1142.77
887.51	1144.81
887.68	1126.38
887.85	1167.34
888.02	1193.97
888.18	1124.33
888.35	1171.44
888.52	1159.15
888.68	1138.67
>>>>>End Processed Spectral Data<<<<<
