# Supplementary material for: Design of a Novel Low Cost Point of Care Tampon (POCkeT) Colposcope for Use in Resource Limited Settings
Source: PLoS One. 2015 Sep 2;10(9):e0135869. doi: 10.1371/journal.pone.0135869 (PMC4557989; doi:10.1371/journal.pone.0135869)
Supplement: S1 File — A caption document for each sub-folder and file (S1 Detailed File Key) is found within the archive. Folder (S2) contains the set of raw images from quantitative imaging characterization between systems. Folder (S3) contains the CAD files for the custom circuit boards used in our POCkeT Colposcope. Folder (S4) contains the 3D CAD files for the probe handle and bill of materials. Folder (S5) contains the complete set of n = 5 replicate spectra files captured from each digital colposcope system. (ZIP) [file pone.0135869.s001.zip › S1 Supplementary Files/S5/S5 Spectra PC-FIVE-G-D.txt]

SpectraSuite Data File
++++++++++++++++++++++++++++++++++++
Date: Wed May 28 13:58:46 EDT 2014
User: CTL11
Dark Spectrum Present: No
Reference Spectrum Present: No
Number of Sampled Component Spectra: 1
Spectrometers: USB4E01788
Integration Time (usec): 100000 (USB4E01788)
Spectra Averaged: 1 (USB4E01788)
Boxcar Smoothing: 0 (USB4E01788)
Correct for Electrical Dark: No (USB4E01788)
Strobe/Lamp Enabled: No (USB4E01788)
Correct for Detector Non-linearity: No (USB4E01788)
Correct for Stray Light: No (USB4E01788)
Number of Pixels in Processed Spectrum: 3648
>>>>>Begin Processed Spectral Data<<<<<
178.07	991.22
178.29	991.22
178.50	991.22
178.72	874.48
178.94	1011.70
179.15	1173.49
179.37	1150.96
179.59	1138.67
179.81	1138.67
180.02	1105.90
180.24	1105.90
180.46	1148.91
180.67	1153.01
180.89	1193.97
181.11	1110.00
181.32	1114.10
181.54	1144.81
181.76	1114.10
181.97	1073.14
182.19	1206.25
182.41	1148.91
182.62	1114.10
182.84	1155.05
183.06	1167.34
183.27	1146.86
183.49	1163.25
183.71	1079.28
183.92	1114.10
184.14	1146.86
184.35	1179.63
184.57	1214.45
184.79	1183.73
185.00	1163.25
185.22	1138.67
185.44	1112.05
185.65	1177.58
185.87	1101.81
186.09	1200.11
186.30	1214.45
186.52	1148.91
186.74	1198.06
186.95	1112.05
187.17	1181.68
187.39	1167.34
187.60	1179.63
187.82	1163.25
188.03	1142.77
188.25	1179.63
188.47	1165.29
188.68	1183.73
188.90	1251.31
189.12	1185.77
189.33	1122.29
189.55	1198.06
189.77	1177.58
189.98	1255.40
190.20	1155.05
190.41	1163.25
190.63	1169.39
190.85	1128.43
191.06	1132.53
191.28	1169.39
191.50	1163.25
191.71	1157.10
191.93	1173.49
192.14	1107.95
192.36	1175.53
192.58	1200.11
192.79	1183.73
193.01	1187.82
193.23	1181.68
193.44	1206.25
193.66	1189.87
193.87	1146.86
194.09	1153.01
194.31	1148.91
194.52	1159.15
194.74	1155.05
194.96	1206.25
195.17	1220.59
195.39	1179.63
195.60	1247.21
195.82	1290.22
196.04	1138.67
196.25	1222.64
196.47	1122.29
196.68	1138.67
196.90	1122.29
197.12	1236.97
197.33	1220.59
197.55	1245.16
197.76	1130.48
197.98	1189.87
198.20	1202.16
198.41	1218.54
198.63	1110.00
198.84	1107.95
199.06	1155.05
199.28	1066.99
199.49	1165.29
199.71	1171.44
199.92	1171.44
200.14	1226.73
200.36	1075.18
200.57	1239.02
200.79	1165.29
201.00	1130.48
201.22	1157.10
201.43	1138.67
201.65	1122.29
201.87	1148.91
202.08	1134.57
202.30	1167.34
202.51	1126.38
202.73	1171.44
202.95	1134.57
203.16	1159.15
203.38	1212.40
203.59	1171.44
203.81	1112.05
204.02	1196.01
204.24	1175.53
204.46	1179.63
204.67	1163.25
204.89	1208.30
205.10	1243.12
205.32	1226.73
205.53	1150.96
205.75	1146.86
205.96	1165.29
206.18	1232.88
206.40	1064.94
206.61	1132.53
206.83	1097.71
207.04	1292.27
207.26	1183.73
207.47	1214.45
207.69	1216.49
207.91	1083.38
208.12	1118.19
208.34	1173.49
208.55	1236.97
208.77	1128.43
208.98	1105.90
209.20	1085.42
209.41	1138.67
209.63	1128.43
209.85	1318.89
210.06	1159.15
210.28	1198.06
210.49	1157.10
210.71	1247.21
210.92	1075.18
211.14	1138.67
211.35	1181.68
211.57	1153.01
211.78	1136.62
212.00	1159.15
212.21	1146.86
212.43	1163.25
212.65	1189.87
212.86	1204.21
213.08	1081.33
213.29	1132.53
213.51	1101.81
213.72	1091.57
213.94	1173.49
214.15	1193.97
214.37	1216.49
214.58	1132.53
214.80	1189.87
215.01	1114.10
215.23	1189.87
215.44	1099.76
215.66	1114.10
215.87	1153.01
216.09	1234.93
216.31	1183.73
216.52	1155.05
216.74	1140.72
216.95	1187.82
217.17	1196.01
217.38	1193.97
217.60	1218.54
217.81	1247.21
218.03	1130.48
218.24	1169.39
218.46	1138.67
218.67	1198.06
218.89	1239.02
219.10	1142.77
219.32	1193.97
219.53	1204.21
219.75	1130.48
219.96	1167.34
220.18	1103.86
220.39	1173.49
220.61	1126.38
220.82	1191.92
221.04	1140.72
221.25	1212.40
221.47	1193.97
221.68	1208.30
221.90	1165.29
222.11	1163.25
222.33	1206.25
222.54	1216.49
222.76	1091.57
222.97	1210.35
223.19	1128.43
223.40	1181.68
223.62	1169.39
223.83	1214.45
224.05	1155.05
224.26	1112.05
224.48	1230.83
224.69	1167.34
224.91	1091.57
225.12	1257.45
225.34	1181.68
225.55	1259.50
225.77	1144.81
225.98	1218.54
226.19	1202.16
226.41	1189.87
226.62	1159.15
226.84	1175.53
227.05	1122.29
227.27	1165.29
227.48	1148.91
227.70	1079.28
227.91	1183.73
228.13	1101.81
228.34	1230.83
228.56	1130.48
228.77	1216.49
228.99	1204.21
229.20	1105.90
229.42	1247.21
229.63	1128.43
229.84	1239.02
230.06	1161.20
230.27	1290.22
230.49	1191.92
230.70	1097.71
230.92	1241.07
231.13	1165.29
231.35	1155.05
231.56	1208.30
231.78	1128.43
231.99	1198.06
232.20	1167.34
232.42	1185.77
232.63	1193.97
232.85	1159.15
233.06	1183.73
233.28	1155.05
233.49	1097.71
233.71	1189.87
233.92	1153.01
234.13	1245.16
234.35	1208.30
234.56	1179.63
234.78	1198.06
234.99	1189.87
235.21	1163.25
235.42	1146.86
235.64	1167.34
235.85	1167.34
236.06	1175.53
236.28	1200.11
236.49	1181.68
236.71	1155.05
236.92	1175.53
237.14	1157.10
237.35	1155.05
237.56	1189.87
237.78	1146.86
237.99	1220.59
238.21	1226.73
238.42	1214.45
238.64	1153.01
238.85	1189.87
239.06	1150.96
239.28	1114.10
239.49	1263.60
239.71	1189.87
239.92	1093.62
240.13	1198.06
240.35	1140.72
240.56	1091.57
240.78	1191.92
240.99	1173.49
241.21	1216.49
241.42	1187.82
241.63	1128.43
241.85	1179.63
242.06	1181.68
242.28	1130.48
242.49	1218.54
242.70	1128.43
242.92	1183.73
243.13	1130.48
243.35	1150.96
243.56	1191.92
243.77	1212.40
243.99	1138.67
244.20	1177.58
244.42	1138.67
244.63	1114.10
244.84	1181.68
245.06	1159.15
245.27	1124.33
245.49	1198.06
245.70	1216.49
245.91	1196.01
246.13	1132.53
246.34	1132.53
246.55	1153.01
246.77	1179.63
246.98	1200.11
247.20	1247.21
247.41	1245.16
247.62	1193.97
247.84	1146.86
248.05	1165.29
248.27	1165.29
248.48	1210.35
248.69	1159.15
248.91	1171.44
249.12	1228.78
249.33	1189.87
249.55	1187.82
249.76	1171.44
249.98	1206.25
250.19	1179.63
250.40	1251.31
250.62	1167.34
250.83	1236.97
251.04	1069.04
251.26	1265.64
251.47	1208.30
251.68	1208.30
251.90	1105.90
252.11	1107.95
252.33	1314.80
252.54	1249.26
252.75	1185.77
252.97	1150.96
253.18	1144.81
253.39	1118.19
253.61	1146.86
253.82	1163.25
254.03	1155.05
254.25	1161.20
254.46	1214.45
254.67	1179.63
254.89	1159.15
255.10	1196.01
255.31	1175.53
255.53	1187.82
255.74	1226.73
255.96	1144.81
256.17	1163.25
256.38	1181.68
256.60	1105.90
256.81	1218.54
257.02	1148.91
257.24	1169.39
257.45	1138.67
257.66	1175.53
257.88	1155.05
258.09	1153.01
258.30	1200.11
258.52	1153.01
258.73	1198.06
258.94	1077.23
259.16	1140.72
259.37	1284.08
259.58	1132.53
259.80	1245.16
260.01	1138.67
260.22	1224.69
260.43	1138.67
260.65	1075.18
260.86	1130.48
261.07	1130.48
261.29	1069.04
261.50	1204.21
261.71	1132.53
261.93	1167.34
262.14	1159.15
262.35	1187.82
262.57	1169.39
262.78	1228.78
262.99	1126.38
263.21	1198.06
263.42	1167.34
263.63	1232.88
263.85	1208.30
264.06	1163.25
264.27	1081.33
264.48	1220.59
264.70	1132.53
264.91	1243.12
265.12	1110.00
265.34	1251.31
265.55	1183.73
265.76	1179.63
265.98	1202.16
266.19	1208.30
266.40	1118.19
266.61	1153.01
266.83	1206.25
267.04	1234.93
267.25	1239.02
267.47	1267.69
267.68	1214.45
267.89	1183.73
268.10	1220.59
268.32	1222.64
268.53	1136.62
268.74	1157.10
268.96	1169.39
269.17	1130.48
269.38	1089.52
269.59	1138.67
269.81	1153.01
270.02	1284.08
270.23	1218.54
270.45	1198.06
270.66	1138.67
270.87	1175.53
271.08	1230.83
271.30	1148.91
271.51	1146.86
271.72	1181.68
271.93	1269.74
272.15	1138.67
272.36	1148.91
272.57	1064.94
272.79	1099.76
273.00	1087.47
273.21	1202.16
273.42	1173.49
273.64	1234.93
273.85	1122.29
274.06	1146.86
274.27	1249.26
274.49	1208.30
274.70	1247.21
274.91	1183.73
275.12	1185.77
275.34	1261.55
275.55	1265.64
275.76	1204.21
275.97	1189.87
276.19	1132.53
276.40	1142.77
276.61	1175.53
276.82	1136.62
277.04	1157.10
277.25	1122.29
277.46	1302.51
277.67	1196.01
277.89	1191.92
278.10	1245.16
278.31	1112.05
278.52	1228.78
278.74	1085.42
278.95	1161.20
279.16	1204.21
279.37	1093.62
279.58	1191.92
279.80	1212.40
280.01	1214.45
280.22	1263.60
280.43	1153.01
280.65	1107.95
280.86	1245.16
281.07	1128.43
281.28	1239.02
281.50	1230.83
281.71	1134.57
281.92	1124.33
282.13	1138.67
282.34	1173.49
282.56	1167.34
282.77	1132.53
282.98	1179.63
283.19	1153.01
283.40	1304.56
283.62	1251.31
283.83	1208.30
284.04	1140.72
284.25	1107.95
284.47	1155.05
284.68	1126.38
284.89	1163.25
285.10	1214.45
285.31	1138.67
285.53	1189.87
285.74	1249.26
285.95	1124.33
286.16	1101.81
286.37	1134.57
286.59	1126.38
286.80	1150.96
287.01	1122.29
287.22	1165.29
287.43	1165.29
287.65	1167.34
287.86	1277.93
288.07	1128.43
288.28	1208.30
288.49	1148.91
288.71	1140.72
288.92	1226.73
289.13	1208.30
289.34	1122.29
289.55	1251.31
289.76	1173.49
289.98	1189.87
290.19	1157.10
290.40	1144.81
290.61	1077.23
290.82	1163.25
291.04	1118.19
291.25	1212.40
291.46	1161.20
291.67	1183.73
291.88	1118.19
292.09	1132.53
292.31	1198.06
292.52	1257.45
292.73	1148.91
292.94	1198.06
293.15	1191.92
293.36	1161.20
293.58	1261.55
293.79	1226.73
294.00	1263.60
294.21	1142.77
294.42	1136.62
294.63	1175.53
294.85	1089.52
295.06	1259.50
295.27	1193.97
295.48	1230.83
295.69	1132.53
295.90	1198.06
296.12	1124.33
296.33	1107.95
296.54	1066.99
296.75	1124.33
296.96	1179.63
297.17	1056.75
297.38	1144.81
297.60	1169.39
297.81	1179.63
298.02	1212.40
298.23	1142.77
298.44	1255.40
298.65	1232.88
298.86	1142.77
299.08	1196.01
299.29	1245.16
299.50	1177.58
299.71	1193.97
299.92	1103.86
300.13	1196.01
300.34	1187.82
300.55	1146.86
300.77	1189.87
300.98	1148.91
301.19	1087.47
301.40	1214.45
301.61	1271.79
301.82	1105.90
302.03	1105.90
302.25	1122.29
302.46	1187.82
302.67	1103.86
302.88	1130.48
303.09	1224.69
303.30	1193.97
303.51	1198.06
303.72	1273.84
303.93	1181.68
304.15	1210.35
304.36	1185.77
304.57	1179.63
304.78	1196.01
304.99	1026.03
305.20	1157.10
305.41	1128.43
305.62	1196.01
305.83	1142.77
306.05	1181.68
306.26	1185.77
306.47	1191.92
306.68	1183.73
306.89	1157.10
307.10	1130.48
307.31	1167.34
307.52	1208.30
307.73	1212.40
307.94	1208.30
308.16	1187.82
308.37	1245.16
308.58	1148.91
308.79	1153.01
309.00	1179.63
309.21	1085.42
309.42	1267.69
309.63	1224.69
309.84	1167.34
310.05	1206.25
310.26	1216.49
310.48	1130.48
310.69	1097.71
310.90	1181.68
311.11	1163.25
311.32	1214.45
311.53	1206.25
311.74	1155.05
311.95	1153.01
312.16	1122.29
312.37	1279.98
312.58	1159.15
312.79	1165.29
313.00	1150.96
313.21	1105.90
313.43	1140.72
313.64	1173.49
313.85	1148.91
314.06	1110.00
314.27	1294.32
314.48	1155.05
314.69	1196.01
314.90	1251.31
315.11	1249.26
315.32	1206.25
315.53	1130.48
315.74	1253.36
315.95	1155.05
316.16	1187.82
316.37	1091.57
316.58	1224.69
316.79	1124.33
317.01	1157.10
317.22	1153.01
317.43	1183.73
317.64	1191.92
317.85	1185.77
318.06	1243.12
318.27	1163.25
318.48	1105.90
318.69	1173.49
318.90	1234.93
319.11	1189.87
319.32	1138.67
319.53	1128.43
319.74	1097.71
319.95	1189.87
320.16	1183.73
320.37	1271.79
320.58	1150.96
320.79	1200.11
321.00	1112.05
321.21	1142.77
321.42	1142.77
321.63	1105.90
321.84	1095.66
322.05	1179.63
322.26	1132.53
322.47	1185.77
322.68	1206.25
322.90	1122.29
323.11	1214.45
323.32	1251.31
323.53	1069.04
323.74	1230.83
323.95	1212.40
324.16	1155.05
324.37	1193.97
324.58	1183.73
324.79	1196.01
325.00	1187.82
325.21	1128.43
325.42	1157.10
325.63	1216.49
325.84	1114.10
326.05	1150.96
326.26	1130.48
326.47	1206.25
326.68	1146.86
326.89	1064.94
327.10	1230.83
327.31	1153.01
327.52	1214.45
327.73	1202.16
327.94	1153.01
328.15	1212.40
328.36	1198.06
328.57	1196.01
328.78	1130.48
328.99	1179.63
329.20	1202.16
329.41	1155.05
329.62	1103.86
329.83	1193.97
330.04	1212.40
330.25	1204.21
330.46	1189.87
330.67	1198.06
330.87	1193.97
331.08	1091.57
331.29	1183.73
331.50	1116.14
331.71	1193.97
331.92	1243.12
332.13	1105.90
332.34	1142.77
332.55	1140.72
332.76	1173.49
332.97	1179.63
333.18	1212.40
333.39	1171.44
333.60	1140.72
333.81	1140.72
334.02	1208.30
334.23	1253.36
334.44	1187.82
334.65	1155.05
334.86	1155.05
335.07	1159.15
335.28	1101.81
335.49	1173.49
335.70	1208.30
335.91	1198.06
336.12	1210.35
336.33	1212.40
336.54	1179.63
336.74	1157.10
336.95	1165.29
337.16	1220.59
337.37	1236.97
337.58	1179.63
337.79	1212.40
338.00	1187.82
338.21	1175.53
338.42	1155.05
338.63	1261.55
338.84	1089.52
339.05	1138.67
339.26	1165.29
339.47	1103.86
339.68	1181.68
339.89	1175.53
340.10	1148.91
340.30	1236.97
340.51	1153.01
340.72	1210.35
340.93	1310.70
341.14	1193.97
341.35	1196.01
341.56	1136.62
341.77	1118.19
341.98	1236.97
342.19	1116.14
342.40	1216.49
342.61	1128.43
342.82	1196.01
343.02	1105.90
343.23	1144.81
343.44	1169.39
343.65	1251.31
343.86	1181.68
344.07	1181.68
344.28	1144.81
344.49	1226.73
344.70	1218.54
344.91	1157.10
345.12	1212.40
345.32	1210.35
345.53	1218.54
345.74	1193.97
345.95	1167.34
346.16	1187.82
346.37	1224.69
346.58	1218.54
346.79	1243.12
347.00	1202.16
347.21	1173.49
347.41	1167.34
347.62	1236.97
347.83	1130.48
348.04	1155.05
348.25	1120.24
348.46	1179.63
348.67	1155.05
348.88	1112.05
349.09	1196.01
349.29	1175.53
349.50	1183.73
349.71	1204.21
349.92	1206.25
350.13	1253.36
350.34	1286.12
350.55	1247.21
350.76	1153.01
350.97	1185.77
351.17	1204.21
351.38	1214.45
351.59	1130.48
351.80	1243.12
352.01	1251.31
352.22	1214.45
352.43	1173.49
352.63	1130.48
352.84	1222.64
353.05	1218.54
353.26	1236.97
353.47	1183.73
353.68	1159.15
353.89	1179.63
354.10	1165.29
354.30	1179.63
354.51	1146.86
354.72	1124.33
354.93	1202.16
355.14	1138.67
355.35	1179.63
355.55	1183.73
355.76	1163.25
355.97	1198.06
356.18	1136.62
356.39	1118.19
356.60	1083.38
356.81	1198.06
357.01	1161.20
357.22	1171.44
357.43	1134.57
357.64	1202.16
357.85	1167.34
358.06	1230.83
358.26	1206.25
358.47	1134.57
358.68	1153.01
358.89	1169.39
359.10	1232.88
359.31	1191.92
359.51	1241.07
359.72	1175.53
359.93	1284.08
360.14	1134.57
360.35	1183.73
360.56	1255.40
360.76	1179.63
360.97	1122.29
361.18	1202.16
361.39	1239.02
361.60	1234.93
361.81	1204.21
362.01	1245.16
362.22	1136.62
362.43	1163.25
362.64	1234.93
362.85	1202.16
363.05	1206.25
363.26	1212.40
363.47	1153.01
363.68	1210.35
363.89	1132.53
364.09	1196.01
364.30	1161.20
364.51	1107.95
364.72	1085.42
364.93	1142.77
365.13	1241.07
365.34	1220.59
365.55	1161.20
365.76	1093.62
365.97	1165.29
366.17	1185.77
366.38	1216.49
366.59	1226.73
366.80	1216.49
367.01	1257.45
367.21	1202.16
367.42	1198.06
367.63	1183.73
367.84	1212.40
368.05	1107.95
368.25	1128.43
368.46	1279.98
368.67	1136.62
368.88	1292.27
369.08	1245.16
369.29	1206.25
369.50	1183.73
369.71	1193.97
369.92	1177.58
370.12	1167.34
370.33	1230.83
370.54	1140.72
370.75	1132.53
370.95	1193.97
371.16	1234.93
371.37	1138.67
371.58	1173.49
371.78	1222.64
371.99	1181.68
372.20	1234.93
372.41	1163.25
372.61	1179.63
372.82	1214.45
373.03	1187.82
373.24	1247.21
373.45	1196.01
373.65	1116.14
373.86	1146.86
374.07	1187.82
374.28	1181.68
374.48	1257.45
374.69	1206.25
374.90	1167.34
375.11	1196.01
375.31	1239.02
375.52	1282.03
375.73	1232.88
375.93	1230.83
376.14	1175.53
376.35	1255.40
376.56	1251.31
376.76	1220.59
376.97	1140.72
377.18	1161.20
377.39	1200.11
377.59	1236.97
377.80	1142.77
378.01	1169.39
378.22	1210.35
378.42	1218.54
378.63	1177.58
378.84	1161.20
379.04	1282.03
379.25	1187.82
379.46	1120.24
379.67	1198.06
379.87	1226.73
380.08	1114.10
380.29	1208.30
380.50	1183.73
380.70	1175.53
380.91	1189.87
381.12	1212.40
381.32	1218.54
381.53	1200.11
381.74	1218.54
381.95	1179.63
382.15	1191.92
382.36	1116.14
382.57	1263.60
382.77	1198.06
382.98	1179.63
383.19	1142.77
383.39	1140.72
383.60	1155.05
383.81	1269.74
384.02	1294.32
384.22	1216.49
384.43	1206.25
384.64	1218.54
384.84	1153.01
385.05	1206.25
385.26	1241.07
385.46	1224.69
385.67	1146.86
385.88	1245.16
386.08	1249.26
386.29	1273.84
386.50	1169.39
386.70	1169.39
386.91	1232.88
387.12	1204.21
387.33	1253.36
387.53	1175.53
387.74	1157.10
387.95	1236.97
388.15	1097.71
388.36	1236.97
388.57	1220.59
388.77	1177.58
388.98	1175.53
389.19	1300.46
389.39	1200.11
389.60	1140.72
389.81	1153.01
390.01	1243.12
390.22	1202.16
390.43	1177.58
390.63	1159.15
390.84	1255.40
391.05	1185.77
391.25	1220.59
391.46	1261.55
391.67	1249.26
391.87	1183.73
392.08	1193.97
392.28	1191.92
392.49	1234.93
392.70	1196.01
392.90	1251.31
393.11	1312.75
393.32	1200.11
393.52	1187.82
393.73	1210.35
393.94	1101.81
394.14	1148.91
394.35	1210.35
394.56	1185.77
394.76	1230.83
394.97	1146.86
395.17	1212.40
395.38	1253.36
395.59	1099.76
395.79	1230.83
396.00	1187.82
396.21	1161.20
396.41	1153.01
396.62	1175.53
396.83	1208.30
397.03	1173.49
397.24	1193.97
397.44	1191.92
397.65	1191.92
397.86	1169.39
398.06	1241.07
398.27	1177.58
398.47	1253.36
398.68	1146.86
398.89	1132.53
399.09	1234.93
399.30	1163.25
399.51	1269.74
399.71	1230.83
399.92	1142.77
400.12	1153.01
400.33	1288.17
400.54	1245.16
400.74	1234.93
400.95	1144.81
401.15	1239.02
401.36	1222.64
401.57	1228.78
401.77	1204.21
401.98	1200.11
402.18	1224.69
402.39	1132.53
402.60	1204.21
402.80	1216.49
403.01	1208.30
403.21	1263.60
403.42	1157.10
403.63	1189.87
403.83	1198.06
404.04	1243.12
404.24	1204.21
404.45	1230.83
404.65	1257.45
404.86	1142.77
405.07	1198.06
405.27	1277.93
405.48	1150.96
405.68	1263.60
405.89	1296.36
406.10	1193.97
406.30	1222.64
406.51	1261.55
406.71	1169.39
406.92	1118.19
407.12	1200.11
407.33	1103.86
407.53	1226.73
407.74	1249.26
407.95	1282.03
408.15	1183.73
408.36	1097.71
408.56	1165.29
408.77	1228.78
408.97	1259.50
409.18	1239.02
409.39	1116.14
409.59	1288.17
409.80	1191.92
410.00	1210.35
410.21	1224.69
410.41	1236.97
410.62	1212.40
410.82	1222.64
411.03	1161.20
411.23	1247.21
411.44	1196.01
411.65	1216.49
411.85	1241.07
412.06	1255.40
412.26	1249.26
412.47	1179.63
412.67	1204.21
412.88	1138.67
413.08	1191.92
413.29	1107.95
413.49	1214.45
413.70	1218.54
413.90	1146.86
414.11	1099.76
414.31	1232.88
414.52	1177.58
414.73	1153.01
414.93	1198.06
415.14	1282.03
415.34	1126.38
415.55	1212.40
415.75	1177.58
415.96	1177.58
416.16	1183.73
416.37	1282.03
416.57	1220.59
416.78	1196.01
416.98	1144.81
417.19	1325.04
417.39	1202.16
417.60	1146.86
417.80	1144.81
418.01	1171.44
418.21	1255.40
418.42	1284.08
418.62	1206.25
418.83	1230.83
419.03	1275.88
419.24	1173.49
419.44	1277.93
419.65	1193.97
419.85	1114.10
420.06	1282.03
420.26	1277.93
420.47	1247.21
420.67	1173.49
420.88	1269.74
421.08	1232.88
421.29	1269.74
421.49	1183.73
421.70	1253.36
421.90	1226.73
422.11	1185.77
422.31	1198.06
422.52	1236.97
422.72	1290.22
422.93	1226.73
423.13	1175.53
423.34	1241.07
423.54	1198.06
423.74	1148.91
423.95	1167.34
424.15	1214.45
424.36	1148.91
424.56	1204.21
424.77	1191.92
424.97	1257.45
425.18	1122.29
425.38	1263.60
425.59	1173.49
425.79	1204.21
426.00	1296.36
426.20	1251.31
426.40	1273.84
426.61	1200.11
426.81	1200.11
427.02	1259.50
427.22	1239.02
427.43	1198.06
427.63	1271.79
427.84	1173.49
428.04	1251.31
428.25	1269.74
428.45	1214.45
428.65	1302.51
428.86	1308.65
429.06	1146.86
429.27	1155.05
429.47	1202.16
429.68	1193.97
429.88	1243.12
430.09	1247.21
430.29	1259.50
430.49	1183.73
430.70	1208.30
430.90	1310.70
431.11	1230.83
431.31	1269.74
431.52	1245.16
431.72	1243.12
431.92	1226.73
432.13	1191.92
432.33	1265.64
432.54	1191.92
432.74	1259.50
432.94	1247.21
433.15	1234.93
433.35	1140.72
433.56	1216.49
433.76	1206.25
433.97	1204.21
434.17	1277.93
434.37	1228.78
434.58	1234.93
434.78	1218.54
434.99	1286.12
435.19	1359.85
435.39	1208.30
435.60	1277.93
435.80	1212.40
436.01	1245.16
436.21	1314.80
436.41	1204.21
436.62	1183.73
436.82	1275.88
437.03	1259.50
437.23	1255.40
437.43	1216.49
437.64	1255.40
437.84	1239.02
438.05	1216.49
438.25	1257.45
438.45	1282.03
438.66	1286.12
438.86	1232.88
439.06	1275.88
439.27	1273.84
439.47	1257.45
439.68	1333.23
439.88	1245.16
440.08	1171.44
440.29	1318.89
440.49	1271.79
440.69	1228.78
440.90	1277.93
441.10	1304.56
441.31	1286.12
441.51	1245.16
441.71	1288.17
441.92	1230.83
442.12	1210.35
442.32	1310.70
442.53	1247.21
442.73	1206.25
442.94	1245.16
443.14	1245.16
443.34	1255.40
443.55	1329.13
443.75	1243.12
443.95	1357.80
444.16	1284.08
444.36	1251.31
444.56	1208.30
444.77	1290.22
444.97	1306.60
445.17	1257.45
445.38	1253.36
445.58	1236.97
445.78	1294.32
445.99	1259.50
446.19	1210.35
446.39	1218.54
446.60	1267.69
446.80	1357.80
447.00	1349.61
447.21	1146.86
447.41	1282.03
447.61	1333.23
447.82	1214.45
448.02	1259.50
448.22	1341.42
448.43	1191.92
448.63	1271.79
448.83	1271.79
449.04	1249.26
449.24	1245.16
449.44	1349.61
449.65	1345.52
449.85	1239.02
450.05	1239.02
450.26	1333.23
450.46	1249.26
450.66	1331.18
450.87	1322.99
451.07	1402.86
451.27	1251.31
451.47	1239.02
451.68	1304.56
451.88	1351.66
452.08	1310.70
452.29	1284.08
452.49	1384.43
452.69	1298.41
452.90	1353.71
453.10	1286.12
453.30	1316.84
453.51	1292.27
453.71	1271.79
453.91	1296.36
454.11	1343.47
454.32	1302.51
454.52	1333.23
454.72	1386.47
454.93	1294.32
455.13	1329.13
455.33	1316.84
455.53	1251.31
455.74	1359.85
455.94	1390.57
456.14	1288.17
456.35	1318.89
456.55	1306.60
456.75	1378.28
456.95	1337.32
457.16	1312.75
457.36	1378.28
457.56	1290.22
457.76	1415.15
457.97	1318.89
458.17	1370.09
458.37	1335.28
458.57	1378.28
458.78	1322.99
458.98	1372.14
459.18	1347.56
459.39	1501.16
459.59	1431.53
459.79	1433.58
459.99	1349.61
460.20	1384.43
460.40	1380.33
460.60	1392.62
460.80	1363.95
461.01	1413.10
461.21	1320.94
461.41	1312.75
461.61	1351.66
461.82	1417.19
462.02	1456.11
462.22	1409.00
462.42	1394.67
462.63	1462.25
462.83	1490.92
463.03	1515.50
463.23	1443.82
463.43	1476.59
463.64	1417.19
463.84	1439.72
464.04	1368.04
464.24	1425.39
464.45	1437.67
464.65	1466.35
464.85	1458.15
465.05	1468.39
465.26	1521.64
465.46	1558.50
465.66	1599.46
465.86	1503.21
466.06	1533.93
466.27	1501.16
466.47	1617.90
466.67	1409.00
466.87	1531.88
467.08	1505.26
467.28	1529.83
467.48	1558.50
467.68	1540.07
467.88	1605.61
468.09	1566.70
468.29	1515.50
468.49	1529.83
468.69	1564.65
468.89	1562.60
469.10	1535.98
469.30	1611.75
469.50	1527.78
469.70	1540.07
469.90	1617.90
470.11	1572.84
470.31	1507.30
470.51	1636.33
470.71	1628.14
470.91	1646.57
471.11	1564.65
471.32	1665.00
471.52	1662.95
471.72	1738.73
471.92	1794.02
472.12	1712.10
472.33	1632.23
472.53	1744.87
472.73	1701.86
472.93	1685.48
473.13	1728.49
473.33	1820.64
473.54	1753.06
473.74	1902.56
473.94	1869.80
474.14	1882.08
474.34	1949.67
474.55	1904.61
474.75	1888.23
474.95	1968.10
475.15	1957.86
475.35	1910.75
475.55	1890.28
475.75	1970.15
475.96	1953.76
476.16	2039.78
476.36	2113.50
476.56	1970.15
476.76	2105.31
476.96	2066.40
477.17	2029.54
477.37	2224.09
477.57	2154.46
477.77	2052.06
477.97	2207.71
478.17	2277.34
478.37	2308.06
478.58	2275.29
478.78	2377.69
478.98	2361.31
479.18	2373.60
479.38	2344.92
479.58	2469.85
479.78	2514.91
479.99	2494.43
480.19	2594.78
480.39	2570.20
480.59	2500.57
480.79	2725.85
480.99	2742.23
481.19	2613.21
481.39	2688.98
481.60	2680.79
481.80	2725.85
482.00	3004.37
482.20	2877.40
482.40	2844.63
482.60	3074.00
482.80	2996.18
483.00	2955.22
483.20	3112.91
483.41	3059.67
483.61	3272.65
483.81	3286.99
484.01	3332.05
484.21	3418.06
484.41	3334.09
484.61	3448.78
484.81	3411.92
485.01	3575.75
485.22	3524.55
485.42	3669.96
485.62	3821.51
485.82	3897.28
486.02	3882.95
486.22	3903.43
486.42	4057.03
486.62	4030.40
486.82	4145.09
487.02	4263.87
487.22	4310.97
487.43	4341.69
487.63	4556.73
487.83	4550.59
488.03	4476.86
488.23	4464.57
488.43	4761.53
488.63	4894.65
488.83	4949.94
489.03	4968.37
489.23	5164.98
489.43	5222.32
489.63	5255.09
489.83	5261.23
490.04	5416.88
490.24	5568.43
490.44	5562.28
490.64	5859.24
490.84	5922.73
491.04	5961.64
491.24	6209.44
491.44	6197.15
491.64	6401.95
491.84	6352.80
492.04	6662.04
492.24	6729.63
492.44	6995.86
492.64	7079.83
492.84	7030.68
493.04	7221.14
493.24	7464.85
493.45	7546.76
493.65	7786.38
493.85	7806.86
494.05	7956.36
494.25	8187.78
494.45	8302.47
494.65	8454.02
494.85	8648.57
495.05	8664.96
495.25	9035.64
495.45	9060.21
495.65	9234.29
495.85	9666.41
496.05	9666.41
496.25	10071.91
496.45	10123.11
496.65	10137.45
496.85	10524.51
497.05	10706.78
497.25	11028.31
497.45	10934.11
497.65	11173.72
497.85	11542.35
498.05	11704.14
498.25	11736.91
498.45	12158.79
498.65	12183.37
498.85	12599.10
499.05	12928.83
499.25	13252.41
499.45	13502.26
499.65	13541.17
499.85	14038.83
500.05	14186.28
500.25	14575.39
500.45	14829.34
500.65	15111.96
500.85	15378.20
501.05	15380.25
501.25	16023.31
501.45	16097.03
501.65	16510.72
501.85	17012.48
502.05	17229.56
502.25	17592.05
502.45	18104.04
502.65	18267.88
502.85	18706.15
503.05	18843.36
503.25	19517.14
503.45	19547.86
503.65	20356.81
503.85	20567.75
504.05	20897.47
504.25	21538.49
504.45	21591.73
504.65	22159.02
504.85	22425.26
505.05	22994.59
505.25	23451.29
505.45	23887.51
505.65	24018.58
505.85	24602.25
506.05	25060.99
506.25	25605.75
506.45	25886.32
506.65	26762.86
506.85	27129.44
507.05	27450.97
507.25	27637.34
507.45	28364.37
507.65	29091.40
507.85	29552.19
508.04	30012.98
508.24	29978.17
508.44	31129.12
508.64	31084.07
508.84	31952.41
509.04	32845.32
509.24	33234.44
509.44	33998.33
509.64	35036.65
509.84	34813.42
510.04	35935.71
510.24	36500.95
510.44	36564.43
510.64	37012.94
510.84	37811.65
511.04	38747.57
511.24	39460.26
511.43	39255.46
511.63	40431.00
511.83	40369.56
512.03	41342.35
512.23	41356.68
512.43	42141.05
512.63	42646.90
512.83	43558.25
513.03	43683.17
513.23	44752.21
513.43	45274.45
513.63	45493.58
513.83	46058.82
514.02	46394.68
514.22	47473.96
514.42	47846.69
514.62	47901.99
514.82	48502.04
515.02	49786.12
515.22	49790.22
515.42	50261.25
515.62	51051.76
515.82	51342.58
516.02	51100.92
516.21	51911.91
516.41	52268.26
516.61	53046.49
516.81	52980.95
517.01	53329.11
517.21	53695.69
517.41	54484.16
517.61	54348.99
517.81	54828.22
518.00	55801.00
518.20	56169.64
518.40	55731.37
518.60	55612.59
518.80	56466.59
519.00	57248.92
519.20	57347.22
519.40	57588.88
519.60	58385.54
519.79	57908.36
519.99	57765.01
520.19	58582.15
520.39	58229.90
520.59	58549.38
520.79	58999.93
520.99	58549.38
521.18	58948.73
521.38	58596.48
521.58	58412.16
521.78	58686.59
521.98	58535.04
522.18	60079.21
522.38	60003.44
522.58	59864.17
522.77	59880.56
522.97	60527.72
523.17	60124.27
523.37	60083.31
523.57	60312.68
523.77	60265.58
523.96	60083.31
524.16	60339.30
524.36	59937.90
524.56	60202.09
524.76	59800.69
524.96	60400.74
525.16	60398.69
525.35	60154.99
525.55	60218.47
525.75	60656.74
525.95	60152.94
526.15	60492.90
526.35	60347.50
526.54	60216.43
526.74	59884.65
526.94	60005.48
527.14	59534.45
527.34	59780.21
527.54	59774.06
527.73	59559.03
527.93	58932.35
528.13	59034.75
528.33	59018.36
528.53	58815.61
528.72	58717.31
528.92	59214.97
529.12	58389.64
529.32	58418.31
529.52	57345.17
529.72	56628.38
529.91	56382.63
530.11	56509.60
530.31	56628.38
530.51	56843.42
530.71	56816.80
530.90	57011.35
531.10	57019.55
531.30	56935.58
531.50	56773.79
531.70	56626.34
531.89	56200.36
532.09	55751.85
532.29	55450.80
532.49	55676.08
532.69	54179.01
532.88	54056.14
533.08	54709.44
533.28	53845.19
533.48	53445.84
533.67	53767.37
533.87	52890.84
534.07	51844.33
534.27	51487.98
534.47	51019.00
534.66	51236.08
534.86	51518.70
535.06	50945.27
535.26	50498.81
535.45	50146.56
535.65	49845.51
535.85	49143.06
536.05	49147.15
536.24	48674.07
536.44	47920.42
536.64	47801.64
536.84	47502.64
537.04	47332.65
537.23	47093.04
537.43	46388.54
537.63	45944.13
537.83	45546.82
538.02	45591.88
538.22	44993.87
538.42	44320.09
538.62	43924.83
538.81	43689.32
539.01	43162.99
539.21	42939.76
539.41	42536.31
539.60	42220.92
539.80	41149.84
540.00	41082.25
540.20	40285.59
540.39	40347.03
540.59	39931.29
540.79	39710.11
540.98	39325.10
541.18	38989.23
541.38	38567.35
541.58	38276.54
541.77	37582.27
541.97	36947.40
542.17	36826.57
542.37	36550.10
542.56	35886.56
542.76	35648.99
542.96	35333.60
543.15	34760.17
543.35	34518.51
543.55	34231.80
543.75	33539.58
543.94	33596.93
544.14	32871.95
544.34	32783.88
544.53	32321.04
544.73	31933.98
544.93	31950.36
545.13	31292.96
545.32	30805.55
545.52	30731.82
545.72	30176.82
545.91	29587.00
546.11	29683.26
546.31	29484.61
546.50	29118.02
546.70	28442.19
546.90	28474.96
547.10	27692.63
547.29	27825.75
547.49	27280.99
547.69	26904.17
547.88	26699.37
548.08	26359.41
548.28	25751.16
548.47	25847.41
548.67	25181.82
548.87	24911.49
549.06	24276.62
549.26	23811.73
549.46	23842.45
549.65	23340.70
549.85	23256.73
550.05	23027.36
550.24	22918.82
550.44	22611.62
550.64	22415.02
550.83	21876.40
551.03	22046.38
551.23	21870.26
551.42	21767.86
551.62	21331.64
551.82	21077.69
552.01	20567.75
552.21	20551.37
552.41	20117.20
552.60	19900.11
552.80	19738.32
553.00	19511.00
553.19	19287.77
553.39	19326.68
553.59	18968.29
553.78	18597.60
553.98	18396.90
554.18	18441.96
554.37	17919.73
554.57	18028.27
554.76	17620.72
554.96	17602.29
555.16	17215.23
555.35	16885.50
555.55	16340.74
555.75	16350.98
555.94	16021.26
556.14	15767.31
556.34	15413.01
556.53	15451.92
556.73	15537.94
556.92	15232.79
557.12	15062.81
557.32	14743.33
557.51	14602.02
557.71	14569.25
557.91	14581.54
558.10	14456.61
558.30	13909.80
558.49	13938.48
558.69	13571.89
558.89	13375.28
559.08	13408.05
559.28	13289.27
559.47	13174.58
559.67	13215.54
559.87	12699.45
560.06	12795.71
560.26	12554.05
560.45	12482.37
560.65	12322.63
560.85	12099.40
561.04	12005.19
561.24	11642.70
561.43	11599.70
561.63	11380.56
561.83	11198.29
562.02	11247.44
562.22	11005.78
562.41	11140.95
562.61	10635.10
562.81	10704.73
563.00	10577.76
563.20	10375.01
563.39	10377.06
563.59	10250.08
563.78	9865.07
563.98	9930.60
564.18	9830.25
564.37	9813.87
564.57	9434.99
564.76	9381.74
564.96	9310.07
565.15	9381.74
565.35	9291.63
565.55	9009.01
565.74	8814.46
565.94	8771.45
566.13	8574.85
566.33	8677.24
566.52	8404.86
566.72	8329.09
566.91	8372.10
567.11	8245.12
567.31	8109.96
567.50	7958.41
567.70	7886.73
567.89	7911.30
568.09	7638.92
568.28	7667.60
568.48	7514.00
568.67	7384.98
568.87	7516.05
569.06	7223.19
569.26	7114.64
569.46	7126.93
569.65	7020.44
569.85	6866.84
570.04	7045.01
570.24	6856.60
570.43	6739.87
570.63	6780.82
570.82	6582.17
571.02	6498.20
571.21	6352.80
571.41	6371.23
571.60	6360.99
571.80	6246.30
571.99	6119.33
572.19	6156.19
572.38	5984.16
572.58	5922.73
572.77	5785.51
572.97	5812.14
573.16	5599.15
573.36	5576.62
573.55	5625.77
573.75	5443.50
573.94	5566.38
574.14	5523.37
574.33	5457.84
574.53	5238.70
574.72	5222.32
574.92	5124.02
575.11	5193.65
575.31	5031.86
575.50	5085.11
575.70	4964.28
575.89	5048.24
576.09	5007.28
576.28	4997.04
576.48	4923.32
576.67	4732.86
576.87	4736.95
577.06	4812.73
577.26	4712.38
577.45	4577.21
577.65	4513.72
577.84	4491.20
578.04	4288.45
578.23	4169.66
578.43	4227.01
578.62	4327.36
578.82	4327.36
579.01	4220.86
579.21	4206.53
579.40	4214.72
579.59	4253.63
579.79	4085.70
579.98	4057.03
580.18	4065.22
580.37	3905.48
580.57	4007.87
580.76	3807.17
580.96	3850.18
581.15	3743.69
581.35	3727.30
581.54	3678.15
581.74	3723.21
581.93	3739.59
582.12	3676.10
582.32	3606.47
582.51	3616.71
582.71	3522.51
582.90	3551.18
583.10	3467.21
583.29	3358.67
583.48	3370.96
583.68	3368.91
583.87	3418.06
584.07	3440.59
584.26	3289.04
584.46	3391.44
584.65	3385.29
584.84	3200.98
585.04	3059.67
585.23	3293.13
585.43	3090.38
585.62	3096.53
585.82	3149.78
586.01	3153.87
586.20	3067.86
586.40	3112.91
586.59	3059.67
586.79	3110.86
586.98	2963.41
587.18	2867.16
587.37	2883.54
587.56	2920.40
587.76	2854.87
587.95	2801.62
588.15	2852.82
588.34	2803.67
588.53	2709.46
588.73	2703.32
588.92	2654.17
589.12	2709.46
589.31	2594.78
589.50	2643.93
589.70	2605.02
589.89	2660.31
590.08	2645.98
590.28	2666.46
590.47	2639.83
590.67	2562.01
590.86	2557.91
591.05	2484.19
591.25	2519.00
591.44	2514.91
591.64	2453.47
591.83	2437.08
592.02	2342.88
592.22	2447.32
592.41	2465.75
592.60	2375.64
592.80	2326.49
592.99	2303.96
593.18	2367.45
593.38	2230.24
593.57	2291.68
593.77	2258.91
593.96	2283.49
594.15	2293.72
594.35	2154.46
594.54	2220.00
594.73	2222.05
594.93	2187.23
595.12	2179.04
595.31	2172.89
595.51	2248.67
595.70	2146.27
595.89	2211.81
596.09	2050.02
596.28	2176.99
596.47	1982.43
596.67	2070.50
596.86	1871.84
597.06	2129.89
597.25	2125.79
597.44	1906.66
597.64	2068.45
597.83	2064.35
598.02	2004.96
598.22	1923.04
598.41	1961.95
598.60	2013.15
598.79	1910.75
598.99	2029.54
599.18	1955.81
599.37	1890.28
599.57	1941.47
599.76	1863.65
599.95	1957.86
600.15	1931.23
600.34	1847.27
600.53	1935.33
600.73	1785.83
600.92	1851.36
601.11	1890.28
601.31	1935.33
601.50	1769.44
601.69	1886.18
601.88	1882.08
602.08	1828.84
602.27	1685.48
602.46	1779.68
602.66	1787.88
602.85	1755.11
603.04	1761.25
603.24	1765.35
603.43	1687.53
603.62	1812.45
603.81	1802.21
604.01	1660.90
604.20	1673.19
604.39	1708.01
604.59	1775.59
604.78	1667.05
604.97	1705.96
605.16	1673.19
605.36	1660.90
605.55	1572.84
605.74	1642.47
605.94	1693.67
606.13	1632.23
606.32	1701.86
606.51	1697.77
606.71	1703.91
606.90	1576.94
607.09	1675.24
607.28	1685.48
607.48	1605.61
607.67	1597.42
607.86	1708.01
608.05	1630.18
608.25	1542.12
608.44	1558.50
608.63	1583.08
608.82	1535.98
609.02	1689.57
609.21	1570.79
609.40	1552.36
609.59	1578.98
609.79	1599.46
609.98	1576.94
610.17	1542.12
610.36	1480.68
610.56	1517.54
610.75	1605.61
610.94	1517.54
611.13	1540.07
611.33	1546.22
611.52	1482.73
611.71	1519.59
611.90	1468.39
612.09	1519.59
612.29	1533.93
612.48	1406.95
612.67	1462.25
612.86	1595.37
613.06	1349.61
613.25	1490.92
613.44	1454.06
613.63	1386.47
613.82	1462.25
614.02	1472.49
614.21	1468.39
614.40	1492.97
614.59	1562.60
614.78	1499.11
614.98	1511.40
615.17	1484.78
615.36	1533.93
615.55	1533.93
615.74	1435.63
615.94	1503.21
616.13	1482.73
616.32	1374.19
616.51	1409.00
616.70	1443.82
616.90	1351.66
617.09	1482.73
617.28	1433.58
617.47	1406.95
617.66	1386.47
617.86	1443.82
618.05	1402.86
618.24	1382.38
618.43	1427.43
618.62	1351.66
618.81	1318.89
619.01	1322.99
619.20	1366.00
619.39	1351.66
619.58	1345.52
619.77	1452.01
619.96	1386.47
620.16	1322.99
620.35	1402.86
620.54	1388.52
620.73	1409.00
620.92	1421.29
621.11	1409.00
621.31	1347.56
621.50	1464.30
621.69	1359.85
621.88	1425.39
622.07	1406.95
622.26	1351.66
622.46	1435.63
622.65	1316.84
622.84	1316.84
623.03	1312.75
623.22	1339.37
623.41	1294.32
623.60	1333.23
623.80	1298.41
623.99	1337.32
624.18	1349.61
624.37	1357.80
624.56	1288.17
624.75	1423.34
624.94	1273.84
625.13	1398.76
625.33	1359.85
625.52	1325.04
625.71	1290.22
625.90	1349.61
626.09	1327.08
626.28	1329.13
626.47	1359.85
626.66	1339.37
626.86	1345.52
627.05	1288.17
627.24	1370.09
627.43	1421.29
627.62	1310.70
627.81	1325.04
628.00	1214.45
628.19	1351.66
628.38	1265.64
628.57	1335.28
628.77	1363.95
628.96	1300.46
629.15	1347.56
629.34	1378.28
629.53	1347.56
629.72	1302.51
629.91	1241.07
630.10	1292.27
630.29	1251.31
630.48	1402.86
630.68	1320.94
630.87	1302.51
631.06	1300.46
631.25	1230.83
631.44	1271.79
631.63	1236.97
631.82	1251.31
632.01	1282.03
632.20	1155.05
632.39	1273.84
632.58	1314.80
632.77	1277.93
632.96	1343.47
633.15	1212.40
633.35	1298.41
633.54	1374.19
633.73	1376.24
633.92	1265.64
634.11	1294.32
634.30	1212.40
634.49	1228.78
634.68	1370.09
634.87	1210.35
635.06	1261.55
635.25	1327.08
635.44	1216.49
635.63	1417.19
635.82	1247.21
636.01	1251.31
636.20	1306.60
636.39	1269.74
636.58	1296.36
636.77	1277.93
636.97	1300.46
637.16	1318.89
637.35	1259.50
637.54	1175.53
637.73	1259.50
637.92	1259.50
638.11	1259.50
638.30	1269.74
638.49	1234.93
638.68	1267.69
638.87	1277.93
639.06	1286.12
639.25	1232.88
639.44	1224.69
639.63	1208.30
639.82	1155.05
640.01	1198.06
640.20	1218.54
640.39	1245.16
640.58	1341.42
640.77	1261.55
640.96	1279.98
641.15	1284.08
641.34	1245.16
641.53	1185.77
641.72	1310.70
641.91	1257.45
642.10	1198.06
642.29	1253.36
642.48	1198.06
642.67	1239.02
642.86	1208.30
643.05	1189.87
643.24	1236.97
643.43	1261.55
643.62	1212.40
643.81	1304.56
644.00	1304.56
644.19	1304.56
644.38	1222.64
644.57	1216.49
644.76	1247.21
644.95	1261.55
645.14	1200.11
645.33	1153.01
645.52	1220.59
645.71	1198.06
645.90	1259.50
646.09	1249.26
646.28	1304.56
646.46	1253.36
646.65	1308.65
646.84	1204.21
647.03	1296.36
647.22	1185.77
647.41	1234.93
647.60	1284.08
647.79	1191.92
647.98	1263.60
648.17	1220.59
648.36	1177.58
648.55	1214.45
648.74	1130.48
648.93	1249.26
649.12	1163.25
649.31	1224.69
649.50	1288.17
649.69	1187.82
649.88	1234.93
650.06	1175.53
650.25	1269.74
650.44	1220.59
650.63	1216.49
650.82	1157.10
651.01	1239.02
651.20	1257.45
651.39	1232.88
651.58	1226.73
651.77	1290.22
651.96	1210.35
652.15	1253.36
652.34	1185.77
652.52	1243.12
652.71	1224.69
652.90	1138.67
653.09	1298.41
653.28	1181.68
653.47	1148.91
653.66	1271.79
653.85	1179.63
654.04	1183.73
654.23	1163.25
654.42	1138.67
654.60	1142.77
654.79	1161.20
654.98	1298.41
655.17	1116.14
655.36	1308.65
655.55	1228.78
655.74	1150.96
655.93	1167.34
656.12	1208.30
656.30	1198.06
656.49	1159.15
656.68	1138.67
656.87	1181.68
657.06	1179.63
657.25	1142.77
657.44	1259.50
657.63	1218.54
657.82	1265.64
658.00	1204.21
658.19	1214.45
658.38	1171.44
658.57	1247.21
658.76	1241.07
658.95	1185.77
659.14	1216.49
659.32	1255.40
659.51	1177.58
659.70	1243.12
659.89	1204.21
660.08	1163.25
660.27	1234.93
660.46	1214.45
660.64	1103.86
660.83	1263.60
661.02	1204.21
661.21	1169.39
661.40	1183.73
661.59	1175.53
661.78	1228.78
661.96	1187.82
662.15	1226.73
662.34	1173.49
662.53	1159.15
662.72	1226.73
662.91	1187.82
663.09	1091.57
663.28	1214.45
663.47	1181.68
663.66	1128.43
663.85	1157.10
664.03	1181.68
664.22	1228.78
664.41	1183.73
664.60	1140.72
664.79	1165.29
664.98	1206.25
665.16	1165.29
665.35	1212.40
665.54	1220.59
665.73	1249.26
665.92	1165.29
666.10	1230.83
666.29	1165.29
666.48	1226.73
666.67	1282.03
666.86	1206.25
667.04	1222.64
667.23	1161.20
667.42	1179.63
667.61	1202.16
667.80	1118.19
667.98	1171.44
668.17	1230.83
668.36	1146.86
668.55	1261.55
668.74	1187.82
668.92	1214.45
669.11	1232.88
669.30	1163.25
669.49	1159.15
669.68	1230.83
669.86	1196.01
670.05	1187.82
670.24	1245.16
670.43	1150.96
670.61	1292.27
670.80	1173.49
670.99	1247.21
671.18	1316.84
671.36	1226.73
671.55	1167.34
671.74	1239.02
671.93	1288.17
672.11	1191.92
672.30	1132.53
672.49	1239.02
672.68	1241.07
672.87	1251.31
673.05	1241.07
673.24	1148.91
673.43	1224.69
673.62	1173.49
673.80	1241.07
673.99	1191.92
674.18	1224.69
674.36	1228.78
674.55	1132.53
674.74	1196.01
674.93	1175.53
675.11	1210.35
675.30	1245.16
675.49	1179.63
675.68	1173.49
675.86	1191.92
676.05	1153.01
676.24	1208.30
676.43	1157.10
676.61	1187.82
676.80	1179.63
676.99	1193.97
677.17	1177.58
677.36	1214.45
677.55	1105.90
677.74	1189.87
677.92	1144.81
678.11	1257.45
678.30	1212.40
678.48	1191.92
678.67	1165.29
678.86	1234.93
679.04	1083.38
679.23	1204.21
679.42	1173.49
679.61	1163.25
679.79	1181.68
679.98	1122.29
680.17	1130.48
680.35	1189.87
680.54	1112.05
680.73	1253.36
680.91	1193.97
681.10	1157.10
681.29	1150.96
681.47	1193.97
681.66	1210.35
681.85	1232.88
682.04	1196.01
682.22	1206.25
682.41	1275.88
682.60	1107.95
682.78	1234.93
682.97	1204.21
683.16	1220.59
683.34	1161.20
683.53	1193.97
683.72	1155.05
683.90	1226.73
684.09	1177.58
684.28	1167.34
684.46	1159.15
684.65	1052.66
684.83	1234.93
685.02	1167.34
685.21	1218.54
685.39	1179.63
685.58	1179.63
685.77	1171.44
685.95	1206.25
686.14	1150.96
686.33	1204.21
686.51	1126.38
686.70	1206.25
686.89	1136.62
687.07	1163.25
687.26	1185.77
687.44	1187.82
687.63	1159.15
687.82	1239.02
688.00	1120.24
688.19	1148.91
688.38	1173.49
688.56	1148.91
688.75	1159.15
688.93	1196.01
689.12	1167.34
689.31	1161.20
689.49	1142.77
689.68	1230.83
689.87	1204.21
690.05	1193.97
690.24	1167.34
690.42	1148.91
690.61	1142.77
690.80	1157.10
690.98	1224.69
691.17	1183.73
691.35	1228.78
691.54	1171.44
691.73	1198.06
691.91	1130.48
692.10	1128.43
692.28	1251.31
692.47	1153.01
692.66	1173.49
692.84	1179.63
693.03	1081.33
693.21	1193.97
693.40	1153.01
693.59	1130.48
693.77	1046.51
693.96	1185.77
694.14	1128.43
694.33	1155.05
694.51	1216.49
694.70	1220.59
694.89	1196.01
695.07	1204.21
695.26	1189.87
695.44	1185.77
695.63	1183.73
695.81	1169.39
696.00	1148.91
696.18	1165.29
696.37	1146.86
696.56	1181.68
696.74	1222.64
696.93	1179.63
697.11	1202.16
697.30	1198.06
697.48	1148.91
697.67	1169.39
697.85	1185.77
698.04	1130.48
698.23	1224.69
698.41	1173.49
698.60	1144.81
698.78	1120.24
698.97	1267.69
699.15	1179.63
699.34	1212.40
699.52	1171.44
699.71	1208.30
699.89	1245.16
700.08	1200.11
700.26	1110.00
700.45	1202.16
700.63	1116.14
700.82	1183.73
701.01	1181.68
701.19	1124.33
701.38	1116.14
701.56	1224.69
701.75	1161.20
701.93	1232.88
702.12	1189.87
702.30	1187.82
702.49	1165.29
702.67	1138.67
702.86	1093.62
703.04	1196.01
703.23	1234.93
703.41	1155.05
703.60	1095.66
703.78	1198.06
703.97	1208.30
704.15	1236.97
704.34	1118.19
704.52	1157.10
704.71	1212.40
704.89	1122.29
705.08	1150.96
705.26	1114.10
705.45	1181.68
705.63	1157.10
705.81	1236.97
706.00	1173.49
706.18	1142.77
706.37	1206.25
706.55	1140.72
706.74	1144.81
706.92	1077.23
707.11	1112.05
707.29	1105.90
707.48	1150.96
707.66	1173.49
707.85	1193.97
708.03	1169.39
708.22	1185.77
708.40	1175.53
708.58	1206.25
708.77	1239.02
708.95	1234.93
709.14	1148.91
709.32	1187.82
709.51	1187.82
709.69	1150.96
709.88	1179.63
710.06	1257.45
710.25	1218.54
710.43	1187.82
710.61	1214.45
710.80	1130.48
710.98	1206.25
711.17	1189.87
711.35	1159.15
711.54	1208.30
711.72	1212.40
711.90	1169.39
712.09	1169.39
712.27	1163.25
712.46	1101.81
712.64	1155.05
712.83	1284.08
713.01	1206.25
713.19	1138.67
713.38	1212.40
713.56	1081.33
713.75	1163.25
713.93	1177.58
714.11	1183.73
714.30	1124.33
714.48	1155.05
714.67	1163.25
714.85	1187.82
715.03	1150.96
715.22	1146.86
715.40	1208.30
715.59	1165.29
715.77	1200.11
715.95	1196.01
716.14	1159.15
716.32	1218.54
716.51	1206.25
716.69	1157.10
716.87	1169.39
717.06	1112.05
717.24	1130.48
717.42	1161.20
717.61	1128.43
717.79	1302.51
717.98	1183.73
718.16	1163.25
718.34	1130.48
718.53	1114.10
718.71	1236.97
718.89	1107.95
719.08	1089.52
719.26	1028.08
719.45	1212.40
719.63	1189.87
719.81	1148.91
720.00	1191.92
720.18	1200.11
720.36	1204.21
720.55	1189.87
720.73	1191.92
720.91	1204.21
721.10	1140.72
721.28	1122.29
721.46	1134.57
721.65	1089.52
721.83	1122.29
722.01	1157.10
722.20	1183.73
722.38	1146.86
722.56	1206.25
722.75	1165.29
722.93	1253.36
723.11	1138.67
723.30	1200.11
723.48	1191.92
723.66	1185.77
723.85	1107.95
724.03	1155.05
724.21	1150.96
724.40	1155.05
724.58	1155.05
724.76	1171.44
724.95	1157.10
725.13	1196.01
725.31	1206.25
725.50	1136.62
725.68	1126.38
725.86	1146.86
726.05	1230.83
726.23	1110.00
726.41	1163.25
726.59	1167.34
726.78	1128.43
726.96	1222.64
727.14	1169.39
727.33	1091.57
727.51	1191.92
727.69	1171.44
727.87	1146.86
728.06	1130.48
728.24	1114.10
728.42	1204.21
728.61	1132.53
728.79	1230.83
728.97	1179.63
729.15	1083.38
729.34	1249.26
729.52	1114.10
729.70	1138.67
729.89	1124.33
730.07	1161.20
730.25	1169.39
730.43	1165.29
730.62	1134.57
730.80	1191.92
730.98	1204.21
731.16	1118.19
731.35	1120.24
731.53	1163.25
731.71	1224.69
731.89	1099.76
732.08	1193.97
732.26	1148.91
732.44	1163.25
732.62	1120.24
732.81	1122.29
732.99	1140.72
733.17	1150.96
733.35	1214.45
733.54	1173.49
733.72	1169.39
733.90	1187.82
734.08	1236.97
734.27	1191.92
734.45	1153.01
734.63	1214.45
734.81	1144.81
735.00	1171.44
735.18	1212.40
735.36	1224.69
735.54	1132.53
735.72	1177.58
735.91	1198.06
736.09	1175.53
736.27	1189.87
736.45	1167.34
736.63	1132.53
736.82	1185.77
737.00	1128.43
737.18	1048.56
737.36	1185.77
737.55	1177.58
737.73	1169.39
737.91	1185.77
738.09	1144.81
738.27	1146.86
738.46	1159.15
738.64	1110.00
738.82	1148.91
739.00	1157.10
739.18	1142.77
739.36	1222.64
739.55	1193.97
739.73	1085.42
739.91	1171.44
740.09	1161.20
740.27	1095.66
740.46	1214.45
740.64	1155.05
740.82	1140.72
741.00	1114.10
741.18	1181.68
741.36	1163.25
741.55	1218.54
741.73	1159.15
741.91	1124.33
742.09	1183.73
742.27	1202.16
742.45	1146.86
742.64	1124.33
742.82	1171.44
743.00	1214.45
743.18	1132.53
743.36	1169.39
743.54	1163.25
743.72	1189.87
743.91	1241.07
744.09	1232.88
744.27	1161.20
744.45	1114.10
744.63	1134.57
744.81	1259.50
744.99	1138.67
745.18	1165.29
745.36	1087.47
745.54	1167.34
745.72	1193.97
745.90	1112.05
746.08	1173.49
746.26	1171.44
746.45	1126.38
746.63	1163.25
746.81	1177.58
746.99	1236.97
747.17	1198.06
747.35	1134.57
747.53	1118.19
747.71	1120.24
747.89	1196.01
748.08	1173.49
748.26	1114.10
748.44	1126.38
748.62	1155.05
748.80	1200.11
748.98	1234.93
749.16	1132.53
749.34	1075.18
749.52	1116.14
749.70	1173.49
749.89	1157.10
750.07	1150.96
750.25	1091.57
750.43	1085.42
750.61	1091.57
750.79	1198.06
750.97	1189.87
751.15	1038.32
751.33	1148.91
751.51	1298.41
751.69	1243.12
751.88	1091.57
752.06	1124.33
752.24	1196.01
752.42	1099.76
752.60	1132.53
752.78	1087.47
752.96	1153.01
753.14	1163.25
753.32	1110.00
753.50	1138.67
753.68	1181.68
753.86	1107.95
754.04	1050.61
754.22	1224.69
754.40	1161.20
754.58	1132.53
754.76	1089.52
754.95	1142.77
755.13	1230.83
755.31	1148.91
755.49	1095.66
755.67	1224.69
755.85	1136.62
756.03	1230.83
756.21	1167.34
756.39	1171.44
756.57	1132.53
756.75	1050.61
756.93	1118.19
757.11	1175.53
757.29	1075.18
757.47	1148.91
757.65	1071.09
757.83	1138.67
758.01	1073.14
758.19	1177.58
758.37	1132.53
758.55	1177.58
758.73	1216.49
758.91	1193.97
759.09	1275.88
759.27	1148.91
759.45	1079.28
759.63	1150.96
759.81	1085.42
759.99	1165.29
760.17	1089.52
760.35	1081.33
760.53	1187.82
760.71	1126.38
760.89	1126.38
761.07	1150.96
761.25	1159.15
761.43	1110.00
761.61	1148.91
761.79	1099.76
761.97	1081.33
762.15	1228.78
762.33	1181.68
762.51	1214.45
762.69	1138.67
762.87	1103.86
763.05	1153.01
763.23	1112.05
763.41	1128.43
763.59	1181.68
763.77	1183.73
763.95	1224.69
764.13	1185.77
764.31	1196.01
764.49	1122.29
764.67	1175.53
764.85	1245.16
765.03	1124.33
765.21	1101.81
765.38	1220.59
765.56	1134.57
765.74	1136.62
765.92	1261.55
766.10	1179.63
766.28	1116.14
766.46	1116.14
766.64	1208.30
766.82	1191.92
767.00	1134.57
767.18	1155.05
767.36	1185.77
767.54	1130.48
767.72	1175.53
767.90	1124.33
768.08	1130.48
768.26	1222.64
768.43	1116.14
768.61	1196.01
768.79	1083.38
768.97	1153.01
769.15	1155.05
769.33	1187.82
769.51	1128.43
769.69	1148.91
769.87	1165.29
770.05	1239.02
770.23	1230.83
770.40	1181.68
770.58	1134.57
770.76	1116.14
770.94	1126.38
771.12	1146.86
771.30	1110.00
771.48	1175.53
771.66	1103.86
771.84	1275.88
772.02	1122.29
772.19	1214.45
772.37	1112.05
772.55	1198.06
772.73	1083.38
772.91	1157.10
773.09	1161.20
773.27	1204.21
773.45	1116.14
773.63	1236.97
773.80	1140.72
773.98	1136.62
774.16	1148.91
774.34	1277.93
774.52	1183.73
774.70	1155.05
774.88	1122.29
775.05	1241.07
775.23	1112.05
775.41	1114.10
775.59	1159.15
775.77	1300.46
775.95	1138.67
776.13	1241.07
776.30	1161.20
776.48	1210.35
776.66	1118.19
776.84	1134.57
777.02	1177.58
777.20	1042.42
777.38	1167.34
777.55	1126.38
777.73	1138.67
777.91	1138.67
778.09	1150.96
778.27	1175.53
778.45	1263.60
778.62	1161.20
778.80	1083.38
778.98	1196.01
779.16	1093.62
779.34	1087.47
779.51	1091.57
779.69	1294.32
779.87	1161.20
780.05	1148.91
780.23	1112.05
780.41	1196.01
780.58	1191.92
780.76	1105.90
780.94	1191.92
781.12	1124.33
781.30	1159.15
781.47	1110.00
781.65	1161.20
781.83	1171.44
782.01	1189.87
782.19	1161.20
782.36	1097.71
782.54	1136.62
782.72	1103.86
782.90	1187.82
783.08	1263.60
783.25	1054.70
783.43	1118.19
783.61	1220.59
783.79	1140.72
783.96	1148.91
784.14	1239.02
784.32	1185.77
784.50	1126.38
784.68	1116.14
784.85	1208.30
785.03	1114.10
785.21	1146.86
785.39	1130.48
785.56	1181.68
785.74	1134.57
785.92	1144.81
786.10	1206.25
786.27	1118.19
786.45	1144.81
786.63	1148.91
786.81	1155.05
786.98	1095.66
787.16	1148.91
787.34	1177.58
787.52	1204.21
787.69	1185.77
787.87	1142.77
788.05	1134.57
788.23	1175.53
788.40	1144.81
788.58	1110.00
788.76	1159.15
788.94	1107.95
789.11	1193.97
789.29	1177.58
789.47	1161.20
789.64	1140.72
789.82	1183.73
790.00	1091.57
790.18	1155.05
790.35	1173.49
790.53	1124.33
790.71	1093.62
790.89	1177.58
791.06	1155.05
791.24	1228.78
791.42	1095.66
791.59	1134.57
791.77	1157.10
791.95	1146.86
792.12	1210.35
792.30	1261.55
792.48	1144.81
792.66	1241.07
792.83	1179.63
793.01	1187.82
793.19	1136.62
793.36	1062.90
793.54	1212.40
793.72	1075.18
793.89	1185.77
794.07	1173.49
794.25	1218.54
794.42	1232.88
794.60	1269.74
794.78	1179.63
794.95	1161.20
795.13	1222.64
795.31	1120.24
795.48	1226.73
795.66	1153.01
795.84	1191.92
796.01	1159.15
796.19	1110.00
796.37	1128.43
796.54	1202.16
796.72	1146.86
796.90	1126.38
797.07	1103.86
797.25	1198.06
797.43	1114.10
797.60	1230.83
797.78	1169.39
797.96	1132.53
798.13	1200.11
798.31	1261.55
798.49	1089.52
798.66	1083.38
798.84	1146.86
799.01	1169.39
799.19	1150.96
799.37	1187.82
799.54	1087.47
799.72	1116.14
799.90	1150.96
800.07	1142.77
800.25	1153.01
800.43	1097.71
800.60	1200.11
800.78	1128.43
800.95	1132.53
801.13	1212.40
801.31	1122.29
801.48	1183.73
801.66	1142.77
801.83	1110.00
802.01	1161.20
802.19	1273.84
802.36	1081.33
802.54	1187.82
802.71	1134.57
802.89	1204.21
803.07	1161.20
803.24	1144.81
803.42	1259.50
803.59	1177.58
803.77	1177.58
803.95	1107.95
804.12	1210.35
804.30	1200.11
804.47	1159.15
804.65	1236.97
804.82	1161.20
805.00	1191.92
805.18	1148.91
805.35	1175.53
805.53	1183.73
805.70	1134.57
805.88	1140.72
806.05	1177.58
806.23	1114.10
806.41	1089.52
806.58	1216.49
806.76	1150.96
806.93	1148.91
807.11	1091.57
807.28	1165.29
807.46	1112.05
807.64	1175.53
807.81	1210.35
807.99	1120.24
808.16	1171.44
808.34	1239.02
808.51	1148.91
808.69	1175.53
808.86	1083.38
809.04	1097.71
809.21	1101.81
809.39	1089.52
809.56	1112.05
809.74	1157.10
809.92	1218.54
810.09	1130.48
810.27	1165.29
810.44	1193.97
810.62	1097.71
810.79	1124.33
810.97	1163.25
811.14	1245.16
811.32	1222.64
811.49	1169.39
811.67	1206.25
811.84	1116.14
812.02	1204.21
812.19	1146.86
812.37	1185.77
812.54	1171.44
812.72	1159.15
812.89	1177.58
813.07	1077.23
813.24	1136.62
813.42	1097.71
813.59	1163.25
813.77	1204.21
813.94	1118.19
814.12	1210.35
814.29	1122.29
814.47	1179.63
814.64	1089.52
814.82	1226.73
814.99	1103.86
815.17	1071.09
815.34	1140.72
815.52	1155.05
815.69	1130.48
815.86	1136.62
816.04	1165.29
816.21	1187.82
816.39	1148.91
816.56	1198.06
816.74	1105.90
816.91	1214.45
817.09	1142.77
817.26	1171.44
817.44	1179.63
817.61	1130.48
817.79	1230.83
817.96	1097.71
818.13	1130.48
818.31	1322.99
818.48	1169.39
818.66	1200.11
818.83	1155.05
819.01	1146.86
819.18	1116.14
819.36	1179.63
819.53	1157.10
819.70	1163.25
819.88	1204.21
820.05	1099.76
820.23	1140.72
820.40	1120.24
820.58	1171.44
820.75	1107.95
820.92	1146.86
821.10	1173.49
821.27	1095.66
821.45	1163.25
821.62	1228.78
821.79	1146.86
821.97	1181.68
822.14	1210.35
822.32	1130.48
822.49	1073.14
822.66	1081.33
822.84	1103.86
823.01	1146.86
823.19	1173.49
823.36	1185.77
823.53	1103.86
823.71	1200.11
823.88	1116.14
824.06	1163.25
824.23	1105.90
824.40	1112.05
824.58	1177.58
824.75	1175.53
824.93	1126.38
825.10	1228.78
825.27	1122.29
825.45	1228.78
825.62	1105.90
825.79	1222.64
825.97	1191.92
826.14	1095.66
826.32	1159.15
826.49	1157.10
826.66	1144.81
826.84	1228.78
827.01	1146.86
827.18	1110.00
827.36	1196.01
827.53	1196.01
827.70	1136.62
827.88	1187.82
828.05	1155.05
828.22	1198.06
828.40	1120.24
828.57	1124.33
828.74	1173.49
828.92	1171.44
829.09	1253.36
829.27	1120.24
829.44	1146.86
829.61	1167.34
829.79	1181.68
829.96	1105.90
830.13	1159.15
830.30	1118.19
830.48	1173.49
830.65	1202.16
830.82	1136.62
831.00	1099.76
831.17	1163.25
831.34	1146.86
831.52	1241.07
831.69	1169.39
831.86	1134.57
832.04	1204.21
832.21	1093.62
832.38	1126.38
832.56	1153.01
832.73	1175.53
832.90	1073.14
833.07	1081.33
833.25	1126.38
833.42	1183.73
833.59	1148.91
833.77	1134.57
833.94	1083.38
834.11	1097.71
834.29	1169.39
834.46	1222.64
834.63	1107.95
834.80	1196.01
834.98	1155.05
835.15	1239.02
835.32	1150.96
835.49	1140.72
835.67	1097.71
835.84	1187.82
836.01	1134.57
836.19	1097.71
836.36	1150.96
836.53	1175.53
836.70	1101.81
836.88	1224.69
837.05	1095.66
837.22	1103.86
837.39	1128.43
837.57	1157.10
837.74	1247.21
837.91	1114.10
838.08	1130.48
838.26	1120.24
838.43	1132.53
838.60	1101.81
838.77	1116.14
838.95	1124.33
839.12	1083.38
839.29	1161.20
839.46	1124.33
839.64	1116.14
839.81	1146.86
839.98	1257.45
840.15	1206.25
840.32	1177.58
840.50	1185.77
840.67	1187.82
840.84	1134.57
841.01	1126.38
841.19	1187.82
841.36	1171.44
841.53	1087.47
841.70	1171.44
841.87	1165.29
842.05	1060.85
842.22	1167.34
842.39	1124.33
842.56	1208.30
842.73	1140.72
842.91	1062.90
843.08	1140.72
843.25	1189.87
843.42	1153.01
843.59	1179.63
843.77	1114.10
843.94	1204.21
844.11	1159.15
844.28	1175.53
844.45	1271.79
844.62	1155.05
844.80	1148.91
844.97	1181.68
845.14	1175.53
845.31	1083.38
845.48	1132.53
845.65	1228.78
845.83	1110.00
846.00	1312.75
846.17	1267.69
846.34	1140.72
846.51	1175.53
846.68	1153.01
846.86	1128.43
847.03	1103.86
847.20	1091.57
847.37	1175.53
847.54	1163.25
847.71	1122.29
847.89	1128.43
848.06	1120.24
848.23	1183.73
848.40	1130.48
848.57	1241.07
848.74	1138.67
848.91	1124.33
849.08	1214.45
849.26	1044.46
849.43	1193.97
849.60	1165.29
849.77	1087.47
849.94	1120.24
850.11	1200.11
850.28	1101.81
850.46	1107.95
850.63	1122.29
850.80	1153.01
850.97	1155.05
851.14	1177.58
851.31	1132.53
851.48	1114.10
851.65	1038.32
851.82	1159.15
852.00	1044.46
852.17	1136.62
852.34	1038.32
852.51	1091.57
852.68	1116.14
852.85	1228.78
853.02	1202.16
853.19	1165.29
853.36	1150.96
853.53	1110.00
853.70	1241.07
853.88	1052.66
854.05	1173.49
854.22	1105.90
854.39	1196.01
854.56	1120.24
854.73	1097.71
854.90	1165.29
855.07	1122.29
855.24	1216.49
855.41	1230.83
855.58	1204.21
855.75	1232.88
855.92	1161.20
856.09	1216.49
856.27	1148.91
856.44	1187.82
856.61	1110.00
856.78	1040.37
856.95	1122.29
857.12	1116.14
857.29	1165.29
857.46	1126.38
857.63	1099.76
857.80	1071.09
857.97	1122.29
858.14	1064.94
858.31	1146.86
858.48	1142.77
858.65	1185.77
858.82	1140.72
858.99	1159.15
859.16	1093.62
859.33	1103.86
859.50	1204.21
859.67	1224.69
859.84	1105.90
860.01	1126.38
860.18	1138.67
860.35	1218.54
860.52	1159.15
860.69	1148.91
860.86	1163.25
861.03	1144.81
861.20	1165.29
861.37	1126.38
861.54	1130.48
861.71	1155.05
861.88	1163.25
862.05	1126.38
862.22	1132.53
862.39	1112.05
862.56	1167.34
862.73	1128.43
862.90	1128.43
863.07	1144.81
863.24	1142.77
863.41	1105.90
863.58	1185.77
863.75	1165.29
863.92	1161.20
864.09	1095.66
864.26	1126.38
864.43	1103.86
864.60	1130.48
864.77	1126.38
864.94	1189.87
865.11	1243.12
865.28	1081.33
865.45	1167.34
865.62	1112.05
865.79	1222.64
865.96	1116.14
866.13	1214.45
866.30	1144.81
866.47	1081.33
866.64	1148.91
866.81	1140.72
866.98	1101.81
867.15	1171.44
867.31	1073.14
867.48	1212.40
867.65	1206.25
867.82	1146.86
867.99	1179.63
868.16	1163.25
868.33	1150.96
868.50	1136.62
868.67	1089.52
868.84	1126.38
869.01	1171.44
869.18	1134.57
869.35	1140.72
869.52	1159.15
869.68	1116.14
869.85	1167.34
870.02	1148.91
870.19	1101.81
870.36	1079.28
870.53	1099.76
870.70	1138.67
870.87	1189.87
871.04	1103.86
871.21	1093.62
871.38	1179.63
871.54	1189.87
871.71	1073.14
871.88	1220.59
872.05	1138.67
872.22	1202.16
872.39	1196.01
872.56	1214.45
872.73	1222.64
872.90	1107.95
873.06	1136.62
873.23	1146.86
873.40	1175.53
873.57	1236.97
873.74	1169.39
873.91	1224.69
874.08	1114.10
874.25	1144.81
874.41	1130.48
874.58	1193.97
874.75	1150.96
874.92	1134.57
875.09	1081.33
875.26	1089.52
875.43	1140.72
875.59	1148.91
875.76	1153.01
875.93	1148.91
876.10	1189.87
876.27	1132.53
876.44	1173.49
876.61	1148.91
876.77	1198.06
876.94	1138.67
877.11	1153.01
877.28	1177.58
877.45	1132.53
877.62	1107.95
877.78	1130.48
877.95	1107.95
878.12	1120.24
878.29	1130.48
878.46	1267.69
878.62	1148.91
878.79	1206.25
878.96	1179.63
879.13	1148.91
879.30	1218.54
879.47	1183.73
879.63	1169.39
879.80	1230.83
879.97	1165.29
880.14	1134.57
880.31	1208.30
880.47	1243.12
880.64	1177.58
880.81	1144.81
880.98	1107.95
881.15	1097.71
881.31	1050.61
881.48	1191.92
881.65	1153.01
881.82	1165.29
881.99	1179.63
882.15	1142.77
882.32	1140.72
882.49	1198.06
882.66	1175.53
882.82	1130.48
882.99	1155.05
883.16	1124.33
883.33	1099.76
883.49	1114.10
883.66	1210.35
883.83	1175.53
884.00	1126.38
884.17	1085.42
884.33	1132.53
884.50	1116.14
884.67	1169.39
884.84	1257.45
885.00	1206.25
885.17	1091.57
885.34	1130.48
885.51	1171.44
885.67	1140.72
885.84	1157.10
886.01	1101.81
886.18	1112.05
886.34	1163.25
886.51	1146.86
886.68	1206.25
886.84	1259.50
887.01	1179.63
887.18	1239.02
887.35	1150.96
887.51	1136.62
887.68	1148.91
887.85	1198.06
888.02	1239.02
888.18	1103.86
888.35	1185.77
888.52	1138.67
888.68	1181.68
>>>>>End Processed Spectral Data<<<<<
