# Supplementary material for: Design of a Novel Low Cost Point of Care Tampon (POCkeT) Colposcope for Use in Resource Limited Settings
Source: PLoS One. 2015 Sep 2;10(9):e0135869. doi: 10.1371/journal.pone.0135869 (PMC4557989; doi:10.1371/journal.pone.0135869)
Supplement: S1 File — A caption document for each sub-folder and file (S1 Detailed File Key) is found within the archive. Folder (S2) contains the set of raw images from quantitative imaging characterization between systems. Folder (S3) contains the CAD files for the custom circuit boards used in our POCkeT Colposcope. Folder (S4) contains the 3D CAD files for the probe handle and bill of materials. Folder (S5) contains the complete set of n = 5 replicate spectra files captured from each digital colposcope system. (ZIP) [file pone.0135869.s001.zip › S1 Supplementary Files/S5/S5 Spectra PC-FIVE-G-E.txt]

SpectraSuite Data File
++++++++++++++++++++++++++++++++++++
Date: Wed May 28 13:58:55 EDT 2014
User: CTL11
Dark Spectrum Present: No
Reference Spectrum Present: No
Number of Sampled Component Spectra: 1
Spectrometers: USB4E01788
Integration Time (usec): 100000 (USB4E01788)
Spectra Averaged: 1 (USB4E01788)
Boxcar Smoothing: 0 (USB4E01788)
Correct for Electrical Dark: No (USB4E01788)
Strobe/Lamp Enabled: No (USB4E01788)
Correct for Detector Non-linearity: No (USB4E01788)
Correct for Stray Light: No (USB4E01788)
Number of Pixels in Processed Spectrum: 3648
>>>>>Begin Processed Spectral Data<<<<<
178.07	929.78
178.29	929.78
178.50	929.78
178.72	923.63
178.94	978.93
179.15	1093.62
179.37	1089.52
179.59	1073.14
179.81	1144.81
180.02	1075.18
180.24	1073.14
180.46	1163.25
180.67	1103.86
180.89	1159.15
181.11	1132.53
181.32	1103.86
181.54	1181.68
181.76	1110.00
181.97	1105.90
182.19	1198.06
182.41	1150.96
182.62	1089.52
182.84	1161.20
183.06	1163.25
183.27	1116.14
183.49	1175.53
183.71	1064.94
183.92	1101.81
184.14	1228.78
184.35	1181.68
184.57	1232.88
184.79	1251.31
185.00	1163.25
185.22	1157.10
185.44	1142.77
185.65	1150.96
185.87	1128.43
186.09	1179.63
186.30	1171.44
186.52	1257.45
186.74	1169.39
186.95	1099.76
187.17	1118.19
187.39	1210.35
187.60	1183.73
187.82	1128.43
188.03	1177.58
188.25	1196.01
188.47	1196.01
188.68	1187.82
188.90	1193.97
189.12	1105.90
189.33	1095.66
189.55	1243.12
189.77	1183.73
189.98	1277.93
190.20	1206.25
190.41	1193.97
190.63	1150.96
190.85	1116.14
191.06	1128.43
191.28	1245.16
191.50	1179.63
191.71	1169.39
191.93	1128.43
192.14	1171.44
192.36	1140.72
192.58	1224.69
192.79	1142.77
193.01	1175.53
193.23	1165.29
193.44	1196.01
193.66	1216.49
193.87	1200.11
194.09	1177.58
194.31	1165.29
194.52	1132.53
194.74	1132.53
194.96	1196.01
195.17	1140.72
195.39	1062.90
195.60	1177.58
195.82	1140.72
196.04	1193.97
196.25	1243.12
196.47	1179.63
196.68	1163.25
196.90	1239.02
197.12	1159.15
197.33	1245.16
197.55	1165.29
197.76	1140.72
197.98	1251.31
198.20	1257.45
198.41	1224.69
198.63	1120.24
198.84	1167.34
199.06	1202.16
199.28	1159.15
199.49	1181.68
199.71	1179.63
199.92	1189.87
200.14	1189.87
200.36	1124.33
200.57	1173.49
200.79	1193.97
201.00	1159.15
201.22	1153.01
201.43	1148.91
201.65	1058.80
201.87	1265.64
202.08	1189.87
202.30	1146.86
202.51	1167.34
202.73	1157.10
202.95	1218.54
203.16	1165.29
203.38	1142.77
203.59	1206.25
203.81	1173.49
204.02	1177.58
204.24	1200.11
204.46	1222.64
204.67	1105.90
204.89	1257.45
205.10	1320.94
205.32	1257.45
205.53	1198.06
205.75	1153.01
205.96	1249.26
206.18	1214.45
206.40	1075.18
206.61	1116.14
206.83	1069.04
207.04	1255.40
207.26	1146.86
207.47	1146.86
207.69	1171.44
207.91	1157.10
208.12	1144.81
208.34	1228.78
208.55	1241.07
208.77	1173.49
208.98	1171.44
209.20	1101.81
209.41	1177.58
209.63	1097.71
209.85	1110.00
210.06	1212.40
210.28	1179.63
210.49	1191.92
210.71	1183.73
210.92	1058.80
211.14	1130.48
211.35	1095.66
211.57	1236.97
211.78	1214.45
212.00	1089.52
212.21	1142.77
212.43	1116.14
212.65	1224.69
212.86	1185.77
213.08	1212.40
213.29	1271.79
213.51	1130.48
213.72	1118.19
213.94	1220.59
214.15	1204.21
214.37	1177.58
214.58	1177.58
214.80	1097.71
215.01	1114.10
215.23	1161.20
215.44	1077.23
215.66	1128.43
215.87	1124.33
216.09	1159.15
216.31	1232.88
216.52	1128.43
216.74	1142.77
216.95	1134.57
217.17	1314.80
217.38	1206.25
217.60	1275.88
217.81	1167.34
218.03	1134.57
218.24	1171.44
218.46	1275.88
218.67	1144.81
218.89	1222.64
219.10	1239.02
219.32	1196.01
219.53	1155.05
219.75	1189.87
219.96	1288.17
220.18	1185.77
220.39	1183.73
220.61	1132.53
220.82	1157.10
221.04	1155.05
221.25	1222.64
221.47	1165.29
221.68	1275.88
221.90	1144.81
222.11	1204.21
222.33	1212.40
222.54	1177.58
222.76	1128.43
222.97	1167.34
223.19	1148.91
223.40	1159.15
223.62	1165.29
223.83	1173.49
224.05	1214.45
224.26	1114.10
224.48	1146.86
224.69	1200.11
224.91	1150.96
225.12	1284.08
225.34	1191.92
225.55	1193.97
225.77	1234.93
225.98	1103.86
226.19	1187.82
226.41	1146.86
226.62	1171.44
226.84	1212.40
227.05	1159.15
227.27	1224.69
227.48	1114.10
227.70	1132.53
227.91	1208.30
228.13	1193.97
228.34	1171.44
228.56	1183.73
228.77	1167.34
228.99	1236.97
229.20	1159.15
229.42	1161.20
229.63	1142.77
229.84	1163.25
230.06	1146.86
230.27	1255.40
230.49	1155.05
230.70	1091.57
230.92	1230.83
231.13	1136.62
231.35	1169.39
231.56	1220.59
231.78	1232.88
231.99	1269.74
232.20	1153.01
232.42	1173.49
232.63	1196.01
232.85	1183.73
233.06	1171.44
233.28	1136.62
233.49	1042.42
233.71	1128.43
233.92	1216.49
234.13	1245.16
234.35	1107.95
234.56	1185.77
234.78	1032.18
234.99	1150.96
235.21	1191.92
235.42	1193.97
235.64	1218.54
235.85	1142.77
236.06	1175.53
236.28	1271.79
236.49	1232.88
236.71	1159.15
236.92	1071.09
237.14	1124.33
237.35	1253.36
237.56	1234.93
237.78	1114.10
237.99	1222.64
238.21	1261.55
238.42	1210.35
238.64	1116.14
238.85	1159.15
239.06	1185.77
239.28	1171.44
239.49	1251.31
239.71	1130.48
239.92	1171.44
240.13	1165.29
240.35	1198.06
240.56	1181.68
240.78	1114.10
240.99	1171.44
241.21	1163.25
241.42	1148.91
241.63	1173.49
241.85	1181.68
242.06	1230.83
242.28	1261.55
242.49	1161.20
242.70	1112.05
242.92	1193.97
243.13	1138.67
243.35	1116.14
243.56	1181.68
243.77	1163.25
243.99	1171.44
244.20	1179.63
244.42	1224.69
244.63	1134.57
244.84	1196.01
245.06	1140.72
245.27	1140.72
245.49	1185.77
245.70	1161.20
245.91	1171.44
246.13	1105.90
246.34	1136.62
246.55	1138.67
246.77	1122.29
246.98	1097.71
247.20	1275.88
247.41	1163.25
247.62	1157.10
247.84	1230.83
248.05	1183.73
248.27	1146.86
248.48	1169.39
248.69	1200.11
248.91	1224.69
249.12	1122.29
249.33	1175.53
249.55	1105.90
249.76	1277.93
249.98	1249.26
250.19	1171.44
250.40	1255.40
250.62	1193.97
250.83	1198.06
251.04	1214.45
251.26	1171.44
251.47	1185.77
251.68	1155.05
251.90	1228.78
252.11	1155.05
252.33	1181.68
252.54	1222.64
252.75	1150.96
252.97	1155.05
253.18	1163.25
253.39	1161.20
253.61	1171.44
253.82	1212.40
254.03	1202.16
254.25	1161.20
254.46	1230.83
254.67	1181.68
254.89	1142.77
255.10	1136.62
255.31	1202.16
255.53	1187.82
255.74	1206.25
255.96	1183.73
256.17	1181.68
256.38	1157.10
256.60	1167.34
256.81	1155.05
257.02	1167.34
257.24	1253.36
257.45	1114.10
257.66	1196.01
257.88	1128.43
258.09	1208.30
258.30	1142.77
258.52	1216.49
258.73	1206.25
258.94	1144.81
259.16	1163.25
259.37	1218.54
259.58	1169.39
259.80	1189.87
260.01	1161.20
260.22	1116.14
260.43	1153.01
260.65	1175.53
260.86	1058.80
261.07	1175.53
261.29	1136.62
261.50	1286.12
261.71	1138.67
261.93	1179.63
262.14	1157.10
262.35	1212.40
262.57	1214.45
262.78	1234.93
262.99	1273.84
263.21	1128.43
263.42	1179.63
263.63	1202.16
263.85	1277.93
264.06	1163.25
264.27	1191.92
264.48	1146.86
264.70	1142.77
264.91	1200.11
265.12	1112.05
265.34	1214.45
265.55	1132.53
265.76	1212.40
265.98	1228.78
266.19	1155.05
266.40	1128.43
266.61	1163.25
266.83	1222.64
267.04	1118.19
267.25	1130.48
267.47	1198.06
267.68	1257.45
267.89	1300.46
268.10	1126.38
268.32	1157.10
268.53	1124.33
268.74	1132.53
268.96	1198.06
269.17	1191.92
269.38	1066.99
269.59	1202.16
269.81	1226.73
270.02	1230.83
270.23	1171.44
270.45	1171.44
270.66	1167.34
270.87	1157.10
271.08	1218.54
271.30	1114.10
271.51	1216.49
271.72	1159.15
271.93	1204.21
272.15	1204.21
272.36	1175.53
272.57	1122.29
272.79	1214.45
273.00	1212.40
273.21	1165.29
273.42	1177.58
273.64	1204.21
273.85	1089.52
274.06	1093.62
274.27	1193.97
274.49	1163.25
274.70	1214.45
274.91	1124.33
275.12	1179.63
275.34	1157.10
275.55	1206.25
275.76	1214.45
275.97	1204.21
276.19	1136.62
276.40	1153.01
276.61	1140.72
276.82	1202.16
277.04	1206.25
277.25	1206.25
277.46	1155.05
277.67	1220.59
277.89	1165.29
278.10	1140.72
278.31	1173.49
278.52	1171.44
278.74	1189.87
278.95	1216.49
279.16	1167.34
279.37	1169.39
279.58	1220.59
279.80	1159.15
280.01	1159.15
280.22	1232.88
280.43	1206.25
280.65	1148.91
280.86	1169.39
281.07	1177.58
281.28	1181.68
281.50	1150.96
281.71	1181.68
281.92	1177.58
282.13	1132.53
282.34	1101.81
282.56	1157.10
282.77	1155.05
282.98	1271.79
283.19	1093.62
283.40	1210.35
283.62	1165.29
283.83	1110.00
284.04	1140.72
284.25	1181.68
284.47	1073.14
284.68	1169.39
284.89	1208.30
285.10	1257.45
285.31	1153.01
285.53	1175.53
285.74	1159.15
285.95	999.41
286.16	1081.33
286.37	1089.52
286.59	1200.11
286.80	1253.36
287.01	1116.14
287.22	1193.97
287.43	1124.33
287.65	1232.88
287.86	1101.81
288.07	1185.77
288.28	1161.20
288.49	1196.01
288.71	1103.86
288.92	1210.35
289.13	1196.01
289.34	1120.24
289.55	1171.44
289.76	1253.36
289.98	1204.21
290.19	1171.44
290.40	1144.81
290.61	1095.66
290.82	1181.68
291.04	1122.29
291.25	1171.44
291.46	1134.57
291.67	1146.86
291.88	1150.96
292.09	1134.57
292.31	1124.33
292.52	1204.21
292.73	1236.97
292.94	1261.55
293.15	1124.33
293.36	1146.86
293.58	1212.40
293.79	1210.35
294.00	1196.01
294.21	1183.73
294.42	1146.86
294.63	1187.82
294.85	1114.10
295.06	1122.29
295.27	1202.16
295.48	1204.21
295.69	1134.57
295.90	1234.93
296.12	1173.49
296.33	1134.57
296.54	1099.76
296.75	1148.91
296.96	1226.73
297.17	1132.53
297.38	1245.16
297.60	1169.39
297.81	1173.49
298.02	1196.01
298.23	1118.19
298.44	1198.06
298.65	1261.55
298.86	1157.10
299.08	1169.39
299.29	1304.56
299.50	1191.92
299.71	1183.73
299.92	1189.87
300.13	1220.59
300.34	1167.34
300.55	1214.45
300.77	1167.34
300.98	1138.67
301.19	1216.49
301.40	1234.93
301.61	1171.44
301.82	1157.10
302.03	1138.67
302.25	1107.95
302.46	1169.39
302.67	1132.53
302.88	1185.77
303.09	1177.58
303.30	1218.54
303.51	1165.29
303.72	1218.54
303.93	1220.59
304.15	1206.25
304.36	1210.35
304.57	1173.49
304.78	1169.39
304.99	1066.99
305.20	1202.16
305.41	1163.25
305.62	1261.55
305.83	1220.59
306.05	1210.35
306.26	1126.38
306.47	1202.16
306.68	1204.21
306.89	1181.68
307.10	1138.67
307.31	1224.69
307.52	1200.11
307.73	1210.35
307.94	1161.20
308.16	1200.11
308.37	1187.82
308.58	1138.67
308.79	1144.81
309.00	1120.24
309.21	1085.42
309.42	1232.88
309.63	1288.17
309.84	1140.72
310.05	1214.45
310.26	1171.44
310.48	1163.25
310.69	1179.63
310.90	1228.78
311.11	1177.58
311.32	1212.40
311.53	1245.16
311.74	1153.01
311.95	1101.81
312.16	1103.86
312.37	1277.93
312.58	1118.19
312.79	1124.33
313.00	1132.53
313.21	1216.49
313.43	1124.33
313.64	1167.34
313.85	1189.87
314.06	1157.10
314.27	1212.40
314.48	1251.31
314.69	1167.34
314.90	1263.60
315.11	1255.40
315.32	1110.00
315.53	1157.10
315.74	1191.92
315.95	1210.35
316.16	1218.54
316.37	1155.05
316.58	1171.44
316.79	1136.62
317.01	1167.34
317.22	1171.44
317.43	1177.58
317.64	1232.88
317.85	1193.97
318.06	1202.16
318.27	1167.34
318.48	1171.44
318.69	1144.81
318.90	1153.01
319.11	1189.87
319.32	1265.64
319.53	1179.63
319.74	1196.01
319.95	1093.62
320.16	1155.05
320.37	1251.31
320.58	1153.01
320.79	1185.77
321.00	1034.22
321.21	1128.43
321.42	1157.10
321.63	1153.01
321.84	1142.77
322.05	1114.10
322.26	1150.96
322.47	1189.87
322.68	1089.52
322.90	1085.42
323.11	1208.30
323.32	1138.67
323.53	1183.73
323.74	1230.83
323.95	1161.20
324.16	1243.12
324.37	1122.29
324.58	1222.64
324.79	1234.93
325.00	1204.21
325.21	1155.05
325.42	1253.36
325.63	1153.01
325.84	1114.10
326.05	1138.67
326.26	1142.77
326.47	1165.29
326.68	1159.15
326.89	1173.49
327.10	1210.35
327.31	1146.86
327.52	1212.40
327.73	1216.49
327.94	1220.59
328.15	1167.34
328.36	1230.83
328.57	1140.72
328.78	1140.72
328.99	1210.35
329.20	1183.73
329.41	1138.67
329.62	1083.38
329.83	1171.44
330.04	1089.52
330.25	1206.25
330.46	1187.82
330.67	1257.45
330.87	1128.43
331.08	1204.21
331.29	1273.84
331.50	1224.69
331.71	1112.05
331.92	1097.71
332.13	1136.62
332.34	1114.10
332.55	1224.69
332.76	1175.53
332.97	1169.39
333.18	1134.57
333.39	1191.92
333.60	1159.15
333.81	1116.14
334.02	1200.11
334.23	1204.21
334.44	1253.36
334.65	1177.58
334.86	1243.12
335.07	1126.38
335.28	1116.14
335.49	1132.53
335.70	1230.83
335.91	1179.63
336.12	1097.71
336.33	1198.06
336.54	1204.21
336.74	1165.29
336.95	1196.01
337.16	1155.05
337.37	1171.44
337.58	1204.21
337.79	1130.48
338.00	1146.86
338.21	1200.11
338.42	1181.68
338.63	1169.39
338.84	1150.96
339.05	1120.24
339.26	1206.25
339.47	1138.67
339.68	1189.87
339.89	1210.35
340.10	1212.40
340.30	1279.98
340.51	1099.76
340.72	1253.36
340.93	1263.60
341.14	1198.06
341.35	1177.58
341.56	1259.50
341.77	1134.57
341.98	1202.16
342.19	1191.92
342.40	1210.35
342.61	1175.53
342.82	1114.10
343.02	1163.25
343.23	1093.62
343.44	1128.43
343.65	1161.20
343.86	1087.47
344.07	1140.72
344.28	1200.11
344.49	1204.21
344.70	1165.29
344.91	1191.92
345.12	1177.58
345.32	1103.86
345.53	1187.82
345.74	1116.14
345.95	1181.68
346.16	1236.97
346.37	1247.21
346.58	1177.58
346.79	1224.69
347.00	1224.69
347.21	1228.78
347.41	1124.33
347.62	1179.63
347.83	1157.10
348.04	1161.20
348.25	1193.97
348.46	1191.92
348.67	1173.49
348.88	1126.38
349.09	1177.58
349.29	1220.59
349.50	1153.01
349.71	1230.83
349.92	1234.93
350.13	1185.77
350.34	1191.92
350.55	1187.82
350.76	1173.49
350.97	1157.10
351.17	1220.59
351.38	1130.48
351.59	1155.05
351.80	1222.64
352.01	1208.30
352.22	1212.40
352.43	1269.74
352.63	1155.05
352.84	1200.11
353.05	1224.69
353.26	1169.39
353.47	1167.34
353.68	1232.88
353.89	1157.10
354.10	1157.10
354.30	1163.25
354.51	1066.99
354.72	1114.10
354.93	1284.08
355.14	1148.91
355.35	1148.91
355.55	1198.06
355.76	1189.87
355.97	1185.77
356.18	1173.49
356.39	1249.26
356.60	1124.33
356.81	1216.49
357.01	1245.16
357.22	1153.01
357.43	1198.06
357.64	1157.10
357.85	1179.63
358.06	1234.93
358.26	1224.69
358.47	1159.15
358.68	1134.57
358.89	1167.34
359.10	1179.63
359.31	1239.02
359.51	1126.38
359.72	1118.19
359.93	1290.22
360.14	1165.29
360.35	1155.05
360.56	1196.01
360.76	1122.29
360.97	1181.68
361.18	1284.08
361.39	1193.97
361.60	1208.30
361.81	1189.87
362.01	1220.59
362.22	1153.01
362.43	1112.05
362.64	1130.48
362.85	1157.10
363.05	1247.21
363.26	1189.87
363.47	1218.54
363.68	1132.53
363.89	1187.82
364.09	1212.40
364.30	1275.88
364.51	1179.63
364.72	1165.29
364.93	1200.11
365.13	1187.82
365.34	1140.72
365.55	1282.03
365.76	1183.73
365.97	1112.05
366.17	1239.02
366.38	1245.16
366.59	1181.68
366.80	1222.64
367.01	1191.92
367.21	1255.40
367.42	1144.81
367.63	1116.14
367.84	1183.73
368.05	1218.54
368.25	1193.97
368.46	1275.88
368.67	1189.87
368.88	1175.53
369.08	1269.74
369.29	1183.73
369.50	1171.44
369.71	1183.73
369.92	1220.59
370.12	1239.02
370.33	1167.34
370.54	1179.63
370.75	1181.68
370.95	1122.29
371.16	1228.78
371.37	1265.64
371.58	1196.01
371.78	1212.40
371.99	1181.68
372.20	1171.44
372.41	1198.06
372.61	1202.16
372.82	1107.95
373.03	1150.96
373.24	1302.51
373.45	1175.53
373.65	1148.91
373.86	1177.58
374.07	1204.21
374.28	1206.25
374.48	1245.16
374.69	1153.01
374.90	1222.64
375.11	1142.77
375.31	1286.12
375.52	1169.39
375.73	1329.13
375.93	1249.26
376.14	1175.53
376.35	1196.01
376.56	1148.91
376.76	1177.58
376.97	1185.77
377.18	1269.74
377.39	1249.26
377.59	1148.91
377.80	1204.21
378.01	1196.01
378.22	1241.07
378.42	1181.68
378.63	1224.69
378.84	1124.33
379.04	1216.49
379.25	1292.27
379.46	1202.16
379.67	1263.60
379.87	1206.25
380.08	1134.57
380.29	1155.05
380.50	1251.31
380.70	1214.45
380.91	1183.73
381.12	1159.15
381.32	1181.68
381.53	1114.10
381.74	1200.11
381.95	1155.05
382.15	1124.33
382.36	1153.01
382.57	1220.59
382.77	1247.21
382.98	1181.68
383.19	1290.22
383.39	1253.36
383.60	1181.68
383.81	1204.21
384.02	1222.64
384.22	1187.82
384.43	1263.60
384.64	1243.12
384.84	1153.01
385.05	1185.77
385.26	1191.92
385.46	1241.07
385.67	1191.92
385.88	1232.88
386.08	1198.06
386.29	1167.34
386.50	1249.26
386.70	1165.29
386.91	1171.44
387.12	1087.47
387.33	1261.55
387.53	1173.49
387.74	1169.39
387.95	1128.43
388.15	1048.56
388.36	1167.34
388.57	1187.82
388.77	1175.53
388.98	1220.59
389.19	1312.75
389.39	1142.77
389.60	1177.58
389.81	1179.63
390.01	1245.16
390.22	1193.97
390.43	1253.36
390.63	1138.67
390.84	1273.84
391.05	1306.60
391.25	1267.69
391.46	1253.36
391.67	1183.73
391.87	1232.88
392.08	1304.56
392.28	1218.54
392.49	1146.86
392.70	1253.36
392.90	1185.77
393.11	1175.53
393.32	1257.45
393.52	1187.82
393.73	1284.08
393.94	1128.43
394.14	1249.26
394.35	1124.33
394.56	1208.30
394.76	1173.49
394.97	1130.48
395.17	1101.81
395.38	1163.25
395.59	1204.21
395.79	1292.27
396.00	1214.45
396.21	1232.88
396.41	1226.73
396.62	1169.39
396.83	1132.53
397.03	1230.83
397.24	1200.11
397.44	1169.39
397.65	1302.51
397.86	1220.59
398.06	1206.25
398.27	1181.68
398.47	1204.21
398.68	1204.21
398.89	1128.43
399.09	1159.15
399.30	1103.86
399.51	1216.49
399.71	1159.15
399.92	1183.73
400.12	1187.82
400.33	1245.16
400.54	1245.16
400.74	1222.64
400.95	1196.01
401.15	1220.59
401.36	1230.83
401.57	1239.02
401.77	1175.53
401.98	1222.64
402.18	1236.97
402.39	1239.02
402.60	1214.45
402.80	1245.16
403.01	1267.69
403.21	1247.21
403.42	1218.54
403.63	1175.53
403.83	1140.72
404.04	1212.40
404.24	1216.49
404.45	1234.93
404.65	1318.89
404.86	1228.78
405.07	1214.45
405.27	1165.29
405.48	1222.64
405.68	1232.88
405.89	1183.73
406.10	1175.53
406.30	1167.34
406.51	1304.56
406.71	1159.15
406.92	1226.73
407.12	1187.82
407.33	1140.72
407.53	1263.60
407.74	1185.77
407.95	1228.78
408.15	1189.87
408.36	1189.87
408.56	1228.78
408.77	1214.45
408.97	1173.49
409.18	1286.12
409.39	1173.49
409.59	1236.97
409.80	1189.87
410.00	1200.11
410.21	1228.78
410.41	1185.77
410.62	1251.31
410.82	1222.64
411.03	1222.64
411.23	1247.21
411.44	1171.44
411.65	1228.78
411.85	1247.21
412.06	1234.93
412.26	1253.36
412.47	1284.08
412.67	1173.49
412.88	1202.16
413.08	1220.59
413.29	1253.36
413.49	1226.73
413.70	1243.12
413.90	1167.34
414.11	1220.59
414.31	1212.40
414.52	1196.01
414.73	1173.49
414.93	1241.07
415.14	1224.69
415.34	1165.29
415.55	1214.45
415.75	1177.58
415.96	1269.74
416.16	1155.05
416.37	1273.84
416.57	1241.07
416.78	1200.11
416.98	1159.15
417.19	1181.68
417.39	1206.25
417.60	1208.30
417.80	1208.30
418.01	1189.87
418.21	1286.12
418.42	1253.36
418.62	1218.54
418.83	1173.49
419.03	1208.30
419.24	1247.21
419.44	1230.83
419.65	1189.87
419.85	1171.44
420.06	1279.98
420.26	1236.97
420.47	1230.83
420.67	1155.05
420.88	1191.92
421.08	1243.12
421.29	1325.04
421.49	1222.64
421.70	1157.10
421.90	1249.26
422.11	1193.97
422.31	1198.06
422.52	1243.12
422.72	1220.59
422.93	1220.59
423.13	1138.67
423.34	1271.79
423.54	1208.30
423.74	1210.35
423.95	1189.87
424.15	1277.93
424.36	1105.90
424.56	1288.17
424.77	1193.97
424.97	1208.30
425.18	1146.86
425.38	1196.01
425.59	1212.40
425.79	1138.67
426.00	1294.32
426.20	1263.60
426.40	1298.41
426.61	1146.86
426.81	1228.78
427.02	1193.97
427.22	1234.93
427.43	1153.01
427.63	1224.69
427.84	1218.54
428.04	1177.58
428.25	1196.01
428.45	1277.93
428.65	1230.83
428.86	1310.70
429.06	1261.55
429.27	1206.25
429.47	1220.59
429.68	1208.30
429.88	1228.78
430.09	1304.56
430.29	1228.78
430.49	1239.02
430.70	1261.55
430.90	1179.63
431.11	1255.40
431.31	1236.97
431.52	1234.93
431.72	1210.35
431.92	1220.59
432.13	1161.20
432.33	1191.92
432.54	1163.25
432.74	1210.35
432.94	1239.02
433.15	1181.68
433.35	1183.73
433.56	1212.40
433.76	1202.16
433.97	1263.60
434.17	1234.93
434.37	1239.02
434.58	1148.91
434.78	1206.25
434.99	1288.17
435.19	1368.04
435.39	1257.45
435.60	1267.69
435.80	1271.79
436.01	1228.78
436.21	1279.98
436.41	1286.12
436.62	1226.73
436.82	1290.22
437.03	1204.21
437.23	1218.54
437.43	1187.82
437.64	1288.17
437.84	1220.59
438.05	1212.40
438.25	1325.04
438.45	1298.41
438.66	1370.09
438.86	1185.77
439.06	1357.80
439.27	1204.21
439.47	1286.12
439.68	1255.40
439.88	1191.92
440.08	1191.92
440.29	1306.60
440.49	1308.65
440.69	1189.87
440.90	1271.79
441.10	1234.93
441.31	1243.12
441.51	1277.93
441.71	1327.08
441.92	1214.45
442.12	1236.97
442.32	1239.02
442.53	1167.34
442.73	1214.45
442.94	1271.79
443.14	1224.69
443.34	1239.02
443.55	1243.12
443.75	1210.35
443.95	1310.70
444.16	1368.04
444.36	1286.12
444.56	1222.64
444.77	1392.62
444.97	1249.26
445.17	1169.39
445.38	1282.03
445.58	1234.93
445.78	1294.32
445.99	1196.01
446.19	1284.08
446.39	1265.64
446.60	1284.08
446.80	1312.75
447.00	1300.46
447.21	1230.83
447.41	1243.12
447.61	1335.28
447.82	1282.03
448.02	1331.18
448.22	1337.32
448.43	1284.08
448.63	1302.51
448.83	1247.21
449.04	1320.94
449.24	1251.31
449.44	1392.62
449.65	1368.04
449.85	1279.98
450.05	1267.69
450.26	1382.38
450.46	1302.51
450.66	1282.03
450.87	1255.40
451.07	1339.37
451.27	1298.41
451.47	1267.69
451.68	1277.93
451.88	1255.40
452.08	1284.08
452.29	1400.81
452.49	1310.70
452.69	1308.65
452.90	1275.88
453.10	1273.84
453.30	1316.84
453.51	1425.39
453.71	1314.80
453.91	1322.99
454.11	1333.23
454.32	1316.84
454.52	1290.22
454.72	1300.46
454.93	1363.95
455.13	1279.98
455.33	1226.73
455.53	1255.40
455.74	1368.04
455.94	1359.85
456.14	1337.32
456.35	1333.23
456.55	1392.62
456.75	1273.84
456.95	1447.91
457.16	1339.37
457.36	1366.00
457.56	1296.36
457.76	1357.80
457.97	1353.71
458.17	1390.57
458.37	1325.04
458.57	1355.76
458.78	1314.80
458.98	1376.24
459.18	1316.84
459.39	1419.24
459.59	1415.15
459.79	1398.76
459.99	1435.63
460.20	1318.89
460.40	1452.01
460.60	1282.03
460.80	1386.47
461.01	1394.67
461.21	1355.76
461.41	1380.33
461.61	1421.29
461.82	1394.67
462.02	1447.91
462.22	1415.15
462.42	1409.00
462.63	1402.86
462.83	1468.39
463.03	1394.67
463.23	1503.21
463.43	1419.24
463.64	1361.90
463.84	1386.47
464.04	1439.72
464.24	1339.37
464.45	1474.54
464.65	1419.24
464.85	1425.39
465.05	1427.43
465.26	1470.44
465.46	1501.16
465.66	1570.79
465.86	1538.02
466.06	1404.91
466.27	1478.63
466.47	1499.11
466.67	1466.35
466.87	1486.83
467.08	1484.78
467.28	1591.27
467.48	1566.70
467.68	1525.74
467.88	1558.50
468.09	1546.22
468.29	1511.40
468.49	1554.41
468.69	1589.22
468.89	1595.37
469.10	1597.42
469.30	1583.08
469.50	1607.66
469.70	1578.98
469.90	1638.38
470.11	1558.50
470.31	1601.51
470.51	1603.56
470.71	1511.40
470.91	1681.38
471.11	1566.70
471.32	1634.28
471.52	1703.91
471.72	1712.10
471.92	1751.01
472.12	1689.57
472.33	1638.38
472.53	1720.29
472.73	1681.38
472.93	1771.49
473.13	1834.98
473.33	1724.39
473.54	1753.06
473.74	1867.75
473.94	1824.74
474.14	1798.12
474.34	1810.40
474.55	1931.23
474.75	1861.60
474.95	1830.88
475.15	1859.56
475.35	1935.33
475.55	1945.57
475.75	2064.35
475.96	1990.63
476.16	1974.24
476.36	2019.30
476.56	1992.67
476.76	2103.26
476.96	2052.06
477.17	2123.74
477.37	2162.66
477.57	2144.22
477.77	2150.37
477.97	2260.96
478.17	2256.86
478.37	2353.12
478.58	2359.26
478.78	2381.79
478.98	2443.23
479.18	2306.01
479.38	2357.21
479.58	2424.80
479.78	2439.13
479.99	2494.43
480.19	2432.99
480.39	2490.33
480.59	2594.78
480.79	2555.86
480.99	2652.12
481.19	2645.98
481.39	2807.77
481.60	2787.29
481.80	2695.13
482.00	2951.12
482.20	2848.72
482.40	2971.60
482.60	2992.08
482.80	3104.72
483.00	3057.62
483.20	3213.26
483.41	3137.49
483.61	3268.56
483.81	3270.61
484.01	3289.04
484.21	3293.13
484.41	3358.67
484.61	3311.57
484.81	3469.26
485.01	3694.54
485.22	3579.85
485.42	3715.02
485.62	3661.77
485.82	3837.89
486.02	3827.65
486.22	3798.98
486.42	3893.19
486.62	4122.56
486.82	4104.13
487.02	4179.90
487.22	4433.85
487.43	4370.37
487.63	4587.45
487.83	4417.47
488.03	4618.17
488.23	4681.66
488.43	4779.96
488.63	4751.29
488.83	4960.18
489.03	5146.55
489.23	4886.45
489.43	5261.23
489.63	5353.39
489.83	5324.72
490.04	5521.32
490.24	5502.89
490.44	5873.57
490.64	5771.18
490.84	5822.38
491.04	6053.80
491.24	6154.15
491.44	6463.39
491.64	6422.43
491.84	6537.12
492.04	6449.05
492.24	6768.54
492.44	6999.96
492.64	7014.29
492.84	7378.83
493.04	7212.95
493.24	7405.46
493.45	7448.46
493.65	7821.19
493.85	7937.93
494.05	8165.25
494.25	8077.19
494.45	8320.90
494.65	8232.83
494.85	8695.68
495.05	8863.61
495.25	9160.56
495.45	9006.97
495.65	9299.83
495.85	9383.79
496.05	9486.19
496.25	9951.08
496.45	10184.55
496.65	10352.48
496.85	10295.14
497.05	10706.78
497.25	10864.47
497.45	11061.08
497.65	11292.50
497.85	11538.26
498.05	11620.17
498.25	12015.43
498.45	11978.57
498.65	12396.35
498.85	12808.00
499.05	13111.10
499.25	13258.55
499.45	13477.68
499.65	13768.49
499.85	14006.06
500.05	14317.35
500.25	14448.42
500.45	14790.43
500.65	15195.93
500.85	15427.35
501.05	15494.93
501.25	16068.36
501.45	16183.05
501.65	16434.95
501.85	17026.81
502.05	17571.57
502.25	17563.38
502.45	17866.48
502.65	18292.46
502.85	18536.17
503.05	18968.29
503.25	19660.50
503.45	19592.92
503.65	20356.81
503.85	20285.13
504.05	20698.82
504.25	21544.63
504.45	21759.67
504.65	21984.94
504.85	22443.69
505.05	22748.84
505.25	23504.54
505.45	23637.66
505.65	23948.95
505.85	24848.00
506.05	25077.38
506.25	25726.58
506.45	25896.56
506.65	26531.44
506.85	27068.00
507.05	27504.22
507.25	27844.18
507.45	28419.66
507.65	28941.89
507.85	29617.72
508.04	30012.98
508.24	30420.53
508.44	31163.94
508.64	31456.80
508.84	31993.37
509.04	33117.70
509.24	33304.07
509.44	34092.54
509.64	34420.21
509.84	34745.84
510.04	35765.73
510.24	35966.43
510.44	36875.73
510.64	37070.28
510.84	37899.71
511.04	38553.01
511.24	39286.18
511.43	39910.82
511.63	40205.72
511.83	40785.30
512.03	41379.21
512.23	41825.67
512.43	41796.99
512.63	42669.43
512.83	44094.82
513.03	43636.07
513.23	44723.54
513.43	44928.34
513.63	45714.76
513.83	45890.88
514.02	45774.15
514.22	47021.36
514.42	47856.93
514.62	48287.01
514.82	48596.25
515.02	49235.22
515.22	49607.95
515.42	50392.32
515.62	50683.13
515.82	51250.42
516.02	51430.64
516.21	51778.79
516.41	52483.30
516.61	52993.24
516.81	52753.63
517.01	53191.89
517.21	53777.61
517.41	54416.58
517.61	54127.81
517.81	55252.15
518.00	55575.73
518.20	55946.41
518.40	56095.91
518.60	55987.37
518.80	56632.48
519.00	56966.30
519.20	57654.42
519.40	57554.07
519.60	57795.73
519.79	58002.57
519.99	57406.61
520.19	58158.22
520.39	58420.36
520.59	58502.28
520.79	58371.21
520.99	58354.82
521.18	58846.33
521.38	58606.72
521.58	58367.11
521.78	58539.14
521.98	58848.38
522.18	59640.95
522.38	60361.83
522.58	59851.89
522.77	59567.22
522.97	60546.15
523.17	60447.85
523.37	60271.72
523.57	60339.30
523.77	60189.80
523.96	60154.99
524.16	60195.95
524.36	59714.67
524.56	60564.58
524.76	59790.45
524.96	60253.29
525.16	60474.47
525.35	60195.95
525.55	60398.69
525.75	60849.25
525.95	60083.31
526.15	60570.72
526.35	60140.65
526.54	60173.42
526.74	59372.66
526.94	60132.46
527.14	59905.13
527.34	59767.92
527.54	59669.62
527.73	59321.46
527.93	59165.82
528.13	59544.69
528.33	59069.56
528.53	58897.53
528.72	58330.25
528.92	58719.36
529.12	58193.03
529.32	58098.83
529.52	57384.08
529.72	56960.15
529.91	56890.52
530.11	57031.83
530.31	57318.55
530.51	57347.22
530.71	56716.45
530.90	57207.96
531.10	56470.69
531.30	56548.51
531.50	56183.97
531.70	56444.07
531.89	56079.53
532.09	55844.01
532.29	55751.85
532.49	55037.11
532.69	54684.86
532.88	54424.77
533.08	54228.16
533.28	53654.73
533.48	53284.05
533.67	53681.36
533.87	52714.72
534.07	52223.20
534.27	51936.49
534.47	50887.93
534.66	51246.32
534.86	51641.58
535.06	51133.68
535.26	50633.98
535.45	50142.47
535.65	50457.85
535.85	49257.74
536.05	49435.92
536.24	48727.32
536.44	48014.63
536.64	48540.96
536.84	47041.84
537.04	47676.71
537.23	47392.04
537.43	46349.63
537.63	45952.32
537.83	45337.93
538.02	45673.80
538.22	45192.53
538.42	44461.40
538.62	44135.77
538.81	43877.73
539.01	43031.92
539.21	43081.07
539.41	42569.08
539.60	42417.53
539.80	40971.66
540.00	41358.73
540.20	40600.98
540.39	40611.22
540.59	40185.24
540.79	39585.19
540.98	39292.33
541.18	38882.73
541.38	38340.02
541.58	38329.78
541.77	37494.21
541.97	37227.98
542.17	36713.94
542.37	36513.23
542.56	35896.80
542.76	35857.88
542.96	35519.97
543.15	34842.09
543.35	34614.77
543.55	34092.54
543.75	33746.43
543.94	34053.62
544.14	32976.39
544.34	32486.93
544.53	32431.63
544.73	31704.60
544.93	31632.93
545.13	31727.13
545.32	31014.44
545.52	30623.28
545.72	30475.82
545.91	29910.58
546.11	29834.81
546.31	29541.95
546.50	29263.43
546.70	28714.57
546.90	28655.18
547.10	27897.43
547.29	27770.46
547.49	27285.09
547.69	26859.11
547.88	26766.95
548.08	26390.13
548.28	26154.61
548.47	25960.05
548.67	25355.90
548.87	25007.75
549.06	24301.20
549.26	24106.64
549.46	23533.21
549.65	23357.08
549.85	23162.53
550.05	22832.80
550.24	22965.92
550.44	22566.57
550.64	22511.27
550.83	22175.41
551.03	22380.20
551.23	21796.53
551.42	21440.18
551.62	21468.86
551.82	21055.17
552.01	20686.53
552.21	20539.08
552.41	20188.88
552.60	20127.44
552.80	19896.02
553.00	19453.66
553.19	19189.47
553.39	19201.76
553.59	18843.36
553.78	18622.18
553.98	18482.92
554.18	18401.00
554.37	18052.84
554.57	17989.36
554.76	17610.48
554.96	17872.62
555.16	17465.08
555.35	17004.28
555.55	16676.61
555.75	16377.61
555.94	16115.47
556.14	15685.39
556.34	15255.32
556.53	15666.96
556.73	15376.15
556.92	15275.80
557.12	14776.09
557.32	14876.44
557.51	14536.48
557.71	14604.07
557.91	14602.02
558.10	14149.42
558.30	14040.87
558.49	14122.79
558.69	13791.02
558.89	13524.79
559.08	13428.53
559.28	13410.10
559.47	13188.92
559.67	13213.49
559.87	12969.79
560.06	12435.27
560.26	12298.05
560.45	12429.12
560.65	12236.61
560.85	12357.44
561.04	12027.72
561.24	11773.77
561.43	11659.09
561.63	11556.69
561.83	11140.95
562.02	11099.99
562.22	11136.85
562.41	10936.15
562.61	10688.35
562.81	10692.44
563.00	10495.84
563.20	10434.40
563.39	10356.58
563.59	10446.69
563.78	9971.56
563.98	9916.26
564.18	9844.59
564.37	9680.75
564.57	9473.90
564.76	9473.90
564.96	9391.98
565.15	9207.67
565.35	9293.68
565.55	8916.86
565.74	9019.25
565.94	8740.73
566.13	8503.17
566.33	8568.70
566.52	8531.84
566.72	8380.29
566.91	8281.99
567.11	8431.49
567.31	7858.06
567.50	7913.35
567.70	7911.30
567.89	7800.71
568.09	7790.47
568.28	7612.30
568.48	7464.85
568.67	7397.26
568.87	7554.96
569.06	7348.11
569.26	7284.62
569.46	7331.73
569.65	7075.73
569.85	6848.41
570.04	6875.03
570.24	6805.40
570.43	6625.18
570.63	6512.54
570.82	6686.62
571.02	6727.58
571.21	6406.05
571.41	6360.99
571.60	6340.51
571.80	6287.26
571.99	6195.11
572.19	6074.28
572.38	6029.22
572.58	5867.43
572.77	5781.42
572.97	5736.36
573.16	5818.28
573.36	5582.76
573.55	5629.87
573.75	5451.69
573.94	5629.87
574.14	5435.31
574.33	5574.57
574.53	5140.40
574.72	5228.46
574.92	5285.81
575.11	5152.69
575.31	5003.19
575.50	5099.44
575.70	4968.37
575.89	4857.78
576.09	4853.69
576.28	4908.98
576.48	4995.00
576.67	4884.41
576.87	4888.50
577.06	4749.24
577.26	4573.11
577.45	4683.70
577.65	4523.96
577.84	4519.87
578.04	4575.16
578.23	4161.47
578.43	4149.18
578.62	4302.78
578.82	4173.76
579.01	4302.78
579.21	4198.34
579.40	4212.67
579.59	3930.05
579.79	4001.73
579.98	4050.88
580.18	3977.16
580.37	4005.83
580.57	4048.83
580.76	3950.53
580.96	3899.33
581.15	3891.14
581.35	3823.56
581.54	3772.36
581.74	3844.04
581.93	3559.37
582.12	3727.30
582.32	3600.33
582.51	3581.90
582.71	3512.27
582.90	3590.09
583.10	3512.27
583.29	3483.59
583.48	3434.44
583.68	3280.85
583.87	3397.58
584.07	3332.05
584.26	3272.65
584.46	3184.59
584.65	3119.06
584.84	3076.05
585.04	3274.70
585.23	3194.83
585.43	3016.66
585.62	3069.91
585.82	2975.70
586.01	2983.89
586.20	3039.19
586.40	2985.94
586.59	2973.65
586.79	3006.42
586.98	2979.79
587.18	2967.51
587.37	2916.31
587.56	2990.03
587.76	2807.77
587.95	2867.16
588.15	2850.77
588.34	2854.87
588.53	2787.29
588.73	2742.23
588.92	2787.29
589.12	2717.65
589.31	2746.33
589.50	2635.74
589.70	2643.93
589.89	2578.39
590.08	2617.30
590.28	2613.21
590.47	2645.98
590.67	2469.85
590.86	2605.02
591.05	2557.91
591.25	2527.19
591.44	2449.37
591.64	2467.80
591.83	2248.67
592.02	2426.84
592.22	2383.84
592.41	2357.21
592.60	2297.82
592.80	2418.65
592.99	2383.84
593.18	2332.64
593.38	2269.15
593.57	2271.20
593.77	2258.91
593.96	2424.80
594.15	2263.01
594.35	2250.72
594.54	2260.96
594.73	2162.66
594.93	2273.25
595.12	2209.76
595.31	2136.03
595.51	2260.96
595.70	2131.94
595.89	2205.66
596.09	2127.84
596.28	2107.36
596.47	2136.03
596.67	2088.93
596.86	1931.23
597.06	2093.02
597.25	2033.63
597.44	2099.17
597.64	1992.67
597.83	2023.39
598.02	1974.24
598.22	2015.20
598.41	2013.15
598.60	2064.35
598.79	1906.66
598.99	1968.10
599.18	1853.41
599.37	1859.56
599.57	1992.67
599.76	1976.29
599.95	1875.94
600.15	1933.28
600.34	1820.64
600.53	1861.60
600.73	1755.11
600.92	1953.76
601.11	1765.35
601.31	1929.19
601.50	1761.25
601.69	1869.80
601.88	1875.94
602.08	1937.38
602.27	1701.86
602.46	1775.59
602.66	1804.26
602.85	1736.68
603.04	1681.38
603.24	1791.97
603.43	1841.12
603.62	1773.54
603.81	1763.30
604.01	1669.09
604.20	1773.54
604.39	1613.80
604.59	1617.90
604.78	1687.53
604.97	1724.39
605.16	1712.10
605.36	1617.90
605.55	1642.47
605.74	1630.18
605.94	1708.01
606.13	1574.89
606.32	1650.66
606.51	1689.57
606.71	1744.87
606.90	1597.42
607.09	1675.24
607.28	1652.71
607.48	1583.08
607.67	1632.23
607.86	1634.28
608.05	1761.25
608.25	1531.88
608.44	1568.74
608.63	1628.14
608.82	1513.45
609.02	1628.14
609.21	1568.74
609.40	1640.42
609.59	1560.55
609.79	1568.74
609.98	1552.36
610.17	1556.46
610.36	1523.69
610.56	1476.59
610.75	1599.46
610.94	1538.02
611.13	1507.30
611.33	1550.31
611.52	1445.87
611.71	1521.64
611.90	1515.50
612.09	1550.31
612.29	1419.24
612.48	1476.59
612.67	1490.92
612.86	1525.74
613.06	1409.00
613.25	1382.38
613.44	1427.43
613.63	1394.67
613.82	1433.58
614.02	1499.11
614.21	1509.35
614.40	1509.35
614.59	1486.83
614.78	1411.05
614.98	1447.91
615.17	1525.74
615.36	1439.72
615.55	1433.58
615.74	1431.53
615.94	1470.44
616.13	1478.63
616.32	1439.72
616.51	1363.95
616.70	1484.78
616.90	1355.76
617.09	1509.35
617.28	1398.76
617.47	1578.98
617.66	1431.53
617.86	1474.54
618.05	1376.24
618.24	1370.09
618.43	1402.86
618.62	1460.20
618.81	1435.63
619.01	1363.95
619.20	1363.95
619.39	1331.18
619.58	1380.33
619.77	1386.47
619.96	1384.43
620.16	1304.56
620.35	1490.92
620.54	1409.00
620.73	1359.85
620.92	1331.18
621.11	1421.29
621.31	1333.23
621.50	1423.34
621.69	1392.62
621.88	1331.18
622.07	1347.56
622.26	1341.42
622.46	1366.00
622.65	1345.52
622.84	1327.08
623.03	1300.46
623.22	1327.08
623.41	1368.04
623.60	1275.88
623.80	1386.47
623.99	1312.75
624.18	1314.80
624.37	1366.00
624.56	1286.12
624.75	1417.19
624.94	1388.52
625.13	1355.76
625.33	1429.48
625.52	1316.84
625.71	1318.89
625.90	1376.24
626.09	1277.93
626.28	1306.60
626.47	1290.22
626.66	1347.56
626.86	1267.69
627.05	1302.51
627.24	1335.28
627.43	1339.37
627.62	1279.98
627.81	1277.93
628.00	1279.98
628.19	1286.12
628.38	1261.55
628.57	1359.85
628.77	1316.84
628.96	1312.75
629.15	1267.69
629.34	1271.79
629.53	1368.04
629.72	1333.23
629.91	1243.12
630.10	1308.65
630.29	1224.69
630.48	1357.80
630.68	1341.42
630.87	1314.80
631.06	1337.32
631.25	1224.69
631.44	1273.84
631.63	1239.02
631.82	1310.70
632.01	1290.22
632.20	1239.02
632.39	1318.89
632.58	1277.93
632.77	1298.41
632.96	1224.69
633.15	1241.07
633.35	1247.21
633.54	1318.89
633.73	1292.27
633.92	1314.80
634.11	1314.80
634.30	1261.55
634.49	1263.60
634.68	1404.91
634.87	1284.08
635.06	1286.12
635.25	1179.63
635.44	1169.39
635.63	1400.81
635.82	1337.32
636.01	1167.34
636.20	1236.97
636.39	1236.97
636.58	1325.04
636.77	1212.40
636.97	1298.41
637.16	1228.78
637.35	1236.97
637.54	1202.16
637.73	1327.08
637.92	1228.78
638.11	1347.56
638.30	1216.49
638.49	1265.64
638.68	1265.64
638.87	1253.36
639.06	1189.87
639.25	1230.83
639.44	1210.35
639.63	1198.06
639.82	1275.88
640.01	1271.79
640.20	1236.97
640.39	1200.11
640.58	1253.36
640.77	1247.21
640.96	1210.35
641.15	1222.64
641.34	1292.27
641.53	1169.39
641.72	1310.70
641.91	1251.31
642.10	1255.40
642.29	1288.17
642.48	1294.32
642.67	1165.29
642.86	1228.78
643.05	1179.63
643.24	1220.59
643.43	1220.59
643.62	1218.54
643.81	1251.31
644.00	1339.37
644.19	1150.96
644.38	1277.93
644.57	1200.11
644.76	1196.01
644.95	1279.98
645.14	1183.73
645.33	1261.55
645.52	1253.36
645.71	1165.29
645.90	1157.10
646.09	1263.60
646.28	1284.08
646.46	1220.59
646.65	1265.64
646.84	1202.16
647.03	1255.40
647.22	1157.10
647.41	1253.36
647.60	1214.45
647.79	1161.20
647.98	1220.59
648.17	1161.20
648.36	1288.17
648.55	1239.02
648.74	1220.59
648.93	1214.45
649.12	1210.35
649.31	1191.92
649.50	1294.32
649.69	1171.44
649.88	1234.93
650.06	1198.06
650.25	1206.25
650.44	1134.57
650.63	1239.02
650.82	1177.58
651.01	1198.06
651.20	1245.16
651.39	1218.54
651.58	1257.45
651.77	1218.54
651.96	1236.97
652.15	1243.12
652.34	1236.97
652.52	1208.30
652.71	1200.11
652.90	1226.73
653.09	1318.89
653.28	1126.38
653.47	1232.88
653.66	1222.64
653.85	1228.78
654.04	1208.30
654.23	1228.78
654.42	1230.83
654.60	1232.88
654.79	1222.64
654.98	1277.93
655.17	1122.29
655.36	1261.55
655.55	1263.60
655.74	1216.49
655.93	1232.88
656.12	1239.02
656.30	1239.02
656.49	1179.63
656.68	1214.45
656.87	1206.25
657.06	1159.15
657.25	1159.15
657.44	1228.78
657.63	1161.20
657.82	1277.93
658.00	1196.01
658.19	1202.16
658.38	1173.49
658.57	1165.29
658.76	1167.34
658.95	1257.45
659.14	1228.78
659.32	1163.25
659.51	1136.62
659.70	1241.07
659.89	1153.01
660.08	1198.06
660.27	1216.49
660.46	1142.77
660.64	1208.30
660.83	1181.68
661.02	1167.34
661.21	1165.29
661.40	1204.21
661.59	1214.45
661.78	1216.49
661.96	1136.62
662.15	1230.83
662.34	1148.91
662.53	1179.63
662.72	1228.78
662.91	1134.57
663.09	1181.68
663.28	1198.06
663.47	1179.63
663.66	1191.92
663.85	1126.38
664.03	1140.72
664.22	1128.43
664.41	1204.21
664.60	1275.88
664.79	1214.45
664.98	1222.64
665.16	1148.91
665.35	1230.83
665.54	1198.06
665.73	1138.67
665.92	1222.64
666.10	1265.64
666.29	1167.34
666.48	1204.21
666.67	1226.73
666.86	1165.29
667.04	1282.03
667.23	1089.52
667.42	1159.15
667.61	1169.39
667.80	1120.24
667.98	1126.38
668.17	1234.93
668.36	1210.35
668.55	1257.45
668.74	1265.64
668.92	1210.35
669.11	1269.74
669.30	1146.86
669.49	1175.53
669.68	1191.92
669.86	1167.34
670.05	1189.87
670.24	1282.03
670.43	1179.63
670.61	1267.69
670.80	1204.21
670.99	1179.63
671.18	1228.78
671.36	1234.93
671.55	1185.77
671.74	1279.98
671.93	1150.96
672.11	1185.77
672.30	1126.38
672.49	1216.49
672.68	1183.73
672.87	1310.70
673.05	1183.73
673.24	1204.21
673.43	1241.07
673.62	1220.59
673.80	1159.15
673.99	1214.45
674.18	1300.46
674.36	1304.56
674.55	1146.86
674.74	1208.30
674.93	1167.34
675.11	1165.29
675.30	1116.14
675.49	1177.58
675.68	1206.25
675.86	1263.60
676.05	1208.30
676.24	1267.69
676.43	1202.16
676.61	1157.10
676.80	1169.39
676.99	1220.59
677.17	1269.74
677.36	1138.67
677.55	1183.73
677.74	1251.31
677.92	1224.69
678.11	1105.90
678.30	1181.68
678.48	1136.62
678.67	1196.01
678.86	1169.39
679.04	1089.52
679.23	1202.16
679.42	1118.19
679.61	1224.69
679.79	1185.77
679.98	1218.54
680.17	1226.73
680.35	1173.49
680.54	1239.02
680.73	1241.07
680.91	1216.49
681.10	1163.25
681.29	1210.35
681.47	1214.45
681.66	1167.34
681.85	1165.29
682.04	1236.97
682.22	1269.74
682.41	1282.03
682.60	1177.58
682.78	1140.72
682.97	1136.62
683.16	1214.45
683.34	1107.95
683.53	1239.02
683.72	1105.90
683.90	1261.55
684.09	1241.07
684.28	1239.02
684.46	1239.02
684.65	1165.29
684.83	1183.73
685.02	1167.34
685.21	1208.30
685.39	1253.36
685.58	1193.97
685.77	1239.02
685.95	1153.01
686.14	1128.43
686.33	1183.73
686.51	1198.06
686.70	1218.54
686.89	1103.86
687.07	1191.92
687.26	1101.81
687.44	1175.53
687.63	1251.31
687.82	1253.36
688.00	1179.63
688.19	1132.53
688.38	1193.97
688.56	1187.82
688.75	1155.05
688.93	1224.69
689.12	1097.71
689.31	1245.16
689.49	1155.05
689.68	1101.81
689.87	1253.36
690.05	1179.63
690.24	1132.53
690.42	1150.96
690.61	1185.77
690.80	1224.69
690.98	1146.86
691.17	1136.62
691.35	1155.05
691.54	1122.29
691.73	1198.06
691.91	1150.96
692.10	1073.14
692.28	1163.25
692.47	1083.38
692.66	1232.88
692.84	1236.97
693.03	1175.53
693.21	1222.64
693.40	1103.86
693.59	1198.06
693.77	1095.66
693.96	1181.68
694.14	1114.10
694.33	1110.00
694.51	1169.39
694.70	1183.73
694.89	1122.29
695.07	1161.20
695.26	1159.15
695.44	1216.49
695.63	1193.97
695.81	1171.44
696.00	1234.93
696.18	1191.92
696.37	1232.88
696.56	1165.29
696.74	1189.87
696.93	1259.50
697.11	1132.53
697.30	1208.30
697.48	1159.15
697.67	1189.87
697.85	1159.15
698.04	1175.53
698.23	1148.91
698.41	1150.96
698.60	1163.25
698.78	1077.23
698.97	1185.77
699.15	1183.73
699.34	1222.64
699.52	1187.82
699.71	1196.01
699.89	1255.40
700.08	1169.39
700.26	1198.06
700.45	1099.76
700.63	1204.21
700.82	1257.45
701.01	1167.34
701.19	1163.25
701.38	1114.10
701.56	1241.07
701.75	1196.01
701.93	1247.21
702.12	1173.49
702.30	1191.92
702.49	1083.38
702.67	1210.35
702.86	1198.06
703.04	1185.77
703.23	1220.59
703.41	1202.16
703.60	1146.86
703.78	1153.01
703.97	1206.25
704.15	1212.40
704.34	1167.34
704.52	1220.59
704.71	1132.53
704.89	1120.24
705.08	1142.77
705.26	1134.57
705.45	1210.35
705.63	1187.82
705.81	1171.44
706.00	1177.58
706.18	1198.06
706.37	1220.59
706.55	1124.33
706.74	1159.15
706.92	1148.91
707.11	1185.77
707.29	1097.71
707.48	1204.21
707.66	1200.11
707.85	1222.64
708.03	1142.77
708.22	1148.91
708.40	1122.29
708.58	1181.68
708.77	1228.78
708.95	1302.51
709.14	1204.21
709.32	1159.15
709.51	1193.97
709.69	1183.73
709.88	1181.68
710.06	1236.97
710.25	1247.21
710.43	1196.01
710.61	1189.87
710.80	1173.49
710.98	1161.20
711.17	1118.19
711.35	1165.29
711.54	1204.21
711.72	1187.82
711.90	1212.40
712.09	1183.73
712.27	1148.91
712.46	1228.78
712.64	1216.49
712.83	1236.97
713.01	1169.39
713.19	1179.63
713.38	1277.93
713.56	1167.34
713.75	1232.88
713.93	1210.35
714.11	1120.24
714.30	1150.96
714.48	1171.44
714.67	1140.72
714.85	1171.44
715.03	1165.29
715.22	1198.06
715.40	1257.45
715.59	1146.86
715.77	1230.83
715.95	1210.35
716.14	1148.91
716.32	1269.74
716.51	1243.12
716.69	1153.01
716.87	1140.72
717.06	1105.90
717.24	1134.57
717.42	1177.58
717.61	1124.33
717.79	1247.21
717.98	1159.15
718.16	1077.23
718.34	1177.58
718.53	1216.49
718.71	1202.16
718.89	1118.19
719.08	1083.38
719.26	1105.90
719.45	1171.44
719.63	1206.25
719.81	1017.84
720.00	1171.44
720.18	1165.29
720.36	1181.68
720.55	1200.11
720.73	1236.97
720.91	1175.53
721.10	1200.11
721.28	1126.38
721.46	1140.72
721.65	1187.82
721.83	1191.92
722.01	1187.82
722.20	1079.28
722.38	1148.91
722.56	1146.86
722.75	1222.64
722.93	1271.79
723.11	1120.24
723.30	1173.49
723.48	1155.05
723.66	1181.68
723.85	1101.81
724.03	1196.01
724.21	1136.62
724.40	1169.39
724.58	1191.92
724.76	1216.49
724.95	1169.39
725.13	1257.45
725.31	1167.34
725.50	1187.82
725.68	1236.97
725.86	1220.59
726.05	1220.59
726.23	1181.68
726.41	1146.86
726.59	1146.86
726.78	1193.97
726.96	1245.16
727.14	1259.50
727.33	1110.00
727.51	1191.92
727.69	1118.19
727.87	1224.69
728.06	1153.01
728.24	1161.20
728.42	1189.87
728.61	1210.35
728.79	1189.87
728.97	1165.29
729.15	1153.01
729.34	1241.07
729.52	1155.05
729.70	1196.01
729.89	1198.06
730.07	1112.05
730.25	1218.54
730.43	1153.01
730.62	1153.01
730.80	1222.64
730.98	1183.73
731.16	1179.63
731.35	1265.64
731.53	1148.91
731.71	1226.73
731.89	1130.48
732.08	1148.91
732.26	1187.82
732.44	1066.99
732.62	1128.43
732.81	1130.48
732.99	1146.86
733.17	1130.48
733.35	1148.91
733.54	1189.87
733.72	1159.15
733.90	1210.35
734.08	1298.41
734.27	1140.72
734.45	1165.29
734.63	1185.77
734.81	1120.24
735.00	1224.69
735.18	1167.34
735.36	1232.88
735.54	1157.10
735.72	1138.67
735.91	1202.16
736.09	1157.10
736.27	1134.57
736.45	1142.77
736.63	1066.99
736.82	1243.12
737.00	1058.80
737.18	1118.19
737.36	1200.11
737.55	1208.30
737.73	1140.72
737.91	1136.62
738.09	1130.48
738.27	1148.91
738.46	1167.34
738.64	1060.85
738.82	1132.53
739.00	1169.39
739.18	1128.43
739.36	1126.38
739.55	1204.21
739.73	1114.10
739.91	1153.01
740.09	1232.88
740.27	1130.48
740.46	1196.01
740.64	1142.77
740.82	1099.76
741.00	1136.62
741.18	1163.25
741.36	1159.15
741.55	1183.73
741.73	1179.63
741.91	1146.86
742.09	1202.16
742.27	1153.01
742.45	1181.68
742.64	1163.25
742.82	1122.29
743.00	1155.05
743.18	1150.96
743.36	1146.86
743.54	1155.05
743.72	1171.44
743.91	1171.44
744.09	1191.92
744.27	1183.73
744.45	1175.53
744.63	1220.59
744.81	1290.22
744.99	1128.43
745.18	1228.78
745.36	1146.86
745.54	1189.87
745.72	1204.21
745.90	1134.57
746.08	1161.20
746.26	1200.11
746.45	1112.05
746.63	1130.48
746.81	1122.29
746.99	1298.41
747.17	1169.39
747.35	1079.28
747.53	1132.53
747.71	1107.95
747.89	1128.43
748.08	1153.01
748.26	1177.58
748.44	1132.53
748.62	1103.86
748.80	1142.77
748.98	1202.16
749.16	1204.21
749.34	1120.24
749.52	1130.48
749.70	1249.26
749.89	1138.67
750.07	1183.73
750.25	1155.05
750.43	1124.33
750.61	1103.86
750.79	1204.21
750.97	1218.54
751.15	1161.20
751.33	1196.01
751.51	1171.44
751.69	1228.78
751.88	1110.00
752.06	1181.68
752.24	1218.54
752.42	1161.20
752.60	1193.97
752.78	1118.19
752.96	1136.62
753.14	1198.06
753.32	1128.43
753.50	1130.48
753.68	1112.05
753.86	1148.91
754.04	1085.42
754.22	1187.82
754.40	1126.38
754.58	1196.01
754.76	1173.49
754.95	1196.01
755.13	1234.93
755.31	1212.40
755.49	1064.94
755.67	1169.39
755.85	1212.40
756.03	1146.86
756.21	1228.78
756.39	1122.29
756.57	1099.76
756.75	1183.73
756.93	1161.20
757.11	1210.35
757.29	1167.34
757.47	1128.43
757.65	1155.05
757.83	1243.12
758.01	1126.38
758.19	1212.40
758.37	1142.77
758.55	1103.86
758.73	1155.05
758.91	1212.40
759.09	1171.44
759.27	1103.86
759.45	1189.87
759.63	1191.92
759.81	1124.33
759.99	1144.81
760.17	1083.38
760.35	1136.62
760.53	1144.81
760.71	1126.38
760.89	1181.68
761.07	1103.86
761.25	1105.90
761.43	1093.62
761.61	1165.29
761.79	1157.10
761.97	1165.29
762.15	1091.57
762.33	1177.58
762.51	1142.77
762.69	1159.15
762.87	1187.82
763.05	1148.91
763.23	1157.10
763.41	1118.19
763.59	1167.34
763.77	1126.38
763.95	1179.63
764.13	1136.62
764.31	1175.53
764.49	1148.91
764.67	1153.01
764.85	1173.49
765.03	1159.15
765.21	1155.05
765.38	1220.59
765.56	1206.25
765.74	1200.11
765.92	1110.00
766.10	1140.72
766.28	1138.67
766.46	1132.53
766.64	1179.63
766.82	1220.59
767.00	1165.29
767.18	1099.76
767.36	1185.77
767.54	1116.14
767.72	1132.53
767.90	1181.68
768.08	1171.44
768.26	1191.92
768.43	1146.86
768.61	1165.29
768.79	1200.11
768.97	1103.86
769.15	1263.60
769.33	1146.86
769.51	1214.45
769.69	1171.44
769.87	1132.53
770.05	1140.72
770.23	1214.45
770.40	1191.92
770.58	1175.53
770.76	1146.86
770.94	1144.81
771.12	1202.16
771.30	1212.40
771.48	1155.05
771.66	1167.34
771.84	1204.21
772.02	1146.86
772.19	1157.10
772.37	1105.90
772.55	1132.53
772.73	1077.23
772.91	1157.10
773.09	1136.62
773.27	1173.49
773.45	1142.77
773.63	1187.82
773.80	1226.73
773.98	1112.05
774.16	1126.38
774.34	1153.01
774.52	1093.62
774.70	1091.57
774.88	1165.29
775.05	1284.08
775.23	1150.96
775.41	1112.05
775.59	1140.72
775.77	1234.93
775.95	1179.63
776.13	1163.25
776.30	1193.97
776.48	1191.92
776.66	1122.29
776.84	1134.57
777.02	1142.77
777.20	1044.46
777.38	1097.71
777.55	1107.95
777.73	1165.29
777.91	1165.29
778.09	1187.82
778.27	1126.38
778.45	1216.49
778.62	1126.38
778.80	1138.67
778.98	1187.82
779.16	1155.05
779.34	1185.77
779.51	1146.86
779.69	1191.92
779.87	1173.49
780.05	1218.54
780.23	1159.15
780.41	1146.86
780.58	1189.87
780.76	1171.44
780.94	1173.49
781.12	1107.95
781.30	1177.58
781.47	1148.91
781.65	1150.96
781.83	1198.06
782.01	1163.25
782.19	1214.45
782.36	1228.78
782.54	1132.53
782.72	1167.34
782.90	1181.68
783.08	1196.01
783.25	1066.99
783.43	1204.21
783.61	1249.26
783.79	1150.96
783.96	1153.01
784.14	1148.91
784.32	1177.58
784.50	1157.10
784.68	1171.44
784.85	1107.95
785.03	1146.86
785.21	1175.53
785.39	1142.77
785.56	1148.91
785.74	1187.82
785.92	1144.81
786.10	1148.91
786.27	1140.72
786.45	1105.90
786.63	1177.58
786.81	1126.38
786.98	1083.38
787.16	1124.33
787.34	1232.88
787.52	1257.45
787.69	1144.81
787.87	1105.90
788.05	1140.72
788.23	1263.60
788.40	1171.44
788.58	1210.35
788.76	1226.73
788.94	1155.05
789.11	1191.92
789.29	1212.40
789.47	1173.49
789.64	1157.10
789.82	1161.20
790.00	1093.62
790.18	1155.05
790.35	1224.69
790.53	1212.40
790.71	1169.39
790.89	1140.72
791.06	1202.16
791.24	1171.44
791.42	1122.29
791.59	1224.69
791.77	1181.68
791.95	1118.19
792.12	1103.86
792.30	1224.69
792.48	1218.54
792.66	1212.40
792.83	1234.93
793.01	1116.14
793.19	1189.87
793.36	1189.87
793.54	1161.20
793.72	1210.35
793.89	1183.73
794.07	1148.91
794.25	1126.38
794.42	1136.62
794.60	1091.57
794.78	1066.99
794.95	1226.73
795.13	1132.53
795.31	1066.99
795.48	1114.10
795.66	1159.15
795.84	1214.45
796.01	1196.01
796.19	1116.14
796.37	1122.29
796.54	1179.63
796.72	1136.62
796.90	1103.86
797.07	1124.33
797.25	1196.01
797.43	1196.01
797.60	1181.68
797.78	1116.14
797.96	1103.86
798.13	1126.38
798.31	1239.02
798.49	1253.36
798.66	1116.14
798.84	1187.82
799.01	1148.91
799.19	1236.97
799.37	1103.86
799.54	1099.76
799.72	1116.14
799.90	1132.53
800.07	1165.29
800.25	1140.72
800.43	1105.90
800.60	1093.62
800.78	1155.05
800.95	1114.10
801.13	1224.69
801.31	1196.01
801.48	1132.53
801.66	1112.05
801.83	1196.01
802.01	1155.05
802.19	1271.79
802.36	1132.53
802.54	1093.62
802.71	1064.94
802.89	1212.40
803.07	1128.43
803.24	1136.62
803.42	1175.53
803.59	1138.67
803.77	1181.68
803.95	1128.43
804.12	1169.39
804.30	1185.77
804.47	1230.83
804.65	1224.69
804.82	1196.01
805.00	1120.24
805.18	1073.14
805.35	1204.21
805.53	1214.45
805.70	1134.57
805.88	1132.53
806.05	1093.62
806.23	1241.07
806.41	1107.95
806.58	1159.15
806.76	1185.77
806.93	1134.57
807.11	1066.99
807.28	1202.16
807.46	1148.91
807.64	1196.01
807.81	1261.55
807.99	1200.11
808.16	1175.53
808.34	1216.49
808.51	1132.53
808.69	1169.39
808.86	1169.39
809.04	1107.95
809.21	1169.39
809.39	1040.37
809.56	1091.57
809.74	1093.62
809.92	1140.72
810.09	1081.33
810.27	1177.58
810.44	1241.07
810.62	1165.29
810.79	1177.58
810.97	1122.29
811.14	1208.30
811.32	1206.25
811.49	1179.63
811.67	1161.20
811.84	1161.20
812.02	1181.68
812.19	1245.16
812.37	1249.26
812.54	1146.86
812.72	1163.25
812.89	1153.01
813.07	1089.52
813.24	1212.40
813.42	1099.76
813.59	1165.29
813.77	1189.87
813.94	1236.97
814.12	1163.25
814.29	1210.35
814.47	1148.91
814.64	1103.86
814.82	1128.43
814.99	1167.34
815.17	1171.44
815.34	1196.01
815.52	1099.76
815.69	1120.24
815.86	1179.63
816.04	1181.68
816.21	1220.59
816.39	1167.34
816.56	1153.01
816.74	1040.37
816.91	1234.93
817.09	1206.25
817.26	1107.95
817.44	1208.30
817.61	1200.11
817.79	1210.35
817.96	1093.62
818.13	1165.29
818.31	1279.98
818.48	1173.49
818.66	1134.57
818.83	1128.43
819.01	1212.40
819.18	1122.29
819.36	1114.10
819.53	1153.01
819.70	1101.81
819.88	1165.29
820.05	1171.44
820.23	1208.30
820.40	1146.86
820.58	1093.62
820.75	1175.53
820.92	1243.12
821.10	1091.57
821.27	1177.58
821.45	1210.35
821.62	1150.96
821.79	1081.33
821.97	1249.26
822.14	1239.02
822.32	1134.57
822.49	1097.71
822.66	1120.24
822.84	1023.98
823.01	1232.88
823.19	1161.20
823.36	1134.57
823.53	1198.06
823.71	1228.78
823.88	1044.46
824.06	1185.77
824.23	1159.15
824.40	1171.44
824.58	1124.33
824.75	1208.30
824.93	1140.72
825.10	1095.66
825.27	1146.86
825.45	1228.78
825.62	1243.12
825.79	1138.67
825.97	1206.25
826.14	1105.90
826.32	1171.44
826.49	1161.20
826.66	1015.79
826.84	1155.05
827.01	1058.80
827.18	1134.57
827.36	1120.24
827.53	1163.25
827.70	1140.72
827.88	1150.96
828.05	1177.58
828.22	1228.78
828.40	1175.53
828.57	1150.96
828.74	1179.63
828.92	1230.83
829.09	1130.48
829.27	1163.25
829.44	1097.71
829.61	1198.06
829.79	1189.87
829.96	1122.29
830.13	1173.49
830.30	1140.72
830.48	1232.88
830.65	1198.06
830.82	1132.53
831.00	1187.82
831.17	1167.34
831.34	1163.25
831.52	1228.78
831.69	1081.33
831.86	1081.33
832.04	1122.29
832.21	1130.48
832.38	1132.53
832.56	1089.52
832.73	1062.90
832.90	1159.15
833.07	1128.43
833.25	1136.62
833.42	1155.05
833.59	1150.96
833.77	1112.05
833.94	1091.57
834.11	1075.18
834.29	1269.74
834.46	1220.59
834.63	1140.72
834.80	1187.82
834.98	1155.05
835.15	1249.26
835.32	1173.49
835.49	1193.97
835.67	1077.23
835.84	1130.48
836.01	1175.53
836.19	1144.81
836.36	1159.15
836.53	1118.19
836.70	1179.63
836.88	1226.73
837.05	1105.90
837.22	1044.46
837.39	1114.10
837.57	1138.67
837.74	1247.21
837.91	1159.15
838.08	1189.87
838.26	1196.01
838.43	1140.72
838.60	1118.19
838.77	1165.29
838.95	1247.21
839.12	1146.86
839.29	1169.39
839.46	1136.62
839.64	1198.06
839.81	1173.49
839.98	1140.72
840.15	1193.97
840.32	1167.34
840.50	1198.06
840.67	1153.01
840.84	1146.86
841.01	1155.05
841.19	1132.53
841.36	1169.39
841.53	1148.91
841.70	1120.24
841.87	1187.82
842.05	1118.19
842.22	1214.45
842.39	1118.19
842.56	1222.64
842.73	1206.25
842.91	1105.90
843.08	1140.72
843.25	1191.92
843.42	1185.77
843.59	1148.91
843.77	1099.76
843.94	1148.91
844.11	1171.44
844.28	1146.86
844.45	1222.64
844.62	1200.11
844.80	1214.45
844.97	1161.20
845.14	1122.29
845.31	1214.45
845.48	1183.73
845.65	1198.06
845.83	1187.82
846.00	1204.21
846.17	1165.29
846.34	1138.67
846.51	1161.20
846.68	1179.63
846.86	1161.20
847.03	1128.43
847.20	1138.67
847.37	1148.91
847.54	1161.20
847.71	1140.72
847.89	1236.97
848.06	1181.68
848.23	1157.10
848.40	1253.36
848.57	1273.84
848.74	1179.63
848.91	1079.28
849.08	1193.97
849.26	1161.20
849.43	1212.40
849.60	1058.80
849.77	1050.61
849.94	1189.87
850.11	1206.25
850.28	1101.81
850.46	1140.72
850.63	1239.02
850.80	1110.00
850.97	1193.97
851.14	1148.91
851.31	1089.52
851.48	1105.90
851.65	1046.51
851.82	1155.05
852.00	1040.37
852.17	1187.82
852.34	1116.14
852.51	1155.05
852.68	1220.59
852.85	1191.92
853.02	1208.30
853.19	1134.57
853.36	1196.01
853.53	1140.72
853.70	1124.33
853.88	1105.90
854.05	1216.49
854.22	1142.77
854.39	1167.34
854.56	1040.37
854.73	1173.49
854.90	1138.67
855.07	1157.10
855.24	1181.68
855.41	1146.86
855.58	1177.58
855.75	1140.72
855.92	1239.02
856.09	1187.82
856.27	1144.81
856.44	1193.97
856.61	1220.59
856.78	1110.00
856.95	1142.77
857.12	1179.63
857.29	1144.81
857.46	1159.15
857.63	1126.38
857.80	1159.15
857.97	1122.29
858.14	1138.67
858.31	1161.20
858.48	1146.86
858.65	1218.54
858.82	1230.83
858.99	1093.62
859.16	1153.01
859.33	1124.33
859.50	1183.73
859.67	1216.49
859.84	1118.19
860.01	1189.87
860.18	1173.49
860.35	1124.33
860.52	1155.05
860.69	1169.39
860.86	1216.49
861.03	1132.53
861.20	1089.52
861.37	1087.47
861.54	1204.21
861.71	1204.21
861.88	1212.40
862.05	1103.86
862.22	1150.96
862.39	1105.90
862.56	1150.96
862.73	1183.73
862.90	1157.10
863.07	1193.97
863.24	1200.11
863.41	1136.62
863.58	1140.72
863.75	1171.44
863.92	1128.43
864.09	1128.43
864.26	1130.48
864.43	1202.16
864.60	1140.72
864.77	1177.58
864.94	1150.96
865.11	1183.73
865.28	1110.00
865.45	1179.63
865.62	1054.70
865.79	1228.78
865.96	1161.20
866.13	1148.91
866.30	1128.43
866.47	1146.86
866.64	1134.57
866.81	1097.71
866.98	1097.71
867.15	1263.60
867.31	1138.67
867.48	1169.39
867.65	1185.77
867.82	1191.92
867.99	1126.38
868.16	1144.81
868.33	1093.62
868.50	1128.43
868.67	1116.14
868.84	1144.81
869.01	1120.24
869.18	1118.19
869.35	1073.14
869.52	1112.05
869.68	1183.73
869.85	1128.43
870.02	1189.87
870.19	1136.62
870.36	1136.62
870.53	1173.49
870.70	1134.57
870.87	1159.15
871.04	1122.29
871.21	1095.66
871.38	1171.44
871.54	1107.95
871.71	1138.67
871.88	1200.11
872.05	1060.85
872.22	1191.92
872.39	1136.62
872.56	1183.73
872.73	1196.01
872.90	1066.99
873.06	1196.01
873.23	1138.67
873.40	1187.82
873.57	1263.60
873.74	1181.68
873.91	1210.35
874.08	1167.34
874.25	1167.34
874.41	1093.62
874.58	1171.44
874.75	1081.33
874.92	1234.93
875.09	1122.29
875.26	1148.91
875.43	1130.48
875.59	1175.53
875.76	1189.87
875.93	1097.71
876.10	1202.16
876.27	1112.05
876.44	1130.48
876.61	1169.39
876.77	1167.34
876.94	1112.05
877.11	1204.21
877.28	1167.34
877.45	1196.01
877.62	1112.05
877.78	1169.39
877.95	1038.32
878.12	1128.43
878.29	1097.71
878.46	1263.60
878.62	1134.57
878.79	1204.21
878.96	1167.34
879.13	1116.14
879.30	1155.05
879.47	1118.19
879.63	1175.53
879.80	1206.25
879.97	1167.34
880.14	1064.94
880.31	1224.69
880.47	1236.97
880.64	1089.52
880.81	1157.10
880.98	1085.42
881.15	1105.90
881.31	1175.53
881.48	1124.33
881.65	1124.33
881.82	1116.14
881.99	1163.25
882.15	1167.34
882.32	1116.14
882.49	1200.11
882.66	1138.67
882.82	1097.71
882.99	1177.58
883.16	1157.10
883.33	1181.68
883.49	1120.24
883.66	1189.87
883.83	1198.06
884.00	1073.14
884.17	1138.67
884.33	1112.05
884.50	1083.38
884.67	1155.05
884.84	1157.10
885.00	1171.44
885.17	1140.72
885.34	1165.29
885.51	1226.73
885.67	1146.86
885.84	1148.91
886.01	1097.71
886.18	1159.15
886.34	1112.05
886.51	1069.04
886.68	1243.12
886.84	1196.01
887.01	1218.54
887.18	1220.59
887.35	1193.97
887.51	1095.66
887.68	1130.48
887.85	1200.11
888.02	1107.95
888.18	1165.29
888.35	1173.49
888.52	1087.47
888.68	1122.29
>>>>>End Processed Spectral Data<<<<<
