# Supplementary material for: Design of a Novel Low Cost Point of Care Tampon (POCkeT) Colposcope for Use in Resource Limited Settings
Source: PLoS One. 2015 Sep 2;10(9):e0135869. doi: 10.1371/journal.pone.0135869 (PMC4557989; doi:10.1371/journal.pone.0135869)
Supplement: S1 File — A caption document for each sub-folder and file (S1 Detailed File Key) is found within the archive. Folder (S2) contains the set of raw images from quantitative imaging characterization between systems. Folder (S3) contains the CAD files for the custom circuit boards used in our POCkeT Colposcope. Folder (S4) contains the 3D CAD files for the probe handle and bill of materials. Folder (S5) contains the complete set of n = 5 replicate spectra files captured from each digital colposcope system. (ZIP) [file pone.0135869.s001.zip › S1 Supplementary Files/S5/S5 Spectra PC-TWO-W-A.txt]

SpectraSuite Data File
++++++++++++++++++++++++++++++++++++
Date: Wed May 28 14:02:10 EDT 2014
User: CTL11
Dark Spectrum Present: No
Reference Spectrum Present: No
Number of Sampled Component Spectra: 1
Spectrometers: USB4E01788
Integration Time (usec): 100000 (USB4E01788)
Spectra Averaged: 1 (USB4E01788)
Boxcar Smoothing: 0 (USB4E01788)
Correct for Electrical Dark: No (USB4E01788)
Strobe/Lamp Enabled: No (USB4E01788)
Correct for Detector Non-linearity: No (USB4E01788)
Correct for Stray Light: No (USB4E01788)
Number of Pixels in Processed Spectrum: 3648
>>>>>Begin Processed Spectral Data<<<<<
178.07	956.40
178.29	956.40
178.50	956.40
178.72	1036.27
178.94	968.69
179.15	1165.29
179.37	1198.06
179.59	1169.39
179.81	1187.82
180.02	1142.77
180.24	1181.68
180.46	1159.15
180.67	1171.44
180.89	1218.54
181.11	1132.53
181.32	1064.94
181.54	1155.05
181.76	1140.72
181.97	1159.15
182.19	1189.87
182.41	1185.77
182.62	1148.91
182.84	1257.45
183.06	1179.63
183.27	1183.73
183.49	1179.63
183.71	1171.44
183.92	1116.14
184.14	1181.68
184.35	1189.87
184.57	1157.10
184.79	1234.93
185.00	1234.93
185.22	1191.92
185.44	1146.86
185.65	1187.82
185.87	1132.53
186.09	1226.73
186.30	1220.59
186.52	1161.20
186.74	1128.43
186.95	1105.90
187.17	1222.64
187.39	1200.11
187.60	1220.59
187.82	1175.53
188.03	1216.49
188.25	1210.35
188.47	1189.87
188.68	1251.31
188.90	1275.88
189.12	1136.62
189.33	1124.33
189.55	1228.78
189.77	1267.69
189.98	1218.54
190.20	1175.53
190.41	1253.36
190.63	1157.10
190.85	1198.06
191.06	1198.06
191.28	1306.60
191.50	1228.78
191.71	1239.02
191.93	1218.54
192.14	1181.68
192.36	1220.59
192.58	1257.45
192.79	1206.25
193.01	1187.82
193.23	1304.56
193.44	1271.79
193.66	1202.16
193.87	1220.59
194.09	1210.35
194.31	1210.35
194.52	1110.00
194.74	1198.06
194.96	1251.31
195.17	1214.45
195.39	1144.81
195.60	1228.78
195.82	1236.97
196.04	1148.91
196.25	1294.32
196.47	1239.02
196.68	1177.58
196.90	1253.36
197.12	1208.30
197.33	1212.40
197.55	1218.54
197.76	1302.51
197.98	1232.88
198.20	1253.36
198.41	1312.75
198.63	1138.67
198.84	1230.83
199.06	1226.73
199.28	1107.95
199.49	1245.16
199.71	1279.98
199.92	1232.88
200.14	1208.30
200.36	1179.63
200.57	1239.02
200.79	1204.21
201.00	1191.92
201.22	1169.39
201.43	1198.06
201.65	1105.90
201.87	1173.49
202.08	1226.73
202.30	1185.77
202.51	1165.29
202.73	1214.45
202.95	1179.63
203.16	1163.25
203.38	1150.96
203.59	1196.01
203.81	1263.60
204.02	1157.10
204.24	1226.73
204.46	1253.36
204.67	1210.35
204.89	1226.73
205.10	1286.12
205.32	1271.79
205.53	1210.35
205.75	1210.35
205.96	1234.93
206.18	1273.84
206.40	1175.53
206.61	1142.77
206.83	1130.48
207.04	1296.36
207.26	1148.91
207.47	1216.49
207.69	1193.97
207.91	1193.97
208.12	1150.96
208.34	1243.12
208.55	1181.68
208.77	1251.31
208.98	1177.58
209.20	1132.53
209.41	1204.21
209.63	1175.53
209.85	1220.59
210.06	1206.25
210.28	1245.16
210.49	1279.98
210.71	1239.02
210.92	1210.35
211.14	1202.16
211.35	1230.83
211.57	1294.32
211.78	1128.43
212.00	1110.00
212.21	1247.21
212.43	1204.21
212.65	1261.55
212.86	1306.60
213.08	1198.06
213.29	1198.06
213.51	1189.87
213.72	1146.86
213.94	1220.59
214.15	1183.73
214.37	1265.64
214.58	1212.40
214.80	1132.53
215.01	1183.73
215.23	1148.91
215.44	1171.44
215.66	1204.21
215.87	1165.29
216.09	1171.44
216.31	1206.25
216.52	1175.53
216.74	1208.30
216.95	1206.25
217.17	1220.59
217.38	1249.26
217.60	1230.83
217.81	1230.83
218.03	1118.19
218.24	1187.82
218.46	1220.59
218.67	1146.86
218.89	1230.83
219.10	1204.21
219.32	1220.59
219.53	1181.68
219.75	1210.35
219.96	1304.56
220.18	1200.11
220.39	1218.54
220.61	1230.83
220.82	1241.07
221.04	1157.10
221.25	1228.78
221.47	1232.88
221.68	1175.53
221.90	1226.73
222.11	1261.55
222.33	1241.07
222.54	1169.39
222.76	1198.06
222.97	1191.92
223.19	1204.21
223.40	1212.40
223.62	1187.82
223.83	1232.88
224.05	1161.20
224.26	1171.44
224.48	1224.69
224.69	1191.92
224.91	1198.06
225.12	1269.74
225.34	1279.98
225.55	1294.32
225.77	1179.63
225.98	1189.87
226.19	1193.97
226.41	1148.91
226.62	1228.78
226.84	1288.17
227.05	1185.77
227.27	1234.93
227.48	1206.25
227.70	1177.58
227.91	1247.21
228.13	1236.97
228.34	1263.60
228.56	1236.97
228.77	1181.68
228.99	1333.23
229.20	1148.91
229.42	1232.88
229.63	1193.97
229.84	1249.26
230.06	1271.79
230.27	1359.85
230.49	1261.55
230.70	1095.66
230.92	1239.02
231.13	1234.93
231.35	1253.36
231.56	1208.30
231.78	1222.64
231.99	1185.77
232.20	1230.83
232.42	1222.64
232.63	1288.17
232.85	1236.97
233.06	1232.88
233.28	1234.93
233.49	1130.48
233.71	1101.81
233.92	1208.30
234.13	1196.01
234.35	1230.83
234.56	1206.25
234.78	1198.06
234.99	1279.98
235.21	1155.05
235.42	1204.21
235.64	1191.92
235.85	1173.49
236.06	1189.87
236.28	1212.40
236.49	1255.40
236.71	1069.04
236.92	1146.86
237.14	1189.87
237.35	1261.55
237.56	1228.78
237.78	1210.35
237.99	1318.89
238.21	1269.74
238.42	1148.91
238.64	1234.93
238.85	1183.73
239.06	1163.25
239.28	1224.69
239.49	1241.07
239.71	1335.28
239.92	1234.93
240.13	1230.83
240.35	1150.96
240.56	1171.44
240.78	1187.82
240.99	1224.69
241.21	1181.68
241.42	1243.12
241.63	1130.48
241.85	1300.46
242.06	1257.45
242.28	1216.49
242.49	1187.82
242.70	1204.21
242.92	1232.88
243.13	1210.35
243.35	1196.01
243.56	1120.24
243.77	1204.21
243.99	1245.16
244.20	1228.78
244.42	1224.69
244.63	1193.97
244.84	1251.31
245.06	1208.30
245.27	1208.30
245.49	1187.82
245.70	1247.21
245.91	1189.87
246.13	1167.34
246.34	1163.25
246.55	1267.69
246.77	1179.63
246.98	1157.10
247.20	1236.97
247.41	1204.21
247.62	1212.40
247.84	1253.36
248.05	1243.12
248.27	1218.54
248.48	1153.01
248.69	1212.40
248.91	1198.06
249.12	1234.93
249.33	1222.64
249.55	1284.08
249.76	1277.93
249.98	1165.29
250.19	1269.74
250.40	1273.84
250.62	1267.69
250.83	1245.16
251.04	1083.38
251.26	1265.64
251.47	1253.36
251.68	1243.12
251.90	1130.48
252.11	1181.68
252.33	1269.74
252.54	1255.40
252.75	1251.31
252.97	1161.20
253.18	1105.90
253.39	1183.73
253.61	1181.68
253.82	1130.48
254.03	1222.64
254.25	1245.16
254.46	1243.12
254.67	1234.93
254.89	1228.78
255.10	1177.58
255.31	1331.18
255.53	1206.25
255.74	1230.83
255.96	1155.05
256.17	1286.12
256.38	1269.74
256.60	1196.01
256.81	1263.60
257.02	1247.21
257.24	1312.75
257.45	1110.00
257.66	1189.87
257.88	1273.84
258.09	1263.60
258.30	1265.64
258.52	1296.36
258.73	1267.69
258.94	1212.40
259.16	1110.00
259.37	1253.36
259.58	1214.45
259.80	1206.25
260.01	1148.91
260.22	1128.43
260.43	1185.77
260.65	1226.73
260.86	1140.72
261.07	1294.32
261.29	1148.91
261.50	1255.40
261.71	1134.57
261.93	1138.67
262.14	1122.29
262.35	1179.63
262.57	1204.21
262.78	1187.82
262.99	1187.82
263.21	1157.10
263.42	1208.30
263.63	1265.64
263.85	1234.93
264.06	1173.49
264.27	1148.91
264.48	1214.45
264.70	1177.58
264.91	1265.64
265.12	1159.15
265.34	1218.54
265.55	1206.25
265.76	1222.64
265.98	1198.06
266.19	1255.40
266.40	1165.29
266.61	1200.11
266.83	1275.88
267.04	1171.44
267.25	1241.07
267.47	1222.64
267.68	1224.69
267.89	1243.12
268.10	1214.45
268.32	1200.11
268.53	1206.25
268.74	1218.54
268.96	1239.02
269.17	1306.60
269.38	1140.72
269.59	1234.93
269.81	1245.16
270.02	1261.55
270.23	1206.25
270.45	1284.08
270.66	1261.55
270.87	1114.10
271.08	1204.21
271.30	1165.29
271.51	1241.07
271.72	1185.77
271.93	1261.55
272.15	1157.10
272.36	1230.83
272.57	1142.77
272.79	1216.49
273.00	1228.78
273.21	1228.78
273.42	1210.35
273.64	1212.40
273.85	1226.73
274.06	1183.73
274.27	1296.36
274.49	1300.46
274.70	1200.11
274.91	1214.45
275.12	1128.43
275.34	1191.92
275.55	1150.96
275.76	1247.21
275.97	1214.45
276.19	1216.49
276.40	1269.74
276.61	1177.58
276.82	1165.29
277.04	1196.01
277.25	1185.77
277.46	1185.77
277.67	1220.59
277.89	1204.21
278.10	1236.97
278.31	1177.58
278.52	1255.40
278.74	1179.63
278.95	1161.20
279.16	1181.68
279.37	1167.34
279.58	1269.74
279.80	1212.40
280.01	1267.69
280.22	1275.88
280.43	1183.73
280.65	1241.07
280.86	1261.55
281.07	1253.36
281.28	1216.49
281.50	1247.21
281.71	1210.35
281.92	1302.51
282.13	1230.83
282.34	1128.43
282.56	1167.34
282.77	1247.21
282.98	1241.07
283.19	1181.68
283.40	1208.30
283.62	1245.16
283.83	1167.34
284.04	1193.97
284.25	1236.97
284.47	1179.63
284.68	1232.88
284.89	1189.87
285.10	1304.56
285.31	1196.01
285.53	1222.64
285.74	1118.19
285.95	1236.97
286.16	1204.21
286.37	1183.73
286.59	1169.39
286.80	1259.50
287.01	1155.05
287.22	1222.64
287.43	1218.54
287.65	1208.30
287.86	1212.40
288.07	1200.11
288.28	1181.68
288.49	1220.59
288.71	1179.63
288.92	1214.45
289.13	1304.56
289.34	1286.12
289.55	1247.21
289.76	1226.73
289.98	1226.73
290.19	1228.78
290.40	1214.45
290.61	1134.57
290.82	1228.78
291.04	1200.11
291.25	1253.36
291.46	1234.93
291.67	1214.45
291.88	1216.49
292.09	1247.21
292.31	1234.93
292.52	1206.25
292.73	1245.16
292.94	1220.59
293.15	1204.21
293.36	1163.25
293.58	1249.26
293.79	1232.88
294.00	1296.36
294.21	1157.10
294.42	1228.78
294.63	1159.15
294.85	1200.11
295.06	1267.69
295.27	1259.50
295.48	1232.88
295.69	1177.58
295.90	1279.98
296.12	1263.60
296.33	1251.31
296.54	1124.33
296.75	1142.77
296.96	1263.60
297.17	1241.07
297.38	1216.49
297.60	1189.87
297.81	1210.35
298.02	1241.07
298.23	1187.82
298.44	1304.56
298.65	1253.36
298.86	1161.20
299.08	1255.40
299.29	1236.97
299.50	1228.78
299.71	1214.45
299.92	1173.49
300.13	1196.01
300.34	1110.00
300.55	1187.82
300.77	1161.20
300.98	1243.12
301.19	1212.40
301.40	1234.93
301.61	1165.29
301.82	1083.38
302.03	1249.26
302.25	1177.58
302.46	1146.86
302.67	1224.69
302.88	1210.35
303.09	1308.65
303.30	1271.79
303.51	1171.44
303.72	1251.31
303.93	1214.45
304.15	1236.97
304.36	1214.45
304.57	1198.06
304.78	1224.69
304.99	1159.15
305.20	1257.45
305.41	1196.01
305.62	1189.87
305.83	1230.83
306.05	1146.86
306.26	1175.53
306.47	1259.50
306.68	1226.73
306.89	1253.36
307.10	1224.69
307.31	1261.55
307.52	1249.26
307.73	1239.02
307.94	1247.21
308.16	1175.53
308.37	1267.69
308.58	1163.25
308.79	1245.16
309.00	1230.83
309.21	1202.16
309.42	1183.73
309.63	1249.26
309.84	1134.57
310.05	1134.57
310.26	1200.11
310.48	1093.62
310.69	1226.73
310.90	1222.64
311.11	1198.06
311.32	1300.46
311.53	1286.12
311.74	1198.06
311.95	1157.10
312.16	1212.40
312.37	1196.01
312.58	1245.16
312.79	1208.30
313.00	1212.40
313.21	1187.82
313.43	1179.63
313.64	1222.64
313.85	1232.88
314.06	1236.97
314.27	1286.12
314.48	1245.16
314.69	1214.45
314.90	1208.30
315.11	1298.41
315.32	1187.82
315.53	1200.11
315.74	1255.40
315.95	1275.88
316.16	1224.69
316.37	1224.69
316.58	1232.88
316.79	1212.40
317.01	1198.06
317.22	1216.49
317.43	1269.74
317.64	1261.55
317.85	1286.12
318.06	1288.17
318.27	1171.44
318.48	1155.05
318.69	1206.25
318.90	1204.21
319.11	1179.63
319.32	1214.45
319.53	1284.08
319.74	1173.49
319.95	1216.49
320.16	1228.78
320.37	1316.84
320.58	1218.54
320.79	1208.30
321.00	1163.25
321.21	1163.25
321.42	1169.39
321.63	1155.05
321.84	1206.25
322.05	1146.86
322.26	1183.73
322.47	1214.45
322.68	1230.83
322.90	1165.29
323.11	1196.01
323.32	1204.21
323.53	1173.49
323.74	1243.12
323.95	1169.39
324.16	1183.73
324.37	1173.49
324.58	1206.25
324.79	1259.50
325.00	1222.64
325.21	1167.34
325.42	1189.87
325.63	1322.99
325.84	1247.21
326.05	1228.78
326.26	1200.11
326.47	1247.21
326.68	1226.73
326.89	1148.91
327.10	1279.98
327.31	1234.93
327.52	1136.62
327.73	1279.98
327.94	1239.02
328.15	1218.54
328.36	1294.32
328.57	1124.33
328.78	1241.07
328.99	1263.60
329.20	1187.82
329.41	1228.78
329.62	1183.73
329.83	1208.30
330.04	1206.25
330.25	1189.87
330.46	1263.60
330.67	1253.36
330.87	1216.49
331.08	1124.33
331.29	1271.79
331.50	1259.50
331.71	1142.77
331.92	1204.21
332.13	1163.25
332.34	1257.45
332.55	1155.05
332.76	1218.54
332.97	1220.59
333.18	1173.49
333.39	1251.31
333.60	1224.69
333.81	1210.35
334.02	1189.87
334.23	1241.07
334.44	1247.21
334.65	1212.40
334.86	1257.45
335.07	1220.59
335.28	1249.26
335.49	1234.93
335.70	1259.50
335.91	1251.31
336.12	1091.57
336.33	1214.45
336.54	1183.73
336.74	1200.11
336.95	1269.74
337.16	1220.59
337.37	1169.39
337.58	1245.16
337.79	1269.74
338.00	1179.63
338.21	1191.92
338.42	1243.12
338.63	1331.18
338.84	1208.30
339.05	1155.05
339.26	1302.51
339.47	1173.49
339.68	1259.50
339.89	1294.32
340.10	1183.73
340.30	1245.16
340.51	1179.63
340.72	1267.69
340.93	1243.12
341.14	1286.12
341.35	1255.40
341.56	1284.08
341.77	1181.68
341.98	1234.93
342.19	1243.12
342.40	1148.91
342.61	1296.36
342.82	1253.36
343.02	1126.38
343.23	1171.44
343.44	1171.44
343.65	1259.50
343.86	1214.45
344.07	1153.01
344.28	1251.31
344.49	1187.82
344.70	1175.53
344.91	1230.83
345.12	1251.31
345.32	1153.01
345.53	1198.06
345.74	1196.01
345.95	1226.73
346.16	1212.40
346.37	1345.52
346.58	1226.73
346.79	1269.74
347.00	1259.50
347.21	1263.60
347.41	1148.91
347.62	1232.88
347.83	1284.08
348.04	1206.25
348.25	1208.30
348.46	1214.45
348.67	1163.25
348.88	1179.63
349.09	1173.49
349.29	1239.02
349.50	1239.02
349.71	1292.27
349.92	1204.21
350.13	1251.31
350.34	1196.01
350.55	1259.50
350.76	1265.64
350.97	1212.40
351.17	1146.86
351.38	1216.49
351.59	1196.01
351.80	1208.30
352.01	1271.79
352.22	1271.79
352.43	1257.45
352.63	1292.27
352.84	1155.05
353.05	1279.98
353.26	1306.60
353.47	1216.49
353.68	1269.74
353.89	1234.93
354.10	1216.49
354.30	1175.53
354.51	1259.50
354.72	1253.36
354.93	1308.65
355.14	1241.07
355.35	1146.86
355.55	1226.73
355.76	1337.32
355.97	1198.06
356.18	1212.40
356.39	1150.96
356.60	1150.96
356.81	1167.34
357.01	1196.01
357.22	1230.83
357.43	1200.11
357.64	1298.41
357.85	1179.63
358.06	1247.21
358.26	1290.22
358.47	1275.88
358.68	1204.21
358.89	1228.78
359.10	1224.69
359.31	1339.37
359.51	1265.64
359.72	1277.93
359.93	1255.40
360.14	1167.34
360.35	1206.25
360.56	1265.64
360.76	1243.12
360.97	1261.55
361.18	1241.07
361.39	1208.30
361.60	1247.21
361.81	1279.98
362.01	1329.13
362.22	1255.40
362.43	1261.55
362.64	1279.98
362.85	1210.35
363.05	1271.79
363.26	1294.32
363.47	1226.73
363.68	1288.17
363.89	1220.59
364.09	1173.49
364.30	1241.07
364.51	1226.73
364.72	1271.79
364.93	1267.69
365.13	1208.30
365.34	1241.07
365.55	1261.55
365.76	1224.69
365.97	1234.93
366.17	1263.60
366.38	1245.16
366.59	1208.30
366.80	1167.34
367.01	1275.88
367.21	1261.55
367.42	1222.64
367.63	1214.45
367.84	1157.10
368.05	1263.60
368.25	1263.60
368.46	1337.32
368.67	1169.39
368.88	1253.36
369.08	1382.38
369.29	1236.97
369.50	1191.92
369.71	1189.87
369.92	1265.64
370.12	1230.83
370.33	1282.03
370.54	1296.36
370.75	1245.16
370.95	1216.49
371.16	1282.03
371.37	1200.11
371.58	1212.40
371.78	1236.97
371.99	1277.93
372.20	1267.69
372.41	1202.16
372.61	1243.12
372.82	1175.53
373.03	1169.39
373.24	1204.21
373.45	1298.41
373.65	1206.25
373.86	1241.07
374.07	1216.49
374.28	1210.35
374.48	1269.74
374.69	1249.26
374.90	1245.16
375.11	1263.60
375.31	1304.56
375.52	1308.65
375.73	1247.21
375.93	1239.02
376.14	1191.92
376.35	1304.56
376.56	1263.60
376.76	1189.87
376.97	1206.25
377.18	1300.46
377.39	1243.12
377.59	1284.08
377.80	1249.26
378.01	1226.73
378.22	1241.07
378.42	1263.60
378.63	1296.36
378.84	1226.73
379.04	1290.22
379.25	1288.17
379.46	1245.16
379.67	1286.12
379.87	1320.94
380.08	1196.01
380.29	1236.97
380.50	1310.70
380.70	1212.40
380.91	1263.60
381.12	1210.35
381.32	1239.02
381.53	1220.59
381.74	1320.94
381.95	1179.63
382.15	1243.12
382.36	1187.82
382.57	1294.32
382.77	1296.36
382.98	1261.55
383.19	1245.16
383.39	1243.12
383.60	1245.16
383.81	1251.31
384.02	1320.94
384.22	1208.30
384.43	1230.83
384.64	1288.17
384.84	1167.34
385.05	1263.60
385.26	1198.06
385.46	1341.42
385.67	1296.36
385.88	1253.36
386.08	1306.60
386.29	1329.13
386.50	1261.55
386.70	1216.49
386.91	1216.49
387.12	1284.08
387.33	1376.24
387.53	1249.26
387.74	1259.50
387.95	1193.97
388.15	1236.97
388.36	1230.83
388.57	1232.88
388.77	1193.97
388.98	1304.56
389.19	1361.90
389.39	1236.97
389.60	1255.40
389.81	1161.20
390.01	1292.27
390.22	1216.49
390.43	1251.31
390.63	1269.74
390.84	1343.47
391.05	1335.28
391.25	1345.52
391.46	1236.97
391.67	1208.30
391.87	1325.04
392.08	1320.94
392.28	1265.64
392.49	1236.97
392.70	1271.79
392.90	1273.84
393.11	1302.51
393.32	1265.64
393.52	1273.84
393.73	1271.79
393.94	1275.88
394.14	1372.14
394.35	1239.02
394.56	1265.64
394.76	1294.32
394.97	1173.49
395.17	1277.93
395.38	1251.31
395.59	1304.56
395.79	1279.98
396.00	1247.21
396.21	1230.83
396.41	1210.35
396.62	1306.60
396.83	1333.23
397.03	1230.83
397.24	1294.32
397.44	1179.63
397.65	1253.36
397.86	1314.80
398.06	1243.12
398.27	1308.65
398.47	1230.83
398.68	1282.03
398.89	1286.12
399.09	1372.14
399.30	1263.60
399.51	1294.32
399.71	1318.89
399.92	1243.12
400.12	1245.16
400.33	1259.50
400.54	1333.23
400.74	1243.12
400.95	1228.78
401.15	1273.84
401.36	1347.56
401.57	1361.90
401.77	1236.97
401.98	1247.21
402.18	1288.17
402.39	1413.10
402.60	1363.95
402.80	1298.41
403.01	1288.17
403.21	1337.32
403.42	1273.84
403.63	1322.99
403.83	1273.84
404.04	1368.04
404.24	1359.85
404.45	1335.28
404.65	1396.71
404.86	1243.12
405.07	1374.19
405.27	1271.79
405.48	1277.93
405.68	1271.79
405.89	1314.80
406.10	1372.14
406.30	1263.60
406.51	1343.47
406.71	1232.88
406.92	1228.78
407.12	1322.99
407.33	1185.77
407.53	1396.71
407.74	1329.13
407.95	1331.18
408.15	1329.13
408.36	1269.74
408.56	1318.89
408.77	1359.85
408.97	1282.03
409.18	1327.08
409.39	1257.45
409.59	1361.90
409.80	1249.26
410.00	1363.95
410.21	1357.80
410.41	1376.24
410.62	1273.84
410.82	1347.56
411.03	1263.60
411.23	1294.32
411.44	1363.95
411.65	1286.12
411.85	1437.67
412.06	1382.38
412.26	1392.62
412.47	1409.00
412.67	1296.36
412.88	1349.61
413.08	1388.52
413.29	1302.51
413.49	1353.71
413.70	1402.86
413.90	1329.13
414.11	1347.56
414.31	1402.86
414.52	1284.08
414.73	1353.71
414.93	1380.33
415.14	1374.19
415.34	1357.80
415.55	1427.43
415.75	1322.99
415.96	1415.15
416.16	1443.82
416.37	1478.63
416.57	1456.11
416.78	1480.68
416.98	1398.76
417.19	1458.15
417.39	1515.50
417.60	1515.50
417.80	1495.02
418.01	1521.64
418.21	1636.33
418.42	1589.22
418.62	1566.70
418.83	1576.94
419.03	1640.42
419.24	1540.07
419.44	1740.77
419.65	1677.29
419.85	1603.56
420.06	1681.38
420.26	1712.10
420.47	1763.30
420.67	1679.33
420.88	1789.92
421.08	1671.14
421.29	1843.17
421.49	1773.54
421.70	1783.78
421.90	1820.64
422.11	1947.62
422.31	1861.60
422.52	1916.90
422.72	2066.40
422.93	2011.11
423.13	2074.59
423.34	1920.99
423.54	2033.63
423.74	2035.68
423.95	2029.54
424.15	2140.13
424.36	2025.44
424.56	2146.27
424.77	2179.04
424.97	2318.30
425.18	2226.14
425.38	2406.36
425.59	2334.68
425.79	2283.49
426.00	2506.71
426.20	2432.99
426.40	2428.89
426.61	2488.28
426.81	2519.00
427.02	2656.22
427.22	2695.13
427.43	2699.22
427.63	2758.61
427.84	2652.12
428.04	2824.15
428.25	2912.21
428.45	3108.82
428.65	2953.17
428.86	3102.67
429.06	3102.67
429.27	3084.24
429.47	3280.85
429.68	3135.44
429.88	3495.88
430.09	3524.55
430.29	3665.86
430.49	3442.64
430.70	3684.30
430.90	3690.44
431.11	3844.04
431.31	3772.36
431.52	4005.83
431.72	4100.03
431.92	4095.94
432.13	4241.34
432.33	4583.35
432.54	4370.37
432.74	4523.96
432.94	4409.28
433.15	4601.79
433.35	4554.68
433.56	4974.52
433.76	4890.55
433.97	5087.15
434.17	5234.61
434.37	5377.97
434.58	5298.10
434.78	5453.74
434.99	5646.25
435.19	5646.25
435.39	6041.51
435.60	6180.77
435.80	6324.13
436.01	6643.61
436.21	6645.66
436.41	7004.05
436.62	7085.97
436.82	7104.40
437.03	7118.74
437.23	7331.73
437.43	7559.05
437.64	7659.40
437.84	7841.67
438.05	7739.27
438.25	8241.03
438.45	8230.79
438.66	8714.11
438.86	8796.03
439.06	8691.58
439.27	8753.02
439.47	8978.30
439.68	9170.80
439.88	9490.29
440.08	9111.41
440.29	9795.43
440.49	10080.10
440.69	10495.84
440.90	10637.15
441.10	10772.32
441.31	11005.78
441.51	11304.79
441.71	11904.84
441.92	11831.12
442.12	11661.13
442.32	13242.17
442.53	12861.24
442.73	13352.76
442.94	13930.28
443.14	13793.07
443.34	13276.98
443.55	13735.73
443.75	13631.28
443.95	14866.21
444.16	15101.72
444.36	15724.30
444.56	16017.16
444.77	15820.56
444.97	16236.30
445.17	17207.03
445.38	18218.73
445.58	17448.69
445.78	17846.00
445.99	18122.48
446.19	17596.15
446.39	19275.48
446.60	19973.84
446.80	19582.68
447.00	21333.69
447.21	20164.30
447.41	20903.62
447.61	21829.30
447.82	23361.18
448.02	23998.10
448.22	24508.04
448.43	25087.62
448.63	25120.38
448.83	25654.90
449.04	26183.28
449.24	25618.04
449.44	27713.11
449.65	28321.36
449.85	30115.38
450.05	28575.31
450.26	28012.12
450.46	29417.02
450.66	29732.41
450.87	30359.09
451.07	32964.10
451.27	34227.70
451.47	34524.66
451.68	35540.45
451.88	37225.93
452.08	38057.40
452.29	39929.25
452.49	39435.69
452.69	40975.76
452.90	41377.16
453.10	42501.50
453.30	43240.81
453.51	41817.47
453.71	42124.67
453.91	48682.27
454.11	46470.46
454.32	49095.95
454.52	46996.79
454.72	46683.45
454.93	46409.02
455.13	49085.72
455.33	49992.97
455.53	50228.48
455.74	51627.24
455.94	53286.10
456.14	54342.85
456.35	57797.77
456.55	56216.74
456.75	55014.58
456.95	52669.66
457.16	56118.44
457.36	60752.99
457.56	63089.73
457.76	62682.18
457.97	64988.19
458.17	63521.85
458.37	63249.47
458.57	64025.65
458.78	61140.06
458.98	57470.10
459.18	59102.33
459.39	61576.28
459.59	62483.53
459.79	59090.04
459.99	61230.17
460.20	62639.17
460.40	60154.99
460.60	63437.88
460.80	65535.00
461.01	63783.99
461.21	62153.80
461.41	64113.71
461.61	62856.26
461.82	60046.44
462.02	60832.86
462.22	60822.62
462.42	59663.47
462.63	60904.54
462.83	59391.09
463.03	58150.02
463.23	57896.08
463.43	57259.16
463.64	60992.61
463.84	58236.04
464.04	56624.29
464.24	57185.43
464.45	54361.28
464.65	54316.23
464.85	52153.57
465.05	55702.70
465.26	55119.03
465.46	52200.68
465.66	52991.19
465.86	52008.17
466.06	52276.45
466.27	48418.08
466.47	48299.30
466.67	49159.44
466.87	48680.22
467.08	46314.81
467.28	46449.98
467.48	47588.65
467.68	46871.86
467.88	47658.28
468.09	47533.35
468.29	45645.13
468.49	44545.37
468.69	44737.88
468.89	44977.49
469.10	43984.22
469.30	42722.68
469.50	42304.89
469.70	42292.60
469.90	41067.92
470.11	40441.24
470.31	38999.47
470.51	43119.98
470.71	41719.17
470.91	39196.07
471.11	39603.62
471.32	39638.44
471.52	39749.03
471.72	39134.63
471.92	37260.74
472.12	37676.48
472.33	37068.23
472.53	37094.86
472.73	38604.21
472.93	39022.00
473.13	37215.69
473.33	37557.70
473.54	37301.70
473.74	38014.40
473.94	38020.54
474.14	37731.78
474.34	36574.67
474.55	35610.08
474.75	38602.16
474.95	37115.34
475.15	36845.01
475.35	36906.44
475.55	36959.69
475.75	37369.29
475.96	37121.48
476.16	36484.56
476.36	35960.28
476.56	36427.22
476.76	35380.71
476.96	35036.65
477.17	35646.94
477.37	34534.90
477.57	34467.31
477.77	33863.16
477.97	35223.01
478.17	34838.00
478.37	34323.96
478.58	33801.72
478.78	35452.39
478.98	34188.79
479.18	33117.70
479.38	34192.89
479.58	32923.15
479.78	32939.53
479.99	32376.34
480.19	32376.34
480.39	32130.58
480.59	31587.87
480.79	31700.51
480.99	31448.61
481.19	30610.99
481.39	29431.36
481.60	30682.67
481.80	29351.49
482.00	30209.59
482.20	29630.01
482.40	29470.27
482.60	29599.29
482.80	29455.93
483.00	28948.04
483.20	28386.89
483.41	28096.08
483.61	28395.09
483.81	28472.91
484.01	28169.81
484.21	27842.14
484.41	26885.73
484.61	26943.08
484.81	27022.95
485.01	26986.08
485.22	26621.55
485.42	26777.19
485.62	26699.37
485.82	25810.55
486.02	25915.00
486.22	25347.71
486.42	25331.33
486.62	24989.31
486.82	25128.58
487.02	25241.21
487.22	25038.47
487.43	24950.40
487.63	24665.74
487.83	24350.35
488.03	24268.43
488.23	23916.18
488.43	24000.15
488.63	24309.39
488.83	23844.50
489.03	23496.35
489.23	23430.81
489.43	23676.57
489.63	23041.70
489.83	22785.70
490.04	23131.81
490.24	22957.73
490.44	22564.52
490.64	22898.34
490.84	22974.11
491.04	22906.53
491.24	22800.04
491.44	22578.86
491.64	22585.00
491.84	22355.63
492.04	22245.04
492.24	22066.86
492.44	22484.65
492.64	22316.72
492.84	22455.98
493.04	22326.96
493.24	21839.54
493.45	21986.99
493.65	22255.28
493.85	21579.45
494.05	22021.81
494.25	21798.58
494.45	21366.46
494.65	21511.86
494.85	21552.82
495.05	21413.56
495.25	21464.76
495.45	21403.32
495.65	21735.09
495.85	21561.02
496.05	21098.17
496.25	21298.88
496.45	21030.59
496.65	21225.15
496.85	20893.38
497.05	21057.21
497.25	21110.46
497.45	21198.52
497.65	21024.45
497.85	20848.32
498.05	21063.36
498.25	20930.24
498.45	21071.55
498.65	21081.79
498.85	20795.07
499.05	20750.02
499.25	20844.23
499.45	21272.25
499.65	20764.36
499.85	20848.32
500.05	20770.50
500.25	20872.90
500.45	21046.97
500.65	20936.38
500.85	21241.53
501.05	20981.44
501.25	21061.31
501.45	20704.96
501.65	20971.20
501.85	21051.07
502.05	21264.06
502.25	20975.30
502.45	20817.60
502.65	20981.44
502.85	20989.63
503.05	21206.72
503.25	21235.39
503.45	20811.46
503.65	21096.13
503.85	21206.72
504.05	20760.26
504.25	21284.54
504.45	20971.20
504.65	20827.84
504.85	21042.88
505.05	21038.78
505.25	21296.83
505.45	20928.19
505.65	21194.43
505.85	21231.29
506.05	21106.37
506.25	21165.76
506.45	21110.46
506.65	21272.25
506.85	21427.90
507.05	21468.86
507.25	21429.94
507.45	21200.57
507.65	21464.76
507.85	21513.91
508.04	21550.78
508.24	21397.18
508.44	21573.30
508.64	21305.02
508.84	21890.74
509.04	21855.92
509.24	21739.19
509.44	21853.87
509.64	22220.46
509.84	22025.90
510.04	22255.28
510.24	22357.67
510.44	22253.23
510.64	22144.69
510.84	22447.79
511.04	22484.65
511.24	22824.61
511.43	22765.22
511.63	23025.31
511.83	22812.32
512.03	22888.10
512.23	22718.12
512.43	22562.47
512.63	23203.49
512.83	23402.14
513.03	22972.07
513.23	23762.58
513.43	23637.66
513.63	23639.70
513.83	23551.64
514.02	23613.08
514.22	24041.11
514.42	24241.81
514.62	24206.99
514.82	24489.61
515.02	24503.95
515.22	24811.14
515.42	25005.70
515.62	24970.88
515.82	25167.49
516.02	24983.17
516.21	25308.80
516.41	25288.32
516.61	26074.74
516.81	25755.26
517.01	25796.21
517.21	26015.35
517.41	26185.33
517.61	25865.85
517.81	26140.27
518.00	26424.94
518.20	26725.99
518.40	26633.83
518.60	26754.66
518.80	26820.20
519.00	27053.67
519.20	27289.18
519.40	27483.74
519.60	28026.45
519.79	27524.70
519.99	27618.91
520.19	27676.25
520.39	27711.07
520.59	28147.28
520.79	28272.21
520.99	28509.77
521.18	28606.03
521.38	28282.45
521.58	28606.03
521.78	28880.46
521.98	28943.94
522.18	29204.03
522.38	29642.30
522.58	29662.78
522.77	29482.56
522.97	30197.30
523.17	30107.19
523.37	30160.44
523.57	30365.23
523.77	30008.89
523.96	30592.56
524.16	30420.53
524.36	30125.62
524.56	29943.35
524.76	29660.73
524.96	28929.61
525.16	28915.27
525.35	28692.04
525.55	28714.57
525.75	29412.93
525.95	29345.34
526.15	30139.96
526.35	30862.89
526.54	30772.78
526.74	31041.06
526.94	31325.73
527.14	31530.53
527.34	31847.96
527.54	31909.40
527.73	31743.52
527.93	32095.77
528.13	31696.41
528.33	31972.89
528.53	31936.02
528.72	32419.35
528.92	32464.40
529.12	32243.22
529.32	32572.94
529.52	32630.29
529.72	32517.65
529.91	32366.10
530.11	32853.51
530.31	32747.02
530.51	32908.81
530.71	32615.95
530.90	32556.56
531.10	32396.82
531.30	32921.10
531.50	32636.43
531.70	32820.75
531.89	32998.92
532.09	33347.08
532.29	33289.73
532.49	33207.81
532.69	33027.59
532.88	32902.67
533.08	33256.96
533.28	33111.56
533.48	33261.06
533.67	33433.09
533.87	33107.46
534.07	32933.39
534.27	32898.57
534.47	32757.26
534.66	33070.60
534.86	33474.05
535.06	33222.15
535.26	33555.97
535.45	33299.97
535.65	33443.33
535.85	32982.54
536.05	33420.80
536.24	33074.70
536.44	33013.26
536.64	33218.05
536.84	33109.51
537.04	33637.89
537.23	33428.99
537.43	33328.64
537.63	32970.25
537.83	33357.32
538.02	33709.57
538.22	33392.13
538.42	32853.51
538.62	33238.53
538.81	33113.61
539.01	33408.51
539.21	33109.51
539.41	33216.01
539.60	32957.96
539.80	32912.91
540.00	33164.81
540.20	32812.56
540.39	33201.67
540.59	32968.20
540.79	32962.06
540.98	33299.97
541.18	32740.88
541.38	33017.35
541.58	33672.70
541.77	32992.78
541.97	33046.02
542.17	32830.99
542.37	33224.20
542.56	32753.16
542.76	32755.21
542.96	32929.29
543.15	32407.06
543.35	32826.89
543.55	33121.80
543.75	32849.42
543.94	33019.40
544.14	32577.04
544.34	32544.27
544.53	32814.60
544.73	32652.81
544.93	32826.89
545.13	32245.27
545.32	32740.88
545.52	32740.88
545.72	32577.04
545.91	32402.96
546.11	32763.40
546.31	32865.80
546.50	32902.67
546.70	32089.62
546.90	32593.42
547.10	32009.75
547.29	33058.31
547.49	32427.54
547.69	32544.27
547.88	32448.02
548.08	32245.27
548.28	32439.82
548.47	32392.72
548.67	32048.66
548.87	32112.15
549.06	31815.19
549.26	31874.59
549.46	32114.20
549.65	31972.89
549.85	31839.77
550.05	31358.50
550.24	31628.83
550.44	31841.82
550.64	31475.23
550.83	31428.13
551.03	31790.62
551.23	31499.81
551.42	31583.77
551.62	31514.14
551.82	31831.58
552.01	31110.69
552.21	30969.38
552.41	30897.70
552.60	30658.09
552.80	30217.78
553.00	29867.58
553.19	29855.29
553.39	29601.34
553.59	29603.39
553.78	30094.90
553.98	30213.68
554.18	30006.84
554.37	30424.62
554.57	30836.27
554.76	30660.14
554.96	30881.32
555.16	30766.63
555.35	30709.29
555.55	30592.56
555.75	31049.25
555.94	30651.95
556.14	30596.65
556.34	30529.07
556.53	30133.81
556.73	30443.06
556.92	30232.11
557.12	30234.16
557.32	30301.75
557.51	30326.32
557.71	30420.53
557.91	30254.64
558.10	30367.28
558.30	30381.62
558.49	30099.00
558.69	29799.99
558.89	29941.30
559.08	29761.08
559.28	29716.03
559.47	29544.00
559.67	29840.95
559.87	29632.06
560.06	29263.43
560.26	29386.30
560.45	29431.36
560.65	29701.69
560.85	29302.34
561.04	29582.91
561.24	29406.78
561.43	29990.45
561.63	29756.99
561.83	29933.11
562.02	29595.20
562.22	29703.74
562.41	29922.87
562.61	29496.89
562.81	29666.88
563.00	29640.25
563.20	29337.15
563.39	29564.48
563.59	29466.17
563.78	29189.70
563.98	29519.42
564.18	29222.47
564.37	29537.85
564.57	29148.74
564.76	29204.03
564.96	29478.46
565.15	29206.08
565.35	29617.72
565.55	28886.60
565.74	28964.42
565.94	29484.61
566.13	28792.39
566.33	29363.78
566.52	28900.94
566.72	29015.62
566.91	28671.56
567.11	29064.77
567.31	28550.73
567.50	28481.10
567.70	28802.63
567.89	28886.60
568.09	28646.99
568.28	28874.31
568.48	28798.54
568.67	28618.32
568.87	28886.60
569.06	28710.47
569.26	28855.88
569.46	28399.18
569.65	28778.06
569.85	28614.22
570.04	28452.43
570.24	28687.95
570.43	28679.75
570.63	28380.75
570.82	28390.99
571.02	28661.32
571.21	28581.45
571.41	28462.67
571.60	28448.33
571.80	28526.16
571.99	28323.41
572.19	28333.65
572.38	28335.70
572.58	27967.06
572.77	28128.85
572.97	28331.60
573.16	28143.19
573.36	27960.92
573.55	28337.74
573.75	28110.42
573.94	28048.98
574.14	28018.26
574.33	27897.43
574.53	27635.29
574.72	28089.94
574.92	28200.53
575.11	27659.87
575.31	27563.61
575.50	28073.56
575.70	27678.30
575.89	28048.98
576.09	27969.11
576.28	27801.18
576.48	27985.49
576.67	27666.01
576.87	27680.35
577.06	27762.26
577.26	27760.22
577.45	27688.54
577.65	27561.56
577.84	27360.86
578.04	27876.95
578.23	27684.44
578.43	27811.42
578.62	27727.45
578.82	27936.34
579.01	27676.25
579.21	28145.23
579.40	28100.18
579.59	28120.66
579.79	28550.73
579.98	28331.60
580.18	27749.98
580.37	26809.96
580.57	26119.79
580.76	25376.38
580.96	25400.96
581.15	25183.87
581.35	25515.64
581.54	26236.53
581.74	27182.69
581.93	27186.79
582.12	27491.93
582.32	26779.24
582.51	27076.19
582.71	27410.01
582.90	27231.84
583.10	27348.57
583.29	27307.62
583.48	26996.32
583.68	26893.93
583.87	26912.36
584.07	27074.15
584.26	27043.43
584.46	27354.72
584.65	26816.10
584.84	26873.45
585.04	27082.34
585.23	26830.44
585.43	27080.29
585.62	26891.88
585.82	26644.07
586.01	26672.74
586.20	26769.00
586.40	26748.52
586.59	26670.70
586.79	26822.25
586.98	26453.61
587.18	26885.73
587.37	26773.10
587.56	26938.98
587.76	26685.03
587.95	26578.54
588.15	26740.33
588.34	26467.95
588.53	26386.03
588.73	26328.69
588.92	26406.51
589.12	26087.03
589.31	26478.19
589.50	25998.96
589.70	26588.78
589.89	26089.07
590.08	26326.64
590.28	26187.38
590.47	26019.44
590.67	25693.82
590.86	25968.24
591.05	25783.93
591.25	25677.43
591.44	25898.61
591.64	25669.24
591.83	25482.88
592.02	25663.10
592.22	26168.94
592.41	25716.34
592.60	25554.55
592.80	25339.52
592.99	25466.49
593.18	25458.30
593.38	25431.68
593.57	25278.08
593.77	25460.35
593.96	25560.70
594.15	25104.00
594.35	24927.88
594.54	24911.49
594.73	25095.81
594.93	25228.93
595.12	24663.69
595.31	24888.96
595.51	25149.06
595.70	25052.80
595.89	24710.79
596.09	24606.34
596.28	24557.19
596.47	24632.97
596.67	24481.42
596.86	24278.67
597.06	24491.66
597.25	24383.12
597.44	24141.46
597.64	23950.99
597.83	24102.54
598.02	24211.09
598.22	24012.43
598.41	24016.53
598.60	23959.19
598.79	24045.20
598.99	24063.63
599.18	23918.23
599.37	23502.49
599.57	23475.87
599.76	23631.51
599.95	23068.32
600.15	23797.40
600.34	23383.71
600.53	23041.70
600.73	23244.45
600.92	22871.72
601.11	23154.33
601.31	23004.83
601.50	23289.50
601.69	23068.32
601.88	22988.45
602.08	22797.99
602.27	22337.20
602.46	22595.24
602.66	22417.07
602.85	22265.52
603.04	22711.97
603.24	22232.75
603.43	22533.80
603.62	22271.66
603.81	22378.15
604.01	21950.13
604.20	22085.30
604.39	21958.32
604.59	22025.90
604.78	21896.88
604.97	22165.17
605.16	22206.13
605.36	21774.00
605.55	21526.20
605.74	21655.22
605.94	21687.99
606.13	21495.48
606.32	21378.75
606.51	21479.10
606.71	21307.07
606.90	21511.86
607.09	21292.73
607.28	21429.94
607.48	21130.94
607.67	21071.55
607.86	20989.63
608.05	21057.21
608.25	20809.41
608.44	20639.43
608.63	20713.16
608.82	20571.85
609.02	20479.69
609.21	20143.82
609.40	20235.98
609.59	20133.58
609.79	19943.12
609.98	19723.99
610.17	20006.61
610.36	19969.74
610.56	19732.18
610.75	19889.87
610.94	19562.20
611.13	19617.49
611.33	19373.78
611.52	19318.49
611.71	19484.37
611.90	19306.20
612.09	19072.73
612.29	18972.38
612.48	19072.73
612.67	18570.98
612.86	18581.22
613.06	18550.50
613.25	18800.35
613.44	18722.53
613.63	18601.70
613.82	18294.50
614.02	18546.40
614.21	18427.62
614.40	18319.08
614.59	18349.80
614.78	18249.45
614.98	18284.26
615.17	18114.28
615.36	18093.80
615.55	18083.56
615.74	18032.36
615.94	17870.58
616.13	17798.90
616.32	17952.49
616.51	17614.58
616.70	17868.53
616.90	17573.62
617.09	17649.39
617.28	17489.65
617.47	17669.87
617.66	17436.41
617.86	17481.46
618.05	17286.90
618.24	17661.68
618.43	17338.10
618.62	17413.88
618.81	17364.73
619.01	17362.68
619.20	16930.56
619.39	17215.23
619.58	17299.19
619.77	17278.71
619.96	17571.57
620.16	17428.21
620.35	17194.75
620.54	17215.23
620.73	17309.43
620.92	17434.36
621.11	17282.81
621.31	17850.10
621.50	17405.69
621.69	17557.24
621.88	17299.19
622.07	17397.49
622.26	17215.23
622.46	17391.35
622.65	17231.61
622.84	17571.57
623.03	17489.65
623.22	17250.04
623.41	17284.86
623.60	17213.18
623.80	17309.43
623.99	17280.76
624.18	17547.00
624.37	16998.14
624.56	17114.87
624.75	17325.82
624.94	17131.26
625.13	17198.84
625.33	16951.04
625.52	16934.65
625.71	16832.26
625.90	16822.02
626.09	16717.57
626.28	16692.99
626.47	16924.41
626.66	16942.85
626.86	16711.42
627.05	16819.97
627.24	16559.88
627.43	16385.80
627.62	16609.03
627.81	16219.91
628.00	16326.41
628.19	16117.51
628.38	16146.19
628.57	16033.55
628.77	16199.43
628.96	16252.68
629.15	16129.80
629.34	16039.69
629.53	15994.64
629.72	15537.94
629.91	15980.30
630.10	15861.52
630.29	15761.17
630.48	15857.42
630.68	15599.38
630.87	15722.26
631.06	15662.86
631.25	15626.00
631.44	15421.20
631.63	15429.40
631.82	15351.57
632.01	15310.61
632.20	15206.17
632.39	15202.07
632.58	15331.09
632.77	15157.02
632.96	15109.91
633.15	14970.65
633.35	14870.30
633.54	15040.28
633.73	14837.53
633.92	14927.64
634.11	14810.91
634.30	14573.35
634.49	14421.80
634.68	14618.40
634.87	14135.08
635.06	14348.07
635.25	13721.39
635.44	13975.34
635.63	14143.27
635.82	14210.86
636.01	14290.73
636.20	14151.46
636.39	13686.58
636.58	14049.07
636.77	14049.07
636.97	13831.98
637.16	13528.88
637.35	13668.14
637.54	13627.18
637.73	13547.31
637.92	13612.85
638.11	13809.45
638.30	13750.06
638.49	13489.97
638.68	13582.13
638.87	13358.90
639.06	13137.72
639.25	13102.90
639.44	13244.21
639.63	13041.46
639.82	13020.99
640.01	12793.66
640.20	12699.45
640.39	12922.68
640.58	12502.85
640.77	12705.60
640.96	12650.30
641.15	12779.32
641.34	12494.66
641.53	12715.84
641.72	12492.61
641.91	12545.86
642.10	12289.86
642.29	12195.65
642.48	12322.63
642.67	12117.83
642.86	12164.93
643.05	12029.77
643.24	11976.52
643.43	11884.36
643.62	11779.92
643.81	11822.92
644.00	11849.55
644.19	11698.00
644.38	11640.65
644.57	11665.23
644.76	11573.07
644.95	11603.79
645.14	11517.78
645.33	11366.23
645.52	11503.44
645.71	11302.74
645.90	11298.64
646.09	11173.72
646.28	11247.44
646.46	11054.94
646.65	10823.51
646.84	10948.44
647.03	11128.66
647.22	10923.87
647.41	10970.97
647.60	11001.69
647.79	10565.47
647.98	10674.01
648.17	10753.88
648.36	10723.16
648.55	10547.04
648.74	10456.93
648.93	10606.43
649.12	10567.52
649.31	10489.70
649.50	10428.26
649.69	10329.95
649.88	10202.98
650.06	10090.34
650.25	10346.34
650.44	10174.31
650.63	10123.11
650.82	10295.14
651.01	10092.39
651.20	10186.60
651.39	9901.93
651.58	9772.91
651.77	10035.05
651.96	9893.74
652.15	9658.22
652.34	9645.93
652.52	9824.11
652.71	9992.04
652.90	9529.20
653.09	9502.58
653.28	9482.10
653.47	9637.74
653.66	9389.94
653.85	9254.77
654.04	9383.79
654.23	9197.43
654.42	9338.74
654.60	9353.07
654.79	9105.27
654.98	9293.68
655.17	8998.77
655.36	8951.67
655.55	9121.65
655.74	8996.73
655.93	8859.51
656.12	8748.92
656.30	8957.82
656.49	8718.20
656.68	8613.76
656.87	8832.89
657.06	8492.93
657.25	8460.16
657.44	8691.58
657.63	8671.10
657.82	8624.00
658.00	8589.18
658.19	8460.16
658.38	8353.66
658.57	8300.42
658.76	8564.61
658.95	8331.14
659.14	8335.23
659.32	8286.08
659.51	8142.72
659.70	8259.46
659.89	8085.38
660.08	8089.48
660.27	7935.88
660.46	8095.62
660.64	7999.37
660.83	8069.00
661.02	8028.04
661.21	7741.32
661.40	7917.45
661.59	7991.17
661.78	7769.99
661.96	7718.79
662.15	7585.68
662.34	7692.17
662.53	7634.83
662.72	7405.46
662.91	7337.87
663.09	7382.93
663.28	7501.71
663.47	7399.31
663.66	7427.98
663.85	7358.35
664.03	7198.61
664.22	7155.60
664.41	7171.99
664.60	7137.17
664.79	7155.60
664.98	7124.88
665.16	7034.77
665.35	7045.01
665.54	7018.39
665.73	6881.18
665.92	7022.48
666.10	7118.74
666.29	6684.57
666.48	6813.59
666.67	6746.01
666.86	6709.15
667.04	6766.49
667.23	6666.14
667.42	6653.85
667.61	6653.85
667.80	6522.78
667.98	6541.21
668.17	6582.17
668.36	6461.34
668.55	6438.81
668.74	6535.07
668.92	6313.89
669.11	6512.54
669.30	6449.05
669.49	6317.98
669.68	6084.52
669.86	6100.90
670.05	6197.15
670.24	6072.23
670.43	5861.29
670.61	6205.35
670.80	5951.40
670.99	6074.28
671.18	6201.25
671.36	6010.79
671.55	5928.87
671.74	5912.49
671.93	5871.53
672.11	5855.14
672.30	5656.49
672.49	5742.50
672.68	5885.86
672.87	5912.49
673.05	5857.19
673.24	5752.74
673.43	5633.96
673.62	5760.94
673.80	5570.48
673.99	5496.75
674.18	5509.04
674.36	5468.08
674.55	5472.17
674.74	5416.88
674.93	5570.48
675.11	5396.40
675.30	5427.12
675.49	5318.57
675.68	5269.42
675.86	5351.34
676.05	5353.39
676.24	5357.49
676.43	5191.60
676.61	5107.63
676.80	5035.96
676.99	5091.25
677.17	5226.42
677.36	5179.31
677.55	5005.24
677.74	5087.15
677.92	5007.28
678.11	4900.79
678.30	4919.22
678.48	4868.02
678.67	4919.22
678.86	4802.49
679.04	4806.58
679.23	4857.78
679.42	4921.27
679.61	4808.63
679.79	4704.18
679.98	4798.39
680.17	4837.30
680.35	4622.27
680.54	4683.70
680.73	4724.66
680.91	4642.75
681.10	4550.59
681.29	4452.28
681.47	4677.56
681.66	4489.15
681.85	4487.10
682.04	4519.87
682.22	4435.90
682.41	4638.65
682.60	4523.96
682.78	4388.80
682.97	4474.81
683.16	4431.80
683.34	4159.42
683.53	4276.16
683.72	4245.44
683.90	4327.36
684.09	4251.58
684.28	4292.54
684.46	4220.86
684.65	4300.73
684.83	4341.69
685.02	4188.10
685.21	4229.06
685.39	4067.27
685.58	4061.12
685.77	4249.54
685.95	3975.11
686.14	4073.41
686.33	4081.60
686.51	4046.79
686.70	3940.29
686.89	3897.28
687.07	4003.78
687.26	4048.83
687.44	3899.33
687.63	3973.06
687.82	3872.71
688.00	3899.33
688.19	3684.30
688.38	3827.65
688.56	3819.46
688.75	3735.50
688.93	3962.82
689.12	3825.61
689.31	3833.80
689.49	3737.54
689.68	3674.06
689.87	3758.02
690.05	3737.54
690.24	3692.49
690.42	3698.63
690.61	3704.78
690.80	3669.96
690.98	3575.75
691.17	3653.58
691.35	3471.31
691.54	3577.80
691.73	3594.19
691.91	3604.42
692.10	3473.36
692.28	3538.89
692.47	3540.94
692.66	3444.68
692.84	3409.87
693.03	3399.63
693.21	3481.55
693.40	3364.81
693.59	3334.09
693.77	3340.24
693.96	3270.61
694.14	3323.85
694.33	3428.30
694.51	3356.62
694.70	3354.57
694.89	3327.95
695.07	3325.90
695.26	3284.94
695.44	3254.22
695.63	3225.55
695.81	3264.46
696.00	3352.52
696.18	3299.28
696.37	3231.69
696.56	3149.78
696.74	3203.02
696.93	3266.51
697.11	3241.93
697.30	3170.26
697.48	3119.06
697.67	3233.74
697.85	3176.40
698.04	3088.34
698.23	3082.19
698.41	3061.71
698.60	3033.04
698.78	3012.56
698.97	3194.83
699.15	3057.62
699.34	3098.58
699.52	2985.94
699.71	3086.29
699.89	2973.65
700.08	2936.79
700.26	2889.68
700.45	2942.93
700.63	2928.60
700.82	3088.34
701.01	2877.40
701.19	2899.92
701.38	2875.35
701.56	3059.67
701.75	2758.61
701.93	2897.88
702.12	2803.67
702.30	2899.92
702.49	2807.77
702.67	2936.79
702.86	2762.71
703.04	2828.24
703.23	2856.92
703.41	2838.48
703.60	2742.23
703.78	2701.27
703.97	2770.90
704.15	2801.62
704.34	2674.65
704.52	2770.90
704.71	2750.42
704.89	2754.52
705.08	2715.61
705.26	2637.78
705.45	2676.70
705.63	2695.13
705.81	2731.99
706.00	2619.35
706.18	2648.02
706.37	2682.84
706.55	2582.49
706.74	2693.08
706.92	2631.64
707.11	2695.13
707.29	2459.61
707.48	2592.73
707.66	2680.79
707.85	2553.82
708.03	2510.81
708.22	2508.76
708.40	2590.68
708.58	2586.58
708.77	2596.82
708.95	2586.58
709.14	2547.67
709.32	2553.82
709.51	2445.27
709.69	2437.08
709.88	2508.76
710.06	2508.76
710.25	2449.37
710.43	2471.90
710.61	2490.33
710.80	2418.65
710.98	2469.85
711.17	2389.98
711.35	2428.89
711.54	2412.51
711.72	2392.03
711.90	2361.31
712.09	2359.26
712.27	2308.06
712.46	2338.78
712.64	2389.98
712.83	2369.50
713.01	2441.18
713.19	2369.50
713.38	2385.88
713.56	2351.07
713.75	2361.31
713.93	2269.15
714.11	2324.44
714.30	2318.30
714.48	2416.60
714.67	2277.34
714.85	2277.34
715.03	2248.67
715.22	2291.68
715.40	2254.81
715.59	2263.01
715.77	2267.10
715.95	2301.92
716.14	2269.15
716.32	2320.35
716.51	2279.39
716.69	2232.29
716.87	2197.47
717.06	2238.43
717.24	2217.95
717.42	2287.58
717.61	2090.98
717.79	2156.51
717.98	2146.27
718.16	2113.50
718.34	2160.61
718.53	2166.75
718.71	2138.08
718.89	1974.24
719.08	2095.07
719.26	2064.35
719.45	2099.17
719.63	2142.18
719.81	2090.98
720.00	2131.94
720.18	2002.91
720.36	1978.34
720.55	2174.94
720.73	2009.06
720.91	2101.22
721.10	2041.82
721.28	2093.02
721.46	2099.17
721.65	2011.11
721.83	2062.30
722.01	2031.58
722.20	2045.92
722.38	1982.43
722.56	1976.29
722.75	2074.59
722.93	2101.22
723.11	2021.35
723.30	2004.96
723.48	1996.77
723.66	2023.39
723.85	2054.11
724.03	2007.01
724.21	1959.91
724.40	1902.56
724.58	1982.43
724.76	1972.19
724.95	1890.28
725.13	2007.01
725.31	2029.54
725.50	1929.19
725.68	1855.46
725.86	1951.71
726.05	1888.23
726.23	1918.95
726.41	1951.71
726.59	1914.85
726.78	1841.12
726.96	1933.28
727.14	1935.33
727.33	1902.56
727.51	1910.75
727.69	1847.27
727.87	1810.40
728.06	1837.03
728.24	1814.50
728.42	1935.33
728.61	1826.79
728.79	1871.84
728.97	1830.88
729.15	1771.49
729.34	1818.60
729.52	1851.36
729.70	1785.83
729.89	1857.51
730.07	1796.07
730.25	1773.54
730.43	1855.46
730.62	1873.89
730.80	1804.26
730.98	1767.40
731.16	1812.45
731.35	1843.17
731.53	1781.73
731.71	1796.07
731.89	1834.98
732.08	1845.22
732.26	1847.27
732.44	1748.97
732.62	1736.68
732.81	1847.27
732.99	1765.35
733.17	1730.53
733.35	1757.16
733.54	1748.97
733.72	1738.73
733.90	1789.92
734.08	1818.60
734.27	1722.34
734.45	1691.62
734.63	1644.52
734.81	1753.06
735.00	1730.53
735.18	1728.49
735.36	1712.10
735.54	1687.53
735.72	1714.15
735.91	1728.49
736.09	1744.87
736.27	1677.29
736.45	1695.72
736.63	1697.77
736.82	1693.67
737.00	1630.18
737.18	1630.18
737.36	1697.77
737.55	1656.81
737.73	1667.05
737.91	1650.66
738.09	1716.20
738.27	1665.00
738.46	1572.84
738.64	1693.67
738.82	1624.04
739.00	1581.03
739.18	1687.53
739.36	1681.38
739.55	1605.61
739.73	1599.46
739.91	1665.00
740.09	1628.14
740.27	1650.66
740.46	1703.91
740.64	1581.03
740.82	1644.52
741.00	1456.11
741.18	1605.61
741.36	1691.62
741.55	1703.91
741.73	1617.90
741.91	1708.01
742.09	1753.06
742.27	1568.74
742.45	1662.95
742.64	1566.70
742.82	1585.13
743.00	1585.13
743.18	1619.94
743.36	1529.83
743.54	1540.07
743.72	1523.69
743.91	1550.31
744.09	1550.31
744.27	1562.60
744.45	1556.46
744.63	1597.42
744.81	1646.57
744.99	1501.16
745.18	1558.50
745.36	1562.60
745.54	1574.89
745.72	1542.12
745.90	1540.07
746.08	1583.08
746.26	1492.97
746.45	1601.51
746.63	1572.84
746.81	1468.39
746.99	1714.15
747.17	1554.41
747.35	1449.96
747.53	1527.78
747.71	1488.87
747.89	1490.92
748.08	1486.83
748.26	1521.64
748.44	1435.63
748.62	1435.63
748.80	1507.30
748.98	1535.98
749.16	1531.88
749.34	1433.58
749.52	1433.58
749.70	1505.26
749.89	1509.35
750.07	1546.22
750.25	1456.11
750.43	1449.96
750.61	1468.39
750.79	1591.27
750.97	1564.65
751.15	1413.10
751.33	1454.06
751.51	1511.40
751.69	1513.45
751.88	1421.29
752.06	1509.35
752.24	1581.03
752.42	1476.59
752.60	1486.83
752.78	1425.39
752.96	1482.73
753.14	1499.11
753.32	1392.62
753.50	1531.88
753.68	1374.19
753.86	1433.58
754.04	1345.52
754.22	1511.40
754.40	1495.02
754.58	1439.72
754.76	1402.86
754.95	1454.06
755.13	1472.49
755.31	1490.92
755.49	1449.96
755.67	1390.57
755.85	1499.11
756.03	1470.44
756.21	1464.30
756.39	1423.34
756.57	1345.52
756.75	1396.71
756.93	1370.09
757.11	1472.49
757.29	1392.62
757.47	1423.34
757.65	1378.28
757.83	1527.78
758.01	1449.96
758.19	1511.40
758.37	1439.72
758.55	1409.00
758.73	1466.35
758.91	1454.06
759.09	1480.68
759.27	1329.13
759.45	1472.49
759.63	1419.24
759.81	1413.10
759.99	1449.96
760.17	1290.22
760.35	1337.32
760.53	1415.15
760.71	1458.15
760.89	1423.34
761.07	1425.39
761.25	1363.95
761.43	1396.71
761.61	1370.09
761.79	1417.19
761.97	1363.95
762.15	1351.66
762.33	1355.76
762.51	1492.97
762.69	1454.06
762.87	1392.62
763.05	1437.67
763.23	1486.83
763.41	1370.09
763.59	1470.44
763.77	1390.57
763.95	1478.63
764.13	1374.19
764.31	1443.82
764.49	1404.91
764.67	1382.38
764.85	1380.33
765.03	1497.07
765.21	1447.91
765.38	1359.85
765.56	1409.00
765.74	1437.67
765.92	1441.77
766.10	1394.67
766.28	1396.71
766.46	1404.91
766.64	1355.76
766.82	1449.96
767.00	1394.67
767.18	1406.95
767.36	1378.28
767.54	1421.29
767.72	1357.80
767.90	1368.04
768.08	1320.94
768.26	1413.10
768.43	1384.43
768.61	1384.43
768.79	1466.35
768.97	1376.24
769.15	1409.00
769.33	1355.76
769.51	1409.00
769.69	1376.24
769.87	1353.71
770.05	1445.87
770.23	1488.87
770.40	1429.48
770.58	1353.71
770.76	1441.77
770.94	1300.46
771.12	1497.07
771.30	1294.32
771.48	1343.47
771.66	1380.33
771.84	1423.34
772.02	1322.99
772.19	1349.61
772.37	1320.94
772.55	1380.33
772.73	1404.91
772.91	1353.71
773.09	1337.32
773.27	1318.89
773.45	1296.36
773.63	1368.04
773.80	1349.61
773.98	1374.19
774.16	1343.47
774.34	1396.71
774.52	1351.66
774.70	1265.64
774.88	1318.89
775.05	1402.86
775.23	1316.84
775.41	1437.67
775.59	1335.28
775.77	1452.01
775.95	1355.76
776.13	1413.10
776.30	1335.28
776.48	1320.94
776.66	1359.85
776.84	1353.71
777.02	1304.56
777.20	1234.93
777.38	1325.04
777.55	1292.27
777.73	1318.89
777.91	1337.32
778.09	1292.27
778.27	1306.60
778.45	1370.09
778.62	1277.93
778.80	1286.12
778.98	1380.33
779.16	1286.12
779.34	1398.76
779.51	1271.79
779.69	1372.14
779.87	1318.89
780.05	1304.56
780.23	1267.69
780.41	1302.51
780.58	1322.99
780.76	1259.50
780.94	1277.93
781.12	1230.83
781.30	1294.32
781.47	1277.93
781.65	1236.97
781.83	1277.93
782.01	1327.08
782.19	1355.76
782.36	1228.78
782.54	1290.22
782.72	1279.98
782.90	1382.38
783.08	1335.28
783.25	1312.75
783.43	1351.66
783.61	1382.38
783.79	1300.46
783.96	1261.55
784.14	1314.80
784.32	1282.03
784.50	1298.41
784.68	1320.94
784.85	1224.69
785.03	1265.64
785.21	1279.98
785.39	1177.58
785.56	1314.80
785.74	1310.70
785.92	1341.42
786.10	1335.28
786.27	1320.94
786.45	1263.60
786.63	1259.50
786.81	1292.27
786.98	1153.01
787.16	1308.65
787.34	1370.09
787.52	1327.08
787.69	1279.98
787.87	1279.98
788.05	1257.45
788.23	1251.31
788.40	1298.41
788.58	1269.74
788.76	1359.85
788.94	1255.40
789.11	1308.65
789.29	1267.69
789.47	1296.36
789.64	1316.84
789.82	1243.12
790.00	1333.23
790.18	1212.40
790.35	1267.69
790.53	1343.47
790.71	1232.88
790.89	1234.93
791.06	1222.64
791.24	1349.61
791.42	1284.08
791.59	1341.42
791.77	1257.45
791.95	1290.22
792.12	1335.28
792.30	1333.23
792.48	1234.93
792.66	1316.84
792.83	1251.31
793.01	1304.56
793.19	1294.32
793.36	1271.79
793.54	1271.79
793.72	1277.93
793.89	1212.40
794.07	1234.93
794.25	1214.45
794.42	1282.03
794.60	1165.29
794.78	1206.25
794.95	1265.64
795.13	1271.79
795.31	1265.64
795.48	1257.45
795.66	1292.27
795.84	1294.32
796.01	1222.64
796.19	1179.63
796.37	1206.25
796.54	1302.51
796.72	1282.03
796.90	1239.02
797.07	1243.12
797.25	1259.50
797.43	1263.60
797.60	1339.37
797.78	1239.02
797.96	1220.59
798.13	1343.47
798.31	1284.08
798.49	1294.32
798.66	1294.32
798.84	1179.63
799.01	1224.69
799.19	1243.12
799.37	1214.45
799.54	1210.35
799.72	1167.34
799.90	1202.16
800.07	1253.36
800.25	1282.03
800.43	1220.59
800.60	1253.36
800.78	1200.11
800.95	1251.31
801.13	1359.85
801.31	1251.31
801.48	1325.04
801.66	1222.64
801.83	1263.60
802.01	1261.55
802.19	1308.65
802.36	1230.83
802.54	1241.07
802.71	1247.21
802.89	1206.25
803.07	1263.60
803.24	1286.12
803.42	1282.03
803.59	1370.09
803.77	1181.68
803.95	1177.58
804.12	1263.60
804.30	1310.70
804.47	1273.84
804.65	1277.93
804.82	1286.12
805.00	1251.31
805.18	1222.64
805.35	1277.93
805.53	1263.60
805.70	1284.08
805.88	1193.97
806.05	1173.49
806.23	1214.45
806.41	1173.49
806.58	1308.65
806.76	1267.69
806.93	1220.59
807.11	1181.68
807.28	1249.26
807.46	1204.21
807.64	1302.51
807.81	1181.68
807.99	1198.06
808.16	1253.36
808.34	1228.78
808.51	1179.63
808.69	1241.07
808.86	1191.92
809.04	1185.77
809.21	1161.20
809.39	1271.79
809.56	1136.62
809.74	1312.75
809.92	1222.64
810.09	1175.53
810.27	1282.03
810.44	1251.31
810.62	1165.29
810.79	1239.02
810.97	1226.73
811.14	1306.60
811.32	1206.25
811.49	1269.74
811.67	1220.59
811.84	1261.55
812.02	1251.31
812.19	1230.83
812.37	1241.07
812.54	1259.50
812.72	1112.05
812.89	1193.97
813.07	1181.68
813.24	1210.35
813.42	1208.30
813.59	1206.25
813.77	1239.02
813.94	1175.53
814.12	1216.49
814.29	1208.30
814.47	1220.59
814.64	1183.73
814.82	1300.46
814.99	1214.45
815.17	1245.16
815.34	1292.27
815.52	1157.10
815.69	1255.40
815.86	1198.06
816.04	1200.11
816.21	1286.12
816.39	1161.20
816.56	1261.55
816.74	1130.48
816.91	1288.17
817.09	1167.34
817.26	1253.36
817.44	1251.31
817.61	1222.64
817.79	1189.87
817.96	1153.01
818.13	1255.40
818.31	1316.84
818.48	1185.77
818.66	1208.30
818.83	1206.25
819.01	1271.79
819.18	1228.78
819.36	1234.93
819.53	1234.93
819.70	1187.82
819.88	1187.82
820.05	1183.73
820.23	1179.63
820.40	1234.93
820.58	1206.25
820.75	1255.40
820.92	1206.25
821.10	1212.40
821.27	1273.84
821.45	1269.74
821.62	1222.64
821.79	1220.59
821.97	1226.73
822.14	1335.28
822.32	1245.16
822.49	1126.38
822.66	1169.39
822.84	1126.38
823.01	1239.02
823.19	1212.40
823.36	1234.93
823.53	1130.48
823.71	1210.35
823.88	1132.53
824.06	1218.54
824.23	1273.84
824.40	1185.77
824.58	1243.12
824.75	1126.38
824.93	1191.92
825.10	1198.06
825.27	1159.15
825.45	1239.02
825.62	1261.55
825.79	1327.08
825.97	1204.21
826.14	1120.24
826.32	1261.55
826.49	1204.21
826.66	1181.68
826.84	1202.16
827.01	1239.02
827.18	1167.34
827.36	1181.68
827.53	1105.90
827.70	1175.53
827.88	1189.87
828.05	1179.63
828.22	1306.60
828.40	1163.25
828.57	1228.78
828.74	1234.93
828.92	1239.02
829.09	1329.13
829.27	1220.59
829.44	1200.11
829.61	1198.06
829.79	1251.31
829.96	1185.77
830.13	1161.20
830.30	1138.67
830.48	1265.64
830.65	1228.78
830.82	1249.26
831.00	1243.12
831.17	1159.15
831.34	1245.16
831.52	1220.59
831.69	1169.39
831.86	1161.20
832.04	1187.82
832.21	1095.66
832.38	1183.73
832.56	1302.51
832.73	1222.64
832.90	1191.92
833.07	1161.20
833.25	1206.25
833.42	1183.73
833.59	1153.01
833.77	1202.16
833.94	1126.38
834.11	1218.54
834.29	1169.39
834.46	1171.44
834.63	1175.53
834.80	1245.16
834.98	1245.16
835.15	1222.64
835.32	1220.59
835.49	1148.91
835.67	1196.01
835.84	1181.68
836.01	1161.20
836.19	1208.30
836.36	1255.40
836.53	1124.33
836.70	1220.59
836.88	1200.11
837.05	1140.72
837.22	1277.93
837.39	1124.33
837.57	1179.63
837.74	1185.77
837.91	1236.97
838.08	1224.69
838.26	1239.02
838.43	1220.59
838.60	1161.20
838.77	1148.91
838.95	1193.97
839.12	1169.39
839.29	1327.08
839.46	1105.90
839.64	1253.36
839.81	1142.77
839.98	1169.39
840.15	1224.69
840.32	1212.40
840.50	1243.12
840.67	1239.02
840.84	1214.45
841.01	1163.25
841.19	1251.31
841.36	1208.30
841.53	1212.40
841.70	1253.36
841.87	1269.74
842.05	1181.68
842.22	1255.40
842.39	1171.44
842.56	1245.16
842.73	1220.59
842.91	1187.82
843.08	1222.64
843.25	1171.44
843.42	1200.11
843.59	1173.49
843.77	1175.53
843.94	1284.08
844.11	1157.10
844.28	1204.21
844.45	1173.49
844.62	1132.53
844.80	1198.06
844.97	1222.64
845.14	1148.91
845.31	1191.92
845.48	1236.97
845.65	1259.50
845.83	1265.64
846.00	1286.12
846.17	1243.12
846.34	1196.01
846.51	1157.10
846.68	1216.49
846.86	1140.72
847.03	1118.19
847.20	1214.45
847.37	1267.69
847.54	1216.49
847.71	1214.45
847.89	1163.25
848.06	1290.22
848.23	1169.39
848.40	1284.08
848.57	1320.94
848.74	1167.34
848.91	1175.53
849.08	1306.60
849.26	1181.68
849.43	1230.83
849.60	1144.81
849.77	1138.67
849.94	1189.87
850.11	1232.88
850.28	1263.60
850.46	1181.68
850.63	1208.30
850.80	1220.59
850.97	1220.59
851.14	1155.05
851.31	1169.39
851.48	1181.68
851.65	1175.53
851.82	1193.97
852.00	1134.57
852.17	1277.93
852.34	1167.34
852.51	1189.87
852.68	1251.31
852.85	1265.64
853.02	1261.55
853.19	1196.01
853.36	1165.29
853.53	1241.07
853.70	1189.87
853.88	1157.10
854.05	1208.30
854.22	1112.05
854.39	1200.11
854.56	1146.86
854.73	1193.97
854.90	1204.21
855.07	1200.11
855.24	1263.60
855.41	1189.87
855.58	1243.12
855.75	1202.16
855.92	1282.03
856.09	1253.36
856.27	1230.83
856.44	1226.73
856.61	1153.01
856.78	1155.05
856.95	1228.78
857.12	1234.93
857.29	1196.01
857.46	1228.78
857.63	1144.81
857.80	1126.38
857.97	1206.25
858.14	1173.49
858.31	1202.16
858.48	1161.20
858.65	1263.60
858.82	1167.34
858.99	1165.29
859.16	1179.63
859.33	1159.15
859.50	1269.74
859.67	1302.51
859.84	1214.45
860.01	1261.55
860.18	1183.73
860.35	1175.53
860.52	1185.77
860.69	1132.53
860.86	1247.21
861.03	1187.82
861.20	1216.49
861.37	1163.25
861.54	1224.69
861.71	1251.31
861.88	1265.64
862.05	1101.81
862.22	1206.25
862.39	1132.53
862.56	1214.45
862.73	1157.10
862.90	1167.34
863.07	1157.10
863.24	1226.73
863.41	1218.54
863.58	1263.60
863.75	1132.53
863.92	1216.49
864.09	1196.01
864.26	1130.48
864.43	1251.31
864.60	1214.45
864.77	1105.90
864.94	1200.11
865.11	1200.11
865.28	1138.67
865.45	1269.74
865.62	1107.95
865.79	1220.59
865.96	1173.49
866.13	1230.83
866.30	1204.21
866.47	1169.39
866.64	1232.88
866.81	1175.53
866.98	1210.35
867.15	1216.49
867.31	1116.14
867.48	1161.20
867.65	1214.45
867.82	1198.06
867.99	1279.98
868.16	1230.83
868.33	1093.62
868.50	1148.91
868.67	1212.40
868.84	1101.81
869.01	1222.64
869.18	1140.72
869.35	1150.96
869.52	1183.73
869.68	1163.25
869.85	1206.25
870.02	1175.53
870.19	1196.01
870.36	1220.59
870.53	1236.97
870.70	1316.84
870.87	1249.26
871.04	1189.87
871.21	1095.66
871.38	1183.73
871.54	1226.73
871.71	1189.87
871.88	1181.68
872.05	1185.77
872.22	1308.65
872.39	1093.62
872.56	1189.87
872.73	1155.05
872.90	1193.97
873.06	1265.64
873.23	1146.86
873.40	1312.75
873.57	1351.66
873.74	1241.07
873.91	1228.78
874.08	1222.64
874.25	1120.24
874.41	1228.78
874.58	1294.32
874.75	1224.69
874.92	1230.83
875.09	1146.86
875.26	1212.40
875.43	1155.05
875.59	1245.16
875.76	1341.42
875.93	1247.21
876.10	1220.59
876.27	1193.97
876.44	1255.40
876.61	1200.11
876.77	1249.26
876.94	1208.30
877.11	1226.73
877.28	1196.01
877.45	1181.68
877.62	1181.68
877.78	1126.38
877.95	1159.15
878.12	1257.45
878.29	1183.73
878.46	1243.12
878.62	1202.16
878.79	1273.84
878.96	1208.30
879.13	1200.11
879.30	1218.54
879.47	1163.25
879.63	1243.12
879.80	1163.25
879.97	1239.02
880.14	1122.29
880.31	1191.92
880.47	1234.93
880.64	1155.05
880.81	1267.69
880.98	1175.53
881.15	1173.49
881.31	1212.40
881.48	1220.59
881.65	1191.92
881.82	1189.87
881.99	1234.93
882.15	1220.59
882.32	1288.17
882.49	1196.01
882.66	1204.21
882.82	1206.25
882.99	1236.97
883.16	1255.40
883.33	1155.05
883.49	1134.57
883.66	1234.93
883.83	1157.10
884.00	1134.57
884.17	1183.73
884.33	1187.82
884.50	1148.91
884.67	1159.15
884.84	1138.67
885.00	1220.59
885.17	1249.26
885.34	1191.92
885.51	1298.41
885.67	1165.29
885.84	1234.93
886.01	1183.73
886.18	1193.97
886.34	1128.43
886.51	1169.39
886.68	1249.26
886.84	1198.06
887.01	1298.41
887.18	1253.36
887.35	1181.68
887.51	1214.45
887.68	1202.16
887.85	1279.98
888.02	1214.45
888.18	1247.21
888.35	1306.60
888.52	1165.29
888.68	1214.45
>>>>>End Processed Spectral Data<<<<<
