# Supplementary material for: Design of a Novel Low Cost Point of Care Tampon (POCkeT) Colposcope for Use in Resource Limited Settings
Source: PLoS One. 2015 Sep 2;10(9):e0135869. doi: 10.1371/journal.pone.0135869 (PMC4557989; doi:10.1371/journal.pone.0135869)
Supplement: S1 File — A caption document for each sub-folder and file (S1 Detailed File Key) is found within the archive. Folder (S2) contains the set of raw images from quantitative imaging characterization between systems. Folder (S3) contains the CAD files for the custom circuit boards used in our POCkeT Colposcope. Folder (S4) contains the 3D CAD files for the probe handle and bill of materials. Folder (S5) contains the complete set of n = 5 replicate spectra files captured from each digital colposcope system. (ZIP) [file pone.0135869.s001.zip › S1 Supplementary Files/S5/S5 Spectra PC-TWO-W-B.txt]

SpectraSuite Data File
++++++++++++++++++++++++++++++++++++
Date: Wed May 28 14:02:21 EDT 2014
User: CTL11
Dark Spectrum Present: No
Reference Spectrum Present: No
Number of Sampled Component Spectra: 1
Spectrometers: USB4E01788
Integration Time (usec): 100000 (USB4E01788)
Spectra Averaged: 1 (USB4E01788)
Boxcar Smoothing: 0 (USB4E01788)
Correct for Electrical Dark: No (USB4E01788)
Strobe/Lamp Enabled: No (USB4E01788)
Correct for Detector Non-linearity: No (USB4E01788)
Correct for Stray Light: No (USB4E01788)
Number of Pixels in Processed Spectrum: 3648
>>>>>Begin Processed Spectral Data<<<<<
178.07	1032.18
178.29	1032.18
178.50	1032.18
178.72	1017.84
178.94	970.74
179.15	1187.82
179.37	1116.14
179.59	1163.25
179.81	1173.49
180.02	1169.39
180.24	1193.97
180.46	1173.49
180.67	1116.14
180.89	1239.02
181.11	1212.40
181.32	1196.01
181.54	1185.77
181.76	1056.75
181.97	1116.14
182.19	1261.55
182.41	1167.34
182.62	1179.63
182.84	1179.63
183.06	1228.78
183.27	1208.30
183.49	1159.15
183.71	1140.72
183.92	1138.67
184.14	1212.40
184.35	1212.40
184.57	1247.21
184.79	1159.15
185.00	1177.58
185.22	1165.29
185.44	1230.83
185.65	1185.77
185.87	1241.07
186.09	1247.21
186.30	1241.07
186.52	1198.06
186.74	1173.49
186.95	1140.72
187.17	1234.93
187.39	1224.69
187.60	1279.98
187.82	1191.92
188.03	1161.20
188.25	1161.20
188.47	1239.02
188.68	1161.20
188.90	1247.21
189.12	1206.25
189.33	1169.39
189.55	1230.83
189.77	1220.59
189.98	1267.69
190.20	1191.92
190.41	1269.74
190.63	1202.16
190.85	1126.38
191.06	1236.97
191.28	1245.16
191.50	1269.74
191.71	1212.40
191.93	1255.40
192.14	1208.30
192.36	1189.87
192.58	1310.70
192.79	1247.21
193.01	1243.12
193.23	1279.98
193.44	1148.91
193.66	1138.67
193.87	1224.69
194.09	1247.21
194.31	1204.21
194.52	1247.21
194.74	1245.16
194.96	1282.03
195.17	1187.82
195.39	1189.87
195.60	1198.06
195.82	1204.21
196.04	1169.39
196.25	1286.12
196.47	1193.97
196.68	1173.49
196.90	1179.63
197.12	1196.01
197.33	1202.16
197.55	1234.93
197.76	1212.40
197.98	1185.77
198.20	1224.69
198.41	1265.64
198.63	1155.05
198.84	1114.10
199.06	1251.31
199.28	1171.44
199.49	1230.83
199.71	1181.68
199.92	1224.69
200.14	1314.80
200.36	1126.38
200.57	1243.12
200.79	1155.05
201.00	1173.49
201.22	1208.30
201.43	1218.54
201.65	1163.25
201.87	1198.06
202.08	1257.45
202.30	1251.31
202.51	1247.21
202.73	1163.25
202.95	1269.74
203.16	1200.11
203.38	1208.30
203.59	1265.64
203.81	1130.48
204.02	1261.55
204.24	1171.44
204.46	1288.17
204.67	1185.77
204.89	1228.78
205.10	1302.51
205.32	1320.94
205.53	1290.22
205.75	1169.39
205.96	1202.16
206.18	1189.87
206.40	1165.29
206.61	1112.05
206.83	1196.01
207.04	1269.74
207.26	1220.59
207.47	1142.77
207.69	1255.40
207.91	1232.88
208.12	1146.86
208.34	1196.01
208.55	1185.77
208.77	1222.64
208.98	1062.90
209.20	1169.39
209.41	1239.02
209.63	1198.06
209.85	1236.97
210.06	1216.49
210.28	1185.77
210.49	1175.53
210.71	1243.12
210.92	1161.20
211.14	1249.26
211.35	1185.77
211.57	1263.60
211.78	1130.48
212.00	1187.82
212.21	1204.21
212.43	1198.06
212.65	1189.87
212.86	1193.97
213.08	1247.21
213.29	1249.26
213.51	1189.87
213.72	1159.15
213.94	1222.64
214.15	1144.81
214.37	1255.40
214.58	1224.69
214.80	1212.40
215.01	1222.64
215.23	1163.25
215.44	1224.69
215.66	1161.20
215.87	1208.30
216.09	1206.25
216.31	1202.16
216.52	1261.55
216.74	1216.49
216.95	1204.21
217.17	1107.95
217.38	1189.87
217.60	1216.49
217.81	1286.12
218.03	1177.58
218.24	1261.55
218.46	1263.60
218.67	1163.25
218.89	1241.07
219.10	1216.49
219.32	1269.74
219.53	1169.39
219.75	1212.40
219.96	1273.84
220.18	1212.40
220.39	1112.05
220.61	1183.73
220.82	1249.26
221.04	1163.25
221.25	1222.64
221.47	1124.33
221.68	1277.93
221.90	1222.64
222.11	1218.54
222.33	1257.45
222.54	1148.91
222.76	1138.67
222.97	1198.06
223.19	1110.00
223.40	1181.68
223.62	1206.25
223.83	1179.63
224.05	1157.10
224.26	1153.01
224.48	1185.77
224.69	1259.50
224.91	1187.82
225.12	1224.69
225.34	1249.26
225.55	1302.51
225.77	1175.53
225.98	1214.45
226.19	1253.36
226.41	1206.25
226.62	1187.82
226.84	1198.06
227.05	1181.68
227.27	1204.21
227.48	1249.26
227.70	1173.49
227.91	1136.62
228.13	1222.64
228.34	1226.73
228.56	1177.58
228.77	1157.10
228.99	1196.01
229.20	1185.77
229.42	1247.21
229.63	1218.54
229.84	1193.97
230.06	1224.69
230.27	1314.80
230.49	1163.25
230.70	1165.29
230.92	1236.97
231.13	1112.05
231.35	1191.92
231.56	1222.64
231.78	1138.67
231.99	1196.01
232.20	1228.78
232.42	1214.45
232.63	1298.41
232.85	1222.64
233.06	1261.55
233.28	1273.84
233.49	1083.38
233.71	1169.39
233.92	1234.93
234.13	1282.03
234.35	1148.91
234.56	1234.93
234.78	1140.72
234.99	1232.88
235.21	1175.53
235.42	1165.29
235.64	1185.77
235.85	1124.33
236.06	1239.02
236.28	1265.64
236.49	1257.45
236.71	1191.92
236.92	1204.21
237.14	1247.21
237.35	1239.02
237.56	1243.12
237.78	1271.79
237.99	1208.30
238.21	1230.83
238.42	1179.63
238.64	1122.29
238.85	1277.93
239.06	1159.15
239.28	1230.83
239.49	1243.12
239.71	1265.64
239.92	1155.05
240.13	1234.93
240.35	1243.12
240.56	1161.20
240.78	1247.21
240.99	1159.15
241.21	1191.92
241.42	1216.49
241.63	1241.07
241.85	1191.92
242.06	1234.93
242.28	1241.07
242.49	1249.26
242.70	1239.02
242.92	1161.20
243.13	1220.59
243.35	1167.34
243.56	1216.49
243.77	1279.98
243.99	1159.15
244.20	1230.83
244.42	1167.34
244.63	1134.57
244.84	1216.49
245.06	1196.01
245.27	1140.72
245.49	1206.25
245.70	1279.98
245.91	1202.16
246.13	1159.15
246.34	1249.26
246.55	1239.02
246.77	1138.67
246.98	1210.35
247.20	1306.60
247.41	1132.53
247.62	1179.63
247.84	1333.23
248.05	1193.97
248.27	1157.10
248.48	1247.21
248.69	1183.73
248.91	1200.11
249.12	1191.92
249.33	1079.28
249.55	1218.54
249.76	1228.78
249.98	1255.40
250.19	1306.60
250.40	1263.60
250.62	1189.87
250.83	1155.05
251.04	1169.39
251.26	1286.12
251.47	1222.64
251.68	1181.68
251.90	1179.63
252.11	1132.53
252.33	1294.32
252.54	1208.30
252.75	1214.45
252.97	1134.57
253.18	1091.57
253.39	1214.45
253.61	1200.11
253.82	1204.21
254.03	1159.15
254.25	1243.12
254.46	1288.17
254.67	1196.01
254.89	1267.69
255.10	1206.25
255.31	1296.36
255.53	1191.92
255.74	1218.54
255.96	1218.54
256.17	1212.40
256.38	1196.01
256.60	1224.69
256.81	1228.78
257.02	1236.97
257.24	1241.07
257.45	1202.16
257.66	1175.53
257.88	1277.93
258.09	1226.73
258.30	1247.21
258.52	1267.69
258.73	1236.97
258.94	1110.00
259.16	1140.72
259.37	1279.98
259.58	1167.34
259.80	1187.82
260.01	1198.06
260.22	1146.86
260.43	1222.64
260.65	1165.29
260.86	1165.29
261.07	1216.49
261.29	1103.86
261.50	1261.55
261.71	1110.00
261.93	1181.68
262.14	1148.91
262.35	1222.64
262.57	1144.81
262.78	1259.50
262.99	1202.16
263.21	1191.92
263.42	1167.34
263.63	1212.40
263.85	1300.46
264.06	1196.01
264.27	1153.01
264.48	1191.92
264.70	1193.97
264.91	1171.44
265.12	1236.97
265.34	1271.79
265.55	1169.39
265.76	1177.58
265.98	1206.25
266.19	1189.87
266.40	1224.69
266.61	1271.79
266.83	1253.36
267.04	1138.67
267.25	1314.80
267.47	1279.98
267.68	1191.92
267.89	1290.22
268.10	1228.78
268.32	1206.25
268.53	1093.62
268.74	1230.83
268.96	1191.92
269.17	1267.69
269.38	1136.62
269.59	1167.34
269.81	1286.12
270.02	1169.39
270.23	1275.88
270.45	1304.56
270.66	1222.64
270.87	1128.43
271.08	1224.69
271.30	1214.45
271.51	1202.16
271.72	1222.64
271.93	1222.64
272.15	1304.56
272.36	1224.69
272.57	1081.33
272.79	1253.36
273.00	1257.45
273.21	1191.92
273.42	1187.82
273.64	1284.08
273.85	1163.25
274.06	1208.30
274.27	1247.21
274.49	1146.86
274.70	1230.83
274.91	1243.12
275.12	1214.45
275.34	1267.69
275.55	1191.92
275.76	1230.83
275.97	1239.02
276.19	1150.96
276.40	1202.16
276.61	1155.05
276.82	1179.63
277.04	1126.38
277.25	1191.92
277.46	1241.07
277.67	1286.12
277.89	1232.88
278.10	1224.69
278.31	1206.25
278.52	1279.98
278.74	1249.26
278.95	1249.26
279.16	1273.84
279.37	1224.69
279.58	1234.93
279.80	1187.82
280.01	1302.51
280.22	1251.31
280.43	1228.78
280.65	1171.44
280.86	1275.88
281.07	1200.11
281.28	1230.83
281.50	1159.15
281.71	1220.59
281.92	1275.88
282.13	1191.92
282.34	1167.34
282.56	1185.77
282.77	1163.25
282.98	1230.83
283.19	1193.97
283.40	1310.70
283.62	1269.74
283.83	1140.72
284.04	1191.92
284.25	1202.16
284.47	1218.54
284.68	1153.01
284.89	1220.59
285.10	1234.93
285.31	1177.58
285.53	1196.01
285.74	1185.77
285.95	1185.77
286.16	1220.59
286.37	1112.05
286.59	1163.25
286.80	1202.16
287.01	1112.05
287.22	1257.45
287.43	1183.73
287.65	1196.01
287.86	1251.31
288.07	1284.08
288.28	1191.92
288.49	1243.12
288.71	1214.45
288.92	1310.70
289.13	1208.30
289.34	1196.01
289.55	1302.51
289.76	1198.06
289.98	1247.21
290.19	1218.54
290.40	1232.88
290.61	1202.16
290.82	1220.59
291.04	1249.26
291.25	1202.16
291.46	1218.54
291.67	1183.73
291.88	1175.53
292.09	1183.73
292.31	1196.01
292.52	1308.65
292.73	1259.50
292.94	1241.07
293.15	1226.73
293.36	1222.64
293.58	1189.87
293.79	1286.12
294.00	1312.75
294.21	1232.88
294.42	1173.49
294.63	1259.50
294.85	1157.10
295.06	1206.25
295.27	1261.55
295.48	1343.47
295.69	1144.81
295.90	1329.13
296.12	1306.60
296.33	1263.60
296.54	1198.06
296.75	1206.25
296.96	1312.75
297.17	1241.07
297.38	1212.40
297.60	1253.36
297.81	1220.59
298.02	1284.08
298.23	1144.81
298.44	1290.22
298.65	1251.31
298.86	1167.34
299.08	1200.11
299.29	1236.97
299.50	1132.53
299.71	1257.45
299.92	1187.82
300.13	1191.92
300.34	1218.54
300.55	1253.36
300.77	1120.24
300.98	1245.16
301.19	1202.16
301.40	1232.88
301.61	1208.30
301.82	1202.16
302.03	1189.87
302.25	1157.10
302.46	1210.35
302.67	1193.97
302.88	1202.16
303.09	1222.64
303.30	1198.06
303.51	1200.11
303.72	1263.60
303.93	1239.02
304.15	1153.01
304.36	1181.68
304.57	1144.81
304.78	1210.35
304.99	1132.53
305.20	1177.58
305.41	1140.72
305.62	1216.49
305.83	1249.26
306.05	1183.73
306.26	1224.69
306.47	1220.59
306.68	1200.11
306.89	1179.63
307.10	1191.92
307.31	1247.21
307.52	1183.73
307.73	1335.28
307.94	1241.07
308.16	1177.58
308.37	1308.65
308.58	1191.92
308.79	1265.64
309.00	1214.45
309.21	1073.14
309.42	1206.25
309.63	1208.30
309.84	1165.29
310.05	1140.72
310.26	1286.12
310.48	1122.29
310.69	1191.92
310.90	1196.01
311.11	1224.69
311.32	1282.03
311.53	1259.50
311.74	1191.92
311.95	1185.77
312.16	1187.82
312.37	1224.69
312.58	1259.50
312.79	1189.87
313.00	1230.83
313.21	1204.21
313.43	1153.01
313.64	1204.21
313.85	1196.01
314.06	1222.64
314.27	1370.09
314.48	1232.88
314.69	1191.92
314.90	1259.50
315.11	1222.64
315.32	1245.16
315.53	1204.21
315.74	1300.46
315.95	1331.18
316.16	1267.69
316.37	1175.53
316.58	1212.40
316.79	1206.25
317.01	1218.54
317.22	1286.12
317.43	1255.40
317.64	1251.31
317.85	1214.45
318.06	1230.83
318.27	1157.10
318.48	1185.77
318.69	1204.21
318.90	1175.53
319.11	1249.26
319.32	1214.45
319.53	1214.45
319.74	1153.01
319.95	1220.59
320.16	1198.06
320.37	1339.37
320.58	1251.31
320.79	1308.65
321.00	1163.25
321.21	1163.25
321.42	1204.21
321.63	1206.25
321.84	1212.40
322.05	1175.53
322.26	1236.97
322.47	1173.49
322.68	1271.79
322.90	1183.73
323.11	1255.40
323.32	1206.25
323.53	1132.53
323.74	1200.11
323.95	1171.44
324.16	1251.31
324.37	1157.10
324.58	1198.06
324.79	1279.98
325.00	1206.25
325.21	1204.21
325.42	1228.78
325.63	1239.02
325.84	1153.01
326.05	1255.40
326.26	1245.16
326.47	1243.12
326.68	1206.25
326.89	1204.21
327.10	1261.55
327.31	1200.11
327.52	1230.83
327.73	1277.93
327.94	1306.60
328.15	1130.48
328.36	1228.78
328.57	1146.86
328.78	1193.97
328.99	1181.68
329.20	1277.93
329.41	1245.16
329.62	1169.39
329.83	1216.49
330.04	1167.34
330.25	1277.93
330.46	1212.40
330.67	1282.03
330.87	1210.35
331.08	1148.91
331.29	1310.70
331.50	1189.87
331.71	1179.63
331.92	1249.26
332.13	1163.25
332.34	1159.15
332.55	1251.31
332.76	1140.72
332.97	1183.73
333.18	1183.73
333.39	1157.10
333.60	1177.58
333.81	1189.87
334.02	1296.36
334.23	1249.26
334.44	1232.88
334.65	1243.12
334.86	1296.36
335.07	1220.59
335.28	1257.45
335.49	1208.30
335.70	1298.41
335.91	1261.55
336.12	1232.88
336.33	1245.16
336.54	1200.11
336.74	1265.64
336.95	1200.11
337.16	1163.25
337.37	1202.16
337.58	1230.83
337.79	1236.97
338.00	1175.53
338.21	1245.16
338.42	1306.60
338.63	1316.84
338.84	1241.07
339.05	1189.87
339.26	1273.84
339.47	1183.73
339.68	1296.36
339.89	1239.02
340.10	1275.88
340.30	1261.55
340.51	1196.01
340.72	1247.21
340.93	1253.36
341.14	1253.36
341.35	1247.21
341.56	1247.21
341.77	1150.96
341.98	1275.88
342.19	1179.63
342.40	1157.10
342.61	1222.64
342.82	1259.50
343.02	1175.53
343.23	1335.28
343.44	1214.45
343.65	1263.60
343.86	1173.49
344.07	1232.88
344.28	1292.27
344.49	1236.97
344.70	1333.23
344.91	1271.79
345.12	1196.01
345.32	1189.87
345.53	1234.93
345.74	1187.82
345.95	1282.03
346.16	1206.25
346.37	1269.74
346.58	1198.06
346.79	1236.97
347.00	1261.55
347.21	1292.27
347.41	1247.21
347.62	1218.54
347.83	1263.60
348.04	1206.25
348.25	1212.40
348.46	1218.54
348.67	1208.30
348.88	1234.93
349.09	1208.30
349.29	1284.08
349.50	1275.88
349.71	1290.22
349.92	1282.03
350.13	1153.01
350.34	1220.59
350.55	1314.80
350.76	1259.50
350.97	1239.02
351.17	1226.73
351.38	1302.51
351.59	1146.86
351.80	1245.16
352.01	1261.55
352.22	1247.21
352.43	1214.45
352.63	1251.31
352.84	1277.93
353.05	1257.45
353.26	1271.79
353.47	1193.97
353.68	1187.82
353.89	1200.11
354.10	1189.87
354.30	1179.63
354.51	1236.97
354.72	1200.11
354.93	1314.80
355.14	1230.83
355.35	1196.01
355.55	1306.60
355.76	1206.25
355.97	1265.64
356.18	1191.92
356.39	1279.98
356.60	1167.34
356.81	1265.64
357.01	1159.15
357.22	1228.78
357.43	1212.40
357.64	1294.32
357.85	1230.83
358.06	1236.97
358.26	1259.50
358.47	1263.60
358.68	1222.64
358.89	1265.64
359.10	1239.02
359.31	1249.26
359.51	1255.40
359.72	1253.36
359.93	1302.51
360.14	1167.34
360.35	1247.21
360.56	1181.68
360.76	1226.73
360.97	1226.73
361.18	1273.84
361.39	1175.53
361.60	1212.40
361.81	1316.84
362.01	1224.69
362.22	1284.08
362.43	1204.21
362.64	1312.75
362.85	1234.93
363.05	1318.89
363.26	1261.55
363.47	1267.69
363.68	1269.74
363.89	1222.64
364.09	1212.40
364.30	1282.03
364.51	1263.60
364.72	1218.54
364.93	1232.88
365.13	1275.88
365.34	1245.16
365.55	1331.18
365.76	1146.86
365.97	1124.33
366.17	1290.22
366.38	1245.16
366.59	1183.73
366.80	1286.12
367.01	1359.85
367.21	1265.64
367.42	1239.02
367.63	1255.40
367.84	1284.08
368.05	1224.69
368.25	1218.54
368.46	1376.24
368.67	1245.16
368.88	1298.41
369.08	1335.28
369.29	1241.07
369.50	1226.73
369.71	1204.21
369.92	1257.45
370.12	1288.17
370.33	1300.46
370.54	1157.10
370.75	1251.31
370.95	1251.31
371.16	1308.65
371.37	1214.45
371.58	1282.03
371.78	1239.02
371.99	1222.64
372.20	1245.16
372.41	1214.45
372.61	1234.93
372.82	1232.88
373.03	1243.12
373.24	1288.17
373.45	1171.44
373.65	1163.25
373.86	1218.54
374.07	1288.17
374.28	1245.16
374.48	1310.70
374.69	1374.19
374.90	1259.50
375.11	1230.83
375.31	1243.12
375.52	1312.75
375.73	1294.32
375.93	1247.21
376.14	1198.06
376.35	1345.52
376.56	1314.80
376.76	1193.97
376.97	1216.49
377.18	1241.07
377.39	1245.16
377.59	1273.84
377.80	1218.54
378.01	1331.18
378.22	1263.60
378.42	1300.46
378.63	1277.93
378.84	1132.53
379.04	1329.13
379.25	1304.56
379.46	1198.06
379.67	1222.64
379.87	1331.18
380.08	1204.21
380.29	1222.64
380.50	1327.08
380.70	1228.78
380.91	1212.40
381.12	1239.02
381.32	1239.02
381.53	1259.50
381.74	1298.41
381.95	1374.19
382.15	1273.84
382.36	1193.97
382.57	1241.07
382.77	1320.94
382.98	1284.08
383.19	1257.45
383.39	1251.31
383.60	1247.21
383.81	1335.28
384.02	1212.40
384.22	1261.55
384.43	1216.49
384.64	1337.32
384.84	1306.60
385.05	1339.37
385.26	1322.99
385.46	1333.23
385.67	1234.93
385.88	1286.12
386.08	1208.30
386.29	1253.36
386.50	1224.69
386.70	1165.29
386.91	1214.45
387.12	1267.69
387.33	1253.36
387.53	1255.40
387.74	1277.93
387.95	1247.21
388.15	1247.21
388.36	1265.64
388.57	1312.75
388.77	1232.88
388.98	1277.93
389.19	1304.56
389.39	1167.34
389.60	1294.32
389.81	1230.83
390.01	1255.40
390.22	1204.21
390.43	1218.54
390.63	1267.69
390.84	1269.74
391.05	1263.60
391.25	1310.70
391.46	1243.12
391.67	1236.97
391.87	1257.45
392.08	1259.50
392.28	1259.50
392.49	1228.78
392.70	1308.65
392.90	1249.26
393.11	1302.51
393.32	1212.40
393.52	1312.75
393.73	1300.46
393.94	1253.36
394.14	1214.45
394.35	1232.88
394.56	1277.93
394.76	1341.42
394.97	1265.64
395.17	1189.87
395.38	1279.98
395.59	1214.45
395.79	1337.32
396.00	1292.27
396.21	1245.16
396.41	1333.23
396.62	1271.79
396.83	1286.12
397.03	1261.55
397.24	1288.17
397.44	1296.36
397.65	1316.84
397.86	1249.26
398.06	1310.70
398.27	1251.31
398.47	1286.12
398.68	1253.36
398.89	1290.22
399.09	1226.73
399.30	1253.36
399.51	1251.31
399.71	1267.69
399.92	1232.88
400.12	1228.78
400.33	1296.36
400.54	1245.16
400.74	1355.76
400.95	1226.73
401.15	1318.89
401.36	1261.55
401.57	1353.71
401.77	1220.59
401.98	1329.13
402.18	1265.64
402.39	1286.12
402.60	1392.62
402.80	1263.60
403.01	1257.45
403.21	1343.47
403.42	1245.16
403.63	1314.80
403.83	1263.60
404.04	1339.37
404.24	1308.65
404.45	1290.22
404.65	1378.28
404.86	1279.98
405.07	1294.32
405.27	1230.83
405.48	1302.51
405.68	1345.52
405.89	1255.40
406.10	1339.37
406.30	1294.32
406.51	1347.56
406.71	1239.02
406.92	1226.73
407.12	1341.42
407.33	1271.79
407.53	1294.32
407.74	1255.40
407.95	1357.80
408.15	1312.75
408.36	1249.26
408.56	1312.75
408.77	1355.76
408.97	1245.16
409.18	1409.00
409.39	1196.01
409.59	1394.67
409.80	1347.56
410.00	1288.17
410.21	1333.23
410.41	1460.20
410.62	1292.27
410.82	1390.57
411.03	1359.85
411.23	1337.32
411.44	1337.32
411.65	1337.32
411.85	1353.71
412.06	1337.32
412.26	1392.62
412.47	1398.76
412.67	1329.13
412.88	1327.08
413.08	1327.08
413.29	1349.61
413.49	1380.33
413.70	1423.34
413.90	1277.93
414.11	1409.00
414.31	1423.34
414.52	1368.04
414.73	1449.96
414.93	1466.35
415.14	1443.82
415.34	1474.54
415.55	1501.16
415.75	1390.57
415.96	1423.34
416.16	1458.15
416.37	1499.11
416.57	1402.86
416.78	1474.54
416.98	1449.96
417.19	1501.16
417.39	1578.98
417.60	1443.82
417.80	1480.68
418.01	1511.40
418.21	1665.00
418.42	1628.14
418.62	1585.13
418.83	1652.71
419.03	1621.99
419.24	1607.66
419.44	1689.57
419.65	1671.14
419.85	1648.61
420.06	1796.07
420.26	1662.95
420.47	1787.88
420.67	1669.09
420.88	1779.68
421.08	1806.31
421.29	1785.83
421.49	1818.60
421.70	1886.18
421.90	1916.90
422.11	1931.23
422.31	1904.61
422.52	1834.98
422.72	1966.05
422.93	1980.39
423.13	2105.31
423.34	1929.19
423.54	2107.36
423.74	2035.68
423.95	2179.04
424.15	2160.61
424.36	2070.50
424.56	2064.35
424.77	2293.72
424.97	2328.54
425.18	2338.78
425.38	2443.23
425.59	2355.16
425.79	2316.25
426.00	2492.38
426.20	2539.48
426.40	2437.08
426.61	2617.30
426.81	2590.68
427.02	2588.63
427.22	2801.62
427.43	2748.37
427.63	2852.82
427.84	2842.58
428.04	2895.83
428.25	3196.88
428.45	3270.61
428.65	3024.85
428.86	3196.88
429.06	3264.46
429.27	3237.84
429.47	3194.83
429.68	3313.61
429.88	3678.15
430.09	3678.15
430.29	3790.79
430.49	3698.63
430.70	3727.30
430.90	3862.47
431.11	4136.90
431.31	4081.60
431.52	4087.75
431.72	4165.57
431.92	4417.47
432.13	4345.79
432.33	4751.29
432.54	4454.33
432.74	4526.01
432.94	4640.70
433.15	4700.09
433.35	4601.79
433.56	5021.62
433.76	5097.39
433.97	5214.13
434.17	5285.81
434.37	5597.10
434.58	5586.86
434.78	5619.63
434.99	5762.98
435.19	5879.72
435.39	6096.80
435.60	6453.15
435.80	6619.04
436.01	6956.95
436.21	6913.94
436.41	7303.06
436.62	7045.01
436.82	7251.86
437.03	7436.17
437.23	7636.88
437.43	7739.27
437.64	7868.30
437.84	8044.42
438.05	7989.13
438.25	8398.72
438.45	8615.80
438.66	9002.87
438.86	9299.83
439.06	8738.68
439.27	9129.84
439.47	9434.99
439.68	9449.33
439.88	9906.02
440.08	9785.19
440.29	10162.02
440.49	10678.11
440.69	10893.15
440.90	11140.95
441.10	11409.23
441.31	11460.43
441.51	11777.87
441.71	12062.54
441.92	12250.95
442.12	11984.71
442.32	13692.72
442.53	13455.15
442.73	13936.43
442.94	14321.45
443.14	14192.42
443.34	13961.00
443.55	14409.51
443.75	14169.90
443.95	15406.87
444.16	15718.16
444.36	16203.53
444.56	16398.09
444.77	16209.67
444.97	16703.23
445.17	17911.53
445.38	18820.83
445.58	18007.79
445.78	18255.59
445.99	18511.59
446.19	18286.31
446.39	20020.94
446.60	20270.79
446.80	20436.68
447.00	22181.55
447.21	21022.40
447.41	21931.70
447.61	22453.93
447.82	24217.23
448.02	24653.45
448.22	25415.29
448.43	26009.20
448.63	25884.28
448.83	26465.90
449.04	27328.10
449.24	26371.69
449.44	29011.53
449.65	29675.07
449.85	31325.73
450.05	29517.37
450.26	29029.96
450.46	30180.92
450.66	30506.54
450.87	31395.36
451.07	33648.13
451.27	35147.24
451.47	35769.82
451.68	36298.20
451.88	38444.47
452.08	38636.98
452.29	41162.12
452.49	40785.30
452.69	42241.40
452.90	42913.14
453.10	43875.68
453.30	44823.89
453.51	43273.58
453.71	43695.46
453.91	49992.97
454.11	47795.49
454.32	50210.05
454.52	48055.59
454.72	48049.44
454.93	47760.68
455.13	50199.81
455.33	51698.92
455.53	51553.52
455.74	52534.49
455.94	54951.10
456.14	56269.99
456.35	59538.55
456.55	57648.27
456.75	56966.30
456.95	53802.19
457.16	57683.09
457.36	62213.19
457.56	64959.52
457.76	63642.68
457.97	65535.00
458.17	64588.84
458.37	65535.00
458.57	65459.23
458.78	62813.25
458.98	58842.24
459.18	60787.81
459.39	63378.49
459.59	64134.19
459.79	60497.00
459.99	63368.25
460.20	64662.57
460.40	61525.08
460.60	64877.60
460.80	65535.00
461.01	65535.00
461.21	64910.37
461.41	65535.00
461.61	64551.98
461.82	62098.51
462.02	62053.45
462.22	62340.17
462.42	61297.75
462.63	62522.44
462.83	61109.34
463.03	60017.77
463.23	59204.73
463.43	59139.19
463.64	62585.92
463.84	60062.83
464.04	58205.32
464.24	58702.98
464.45	55901.36
464.65	56435.87
464.85	53517.52
465.05	57318.55
465.26	56519.84
465.46	53492.94
465.66	54662.33
465.86	53634.25
466.06	53566.67
466.27	49839.37
466.47	49890.57
466.67	50834.68
466.87	50238.72
467.08	47553.83
467.28	48340.25
467.48	48913.69
467.68	48389.41
467.88	49437.97
468.09	48880.92
468.29	46699.83
468.49	46142.78
468.69	46560.57
468.89	46583.10
469.10	45765.96
469.30	44141.92
469.50	43218.28
469.70	44146.01
469.90	42986.86
470.11	41870.72
470.31	40449.43
470.51	44428.63
470.71	42755.44
470.91	40480.15
471.11	40969.61
471.32	40920.46
471.52	40613.27
471.72	40101.28
471.92	38995.37
472.12	38886.83
472.33	38280.63
472.53	38978.99
472.73	39873.95
472.93	40175.00
473.13	38337.98
473.33	39277.99
473.54	38258.10
473.74	39445.93
473.94	39513.51
474.14	38358.45
474.34	37273.03
474.55	36773.33
474.75	39560.61
474.95	37987.77
475.15	38041.02
475.35	37946.81
475.55	38393.27
475.75	38249.91
475.96	38315.45
476.16	37623.23
476.36	37443.01
476.56	37191.11
476.76	36875.73
476.96	36345.30
477.17	37092.81
477.37	35878.36
477.57	34960.87
477.77	34969.07
477.97	36494.80
478.17	35960.28
478.37	35599.84
478.58	34565.62
478.78	36525.52
478.98	35046.89
479.18	34469.36
479.38	34909.68
479.58	33773.05
479.78	34149.88
479.99	33797.63
480.19	33486.34
480.39	32880.14
480.59	33160.71
480.79	32581.13
480.99	32065.05
481.19	31600.16
481.39	30438.96
481.60	30932.52
481.80	30357.04
482.00	30963.24
482.20	30424.62
482.40	30301.75
482.60	30807.59
482.80	30658.09
483.00	29736.51
483.20	29070.92
483.41	29197.89
483.61	29482.56
483.81	29312.58
484.01	28925.51
484.21	28667.47
484.41	27960.92
484.61	28042.84
484.81	27717.21
485.01	27891.29
485.22	27358.81
485.42	27410.01
485.62	27266.66
485.82	26357.36
486.02	26613.35
486.22	26115.70
486.42	26076.79
486.62	25620.09
486.82	26011.25
487.02	25845.37
487.22	25919.09
487.43	25308.80
487.63	25171.58
487.83	24743.56
488.03	24655.50
488.23	24970.88
488.43	24612.49
488.63	24950.40
488.83	24559.24
489.03	24235.66
489.23	24209.04
489.43	24477.32
489.63	23770.77
489.83	23641.75
490.04	23877.27
490.24	23709.33
490.44	23459.48
490.64	23744.15
490.84	23645.85
491.04	23396.00
491.24	23565.98
491.44	23680.66
491.64	23361.18
491.84	23119.52
492.04	23041.70
492.24	22816.42
492.44	22943.39
492.64	23207.58
492.84	23068.32
493.04	23133.86
493.24	22572.71
493.45	22503.08
493.65	22464.17
493.85	22202.03
494.05	22453.93
494.25	22611.62
494.45	22306.48
494.65	21974.70
494.85	22034.10
495.05	21894.83
495.25	21989.04
495.45	21892.79
495.65	22187.69
495.85	22023.86
496.05	21829.30
496.25	22025.90
496.45	21628.60
496.65	21788.34
496.85	21700.28
497.05	21860.02
497.25	21634.74
497.45	21544.63
497.65	21819.06
497.85	21331.64
498.05	21513.91
498.25	21446.33
498.45	21847.73
498.65	21393.08
498.85	21761.72
499.05	21561.02
499.25	21409.47
499.45	22036.14
499.65	21612.21
499.85	21618.36
500.05	21262.01
500.25	21585.59
500.45	21718.71
500.65	21677.75
500.85	22007.47
501.05	21446.33
501.25	21905.07
501.45	21409.47
501.65	21481.14
501.85	21608.12
502.05	21866.16
502.25	21475.00
502.45	21661.37
502.65	21683.89
502.85	21692.08
503.05	21536.44
503.25	21829.30
503.45	21587.64
503.65	21599.93
503.85	21956.27
504.05	21761.72
504.25	21513.91
504.45	21993.14
504.65	21726.90
504.85	21597.88
505.05	21741.24
505.25	22124.21
505.45	21704.37
505.65	21780.15
505.85	21966.51
506.05	21851.83
506.25	22021.81
506.45	21726.90
506.65	21997.23
506.85	21716.66
507.05	21929.65
507.25	21890.74
507.45	22165.17
507.65	22425.26
507.85	22113.97
508.04	22273.71
508.24	21814.96
508.44	21986.99
508.64	21997.23
508.84	22316.72
509.04	22869.67
509.24	22521.51
509.44	22623.91
509.64	22806.18
509.84	22671.01
510.04	22677.16
510.24	23078.56
510.44	22974.11
510.64	22974.11
510.84	23094.94
511.04	23154.33
511.24	23404.19
511.43	23148.19
511.63	23621.27
511.83	23826.07
512.03	23381.66
512.23	23510.68
512.43	23711.38
512.63	23695.00
512.83	24114.83
513.03	24299.15
513.23	24462.99
513.43	24526.47
513.63	24628.87
513.83	24579.72
514.02	24422.03
514.22	24942.21
514.42	24723.08
514.62	24786.57
514.82	24575.62
515.02	25333.37
515.22	25448.06
515.42	25777.78
515.62	25898.61
515.82	25849.46
516.02	25638.52
516.21	26164.85
516.41	26302.06
516.61	26373.74
516.81	26599.02
517.01	26605.16
517.21	26742.38
517.41	26809.96
517.61	26867.30
517.81	27125.35
518.00	27305.57
518.20	27792.98
518.40	27643.48
518.60	27469.40
518.80	27401.82
519.00	28059.22
519.20	28272.21
519.40	28431.95
519.60	28827.21
519.79	28587.60
519.99	28579.40
520.19	28806.73
520.39	28442.19
520.59	28945.99
520.79	29103.68
520.99	29406.78
521.18	29765.18
521.38	29226.56
521.58	29683.26
521.78	29820.47
521.98	29767.23
522.18	30498.35
522.38	30586.41
522.58	30619.18
522.77	30395.95
522.97	31229.48
523.17	30838.31
523.37	30842.41
523.57	31147.56
523.77	31288.87
523.96	31254.05
524.16	30889.51
524.36	31163.94
524.56	30946.86
524.76	30512.69
524.96	29859.38
525.16	29836.86
525.35	29476.41
525.55	29918.78
525.75	30039.61
525.95	30309.94
526.15	31036.97
526.35	31804.95
526.54	31809.05
526.74	32280.08
526.94	32546.32
527.14	32886.28
527.34	33056.26
527.54	33023.50
527.73	33029.64
527.93	32652.81
528.13	32726.54
528.33	33173.00
528.53	33041.93
528.72	32986.63
528.92	33230.34
529.12	32984.58
529.32	33390.08
529.52	33744.38
529.72	33756.67
529.91	33199.62
530.11	33709.57
530.31	33562.11
530.51	33734.14
530.71	33660.41
530.90	33697.28
531.10	33533.44
531.30	33707.52
531.50	34053.62
531.70	34076.15
531.89	34221.56
532.09	33910.27
532.29	34762.22
532.49	34047.48
532.69	33551.87
532.88	33723.90
533.08	34123.26
533.28	33873.40
533.48	33820.16
533.67	34348.53
533.87	33953.27
534.07	33480.19
534.27	34055.67
534.47	33711.61
534.66	34000.38
534.86	34254.33
535.06	34326.00
535.26	34010.62
535.45	34280.95
535.65	34526.71
535.85	33830.40
536.05	34448.88
536.24	34373.11
536.44	34088.44
536.64	34708.97
536.84	33988.09
537.04	34524.66
537.23	34622.96
537.43	34192.89
537.63	33789.44
537.83	34239.99
538.02	34471.41
538.22	34442.74
538.42	33916.41
538.62	34047.48
538.81	34125.30
539.01	34174.45
539.21	34137.59
539.41	33723.90
539.60	34246.13
539.80	34106.87
540.00	34239.99
540.20	33709.57
540.39	34184.69
540.59	34063.86
540.79	34422.26
540.98	34205.17
541.18	34237.94
541.38	33947.13
541.58	33900.03
541.77	33949.18
541.97	33838.59
542.17	34102.78
542.37	34276.85
542.56	33797.63
542.76	34104.82
542.96	33967.61
543.15	33578.50
543.35	33705.47
543.55	34037.24
543.75	33897.98
543.94	33674.75
544.14	33775.10
544.34	33633.79
544.53	34100.73
544.73	33572.35
544.93	33709.57
545.13	33355.27
545.32	34053.62
545.52	34037.24
545.72	33934.84
545.91	33568.26
546.11	34199.03
546.31	33908.22
546.50	33836.54
546.70	33678.85
546.90	33656.32
547.10	33379.84
547.29	34117.11
547.49	33175.05
547.69	33508.86
547.88	33426.95
548.08	33308.16
548.28	33451.52
548.47	33474.05
548.67	33011.21
548.87	33369.60
549.06	33064.46
549.26	32673.29
549.46	33062.41
549.65	32650.77
549.85	32826.89
550.05	32718.35
550.24	32472.59
550.44	32581.13
550.64	32235.03
550.83	32351.76
551.03	32443.92
551.23	32517.65
551.42	32624.14
551.62	32521.74
551.82	32372.24
552.01	32206.36
552.21	31792.67
552.41	31792.67
552.60	31262.24
552.80	31110.69
553.00	31055.40
553.19	31026.73
553.39	30803.50
553.59	30666.28
553.78	30639.66
553.98	31145.51
554.18	31135.27
554.37	31469.09
554.57	31931.93
554.76	31802.91
554.96	31989.27
555.16	31823.39
555.35	31499.81
555.55	31147.56
555.75	31839.77
555.94	31557.15
556.14	31483.42
556.34	31364.64
556.53	31444.51
556.73	31110.69
556.92	31104.55
557.12	31252.00
557.32	31864.35
557.51	31100.45
557.71	31598.11
557.91	31575.58
558.10	31544.86
558.30	31043.11
558.49	31297.06
558.69	30879.27
558.89	30768.68
559.08	30795.31
559.28	30826.03
559.47	30688.81
559.67	30471.73
559.87	30684.72
560.06	29914.68
560.26	30197.30
560.45	30289.46
560.65	30340.66
560.85	30299.70
561.04	30395.95
561.24	30778.92
561.43	30703.15
561.63	30752.30
561.83	30418.48
562.02	30477.87
562.22	30725.68
562.41	30357.04
562.61	30225.97
562.81	30414.38
563.00	30514.73
563.20	30250.55
563.39	30330.42
563.59	30455.34
563.78	30125.62
563.98	30164.53
564.18	30191.16
564.37	30019.13
564.57	30045.75
564.76	29963.83
564.96	30142.00
565.15	30105.14
565.35	30436.91
565.55	29824.57
565.74	29820.47
565.94	29859.38
566.13	29756.99
566.33	30127.67
566.52	29728.31
566.72	29664.83
566.91	29851.19
567.11	30058.04
567.31	29775.42
567.50	29734.46
567.70	29886.01
567.89	29873.72
568.09	29578.81
568.28	29666.88
568.48	29582.91
568.67	29611.58
568.87	30137.91
569.06	29492.80
569.26	29335.10
569.46	29517.37
569.65	30033.46
569.85	29447.74
570.04	29396.54
570.24	29619.77
570.43	29255.23
570.63	29523.52
570.82	29068.87
571.02	29693.50
571.21	29527.61
571.41	29240.90
571.60	29224.51
571.80	29310.53
571.99	29408.83
572.19	29292.10
572.38	29052.48
572.58	28788.30
572.77	29208.13
572.97	28958.28
573.16	29021.77
573.36	28839.50
573.55	29079.11
573.75	29091.40
573.94	28841.54
574.14	28927.56
574.33	29300.29
574.53	28532.30
574.72	28853.83
574.92	28796.49
575.11	28536.40
575.31	28591.69
575.50	28948.04
575.70	28638.80
575.89	28790.34
576.09	28472.91
576.28	28843.59
576.48	28698.19
576.67	28407.37
576.87	28706.38
577.06	28483.15
577.26	28497.49
577.45	28532.30
577.65	28339.79
577.84	28503.63
578.04	28685.90
578.23	28427.85
578.43	28573.26
578.62	28532.30
578.82	28487.25
579.01	28591.69
579.21	28989.00
579.40	28718.67
579.59	29199.94
579.79	29177.41
579.98	28982.85
580.18	28843.59
580.37	27969.11
580.57	26777.19
580.76	26254.96
580.96	25796.21
581.15	26130.03
581.35	26246.77
581.54	26873.45
581.74	28165.71
581.93	27885.14
582.12	28192.34
582.32	28130.90
582.51	27895.38
582.71	27721.30
582.90	28036.69
583.10	28331.60
583.29	28456.53
583.48	27799.13
583.68	27752.02
583.87	27858.52
584.07	28196.43
584.26	28024.40
584.46	27649.63
584.65	27629.15
584.84	27610.71
585.04	28020.31
585.23	27809.37
585.43	27672.15
585.62	27844.18
585.82	27379.29
586.01	27774.55
586.20	27696.73
586.40	27618.91
586.59	27995.73
586.79	27719.26
586.98	27526.75
587.18	27524.70
587.37	27217.50
587.56	27555.42
587.76	27518.56
587.95	27377.25
588.15	27393.63
588.34	27387.49
588.53	27301.47
588.73	27203.17
588.92	27115.11
589.12	27016.80
589.31	27102.82
589.50	26990.18
589.70	27057.76
589.89	27043.43
590.08	27106.91
590.28	26930.79
590.47	26904.17
590.67	26588.78
590.86	26353.26
591.05	26828.39
591.25	26556.01
591.44	26646.12
591.64	26451.56
591.83	26603.11
592.02	26814.05
592.22	26699.37
592.41	26586.73
592.60	26687.08
592.80	26220.14
592.99	26271.34
593.18	26402.41
593.38	26072.69
593.57	26140.27
593.77	26052.21
593.96	26326.64
594.15	26197.62
594.35	25716.34
594.54	25478.78
594.73	25771.64
594.93	25822.84
595.12	25278.08
595.31	25665.14
595.51	25577.08
595.70	25583.23
595.89	25773.69
596.09	25468.54
596.28	25288.32
596.47	25413.24
596.67	25636.47
596.86	24942.21
597.06	25267.84
597.25	24841.86
597.44	25122.43
597.64	24979.07
597.83	24807.05
598.02	24858.24
598.22	24600.20
598.41	24422.03
598.60	24759.94
598.79	24448.65
598.99	24761.99
599.18	24551.05
599.37	24323.72
599.57	24198.80
599.76	23994.00
599.95	24075.92
600.15	24317.58
600.34	23903.89
600.53	23701.14
600.73	23996.05
600.92	23852.69
601.11	23864.98
601.31	23809.68
601.50	23436.95
601.69	23428.76
601.88	23574.17
602.08	23807.64
602.27	23322.27
602.46	23140.00
602.66	23189.15
602.85	23226.01
603.04	23467.67
603.24	23053.98
603.43	22740.64
603.62	23162.53
603.81	22834.85
604.01	22795.94
604.20	22845.09
604.39	22623.91
604.59	22752.93
604.78	22316.72
604.97	22740.64
605.16	22638.25
605.36	22494.89
605.55	22410.92
605.74	22253.23
605.94	22263.47
606.13	22326.96
606.32	22286.00
606.51	22038.19
606.71	22081.20
606.90	22095.53
607.09	22050.48
607.28	21993.14
607.48	21952.18
607.67	21866.16
607.86	21479.10
608.05	21776.05
608.25	21538.49
608.44	21454.52
608.63	21245.63
608.82	20909.76
609.02	20936.38
609.21	21071.55
609.40	21198.52
609.59	20750.02
609.79	20639.43
609.98	20754.12
610.17	20608.71
610.36	20633.29
610.56	20342.47
610.75	20004.56
610.94	20291.27
611.13	20086.48
611.33	20074.19
611.52	19840.72
611.71	19824.34
611.90	19883.73
612.09	19771.09
612.29	19848.91
612.48	19420.89
612.67	19363.54
612.86	19365.59
613.06	19377.88
613.25	18718.43
613.44	19343.06
613.63	19013.34
613.82	19054.30
614.02	19044.06
614.21	18816.74
614.40	18857.70
614.59	18714.34
614.78	18687.71
614.98	18915.04
615.17	18847.46
615.36	18439.91
615.55	18501.35
615.74	18470.63
615.94	18527.97
616.13	18562.79
616.32	18355.94
616.51	18284.26
616.70	18015.98
616.90	17807.09
617.09	18265.83
617.28	17919.73
617.47	17966.83
617.66	18206.44
617.86	18071.28
618.05	17841.90
618.24	18069.23
618.43	17905.39
618.62	18038.51
618.81	18007.79
619.01	18114.28
619.20	17921.77
619.39	18005.74
619.58	17952.49
619.77	17942.25
619.96	17846.00
620.16	18163.43
620.35	18360.04
620.54	18081.52
620.73	17929.97
620.92	17981.17
621.11	17581.81
621.31	17848.05
621.50	18157.29
621.69	18034.41
621.88	17800.94
622.07	17956.59
622.26	17741.55
622.46	17684.21
622.65	17737.46
622.84	17809.14
623.03	17813.23
623.22	17848.05
623.41	17762.03
623.60	17776.37
623.80	17897.20
623.99	17624.82
624.18	17684.21
624.37	17661.68
624.56	17721.07
624.75	17649.39
624.94	17479.41
625.13	17444.60
625.33	17641.20
625.52	17311.48
625.71	17594.10
625.90	17450.74
626.09	17147.64
626.28	17143.55
626.47	17141.50
626.66	17323.77
626.86	17221.37
627.05	16977.66
627.24	17153.79
627.43	17108.73
627.62	17006.33
627.81	16774.91
628.00	16891.65
628.19	16776.96
628.38	16815.87
628.57	16635.65
628.77	16680.71
628.96	16738.05
629.15	16412.42
629.34	16649.99
629.53	16285.45
629.72	16254.73
629.91	16242.44
630.10	16285.45
630.29	16385.80
630.48	16260.87
630.68	16039.69
630.87	16230.15
631.06	15890.19
631.25	16051.98
631.44	15740.69
631.63	15755.02
631.82	15982.35
632.01	15720.21
632.20	15722.26
632.39	15863.57
632.58	15689.49
632.77	15752.98
632.96	15425.30
633.15	15333.14
633.35	15292.18
633.54	15253.27
633.73	15222.55
633.92	15228.70
634.11	15435.54
634.30	15091.48
634.49	15218.46
634.68	15234.84
634.87	14776.09
635.06	14802.72
635.25	14540.58
635.44	14817.05
635.63	14622.50
635.82	14597.92
636.01	14489.38
636.20	14608.16
636.39	14264.10
636.58	14321.45
636.77	14231.33
636.97	14139.18
637.16	14198.57
637.35	14022.44
637.54	13852.46
637.73	13975.34
637.92	14008.11
638.11	13963.05
638.30	13985.58
638.49	13621.04
638.68	13961.00
638.87	13508.40
639.06	13621.04
639.25	13633.33
639.44	13655.86
639.63	13180.73
639.82	13698.86
640.01	13397.81
640.20	13174.58
640.39	12967.74
640.58	12906.30
640.77	12871.48
640.96	13018.94
641.15	12894.01
641.34	13086.52
641.53	12920.63
641.72	12681.02
641.91	12650.30
642.10	12760.89
642.29	12625.73
642.48	12750.65
642.67	12279.62
642.86	12310.34
643.05	12445.51
643.24	12205.89
643.43	12388.16
643.62	12263.24
643.81	12330.82
644.00	12181.32
644.19	12189.51
644.38	12197.70
644.57	12121.93
644.76	11945.80
644.95	11884.36
645.14	11859.79
645.33	11673.42
645.52	11814.73
645.71	11571.02
645.90	11677.52
646.09	11667.28
646.28	11788.11
646.46	11509.58
646.65	11331.41
646.84	11411.28
647.03	11450.19
647.22	11331.41
647.41	11177.81
647.60	11052.89
647.79	10901.34
647.98	11018.07
648.17	10993.50
648.36	10700.64
648.55	10803.04
648.74	10803.04
648.93	11028.31
649.12	10665.82
649.31	10717.02
649.50	10592.09
649.69	10538.85
649.88	10669.92
650.06	10649.44
650.25	10563.42
650.44	10536.80
650.63	10456.93
650.82	10282.85
651.01	10409.83
651.20	10372.96
651.39	10215.27
651.58	9965.42
651.77	10219.36
651.96	10184.55
652.15	10026.86
652.34	9881.45
652.52	10178.40
652.71	9824.11
652.90	9817.96
653.09	9957.22
653.28	9768.81
653.47	9770.86
653.66	9539.44
653.85	9631.60
654.04	9480.05
654.23	9570.16
654.42	9508.72
654.60	9424.75
654.79	9332.59
654.98	9633.64
655.17	9232.24
655.36	9396.08
655.55	9340.79
655.74	9047.93
655.93	9316.21
656.12	9068.41
656.30	9092.98
656.49	9140.08
656.68	9068.41
656.87	8990.58
657.06	8923.00
657.25	8955.77
657.44	8873.85
657.63	8781.69
657.82	8914.81
658.00	8638.33
658.19	8677.24
658.38	8738.68
658.57	8601.47
658.76	8628.09
658.95	8660.86
659.14	8558.46
659.32	8501.12
659.51	8427.39
659.70	8361.86
659.89	8374.14
660.08	8193.92
660.27	8413.06
660.46	8155.01
660.64	8140.68
660.83	8210.31
661.02	7909.26
661.21	8066.95
661.40	8034.18
661.59	7970.69
661.78	8077.19
661.96	7704.46
662.15	7993.22
662.34	7821.19
662.53	7718.79
662.72	7595.92
662.91	7753.61
663.09	7618.44
663.28	7702.41
663.47	7649.16
663.66	7503.76
663.85	7446.41
664.03	7507.85
664.22	7448.46
664.41	7348.11
664.60	7481.23
664.79	7303.06
664.98	7131.03
665.16	7153.55
665.35	7128.98
665.54	7151.51
665.73	7061.40
665.92	7104.40
666.10	7120.79
666.29	6915.99
666.48	6924.18
666.67	6825.88
666.86	7022.48
667.04	6848.41
667.23	6842.26
667.42	6780.82
667.61	6721.43
667.80	6719.39
667.98	6762.39
668.17	6848.41
668.36	6711.19
668.55	6553.50
668.74	6592.41
668.92	6596.51
669.11	6506.40
669.30	6553.50
669.49	6416.29
669.68	6504.35
669.86	6236.06
670.05	6373.28
670.24	6404.00
670.43	6266.78
670.61	6260.64
670.80	6272.93
670.99	6295.46
671.18	6184.87
671.36	6023.08
671.55	6100.90
671.74	6125.47
671.93	6043.56
672.11	6104.99
672.30	5943.21
672.49	6080.42
672.68	5898.15
672.87	5924.77
673.05	5846.95
673.24	5842.85
673.43	5810.09
673.62	5889.96
673.80	5701.54
673.99	5711.78
674.18	5744.55
674.36	5644.20
674.55	5578.67
674.74	5578.67
674.93	5629.87
675.11	5482.41
675.30	5418.93
675.49	5498.80
675.68	5328.81
675.86	5445.55
676.05	5310.38
676.24	5416.88
676.43	5388.21
676.61	5238.70
676.80	5248.94
676.99	5371.82
677.17	5504.94
677.36	5121.97
677.55	5050.29
677.74	5156.79
677.92	5277.62
678.11	5048.24
678.30	5164.98
678.48	4958.13
678.67	5070.77
678.86	4882.36
679.04	4876.21
679.23	4902.84
679.42	4849.59
679.61	4894.65
679.79	4972.47
679.98	4868.02
680.17	4825.01
680.35	4845.49
680.54	4845.49
680.73	4806.58
680.91	4849.59
681.10	4599.74
681.29	4657.08
681.47	4669.37
681.66	4626.36
681.85	4702.14
682.04	4708.28
682.22	4526.01
682.41	4679.61
682.60	4552.63
682.78	4661.18
682.97	4466.62
683.16	4564.92
683.34	4507.58
683.53	4470.72
683.72	4323.26
683.90	4366.27
684.09	4429.76
684.28	4349.89
684.46	4446.14
684.65	4292.54
684.83	4356.03
685.02	4278.21
685.21	4366.27
685.39	4235.20
685.58	4210.62
685.77	4220.86
685.95	4108.23
686.14	4253.63
686.33	4267.97
686.51	4048.83
686.70	3948.48
686.89	4073.41
687.07	4153.28
687.26	4073.41
687.44	3946.44
687.63	3985.35
687.82	3825.61
688.00	3921.86
688.19	3999.68
688.38	3911.62
688.56	3989.44
688.75	3764.17
688.93	3932.10
689.12	3905.48
689.31	3885.00
689.49	3735.50
689.68	3852.23
689.87	3905.48
690.05	3708.87
690.24	3727.30
690.42	3700.68
690.61	3770.31
690.80	3702.73
690.98	3733.45
691.17	3719.11
691.35	3774.41
691.54	3672.01
691.73	3506.12
691.91	3565.51
692.10	3473.36
692.28	3618.76
692.47	3532.75
692.66	3655.62
692.84	3606.47
693.03	3536.84
693.21	3557.32
693.40	3579.85
693.59	3483.59
693.77	3516.36
693.96	3538.89
694.14	3395.53
694.33	3569.61
694.51	3432.40
694.70	3399.63
694.89	3323.85
695.07	3364.81
695.26	3375.05
695.44	3373.00
695.63	3432.40
695.81	3301.33
696.00	3336.14
696.18	3352.52
696.37	3405.77
696.56	3299.28
696.74	3192.78
696.93	3381.20
697.11	3250.13
697.30	3168.21
697.48	3112.91
697.67	3196.88
697.85	3194.83
698.04	3239.89
698.23	3114.96
698.41	3182.54
698.60	3147.73
698.78	3137.49
698.97	3119.06
699.15	3129.30
699.34	3006.42
699.52	3119.06
699.71	3024.85
699.89	2987.99
700.08	2969.55
700.26	3041.23
700.45	3016.66
700.63	2994.13
700.82	3094.48
701.01	2883.54
701.19	2990.03
701.38	2973.65
701.56	2951.12
701.75	3008.47
701.93	2920.40
702.12	2811.86
702.30	2826.20
702.49	2840.53
702.67	2959.31
702.86	2973.65
703.04	2877.40
703.23	2893.78
703.41	2906.07
703.60	2854.87
703.78	2834.39
703.97	2721.75
704.15	2924.50
704.34	2785.24
704.52	2856.92
704.71	2711.51
704.89	2680.79
705.08	2811.86
705.26	2760.66
705.45	2809.81
705.63	2801.62
705.81	2729.94
706.00	2691.03
706.18	2668.50
706.37	2666.46
706.55	2645.98
706.74	2576.34
706.92	2676.70
707.11	2680.79
707.29	2637.78
707.48	2615.26
707.66	2793.43
707.85	2635.74
708.03	2574.30
708.22	2539.48
708.40	2615.26
708.58	2531.29
708.77	2627.54
708.95	2629.59
709.14	2609.11
709.32	2576.34
709.51	2590.68
709.69	2504.67
709.88	2502.62
710.06	2564.06
710.25	2506.71
710.43	2449.37
710.61	2570.20
710.80	2607.06
710.98	2463.71
711.17	2445.27
711.35	2435.03
711.54	2547.67
711.72	2486.23
711.90	2525.15
712.09	2492.38
712.27	2533.34
712.46	2316.25
712.64	2478.04
712.83	2432.99
713.01	2404.32
713.19	2461.66
713.38	2432.99
713.56	2432.99
713.75	2322.40
713.93	2338.78
714.11	2297.82
714.30	2310.11
714.48	2287.58
714.67	2324.44
714.85	2338.78
715.03	2273.25
715.22	2359.26
715.40	2351.07
715.59	2287.58
715.77	2281.44
715.95	2318.30
716.14	2281.44
716.32	2207.71
716.51	2291.68
716.69	2265.05
716.87	2189.28
717.06	2205.66
717.24	2265.05
717.42	2205.66
717.61	2129.89
717.79	2236.38
717.98	2228.19
718.16	2187.23
718.34	2320.35
718.53	2164.70
718.71	2170.85
718.89	2133.98
719.08	2097.12
719.26	2183.13
719.45	2109.41
719.63	2103.26
719.81	2068.45
720.00	2107.36
720.18	2162.66
720.36	2064.35
720.55	2090.98
720.73	2148.32
720.91	2146.27
721.10	2146.27
721.28	2076.64
721.46	2037.73
721.65	2150.37
721.83	2117.60
722.01	2074.59
722.20	2078.69
722.38	2117.60
722.56	2072.54
722.75	2076.64
722.93	2037.73
723.11	1968.10
723.30	2025.44
723.48	2033.63
723.66	2133.98
723.85	2007.01
724.03	2011.11
724.21	1964.00
724.40	2017.25
724.58	2027.49
724.76	2080.74
724.95	1943.52
725.13	2066.40
725.31	2007.01
725.50	1927.14
725.68	1920.99
725.86	1972.19
726.05	1894.37
726.23	1918.95
726.41	1916.90
726.59	1851.36
726.78	1867.75
726.96	2052.06
727.14	1820.64
727.33	1955.81
727.51	1902.56
727.69	1918.95
727.87	1927.14
728.06	1875.94
728.24	1834.98
728.42	1857.51
728.61	1892.32
728.79	1869.80
728.97	1787.88
729.15	1810.40
729.34	2019.30
729.52	1837.03
729.70	1865.70
729.89	1978.34
730.07	1822.69
730.25	1853.41
730.43	1916.90
730.62	1812.45
730.80	1900.52
730.98	1880.04
731.16	1810.40
731.35	1847.27
731.53	1755.11
731.71	1912.80
731.89	1828.84
732.08	1851.36
732.26	1894.37
732.44	1791.97
732.62	1710.05
732.81	1812.45
732.99	1777.64
733.17	1761.25
733.35	1861.60
733.54	1705.96
733.72	1744.87
733.90	1796.07
734.08	1818.60
734.27	1734.63
734.45	1662.95
734.63	1611.75
734.81	1701.86
735.00	1738.73
735.18	1708.01
735.36	1851.36
735.54	1730.53
735.72	1746.92
735.91	1712.10
736.09	1763.30
736.27	1769.44
736.45	1681.38
736.63	1724.39
736.82	1744.87
737.00	1693.67
737.18	1705.96
737.36	1744.87
737.55	1703.91
737.73	1630.18
737.91	1654.76
738.09	1673.19
738.27	1673.19
738.46	1718.25
738.64	1671.14
738.82	1630.18
739.00	1726.44
739.18	1687.53
739.36	1646.57
739.55	1677.29
739.73	1697.77
739.91	1624.04
740.09	1646.57
740.27	1679.33
740.46	1736.68
740.64	1585.13
740.82	1621.99
741.00	1558.50
741.18	1722.34
741.36	1693.67
741.55	1630.18
741.73	1570.79
741.91	1556.46
742.09	1607.66
742.27	1607.66
742.45	1621.99
742.64	1566.70
742.82	1558.50
743.00	1667.05
743.18	1560.55
743.36	1595.37
743.54	1597.42
743.72	1560.55
743.91	1619.94
744.09	1621.99
744.27	1542.12
744.45	1609.70
744.63	1513.45
744.81	1673.19
744.99	1591.27
745.18	1492.97
745.36	1486.83
745.54	1538.02
745.72	1533.93
745.90	1621.99
746.08	1601.51
746.26	1540.07
746.45	1546.22
746.63	1558.50
746.81	1515.50
746.99	1609.70
747.17	1527.78
747.35	1503.21
747.53	1519.59
747.71	1550.31
747.89	1527.78
748.08	1482.73
748.26	1480.68
748.44	1507.30
748.62	1597.42
748.80	1511.40
748.98	1529.83
749.16	1523.69
749.34	1521.64
749.52	1398.76
749.70	1427.43
749.89	1511.40
750.07	1554.41
750.25	1474.54
750.43	1538.02
750.61	1501.16
750.79	1466.35
750.97	1572.84
751.15	1433.58
751.33	1583.08
751.51	1546.22
751.69	1595.37
751.88	1406.95
752.06	1513.45
752.24	1527.78
752.42	1427.43
752.60	1433.58
752.78	1460.20
752.96	1595.37
753.14	1490.92
753.32	1337.32
753.50	1511.40
753.68	1474.54
753.86	1388.52
754.04	1402.86
754.22	1525.74
754.40	1515.50
754.58	1419.24
754.76	1353.71
754.95	1361.90
755.13	1396.71
755.31	1480.68
755.49	1347.56
755.67	1433.58
755.85	1419.24
756.03	1441.77
756.21	1368.04
756.39	1460.20
756.57	1486.83
756.75	1415.15
756.93	1441.77
757.11	1402.86
757.29	1456.11
757.47	1411.05
757.65	1449.96
757.83	1437.67
758.01	1478.63
758.19	1497.07
758.37	1337.32
758.55	1447.91
758.73	1343.47
758.91	1474.54
759.09	1411.05
759.27	1480.68
759.45	1433.58
759.63	1437.67
759.81	1347.56
759.99	1368.04
760.17	1386.47
760.35	1413.10
760.53	1458.15
760.71	1402.86
760.89	1464.30
761.07	1460.20
761.25	1404.91
761.43	1349.61
761.61	1374.19
761.79	1417.19
761.97	1443.82
762.15	1443.82
762.33	1409.00
762.51	1441.77
762.69	1480.68
762.87	1394.67
763.05	1421.29
763.23	1353.71
763.41	1423.34
763.59	1421.29
763.77	1380.33
763.95	1511.40
764.13	1433.58
764.31	1437.67
764.49	1427.43
764.67	1464.30
764.85	1458.15
765.03	1351.66
765.21	1310.70
765.38	1374.19
765.56	1425.39
765.74	1460.20
765.92	1411.05
766.10	1380.33
766.28	1421.29
766.46	1445.87
766.64	1466.35
766.82	1503.21
767.00	1394.67
767.18	1339.37
767.36	1378.28
767.54	1456.11
767.72	1400.81
767.90	1396.71
768.08	1402.86
768.26	1417.19
768.43	1409.00
768.61	1415.15
768.79	1329.13
768.97	1361.90
769.15	1396.71
769.33	1376.24
769.51	1449.96
769.69	1357.80
769.87	1441.77
770.05	1472.49
770.23	1370.09
770.40	1413.10
770.58	1390.57
770.76	1345.52
770.94	1337.32
771.12	1425.39
771.30	1411.05
771.48	1394.67
771.66	1339.37
771.84	1441.77
772.02	1316.84
772.19	1400.81
772.37	1318.89
772.55	1343.47
772.73	1355.76
772.91	1353.71
773.09	1394.67
773.27	1419.24
773.45	1261.55
773.63	1394.67
773.80	1468.39
773.98	1355.76
774.16	1327.08
774.34	1392.62
774.52	1359.85
774.70	1288.17
774.88	1327.08
775.05	1406.95
775.23	1310.70
775.41	1284.08
775.59	1298.41
775.77	1439.72
775.95	1345.52
776.13	1417.19
776.30	1331.18
776.48	1322.99
776.66	1296.36
776.84	1310.70
777.02	1279.98
777.20	1304.56
777.38	1288.17
777.55	1331.18
777.73	1310.70
777.91	1271.79
778.09	1320.94
778.27	1269.74
778.45	1404.91
778.62	1310.70
778.80	1347.56
778.98	1380.33
779.16	1296.36
779.34	1337.32
779.51	1230.83
779.69	1320.94
779.87	1318.89
780.05	1316.84
780.23	1329.13
780.41	1306.60
780.58	1286.12
780.76	1390.57
780.94	1306.60
781.12	1204.21
781.30	1394.67
781.47	1286.12
781.65	1331.18
781.83	1241.07
782.01	1320.94
782.19	1247.21
782.36	1351.66
782.54	1359.85
782.72	1279.98
782.90	1271.79
783.08	1402.86
783.25	1333.23
783.43	1368.04
783.61	1392.62
783.79	1347.56
783.96	1245.16
784.14	1329.13
784.32	1239.02
784.50	1331.18
784.68	1325.04
784.85	1277.93
785.03	1239.02
785.21	1267.69
785.39	1243.12
785.56	1292.27
785.74	1298.41
785.92	1337.32
786.10	1232.88
786.27	1329.13
786.45	1253.36
786.63	1320.94
786.81	1318.89
786.98	1279.98
787.16	1335.28
787.34	1329.13
787.52	1296.36
787.69	1308.65
787.87	1329.13
788.05	1357.80
788.23	1312.75
788.40	1310.70
788.58	1245.16
788.76	1308.65
788.94	1234.93
789.11	1236.97
789.29	1253.36
789.47	1257.45
789.64	1339.37
789.82	1228.78
790.00	1193.97
790.18	1275.88
790.35	1361.90
790.53	1243.12
790.71	1286.12
790.89	1322.99
791.06	1253.36
791.24	1310.70
791.42	1279.98
791.59	1271.79
791.77	1241.07
791.95	1284.08
792.12	1316.84
792.30	1353.71
792.48	1255.40
792.66	1351.66
792.83	1234.93
793.01	1277.93
793.19	1275.88
793.36	1204.21
793.54	1271.79
793.72	1208.30
793.89	1263.60
794.07	1200.11
794.25	1251.31
794.42	1294.32
794.60	1228.78
794.78	1277.93
794.95	1275.88
795.13	1257.45
795.31	1253.36
795.48	1214.45
795.66	1198.06
795.84	1331.18
796.01	1214.45
796.19	1138.67
796.37	1169.39
796.54	1351.66
796.72	1214.45
796.90	1212.40
797.07	1396.71
797.25	1261.55
797.43	1222.64
797.60	1257.45
797.78	1302.51
797.96	1208.30
798.13	1296.36
798.31	1284.08
798.49	1259.50
798.66	1255.40
798.84	1224.69
799.01	1288.17
799.19	1288.17
799.37	1204.21
799.54	1230.83
799.72	1144.81
799.90	1220.59
800.07	1204.21
800.25	1204.21
800.43	1202.16
800.60	1222.64
800.78	1218.54
800.95	1218.54
801.13	1269.74
801.31	1198.06
801.48	1247.21
801.66	1198.06
801.83	1255.40
802.01	1189.87
802.19	1247.21
802.36	1138.67
802.54	1212.40
802.71	1286.12
802.89	1284.08
803.07	1236.97
803.24	1187.82
803.42	1345.52
803.59	1282.03
803.77	1253.36
803.95	1169.39
804.12	1284.08
804.30	1183.73
804.47	1275.88
804.65	1267.69
804.82	1241.07
805.00	1294.32
805.18	1294.32
805.35	1259.50
805.53	1290.22
805.70	1298.41
805.88	1196.01
806.05	1269.74
806.23	1275.88
806.41	1191.92
806.58	1159.15
806.76	1222.64
806.93	1200.11
807.11	1142.77
807.28	1220.59
807.46	1204.21
807.64	1214.45
807.81	1271.79
807.99	1206.25
808.16	1269.74
808.34	1212.40
808.51	1292.27
808.69	1185.77
808.86	1210.35
809.04	1181.68
809.21	1163.25
809.39	1171.44
809.56	1216.49
809.74	1236.97
809.92	1196.01
810.09	1243.12
810.27	1243.12
810.44	1290.22
810.62	1236.97
810.79	1124.33
810.97	1247.21
811.14	1249.26
811.32	1206.25
811.49	1232.88
811.67	1333.23
811.84	1220.59
812.02	1208.30
812.19	1253.36
812.37	1230.83
812.54	1259.50
812.72	1220.59
812.89	1265.64
813.07	1193.97
813.24	1310.70
813.42	1179.63
813.59	1224.69
813.77	1263.60
813.94	1271.79
814.12	1148.91
814.29	1269.74
814.47	1214.45
814.64	1200.11
814.82	1300.46
814.99	1226.73
815.17	1216.49
815.34	1191.92
815.52	1214.45
815.69	1173.49
815.86	1187.82
816.04	1251.31
816.21	1269.74
816.39	1220.59
816.56	1206.25
816.74	1157.10
816.91	1279.98
817.09	1284.08
817.26	1230.83
817.44	1175.53
817.61	1226.73
817.79	1286.12
817.96	1234.93
818.13	1251.31
818.31	1368.04
818.48	1171.44
818.66	1216.49
818.83	1263.60
819.01	1279.98
819.18	1214.45
819.36	1206.25
819.53	1210.35
819.70	1198.06
819.88	1189.87
820.05	1171.44
820.23	1275.88
820.40	1179.63
820.58	1206.25
820.75	1191.92
820.92	1173.49
821.10	1220.59
821.27	1255.40
821.45	1200.11
821.62	1220.59
821.79	1214.45
821.97	1261.55
822.14	1337.32
822.32	1208.30
822.49	1214.45
822.66	1189.87
822.84	1191.92
823.01	1294.32
823.19	1241.07
823.36	1239.02
823.53	1196.01
823.71	1196.01
823.88	1142.77
824.06	1189.87
824.23	1220.59
824.40	1187.82
824.58	1198.06
824.75	1165.29
824.93	1185.77
825.10	1245.16
825.27	1241.07
825.45	1353.71
825.62	1226.73
825.79	1282.03
825.97	1204.21
826.14	1212.40
826.32	1167.34
826.49	1236.97
826.66	1187.82
826.84	1095.66
827.01	1181.68
827.18	1245.16
827.36	1218.54
827.53	1216.49
827.70	1232.88
827.88	1181.68
828.05	1204.21
828.22	1226.73
828.40	1181.68
828.57	1202.16
828.74	1161.20
828.92	1196.01
829.09	1312.75
829.27	1181.68
829.44	1105.90
829.61	1226.73
829.79	1249.26
829.96	1193.97
830.13	1259.50
830.30	1124.33
830.48	1208.30
830.65	1257.45
830.82	1236.97
831.00	1234.93
831.17	1179.63
831.34	1200.11
831.52	1273.84
831.69	1167.34
831.86	1210.35
832.04	1175.53
832.21	1257.45
832.38	1181.68
832.56	1208.30
832.73	1241.07
832.90	1249.26
833.07	1245.16
833.25	1245.16
833.42	1222.64
833.59	1191.92
833.77	1249.26
833.94	1224.69
834.11	1103.86
834.29	1208.30
834.46	1267.69
834.63	1181.68
834.80	1245.16
834.98	1308.65
835.15	1224.69
835.32	1191.92
835.49	1253.36
835.67	1124.33
835.84	1187.82
836.01	1224.69
836.19	1138.67
836.36	1234.93
836.53	1255.40
836.70	1167.34
836.88	1222.64
837.05	1214.45
837.22	1163.25
837.39	1140.72
837.57	1214.45
837.74	1224.69
837.91	1196.01
838.08	1200.11
838.26	1189.87
838.43	1228.78
838.60	1267.69
838.77	1198.06
838.95	1202.16
839.12	1230.83
839.29	1226.73
839.46	1249.26
839.64	1253.36
839.81	1191.92
839.98	1271.79
840.15	1202.16
840.32	1165.29
840.50	1189.87
840.67	1198.06
840.84	1146.86
841.01	1173.49
841.19	1251.31
841.36	1169.39
841.53	1245.16
841.70	1159.15
841.87	1234.93
842.05	1163.25
842.22	1214.45
842.39	1193.97
842.56	1282.03
842.73	1220.59
842.91	1169.39
843.08	1159.15
843.25	1187.82
843.42	1208.30
843.59	1259.50
843.77	1161.20
843.94	1236.97
844.11	1234.93
844.28	1228.78
844.45	1265.64
844.62	1218.54
844.80	1193.97
844.97	1140.72
845.14	1239.02
845.31	1159.15
845.48	1243.12
845.65	1236.97
845.83	1251.31
846.00	1263.60
846.17	1310.70
846.34	1120.24
846.51	1196.01
846.68	1230.83
846.86	1126.38
847.03	1155.05
847.20	1191.92
847.37	1267.69
847.54	1198.06
847.71	1155.05
847.89	1196.01
848.06	1241.07
848.23	1187.82
848.40	1284.08
848.57	1329.13
848.74	1224.69
848.91	1169.39
849.08	1181.68
849.26	1130.48
849.43	1298.41
849.60	1146.86
849.77	1189.87
849.94	1124.33
850.11	1277.93
850.28	1220.59
850.46	1243.12
850.63	1228.78
850.80	1236.97
850.97	1212.40
851.14	1146.86
851.31	1208.30
851.48	1177.58
851.65	1107.95
851.82	1173.49
852.00	1144.81
852.17	1310.70
852.34	1146.86
852.51	1220.59
852.68	1232.88
852.85	1329.13
853.02	1189.87
853.19	1212.40
853.36	1193.97
853.53	1163.25
853.70	1222.64
853.88	1177.58
854.05	1208.30
854.22	1161.20
854.39	1212.40
854.56	1161.20
854.73	1243.12
854.90	1198.06
855.07	1181.68
855.24	1288.17
855.41	1179.63
855.58	1204.21
855.75	1132.53
855.92	1249.26
856.09	1191.92
856.27	1222.64
856.44	1224.69
856.61	1126.38
856.78	1165.29
856.95	1126.38
857.12	1255.40
857.29	1257.45
857.46	1146.86
857.63	1167.34
857.80	1101.81
857.97	1187.82
858.14	1204.21
858.31	1239.02
858.48	1159.15
858.65	1202.16
858.82	1241.07
858.99	1198.06
859.16	1198.06
859.33	1193.97
859.50	1253.36
859.67	1296.36
859.84	1200.11
860.01	1302.51
860.18	1245.16
860.35	1163.25
860.52	1220.59
860.69	1183.73
860.86	1220.59
861.03	1126.38
861.20	1257.45
861.37	1198.06
861.54	1150.96
861.71	1314.80
861.88	1187.82
862.05	1200.11
862.22	1185.77
862.39	1294.32
862.56	1185.77
862.73	1296.36
862.90	1171.44
863.07	1167.34
863.24	1181.68
863.41	1173.49
863.58	1226.73
863.75	1191.92
863.92	1230.83
864.09	1142.77
864.26	1120.24
864.43	1212.40
864.60	1171.44
864.77	1183.73
864.94	1193.97
865.11	1169.39
865.28	1110.00
865.45	1290.22
865.62	1136.62
865.79	1234.93
865.96	1189.87
866.13	1245.16
866.30	1187.82
866.47	1210.35
866.64	1224.69
866.81	1241.07
866.98	1214.45
867.15	1224.69
867.31	1220.59
867.48	1187.82
867.65	1167.34
867.82	1169.39
867.99	1306.60
868.16	1210.35
868.33	1134.57
868.50	1187.82
868.67	1212.40
868.84	1163.25
869.01	1224.69
869.18	1185.77
869.35	1232.88
869.52	1171.44
869.68	1183.73
869.85	1228.78
870.02	1185.77
870.19	1138.67
870.36	1234.93
870.53	1140.72
870.70	1251.31
870.87	1255.40
871.04	1226.73
871.21	1191.92
871.38	1146.86
871.54	1134.57
871.71	1122.29
871.88	1226.73
872.05	1196.01
872.22	1210.35
872.39	1210.35
872.56	1181.68
872.73	1183.73
872.90	1251.31
873.06	1171.44
873.23	1187.82
873.40	1269.74
873.57	1226.73
873.74	1220.59
873.91	1224.69
874.08	1177.58
874.25	1165.29
874.41	1234.93
874.58	1271.79
874.75	1214.45
874.92	1247.21
875.09	1079.28
875.26	1196.01
875.43	1146.86
875.59	1167.34
875.76	1257.45
875.93	1232.88
876.10	1236.97
876.27	1159.15
876.44	1142.77
876.61	1222.64
876.77	1155.05
876.94	1255.40
877.11	1210.35
877.28	1218.54
877.45	1212.40
877.62	1193.97
877.78	1163.25
877.95	1181.68
878.12	1220.59
878.29	1136.62
878.46	1247.21
878.62	1275.88
878.79	1255.40
878.96	1146.86
879.13	1126.38
879.30	1204.21
879.47	1161.20
879.63	1222.64
879.80	1218.54
879.97	1153.01
880.14	1196.01
880.31	1216.49
880.47	1187.82
880.64	1155.05
880.81	1193.97
880.98	1130.48
881.15	1216.49
881.31	1232.88
881.48	1196.01
881.65	1105.90
881.82	1216.49
881.99	1247.21
882.15	1140.72
882.32	1226.73
882.49	1257.45
882.66	1204.21
882.82	1214.45
882.99	1210.35
883.16	1179.63
883.33	1118.19
883.49	1193.97
883.66	1148.91
883.83	1185.77
884.00	1085.42
884.17	1140.72
884.33	1095.66
884.50	1165.29
884.67	1214.45
884.84	1210.35
885.00	1146.86
885.17	1249.26
885.34	1183.73
885.51	1220.59
885.67	1173.49
885.84	1173.49
886.01	1187.82
886.18	1228.78
886.34	1128.43
886.51	1155.05
886.68	1292.27
886.84	1212.40
887.01	1265.64
887.18	1267.69
887.35	1169.39
887.51	1169.39
887.68	1169.39
887.85	1251.31
888.02	1269.74
888.18	1165.29
888.35	1159.15
888.52	1114.10
888.68	1179.63
>>>>>End Processed Spectral Data<<<<<
