# Supplementary material for: Design of a Novel Low Cost Point of Care Tampon (POCkeT) Colposcope for Use in Resource Limited Settings
Source: PLoS One. 2015 Sep 2;10(9):e0135869. doi: 10.1371/journal.pone.0135869 (PMC4557989; doi:10.1371/journal.pone.0135869)
Supplement: S1 File — A caption document for each sub-folder and file (S1 Detailed File Key) is found within the archive. Folder (S2) contains the set of raw images from quantitative imaging characterization between systems. Folder (S3) contains the CAD files for the custom circuit boards used in our POCkeT Colposcope. Folder (S4) contains the 3D CAD files for the probe handle and bill of materials. Folder (S5) contains the complete set of n = 5 replicate spectra files captured from each digital colposcope system. (ZIP) [file pone.0135869.s001.zip › S1 Supplementary Files/S5/S5 Spectra PC-TWO-W-C.txt]

SpectraSuite Data File
++++++++++++++++++++++++++++++++++++
Date: Wed May 28 14:02:31 EDT 2014
User: CTL11
Dark Spectrum Present: No
Reference Spectrum Present: No
Number of Sampled Component Spectra: 1
Spectrometers: USB4E01788
Integration Time (usec): 100000 (USB4E01788)
Spectra Averaged: 1 (USB4E01788)
Boxcar Smoothing: 0 (USB4E01788)
Correct for Electrical Dark: No (USB4E01788)
Strobe/Lamp Enabled: No (USB4E01788)
Correct for Detector Non-linearity: No (USB4E01788)
Correct for Stray Light: No (USB4E01788)
Number of Pixels in Processed Spectrum: 3648
>>>>>Begin Processed Spectral Data<<<<<
178.07	987.12
178.29	987.12
178.50	987.12
178.72	964.59
178.94	1011.70
179.15	1169.39
179.37	1243.12
179.59	1148.91
179.81	1206.25
180.02	1282.03
180.24	1107.95
180.46	1198.06
180.67	1112.05
180.89	1208.30
181.11	1253.36
181.32	1124.33
181.54	1095.66
181.76	1165.29
181.97	1204.21
182.19	1179.63
182.41	1183.73
182.62	1212.40
182.84	1187.82
183.06	1230.83
183.27	1171.44
183.49	1155.05
183.71	1130.48
183.92	1155.05
184.14	1234.93
184.35	1263.60
184.57	1286.12
184.79	1259.50
185.00	1153.01
185.22	1132.53
185.44	1232.88
185.65	1224.69
185.87	1236.97
186.09	1206.25
186.30	1216.49
186.52	1148.91
186.74	1173.49
186.95	1159.15
187.17	1208.30
187.39	1286.12
187.60	1290.22
187.82	1169.39
188.03	1202.16
188.25	1161.20
188.47	1122.29
188.68	1228.78
188.90	1337.32
189.12	1181.68
189.33	1187.82
189.55	1247.21
189.77	1226.73
189.98	1267.69
190.20	1187.82
190.41	1255.40
190.63	1214.45
190.85	1202.16
191.06	1189.87
191.28	1220.59
191.50	1271.79
191.71	1148.91
191.93	1277.93
192.14	1169.39
192.36	1189.87
192.58	1253.36
192.79	1234.93
193.01	1202.16
193.23	1273.84
193.44	1200.11
193.66	1214.45
193.87	1153.01
194.09	1142.77
194.31	1140.72
194.52	1212.40
194.74	1177.58
194.96	1284.08
195.17	1214.45
195.39	1140.72
195.60	1230.83
195.82	1206.25
196.04	1161.20
196.25	1329.13
196.47	1226.73
196.68	1202.16
196.90	1171.44
197.12	1189.87
197.33	1249.26
197.55	1239.02
197.76	1259.50
197.98	1198.06
198.20	1169.39
198.41	1286.12
198.63	1122.29
198.84	1220.59
199.06	1234.93
199.28	1183.73
199.49	1224.69
199.71	1259.50
199.92	1196.01
200.14	1224.69
200.36	1224.69
200.57	1210.35
200.79	1241.07
201.00	1124.33
201.22	1179.63
201.43	1271.79
201.65	1212.40
201.87	1222.64
202.08	1179.63
202.30	1206.25
202.51	1173.49
202.73	1183.73
202.95	1216.49
203.16	1171.44
203.38	1198.06
203.59	1261.55
203.81	1257.45
204.02	1155.05
204.24	1193.97
204.46	1275.88
204.67	1234.93
204.89	1273.84
205.10	1310.70
205.32	1253.36
205.53	1245.16
205.75	1142.77
205.96	1189.87
206.18	1241.07
206.40	1183.73
206.61	1214.45
206.83	1087.47
207.04	1294.32
207.26	1173.49
207.47	1144.81
207.69	1277.93
207.91	1128.43
208.12	1196.01
208.34	1279.98
208.55	1196.01
208.77	1251.31
208.98	1091.57
209.20	1114.10
209.41	1249.26
209.63	1189.87
209.85	1275.88
210.06	1239.02
210.28	1204.21
210.49	1185.77
210.71	1265.64
210.92	1243.12
211.14	1204.21
211.35	1261.55
211.57	1241.07
211.78	1124.33
212.00	1196.01
212.21	1196.01
212.43	1263.60
212.65	1179.63
212.86	1304.56
213.08	1247.21
213.29	1191.92
213.51	1165.29
213.72	1159.15
213.94	1185.77
214.15	1122.29
214.37	1314.80
214.58	1175.53
214.80	1218.54
215.01	1193.97
215.23	1185.77
215.44	1144.81
215.66	1251.31
215.87	1230.83
216.09	1234.93
216.31	1183.73
216.52	1200.11
216.74	1216.49
216.95	1241.07
217.17	1251.31
217.38	1222.64
217.60	1343.47
217.81	1251.31
218.03	1191.92
218.24	1130.48
218.46	1290.22
218.67	1214.45
218.89	1290.22
219.10	1230.83
219.32	1253.36
219.53	1163.25
219.75	1187.82
219.96	1265.64
220.18	1153.01
220.39	1234.93
220.61	1181.68
220.82	1187.82
221.04	1167.34
221.25	1228.78
221.47	1107.95
221.68	1181.68
221.90	1163.25
222.11	1329.13
222.33	1265.64
222.54	1204.21
222.76	1103.86
222.97	1216.49
223.19	1202.16
223.40	1228.78
223.62	1234.93
223.83	1161.20
224.05	1226.73
224.26	1163.25
224.48	1300.46
224.69	1169.39
224.91	1204.21
225.12	1232.88
225.34	1212.40
225.55	1314.80
225.77	1220.59
225.98	1226.73
226.19	1234.93
226.41	1175.53
226.62	1161.20
226.84	1279.98
227.05	1179.63
227.27	1273.84
227.48	1163.25
227.70	1212.40
227.91	1210.35
228.13	1196.01
228.34	1214.45
228.56	1259.50
228.77	1226.73
228.99	1247.21
229.20	1232.88
229.42	1210.35
229.63	1257.45
229.84	1292.27
230.06	1171.44
230.27	1306.60
230.49	1253.36
230.70	1136.62
230.92	1296.36
231.13	1261.55
231.35	1208.30
231.56	1236.97
231.78	1279.98
231.99	1171.44
232.20	1222.64
232.42	1261.55
232.63	1253.36
232.85	1222.64
233.06	1206.25
233.28	1181.68
233.49	1124.33
233.71	1173.49
233.92	1259.50
234.13	1275.88
234.35	1140.72
234.56	1175.53
234.78	1126.38
234.99	1292.27
235.21	1236.97
235.42	1173.49
235.64	1163.25
235.85	1134.57
236.06	1212.40
236.28	1343.47
236.49	1259.50
236.71	1212.40
236.92	1163.25
237.14	1236.97
237.35	1185.77
237.56	1163.25
237.78	1173.49
237.99	1339.37
238.21	1247.21
238.42	1224.69
238.64	1165.29
238.85	1132.53
239.06	1196.01
239.28	1165.29
239.49	1255.40
239.71	1236.97
239.92	1114.10
240.13	1206.25
240.35	1167.34
240.56	1208.30
240.78	1265.64
240.99	1202.16
241.21	1200.11
241.42	1243.12
241.63	1218.54
241.85	1306.60
242.06	1210.35
242.28	1187.82
242.49	1257.45
242.70	1214.45
242.92	1179.63
243.13	1247.21
243.35	1191.92
243.56	1206.25
243.77	1214.45
243.99	1216.49
244.20	1230.83
244.42	1255.40
244.63	1163.25
244.84	1253.36
245.06	1189.87
245.27	1183.73
245.49	1122.29
245.70	1247.21
245.91	1310.70
246.13	1171.44
246.34	1179.63
246.55	1228.78
246.77	1189.87
246.98	1185.77
247.20	1196.01
247.41	1191.92
247.62	1191.92
247.84	1286.12
248.05	1212.40
248.27	1222.64
248.48	1247.21
248.69	1224.69
248.91	1243.12
249.12	1206.25
249.33	1163.25
249.55	1204.21
249.76	1288.17
249.98	1263.60
250.19	1226.73
250.40	1269.74
250.62	1255.40
250.83	1230.83
251.04	1179.63
251.26	1218.54
251.47	1191.92
251.68	1163.25
251.90	1198.06
252.11	1153.01
252.33	1304.56
252.54	1144.81
252.75	1245.16
252.97	1181.68
253.18	1153.01
253.39	1157.10
253.61	1257.45
253.82	1255.40
254.03	1216.49
254.25	1277.93
254.46	1298.41
254.67	1234.93
254.89	1132.53
255.10	1138.67
255.31	1294.32
255.53	1210.35
255.74	1212.40
255.96	1179.63
256.17	1206.25
256.38	1193.97
256.60	1222.64
256.81	1294.32
257.02	1241.07
257.24	1210.35
257.45	1167.34
257.66	1208.30
257.88	1318.89
258.09	1249.26
258.30	1189.87
258.52	1222.64
258.73	1255.40
258.94	1169.39
259.16	1155.05
259.37	1296.36
259.58	1224.69
259.80	1193.97
260.01	1132.53
260.22	1191.92
260.43	1198.06
260.65	1173.49
260.86	1163.25
261.07	1204.21
261.29	1136.62
261.50	1267.69
261.71	1093.62
261.93	1173.49
262.14	1191.92
262.35	1212.40
262.57	1177.58
262.78	1232.88
262.99	1249.26
263.21	1153.01
263.42	1204.21
263.63	1279.98
263.85	1300.46
264.06	1169.39
264.27	1146.86
264.48	1271.79
264.70	1222.64
264.91	1220.59
265.12	1191.92
265.34	1265.64
265.55	1122.29
265.76	1232.88
265.98	1202.16
266.19	1198.06
266.40	1185.77
266.61	1251.31
266.83	1349.61
267.04	1193.97
267.25	1327.08
267.47	1257.45
267.68	1200.11
267.89	1288.17
268.10	1249.26
268.32	1216.49
268.53	1097.71
268.74	1171.44
268.96	1193.97
269.17	1222.64
269.38	1159.15
269.59	1210.35
269.81	1155.05
270.02	1239.02
270.23	1193.97
270.45	1308.65
270.66	1198.06
270.87	1097.71
271.08	1261.55
271.30	1210.35
271.51	1275.88
271.72	1175.53
271.93	1308.65
272.15	1202.16
272.36	1208.30
272.57	1122.29
272.79	1159.15
273.00	1275.88
273.21	1159.15
273.42	1222.64
273.64	1232.88
273.85	1189.87
274.06	1120.24
274.27	1304.56
274.49	1222.64
274.70	1236.97
274.91	1210.35
275.12	1159.15
275.34	1282.03
275.55	1218.54
275.76	1245.16
275.97	1251.31
276.19	1161.20
276.40	1171.44
276.61	1146.86
276.82	1155.05
277.04	1157.10
277.25	1189.87
277.46	1290.22
277.67	1208.30
277.89	1259.50
278.10	1218.54
278.31	1173.49
278.52	1228.78
278.74	1239.02
278.95	1222.64
279.16	1191.92
279.37	1222.64
279.58	1200.11
279.80	1193.97
280.01	1218.54
280.22	1234.93
280.43	1193.97
280.65	1204.21
280.86	1187.82
281.07	1214.45
281.28	1257.45
281.50	1212.40
281.71	1191.92
281.92	1236.97
282.13	1247.21
282.34	1208.30
282.56	1177.58
282.77	1185.77
282.98	1243.12
283.19	1169.39
283.40	1286.12
283.62	1322.99
283.83	1173.49
284.04	1173.49
284.25	1241.07
284.47	1099.76
284.68	1247.21
284.89	1212.40
285.10	1183.73
285.31	1138.67
285.53	1271.79
285.74	1189.87
285.95	1128.43
286.16	1153.01
286.37	1148.91
286.59	1183.73
286.80	1282.03
287.01	1171.44
287.22	1216.49
287.43	1230.83
287.65	1132.53
287.86	1224.69
288.07	1183.73
288.28	1253.36
288.49	1181.68
288.71	1253.36
288.92	1200.11
289.13	1241.07
289.34	1130.48
289.55	1286.12
289.76	1159.15
289.98	1210.35
290.19	1275.88
290.40	1239.02
290.61	1224.69
290.82	1179.63
291.04	1218.54
291.25	1239.02
291.46	1140.72
291.67	1271.79
291.88	1163.25
292.09	1200.11
292.31	1214.45
292.52	1306.60
292.73	1253.36
292.94	1230.83
293.15	1247.21
293.36	1208.30
293.58	1230.83
293.79	1251.31
294.00	1304.56
294.21	1226.73
294.42	1222.64
294.63	1214.45
294.85	1181.68
295.06	1183.73
295.27	1220.59
295.48	1226.73
295.69	1196.01
295.90	1251.31
296.12	1255.40
296.33	1243.12
296.54	1189.87
296.75	1230.83
296.96	1275.88
297.17	1212.40
297.38	1216.49
297.60	1103.86
297.81	1175.53
298.02	1253.36
298.23	1138.67
298.44	1222.64
298.65	1265.64
298.86	1234.93
299.08	1198.06
299.29	1310.70
299.50	1157.10
299.71	1224.69
299.92	1243.12
300.13	1241.07
300.34	1241.07
300.55	1234.93
300.77	1173.49
300.98	1208.30
301.19	1153.01
301.40	1304.56
301.61	1167.34
301.82	1187.82
302.03	1140.72
302.25	1228.78
302.46	1220.59
302.67	1128.43
302.88	1249.26
303.09	1304.56
303.30	1202.16
303.51	1179.63
303.72	1261.55
303.93	1271.79
304.15	1163.25
304.36	1253.36
304.57	1214.45
304.78	1259.50
304.99	1273.84
305.20	1183.73
305.41	1267.69
305.62	1271.79
305.83	1212.40
306.05	1277.93
306.26	1142.77
306.47	1261.55
306.68	1267.69
306.89	1243.12
307.10	1251.31
307.31	1241.07
307.52	1253.36
307.73	1220.59
307.94	1286.12
308.16	1183.73
308.37	1226.73
308.58	1175.53
308.79	1212.40
309.00	1163.25
309.21	1251.31
309.42	1247.21
309.63	1210.35
309.84	1155.05
310.05	1181.68
310.26	1247.21
310.48	1191.92
310.69	1230.83
310.90	1302.51
311.11	1200.11
311.32	1204.21
311.53	1290.22
311.74	1230.83
311.95	1247.21
312.16	1140.72
312.37	1271.79
312.58	1251.31
312.79	1234.93
313.00	1257.45
313.21	1251.31
313.43	1136.62
313.64	1171.44
313.85	1167.34
314.06	1189.87
314.27	1279.98
314.48	1200.11
314.69	1239.02
314.90	1232.88
315.11	1257.45
315.32	1173.49
315.53	1226.73
315.74	1273.84
315.95	1347.56
316.16	1171.44
316.37	1282.03
316.58	1216.49
316.79	1284.08
317.01	1189.87
317.22	1275.88
317.43	1302.51
317.64	1148.91
317.85	1273.84
318.06	1232.88
318.27	1222.64
318.48	1216.49
318.69	1241.07
318.90	1216.49
319.11	1167.34
319.32	1267.69
319.53	1173.49
319.74	1255.40
319.95	1167.34
320.16	1171.44
320.37	1322.99
320.58	1173.49
320.79	1216.49
321.00	1196.01
321.21	1112.05
321.42	1161.20
321.63	1179.63
321.84	1175.53
322.05	1200.11
322.26	1292.27
322.47	1163.25
322.68	1245.16
322.90	1138.67
323.11	1249.26
323.32	1249.26
323.53	1183.73
323.74	1263.60
323.95	1161.20
324.16	1218.54
324.37	1099.76
324.58	1216.49
324.79	1234.93
325.00	1218.54
325.21	1220.59
325.42	1236.97
325.63	1294.32
325.84	1204.21
326.05	1187.82
326.26	1230.83
326.47	1261.55
326.68	1230.83
326.89	1167.34
327.10	1241.07
327.31	1206.25
327.52	1212.40
327.73	1259.50
327.94	1335.28
328.15	1226.73
328.36	1220.59
328.57	1189.87
328.78	1230.83
328.99	1189.87
329.20	1218.54
329.41	1212.40
329.62	1218.54
329.83	1259.50
330.04	1261.55
330.25	1181.68
330.46	1288.17
330.67	1243.12
330.87	1202.16
331.08	1208.30
331.29	1234.93
331.50	1222.64
331.71	1230.83
331.92	1157.10
332.13	1228.78
332.34	1185.77
332.55	1163.25
332.76	1234.93
332.97	1277.93
333.18	1269.74
333.39	1284.08
333.60	1253.36
333.81	1185.77
334.02	1214.45
334.23	1224.69
334.44	1216.49
334.65	1230.83
334.86	1284.08
335.07	1189.87
335.28	1146.86
335.49	1185.77
335.70	1259.50
335.91	1286.12
336.12	1157.10
336.33	1288.17
336.54	1236.97
336.74	1273.84
336.95	1163.25
337.16	1187.82
337.37	1251.31
337.58	1308.65
337.79	1210.35
338.00	1239.02
338.21	1241.07
338.42	1187.82
338.63	1288.17
338.84	1163.25
339.05	1099.76
339.26	1335.28
339.47	1212.40
339.68	1214.45
339.89	1183.73
340.10	1271.79
340.30	1279.98
340.51	1191.92
340.72	1257.45
340.93	1312.75
341.14	1200.11
341.35	1300.46
341.56	1245.16
341.77	1204.21
341.98	1216.49
342.19	1191.92
342.40	1263.60
342.61	1222.64
342.82	1206.25
343.02	1157.10
343.23	1226.73
343.44	1175.53
343.65	1212.40
343.86	1271.79
344.07	1177.58
344.28	1261.55
344.49	1191.92
344.70	1234.93
344.91	1273.84
345.12	1163.25
345.32	1226.73
345.53	1239.02
345.74	1259.50
345.95	1245.16
346.16	1282.03
346.37	1286.12
346.58	1212.40
346.79	1222.64
347.00	1200.11
347.21	1286.12
347.41	1290.22
347.62	1286.12
347.83	1220.59
348.04	1179.63
348.25	1146.86
348.46	1208.30
348.67	1134.57
348.88	1161.20
349.09	1271.79
349.29	1292.27
349.50	1277.93
349.71	1259.50
349.92	1239.02
350.13	1251.31
350.34	1269.74
350.55	1216.49
350.76	1212.40
350.97	1259.50
351.17	1208.30
351.38	1179.63
351.59	1138.67
351.80	1255.40
352.01	1288.17
352.22	1210.35
352.43	1189.87
352.63	1187.82
352.84	1255.40
353.05	1269.74
353.26	1220.59
353.47	1208.30
353.68	1322.99
353.89	1181.68
354.10	1228.78
354.30	1165.29
354.51	1187.82
354.72	1212.40
354.93	1259.50
355.14	1263.60
355.35	1173.49
355.55	1286.12
355.76	1288.17
355.97	1300.46
356.18	1169.39
356.39	1185.77
356.60	1138.67
356.81	1241.07
357.01	1228.78
357.22	1198.06
357.43	1261.55
357.64	1239.02
357.85	1296.36
358.06	1349.61
358.26	1284.08
358.47	1224.69
358.68	1218.54
358.89	1202.16
359.10	1288.17
359.31	1253.36
359.51	1224.69
359.72	1251.31
359.93	1327.08
360.14	1150.96
360.35	1167.34
360.56	1302.51
360.76	1138.67
360.97	1269.74
361.18	1226.73
361.39	1222.64
361.60	1261.55
361.81	1228.78
362.01	1239.02
362.22	1243.12
362.43	1234.93
362.64	1292.27
362.85	1284.08
363.05	1314.80
363.26	1277.93
363.47	1175.53
363.68	1259.50
363.89	1282.03
364.09	1243.12
364.30	1187.82
364.51	1130.48
364.72	1206.25
364.93	1179.63
365.13	1288.17
365.34	1263.60
365.55	1329.13
365.76	1171.44
365.97	1273.84
366.17	1222.64
366.38	1298.41
366.59	1200.11
366.80	1269.74
367.01	1304.56
367.21	1196.01
367.42	1296.36
367.63	1230.83
367.84	1193.97
368.05	1230.83
368.25	1173.49
368.46	1339.37
368.67	1198.06
368.88	1269.74
369.08	1341.42
369.29	1316.84
369.50	1228.78
369.71	1245.16
369.92	1220.59
370.12	1267.69
370.33	1359.85
370.54	1204.21
370.75	1267.69
370.95	1308.65
371.16	1234.93
371.37	1255.40
371.58	1202.16
371.78	1349.61
371.99	1296.36
372.20	1208.30
372.41	1288.17
372.61	1302.51
372.82	1159.15
373.03	1218.54
373.24	1269.74
373.45	1234.93
373.65	1177.58
373.86	1204.21
374.07	1232.88
374.28	1290.22
374.48	1239.02
374.69	1318.89
374.90	1249.26
375.11	1284.08
375.31	1310.70
375.52	1316.84
375.73	1292.27
375.93	1294.32
376.14	1257.45
376.35	1286.12
376.56	1302.51
376.76	1247.21
376.97	1185.77
377.18	1216.49
377.39	1263.60
377.59	1222.64
377.80	1245.16
378.01	1236.97
378.22	1239.02
378.42	1206.25
378.63	1296.36
378.84	1181.68
379.04	1210.35
379.25	1312.75
379.46	1163.25
379.67	1282.03
379.87	1290.22
380.08	1210.35
380.29	1228.78
380.50	1261.55
380.70	1257.45
380.91	1259.50
381.12	1136.62
381.32	1230.83
381.53	1265.64
381.74	1273.84
381.95	1337.32
382.15	1200.11
382.36	1234.93
382.57	1318.89
382.77	1273.84
382.98	1288.17
383.19	1322.99
383.39	1249.26
383.60	1253.36
383.81	1310.70
384.02	1357.80
384.22	1308.65
384.43	1224.69
384.64	1255.40
384.84	1277.93
385.05	1292.27
385.26	1251.31
385.46	1251.31
385.67	1247.21
385.88	1187.82
386.08	1228.78
386.29	1329.13
386.50	1191.92
386.70	1273.84
386.91	1261.55
387.12	1245.16
387.33	1245.16
387.53	1214.45
387.74	1376.24
387.95	1267.69
388.15	1216.49
388.36	1259.50
388.57	1296.36
388.77	1273.84
388.98	1284.08
389.19	1322.99
389.39	1204.21
389.60	1318.89
389.81	1318.89
390.01	1263.60
390.22	1239.02
390.43	1263.60
390.63	1220.59
390.84	1300.46
391.05	1288.17
391.25	1279.98
391.46	1298.41
391.67	1255.40
391.87	1239.02
392.08	1284.08
392.28	1275.88
392.49	1228.78
392.70	1296.36
392.90	1314.80
393.11	1314.80
393.32	1239.02
393.52	1292.27
393.73	1335.28
393.94	1236.97
394.14	1253.36
394.35	1277.93
394.56	1257.45
394.76	1298.41
394.97	1251.31
395.17	1292.27
395.38	1230.83
395.59	1275.88
395.79	1279.98
396.00	1259.50
396.21	1191.92
396.41	1249.26
396.62	1234.93
396.83	1347.56
397.03	1282.03
397.24	1249.26
397.44	1271.79
397.65	1300.46
397.86	1273.84
398.06	1339.37
398.27	1304.56
398.47	1353.71
398.68	1239.02
398.89	1216.49
399.09	1368.04
399.30	1290.22
399.51	1236.97
399.71	1234.93
399.92	1224.69
400.12	1232.88
400.33	1253.36
400.54	1282.03
400.74	1353.71
400.95	1273.84
401.15	1302.51
401.36	1327.08
401.57	1318.89
401.77	1288.17
401.98	1267.69
402.18	1247.21
402.39	1204.21
402.60	1378.28
402.80	1312.75
403.01	1345.52
403.21	1284.08
403.42	1271.79
403.63	1282.03
403.83	1245.16
404.04	1275.88
404.24	1327.08
404.45	1277.93
404.65	1376.24
404.86	1277.93
405.07	1322.99
405.27	1331.18
405.48	1322.99
405.68	1298.41
405.89	1355.76
406.10	1327.08
406.30	1298.41
406.51	1325.04
406.71	1269.74
406.92	1292.27
407.12	1214.45
407.33	1220.59
407.53	1421.29
407.74	1327.08
407.95	1331.18
408.15	1312.75
408.36	1290.22
408.56	1361.90
408.77	1353.71
408.97	1310.70
409.18	1390.57
409.39	1251.31
409.59	1308.65
409.80	1351.66
410.00	1376.24
410.21	1359.85
410.41	1368.04
410.62	1312.75
410.82	1380.33
411.03	1337.32
411.23	1331.18
411.44	1339.37
411.65	1380.33
411.85	1406.95
412.06	1347.56
412.26	1456.11
412.47	1322.99
412.67	1300.46
412.88	1370.09
413.08	1406.95
413.29	1347.56
413.49	1435.63
413.70	1400.81
413.90	1343.47
414.11	1409.00
414.31	1404.91
414.52	1376.24
414.73	1353.71
414.93	1415.15
415.14	1464.30
415.34	1406.95
415.55	1472.49
415.75	1384.43
415.96	1404.91
416.16	1454.06
416.37	1460.20
416.57	1513.45
416.78	1488.87
416.98	1406.95
417.19	1509.35
417.39	1523.69
417.60	1531.88
417.80	1599.46
418.01	1517.54
418.21	1722.34
418.42	1650.66
418.62	1531.88
418.83	1589.22
419.03	1644.52
419.24	1679.33
419.44	1628.14
419.65	1751.01
419.85	1624.04
420.06	1693.67
420.26	1755.11
420.47	1802.21
420.67	1693.67
420.88	1839.08
421.08	1826.79
421.29	1742.82
421.49	1806.31
421.70	1898.47
421.90	1828.84
422.11	1937.38
422.31	1904.61
422.52	1964.00
422.72	2045.92
422.93	1992.67
423.13	2058.21
423.34	2043.87
423.54	2074.59
423.74	2117.60
423.95	2101.22
424.15	2211.81
424.36	2111.46
424.56	2195.42
424.77	2213.85
424.97	2400.22
425.18	2293.72
425.38	2480.09
425.59	2371.55
425.79	2428.89
426.00	2484.19
426.20	2605.02
426.40	2535.39
426.61	2602.97
426.81	2629.59
427.02	2764.76
427.22	2740.18
427.43	2826.20
427.63	2863.06
427.84	2840.53
428.04	2979.79
428.25	3033.04
428.45	3225.55
428.65	3311.57
428.86	3368.91
429.06	3362.76
429.27	3303.37
429.47	3272.65
429.68	3454.92
429.88	3456.97
430.09	3727.30
430.29	3731.40
430.49	3819.46
430.70	3874.76
430.90	3751.88
431.11	4057.03
431.31	4261.82
431.52	4097.99
431.72	4396.99
431.92	4575.16
432.13	4341.69
432.33	4929.46
432.54	4620.22
432.74	4595.64
432.94	4923.32
433.15	4792.25
433.35	4859.83
433.56	5222.32
433.76	5300.14
433.97	5253.04
434.17	5398.45
434.37	5564.33
434.58	5728.17
434.78	5863.33
434.99	6172.58
435.19	6123.43
435.39	6246.30
435.60	6598.56
435.80	6762.39
436.01	7004.05
436.21	7020.44
436.41	7495.57
436.62	7438.22
436.82	7636.88
437.03	7583.63
437.23	7896.97
437.43	7671.69
437.64	8114.05
437.84	8441.73
438.05	8341.38
438.25	8597.37
438.45	8765.31
438.66	9289.59
438.86	9478.00
439.06	9121.65
439.27	9418.61
439.47	9543.53
439.68	9785.19
439.88	10100.58
440.08	9897.83
440.29	10628.96
440.49	10717.02
440.69	11280.21
440.90	11196.25
441.10	11706.19
441.31	11786.06
441.51	12222.28
441.71	12361.54
441.92	12332.87
442.12	12185.41
442.32	13907.76
442.53	13672.24
442.73	14235.43
442.94	14538.53
443.14	14657.31
443.34	14296.87
443.55	14927.64
443.75	14577.44
443.95	15660.82
444.16	16146.19
444.36	16418.57
444.56	17045.24
444.77	16711.42
444.97	17331.96
445.17	18099.95
445.38	19138.27
445.58	18695.91
445.78	18710.24
445.99	19218.14
446.19	18732.77
446.39	20657.86
446.60	20864.71
446.80	21135.04
447.00	22443.69
447.21	21706.42
447.41	22445.74
447.61	23164.57
447.82	25204.35
448.02	25114.24
448.22	25935.48
448.43	26560.11
448.63	26781.29
448.83	27016.80
449.04	27831.90
449.24	27506.27
449.44	29763.13
449.65	30328.37
449.85	31942.17
450.05	30461.49
450.26	29787.71
450.46	31045.16
450.66	31495.71
450.87	31962.65
451.07	34758.13
451.27	36443.60
451.47	36705.74
451.68	37113.29
451.88	39306.66
452.08	39947.68
452.29	42296.70
452.49	41895.30
452.69	43369.83
452.90	43949.41
453.10	44547.42
453.30	45919.56
453.51	43922.79
453.71	44285.28
453.91	51404.02
454.11	48262.43
454.32	51447.02
454.52	49456.40
454.72	48899.35
454.93	48698.65
455.13	51338.48
455.33	52841.69
455.53	52335.84
455.74	53853.39
455.94	56192.17
456.14	57070.75
456.35	60849.25
456.55	58844.29
456.75	57603.22
456.95	55088.31
457.16	58119.31
457.36	63124.54
457.56	65496.09
457.76	65211.42
457.97	65535.00
458.17	65535.00
458.37	65535.00
458.57	65535.00
458.78	64398.38
458.98	60654.69
459.18	62307.40
459.39	64398.38
459.59	65156.13
459.79	62082.12
459.99	64410.67
460.20	65397.79
460.40	62655.56
460.60	65535.00
460.80	65535.00
461.01	65535.00
461.21	65535.00
461.41	65535.00
461.61	65535.00
461.82	63761.46
462.02	63437.88
462.22	63755.32
462.42	62411.85
462.63	63394.87
462.83	62403.66
463.03	61271.13
463.23	60888.16
463.43	60062.83
463.64	63925.30
463.84	61359.19
464.04	59860.08
464.24	60105.83
464.45	57287.83
464.65	57463.96
464.85	54574.27
465.05	58455.17
465.26	57646.22
465.46	55020.73
465.66	55620.78
465.86	54887.61
466.06	54557.89
466.27	51117.30
466.47	50707.71
466.67	51989.73
466.87	51150.07
467.08	48751.90
467.28	48989.46
467.48	49673.48
467.68	49657.10
467.88	50404.61
468.09	50187.52
468.29	48043.30
468.49	46947.64
468.69	47301.93
468.89	47660.33
469.10	46499.13
469.30	45190.48
469.50	44567.90
469.70	45282.64
469.90	43535.72
470.11	42714.48
470.31	41487.75
470.51	45591.88
470.71	44086.62
470.91	41178.51
471.11	41772.42
471.32	41422.22
471.52	41774.47
471.72	41491.85
471.92	39779.74
472.12	40025.50
472.33	39421.35
472.53	39544.23
472.73	40357.27
472.93	41192.84
473.13	39642.53
473.33	39929.25
473.54	39421.35
473.74	40177.05
473.94	40183.19
474.14	39908.77
474.34	38538.68
474.55	37912.00
474.75	40320.41
474.95	39091.63
475.15	39144.87
475.35	39187.88
475.55	39275.94
475.75	38661.55
475.96	39015.85
476.16	38667.70
476.36	38077.88
476.56	38192.57
476.76	37774.78
476.96	37223.88
477.17	37709.25
477.37	36324.82
477.57	36117.98
477.77	36025.82
477.97	37146.06
478.17	36574.67
478.37	36259.29
478.58	35769.82
478.78	37125.58
478.98	36271.57
479.18	35225.06
479.38	35591.65
479.58	34676.21
479.78	34508.27
479.99	34311.67
480.19	34121.21
480.39	33732.09
480.59	33377.79
480.79	33152.52
480.99	32902.67
481.19	31956.50
481.39	31170.08
481.60	32001.56
481.80	31036.97
482.00	31708.70
482.20	31370.79
482.40	31170.08
482.60	31626.78
482.80	31178.28
483.00	30469.68
483.20	30049.85
483.41	29845.05
483.61	29670.97
483.81	29652.54
484.01	29642.30
484.21	29556.28
484.41	28630.60
484.61	28585.55
484.81	28147.28
485.01	28560.97
485.22	28325.46
485.42	28350.03
485.62	28290.64
485.82	27235.94
486.02	27385.44
486.22	26949.22
486.42	26570.35
486.62	26678.89
486.82	26492.52
487.02	26633.83
487.22	26615.40
487.43	26263.15
487.63	25812.60
487.83	25482.88
488.03	25130.62
488.23	25177.73
488.43	25108.10
488.63	25425.53
488.83	25458.30
489.03	24979.07
489.23	25065.09
489.43	25015.94
489.63	24456.84
489.83	23979.67
490.04	24485.51
490.24	24065.68
490.44	23994.00
490.64	24184.46
490.84	23969.43
491.04	23864.98
491.24	24114.83
491.44	24002.19
491.64	23617.18
491.84	23695.00
492.04	23588.50
492.24	23557.78
492.44	23717.53
492.64	23744.15
492.84	23672.47
493.04	23436.95
493.24	22808.23
493.45	23140.00
493.65	23168.67
493.85	22722.21
494.05	22847.14
494.25	22769.32
494.45	22490.79
494.65	22585.00
494.85	22984.35
495.05	22488.74
495.25	22564.52
495.45	22425.26
495.65	22656.68
495.85	22462.12
496.05	22386.35
496.25	22283.95
496.45	22361.77
496.65	22488.74
496.85	22120.11
497.05	22247.08
497.25	22173.36
497.45	21909.17
497.65	22146.73
497.85	22027.95
498.05	21909.17
498.25	21796.53
498.45	22126.25
498.65	21872.31
498.85	22120.11
499.05	21962.42
499.25	22083.25
499.45	22118.06
499.65	22199.98
499.85	22365.87
500.05	22050.48
500.25	22159.02
500.45	22214.32
500.65	22251.18
500.85	22128.30
501.05	22167.21
501.25	22204.08
501.45	22226.60
501.65	21855.92
501.85	22167.21
502.05	22046.38
502.25	22222.51
502.45	21946.03
502.65	21982.90
502.85	22034.10
503.05	22097.58
503.25	22398.63
503.45	21970.61
503.65	22531.75
503.85	21982.90
504.05	22023.86
504.25	22253.23
504.45	22224.56
504.65	22034.10
504.85	22351.53
505.05	21962.42
505.25	22722.21
505.45	22150.83
505.65	22347.44
505.85	22232.75
506.05	22175.41
506.25	22527.66
506.45	22322.86
506.65	22242.99
506.85	22630.05
507.05	22318.76
507.25	22470.31
507.45	22308.52
507.65	22910.63
507.85	22605.48
508.04	22644.39
508.24	22603.43
508.44	22757.03
508.64	22779.56
508.84	22646.44
509.04	23314.08
509.24	22990.50
509.44	22994.59
509.64	23287.45
509.84	23271.07
510.04	23647.90
510.24	23307.93
510.44	23391.90
510.64	23596.70
510.84	23635.61
511.04	23711.38
511.24	23930.51
511.43	23789.20
511.63	24071.82
511.83	24176.27
512.03	24051.34
512.23	23895.70
512.43	24354.44
512.63	24460.94
512.83	24417.93
513.03	24409.74
513.23	25257.60
513.43	25132.67
513.63	24972.93
513.83	24962.69
514.02	24868.48
514.22	25384.57
514.42	25775.73
514.62	25597.56
514.82	25562.75
515.02	25915.00
515.22	25669.24
515.42	26226.29
515.62	26095.22
515.82	26386.03
516.02	26572.39
516.21	26654.31
516.41	26793.58
516.61	26834.53
516.81	26779.24
517.01	26725.99
517.21	27211.36
517.41	27420.25
517.61	27612.76
517.81	27516.51
518.00	27977.30
518.20	28065.36
518.40	28229.20
518.60	27713.11
518.80	27973.21
519.00	28765.77
519.20	29034.05
519.40	29044.29
519.60	29300.29
519.79	29224.51
519.99	28958.28
520.19	29476.41
520.39	29179.46
520.59	29722.17
520.79	29713.98
520.99	29875.77
521.18	30258.74
521.38	29994.55
521.58	30066.23
521.78	30264.88
521.98	30459.44
522.18	30670.38
522.38	31452.70
522.58	31321.63
522.77	31596.06
522.97	31741.47
523.17	31628.83
523.37	31567.39
523.57	31944.22
523.77	31802.91
523.96	32050.71
524.16	31974.94
524.36	31809.05
524.56	31903.26
524.76	30983.72
524.96	30785.07
525.16	30398.00
525.35	30109.24
525.55	30350.90
525.75	30799.40
525.95	31084.07
526.15	32063.00
526.35	31956.50
526.54	32783.88
526.74	32826.89
526.94	33248.77
527.14	33142.28
527.34	33644.03
527.54	33500.67
527.73	33738.24
527.93	33607.17
528.13	33883.64
528.33	33803.77
528.53	33781.24
528.72	33725.95
528.92	34039.29
529.12	34088.44
529.32	34409.97
529.52	34217.46
529.72	34354.68
529.91	34395.64
530.11	34713.07
530.31	34481.65
530.51	34754.03
530.71	34418.16
530.90	34487.79
531.10	34565.62
531.30	34559.47
531.50	34852.33
531.70	34856.43
531.89	34862.57
532.09	34758.13
532.29	34987.50
532.49	34862.57
532.69	34321.91
532.88	34594.29
533.08	35005.93
533.28	34821.61
533.48	34321.91
533.67	35005.93
533.87	34928.11
534.07	34551.28
534.27	34586.10
534.47	34364.92
534.66	34629.10
534.86	35196.39
535.06	35134.95
535.26	34788.85
535.45	34719.21
535.65	35223.01
535.85	34860.52
536.05	35397.09
536.24	34680.30
536.44	34778.61
536.64	35302.89
536.84	34829.80
537.04	35466.72
537.23	35247.59
537.43	35028.46
537.63	34854.38
537.83	34786.80
538.02	35270.12
538.22	35300.84
538.42	34532.85
538.62	35050.99
538.81	34586.10
539.01	34946.54
539.21	35042.79
539.41	34788.85
539.60	35378.66
539.80	34659.82
540.00	34522.61
540.20	34586.10
540.39	34627.06
540.59	35018.22
540.79	35012.07
540.98	35370.47
541.18	34680.30
541.38	34811.37
541.58	35149.29
541.77	34731.50
541.97	34442.74
542.17	34764.27
542.37	34754.03
542.56	34733.55
542.76	34708.97
542.96	34590.19
543.15	34053.62
543.35	34246.13
543.55	34502.13
543.75	34500.08
543.94	34778.61
544.14	34665.97
544.34	34862.57
544.53	34858.48
544.73	34588.14
544.93	34385.40
545.13	34319.86
545.32	34498.03
545.52	34432.50
545.72	34174.45
545.91	34350.58
546.11	34295.28
546.31	34418.16
546.50	34629.10
546.70	34311.67
546.90	34420.21
547.10	34403.83
547.29	34631.15
547.49	33945.08
547.69	34096.63
547.88	34016.76
548.08	34244.09
548.28	33662.46
548.47	33918.46
548.67	33717.76
548.87	33961.47
549.06	33762.81
549.26	33801.72
549.46	33746.43
549.65	33908.22
549.85	33439.23
550.05	33314.31
550.24	33379.84
550.44	33488.38
550.64	33086.98
550.83	33035.78
551.03	33390.08
551.23	33220.10
551.42	33355.27
551.62	32966.15
551.82	33129.99
552.01	32755.21
552.21	32511.50
552.41	32327.19
552.60	31954.46
552.80	31862.30
553.00	31450.66
553.19	31548.96
553.39	31274.53
553.59	31522.34
553.78	31622.69
553.98	31964.70
554.18	32157.21
554.37	32226.84
554.57	32282.13
554.76	32405.01
554.96	32593.42
555.16	32566.80
555.35	32431.63
555.55	32421.39
555.75	32898.57
555.94	32218.64
556.14	32071.19
556.34	32028.18
556.53	31798.81
556.73	31915.54
556.92	32028.18
557.12	31618.59
557.32	32122.39
557.51	31600.16
557.71	32431.63
557.91	32071.19
558.10	31995.42
558.30	31798.81
558.49	31596.06
558.69	31620.64
558.89	31700.51
559.08	31585.82
559.28	31534.62
559.47	31190.56
559.67	31206.95
559.87	31090.21
560.06	30817.83
560.26	30760.49
560.45	31278.63
560.65	31206.95
560.85	31141.41
561.04	31159.84
561.24	31483.42
561.43	31577.63
561.63	31786.52
561.83	31057.45
562.02	31268.39
562.22	31094.31
562.41	31432.22
562.61	30936.62
562.81	30969.38
563.00	30885.42
563.20	30834.22
563.39	30899.75
563.59	30871.08
563.78	30797.35
563.98	31266.34
564.18	30787.11
564.37	31186.47
564.57	30570.03
564.76	30854.70
564.96	30909.99
565.15	30957.10
565.35	30981.67
565.55	30293.55
565.74	30780.97
565.94	30311.99
566.13	30447.15
566.33	30690.86
566.52	30121.52
566.72	30549.55
566.91	30395.95
567.11	30774.83
567.31	30506.54
567.50	30406.19
567.70	30484.01
567.89	30549.55
568.09	30203.44
568.28	30301.75
568.48	30518.83
568.67	29865.53
568.87	30639.66
569.06	30119.48
569.26	29779.51
569.46	30111.28
569.65	30422.58
569.85	30035.51
570.04	30111.28
570.24	30072.37
570.43	29939.26
570.63	29931.06
570.82	29990.45
571.02	30406.19
571.21	30160.44
571.41	29568.57
571.60	30152.24
571.80	30129.72
571.99	30008.89
572.19	29955.64
572.38	30113.33
572.58	29896.25
572.77	29767.23
572.97	29666.88
573.16	29404.74
573.36	29435.45
573.55	29548.09
573.75	29595.20
573.94	29877.82
574.14	29427.26
574.33	29703.74
574.53	29734.46
574.72	29476.41
574.92	29412.93
575.11	29136.45
575.31	29316.67
575.50	29349.44
575.70	29079.11
575.89	29695.55
576.09	29355.58
576.28	29410.88
576.48	29398.59
576.67	29220.42
576.87	29267.52
577.06	29005.38
577.26	29115.97
577.45	29048.39
577.65	29152.84
577.84	29476.41
578.04	29163.08
578.23	28978.76
578.43	29077.06
578.62	28968.52
578.82	29177.41
579.01	29361.73
579.21	29400.64
579.40	29298.24
579.59	29529.66
579.79	29869.62
579.98	29541.95
580.18	29439.55
580.37	28296.78
580.57	27393.63
580.76	26973.80
580.96	26361.45
581.15	26463.85
581.35	26863.21
581.54	27651.67
581.74	28417.61
581.93	28653.13
582.12	28847.69
582.32	28759.63
582.51	28663.37
582.71	29077.06
582.90	28573.26
583.10	28872.26
583.29	28509.77
583.48	28509.77
583.68	28638.80
583.87	28040.79
584.07	28765.77
584.26	28491.34
584.46	28249.68
584.65	28216.91
584.84	28296.78
585.04	28401.23
585.23	28079.70
585.43	28153.43
585.62	28538.44
585.82	28200.53
586.01	28335.70
586.20	28257.87
586.40	28237.39
586.59	28298.83
586.79	28112.47
586.98	28223.06
587.18	28026.45
587.37	28294.74
587.56	28438.09
587.76	28014.16
587.95	27745.88
588.15	28532.30
588.34	28143.19
588.53	27586.14
588.73	27754.07
588.92	27469.40
589.12	27799.13
589.31	27545.18
589.50	27780.70
589.70	27588.19
589.89	27442.78
590.08	27827.80
590.28	27577.95
590.47	28030.55
590.67	26924.65
590.86	27250.27
591.05	27170.40
591.25	27246.18
591.44	27020.90
591.64	27291.23
591.83	26904.17
592.02	27237.98
592.22	27229.79
592.41	27289.18
592.60	27055.72
592.80	26687.08
592.99	26685.03
593.18	27125.35
593.38	26867.30
593.57	26652.27
593.77	26637.93
593.96	26568.30
594.15	26609.26
594.35	26513.00
594.54	26127.99
594.73	26435.18
594.93	26371.69
595.12	26441.32
595.31	25820.79
595.51	26400.37
595.70	26037.87
595.89	26265.20
596.09	25890.42
596.28	26048.11
596.47	25802.36
596.67	26119.79
596.86	25556.60
597.06	26244.72
597.25	25489.02
597.44	25441.92
597.64	25597.56
597.83	25296.51
598.02	25224.83
598.22	25419.39
598.41	25247.36
598.60	25173.63
598.79	25253.50
598.99	25300.61
599.18	25036.42
599.37	24839.81
599.57	24440.46
599.76	24786.57
599.95	24522.38
600.15	24868.48
600.34	24620.68
600.53	24491.66
600.73	24772.23
600.92	24327.82
601.11	24358.54
601.31	24217.23
601.50	24170.13
601.69	24254.09
601.88	24133.26
602.08	24252.05
602.27	23809.68
602.46	23744.15
602.66	23598.74
602.85	23539.35
603.04	23989.91
603.24	23391.90
603.43	23504.54
603.62	23682.71
603.81	23408.28
604.01	23113.38
604.20	23017.12
604.39	23158.43
604.59	23162.53
604.78	22740.64
604.97	23041.70
605.16	22994.59
605.36	22955.68
605.55	22648.49
605.74	22902.43
605.94	22722.21
606.13	22539.94
606.32	22738.60
606.51	22630.05
606.71	22544.04
606.90	22503.08
607.09	22333.10
607.28	22464.17
607.48	22156.97
607.67	22302.38
607.86	21870.26
608.05	22292.14
608.25	21841.59
608.44	21810.87
608.63	21505.72
608.82	21468.86
609.02	21655.22
609.21	21452.47
609.40	21700.28
609.59	21561.02
609.79	21169.85
609.98	20831.94
610.17	20700.87
610.36	21006.02
610.56	20780.74
610.75	20621.00
610.94	20547.27
611.13	20504.26
611.33	20272.84
611.52	20274.89
611.71	20164.30
611.90	20096.72
612.09	20375.24
612.29	20174.54
612.48	19754.71
612.67	19967.70
612.86	19494.61
613.06	19719.89
613.25	19644.12
613.44	19537.62
613.63	19633.88
613.82	19191.52
614.02	19474.13
614.21	19384.02
614.40	19291.87
614.59	19326.68
614.78	19474.13
614.98	19019.49
615.17	19171.04
615.36	19007.20
615.55	18845.41
615.74	19121.88
615.94	18609.89
616.13	19089.12
616.32	18974.43
616.51	18419.43
616.70	18659.04
616.90	18700.00
617.09	18677.48
617.28	18216.68
617.47	18343.66
617.66	18386.66
617.86	18429.67
618.05	18259.69
618.24	18616.04
618.43	18396.90
618.62	18482.92
618.81	18245.35
619.01	18458.34
619.20	18249.45
619.39	18069.23
619.58	18376.42
619.77	18192.11
619.96	18493.16
620.16	18540.26
620.35	18243.31
620.54	18220.78
620.73	18509.54
620.92	18388.71
621.11	18204.39
621.31	18523.88
621.50	18620.13
621.69	18296.55
621.88	18310.89
622.07	18163.43
622.26	18190.06
622.46	18056.94
622.65	18054.89
622.84	18243.31
623.03	18413.29
623.22	18353.90
623.41	18314.98
623.60	18093.80
623.80	17964.78
623.99	17932.01
624.18	18210.54
624.37	17932.01
624.56	18075.37
624.75	18177.77
624.94	17735.41
625.13	17884.91
625.33	17714.93
625.52	18118.38
625.71	17991.41
625.90	17819.38
626.09	17792.75
626.28	17547.00
626.47	17686.26
626.66	17598.20
626.86	17534.71
627.05	17497.84
627.24	17516.28
627.43	17342.20
627.62	17338.10
627.81	17151.74
628.00	17243.90
628.19	17182.46
628.38	17213.18
628.57	17006.33
628.77	17053.44
628.96	16850.69
629.15	16965.37
629.34	16946.94
629.53	16791.30
629.72	16674.56
629.91	16727.81
630.10	16533.25
630.29	16568.07
630.48	16424.71
630.68	16566.02
630.87	16316.17
631.06	16391.94
631.25	16318.22
631.44	16217.86
631.63	16361.22
631.82	16203.53
632.01	15963.92
632.20	16123.66
632.39	15857.42
632.58	16064.27
632.77	15847.18
632.96	15824.65
633.15	15836.94
633.35	15675.15
633.54	15435.54
633.73	15400.72
633.92	15396.63
634.11	15492.88
634.30	15474.45
634.49	15453.97
634.68	15171.35
634.87	15136.54
635.06	14966.56
635.25	14802.72
635.44	14823.20
635.63	14796.57
635.82	14749.47
636.01	14749.47
636.20	14858.01
636.39	14751.52
636.58	14681.89
636.77	14423.84
636.97	14391.08
637.16	14425.89
637.35	14139.18
637.54	14159.66
637.73	14485.28
637.92	14399.27
638.11	14343.97
638.30	13950.76
638.49	14032.68
638.68	14110.50
638.87	13811.50
639.06	14022.44
639.25	13745.97
639.44	13942.57
639.63	13662.00
639.82	13686.58
640.01	13561.65
640.20	13360.95
640.39	13539.12
640.58	13256.50
640.77	13166.39
640.96	13371.19
641.15	13262.65
641.34	13309.75
641.53	13074.23
641.72	13119.29
641.91	12908.35
642.10	12756.80
642.29	12943.16
642.48	12924.73
642.67	12701.50
642.86	12791.61
643.05	12457.79
643.24	12640.06
643.43	12576.58
643.62	12353.35
643.81	12644.16
644.00	12425.03
644.19	12312.39
644.38	12410.69
644.57	12107.59
644.76	12224.33
644.95	12179.27
645.14	12306.24
645.33	11994.95
645.52	11845.45
645.71	11802.44
645.90	11788.11
646.09	11689.81
646.28	11837.26
646.46	11614.03
646.65	11579.22
646.84	11470.67
647.03	11601.74
647.22	11347.79
647.41	11472.72
647.60	11505.49
647.79	11478.86
647.98	11177.81
648.17	11183.96
648.36	10962.78
648.55	11102.04
648.74	10997.59
648.93	10977.11
649.12	11108.18
649.31	10741.60
649.50	10796.89
649.69	10608.48
649.88	10942.30
650.06	10747.74
650.25	10987.35
650.44	10735.45
650.63	10686.30
650.82	10717.02
651.01	10420.06
651.20	10544.99
651.39	10342.24
651.58	10407.78
651.77	10383.20
651.96	10280.80
652.15	10202.98
652.34	10215.27
652.52	10354.53
652.71	10233.70
652.90	10088.29
653.09	10127.21
653.28	9770.86
653.47	9977.70
653.66	9930.60
653.85	9918.31
654.04	9682.80
654.23	9703.28
654.42	9789.29
654.60	9647.98
654.79	9664.36
654.98	9641.84
655.17	9674.60
655.36	9420.66
655.55	9465.71
655.74	9361.27
655.93	9328.50
656.12	9260.91
656.30	9275.25
656.49	9295.73
656.68	9088.89
656.87	9205.62
657.06	9074.55
657.25	8968.06
657.44	9164.66
657.63	8943.48
657.82	8871.80
658.00	8828.79
658.19	8796.03
658.38	8812.41
658.57	8818.55
658.76	8966.01
658.95	8603.52
659.14	8660.86
659.32	8609.66
659.51	8423.30
659.70	8535.93
659.89	8472.45
660.08	8609.66
660.27	8503.17
660.46	8449.92
660.64	8226.69
660.83	8335.23
661.02	8327.04
661.21	8200.07
661.40	8195.97
661.59	8146.82
661.78	7999.37
661.96	7970.69
662.15	8091.52
662.34	7950.21
662.53	8105.86
662.72	7708.55
662.91	7845.77
663.09	7597.96
663.28	7821.19
663.47	7688.07
663.66	7823.24
663.85	7741.32
664.03	7495.57
664.22	7423.89
664.41	7468.94
664.60	7753.61
664.79	7440.27
664.98	7364.50
665.16	7376.78
665.35	7327.63
665.54	7311.25
665.73	7264.15
665.92	7407.50
666.10	7157.65
666.29	6981.53
666.48	7184.27
666.67	7116.69
666.86	6993.81
667.04	6995.86
667.23	6969.24
667.42	6735.77
667.61	6936.47
667.80	6807.45
667.98	6723.48
668.17	6832.02
668.36	6739.87
668.55	6662.04
668.74	6727.58
668.92	6571.93
669.11	6733.72
669.30	6700.95
669.49	6549.40
669.68	6670.23
669.86	6528.92
670.05	6653.85
670.24	6420.38
670.43	6315.94
670.61	6375.33
670.80	6379.42
670.99	6272.93
671.18	6285.22
671.36	6404.00
671.55	6262.69
671.74	6178.72
671.93	6029.22
672.11	6045.60
672.30	6246.30
672.49	6145.95
672.68	6070.18
672.87	6182.82
673.05	5971.88
673.24	6057.89
673.43	5951.40
673.62	6021.03
673.80	5793.70
673.99	5900.20
674.18	5805.99
674.36	5814.18
674.55	5717.93
674.74	5838.76
674.93	5656.49
675.11	5603.24
675.30	5550.00
675.49	5676.97
675.68	5547.95
675.86	5580.71
676.05	5435.31
676.24	5586.86
676.43	5437.36
676.61	5392.30
676.80	5404.59
676.99	5375.92
677.17	5496.75
677.36	5300.14
677.55	5316.53
677.74	5357.49
677.92	5261.23
678.11	5248.94
678.30	5195.70
678.48	5095.35
678.67	5138.35
678.86	5193.65
679.04	5117.87
679.23	5015.48
679.42	5078.96
679.61	5011.38
679.79	4982.71
679.98	5023.67
680.17	4962.23
680.35	4865.97
680.54	5007.28
680.73	4777.91
680.91	4767.67
681.10	4736.95
681.29	4829.11
681.47	4757.43
681.66	4786.10
681.85	4706.23
682.04	4642.75
682.22	4796.34
682.41	4843.45
682.60	4683.70
682.78	4698.04
682.97	4683.70
683.16	4804.53
683.34	4513.72
683.53	4587.45
683.72	4515.77
683.90	4489.15
684.09	4464.57
684.28	4472.76
684.46	4491.20
684.65	4411.32
684.83	4308.93
685.02	4272.06
685.21	4325.31
685.39	4319.17
685.58	4194.24
685.77	4247.49
685.95	4140.99
686.14	4249.54
686.33	4286.40
686.51	4202.43
686.70	4091.84
686.89	4007.87
687.07	4083.65
687.26	4040.64
687.44	4052.93
687.63	4118.47
687.82	3995.59
688.00	4059.07
688.19	4061.12
688.38	4071.36
688.56	4007.87
688.75	3925.96
688.93	4095.94
689.12	4020.16
689.31	3911.62
689.49	3858.37
689.68	3803.08
689.87	3887.04
690.05	3938.24
690.24	3813.32
690.42	3672.01
690.61	3770.31
690.80	3915.72
690.98	3760.07
691.17	3721.16
691.35	3715.02
691.54	3653.58
691.73	3764.17
691.91	3680.20
692.10	3561.42
692.28	3725.26
692.47	3604.42
692.66	3475.40
692.84	3665.86
693.03	3551.18
693.21	3506.12
693.40	3618.76
693.59	3528.65
693.77	3405.77
693.96	3473.36
694.14	3518.41
694.33	3549.13
694.51	3444.68
694.70	3520.46
694.89	3354.57
695.07	3516.36
695.26	3436.49
695.44	3504.07
695.63	3483.59
695.81	3428.30
696.00	3395.53
696.18	3368.91
696.37	3418.06
696.56	3305.42
696.74	3274.70
696.93	3289.04
697.11	3252.17
697.30	3270.61
697.48	3289.04
697.67	3276.75
697.85	3178.45
698.04	3147.73
698.23	3278.80
698.41	3268.56
698.60	3151.82
698.78	3192.78
698.97	3160.02
699.15	3149.78
699.34	3037.14
699.52	3043.28
699.71	3194.83
699.89	3205.07
700.08	3074.00
700.26	3014.61
700.45	3094.48
700.63	3028.95
700.82	3211.22
701.01	3043.28
701.19	3051.47
701.38	3008.47
701.56	3053.52
701.75	2877.40
701.93	2992.08
702.12	2803.67
702.30	2934.74
702.49	2910.16
702.67	2965.46
702.86	2834.39
703.04	2850.77
703.23	2934.74
703.41	2846.68
703.60	2936.79
703.78	2875.35
703.97	2766.81
704.15	2926.55
704.34	2809.81
704.52	2877.40
704.71	2820.05
704.89	2756.57
705.08	2863.06
705.26	2834.39
705.45	2820.05
705.63	2775.00
705.81	2754.52
706.00	2701.27
706.18	2727.89
706.37	2736.09
706.55	2742.23
706.74	2813.91
706.92	2734.04
707.11	2721.75
707.29	2787.29
707.48	2721.75
707.66	2697.17
707.85	2717.65
708.03	2586.58
708.22	2699.22
708.40	2576.34
708.58	2695.13
708.77	2670.55
708.95	2639.83
709.14	2570.20
709.32	2729.94
709.51	2613.21
709.69	2645.98
709.88	2533.34
710.06	2607.06
710.25	2545.63
710.43	2492.38
710.61	2453.47
710.80	2496.47
710.98	2437.08
711.17	2482.14
711.35	2385.88
711.54	2584.54
711.72	2523.10
711.90	2463.71
712.09	2346.97
712.27	2394.08
712.46	2310.11
712.64	2504.67
712.83	2592.73
713.01	2332.64
713.19	2412.51
713.38	2416.60
713.56	2445.27
713.75	2414.56
713.93	2340.83
714.11	2475.99
714.30	2359.26
714.48	2367.45
714.67	2334.68
714.85	2349.02
715.03	2361.31
715.22	2291.68
715.40	2306.01
715.59	2220.00
715.77	2308.06
715.95	2260.96
716.14	2396.12
716.32	2277.34
716.51	2271.20
716.69	2205.66
716.87	2301.92
717.06	2230.24
717.24	2242.53
717.42	2277.34
717.61	2256.86
717.79	2248.67
717.98	2254.81
718.16	2170.85
718.34	2170.85
718.53	2215.90
718.71	2136.03
718.89	2156.51
719.08	2037.73
719.26	2129.89
719.45	2238.43
719.63	2129.89
719.81	2084.83
720.00	2150.37
720.18	2056.16
720.36	2193.37
720.55	2107.36
720.73	2103.26
720.91	2144.22
721.10	2152.42
721.28	2082.78
721.46	2166.75
721.65	2062.30
721.83	2052.06
722.01	2060.26
722.20	2090.98
722.38	2099.17
722.56	2125.79
722.75	2023.39
722.93	2136.03
723.11	2072.54
723.30	2021.35
723.48	2039.78
723.66	2084.83
723.85	1976.29
724.03	2031.58
724.21	1937.38
724.40	1935.33
724.58	1986.53
724.76	2052.06
724.95	1941.47
725.13	2021.35
725.31	1996.77
725.50	1945.57
725.68	1902.56
725.86	1927.14
726.05	1947.62
726.23	2035.68
726.41	1994.72
726.59	2000.87
726.78	1970.15
726.96	1947.62
727.14	1894.37
727.33	1896.42
727.51	1961.95
727.69	1818.60
727.87	1925.09
728.06	1933.28
728.24	1877.99
728.42	1937.38
728.61	1884.13
728.79	1982.43
728.97	1867.75
729.15	1880.04
729.34	1925.09
729.52	1861.60
729.70	1898.47
729.89	1974.24
730.07	1865.70
730.25	1949.67
730.43	1865.70
730.62	1783.78
730.80	1957.86
730.98	1818.60
731.16	1804.26
731.35	1853.41
731.53	1834.98
731.71	1791.97
731.89	1832.93
732.08	1902.56
732.26	1908.71
732.44	1785.83
732.62	1789.92
732.81	1824.74
732.99	1775.59
733.17	1738.73
733.35	1791.97
733.54	1726.44
733.72	1703.91
733.90	1824.74
734.08	1814.50
734.27	1796.07
734.45	1632.23
734.63	1742.82
734.81	1697.77
735.00	1746.92
735.18	1785.83
735.36	1843.17
735.54	1822.69
735.72	1658.85
735.91	1769.44
736.09	1689.57
736.27	1763.30
736.45	1775.59
736.63	1656.81
736.82	1761.25
737.00	1701.86
737.18	1703.91
737.36	1646.57
737.55	1642.47
737.73	1640.42
737.91	1708.01
738.09	1718.25
738.27	1642.47
738.46	1701.86
738.64	1736.68
738.82	1634.28
739.00	1624.04
739.18	1671.14
739.36	1708.01
739.55	1644.52
739.73	1648.61
739.91	1656.81
740.09	1630.18
740.27	1705.96
740.46	1712.10
740.64	1662.95
740.82	1652.71
741.00	1605.61
741.18	1611.75
741.36	1566.70
741.55	1699.81
741.73	1607.66
741.91	1628.14
742.09	1644.52
742.27	1621.99
742.45	1615.85
742.64	1568.74
742.82	1591.27
743.00	1634.28
743.18	1597.42
743.36	1581.03
743.54	1654.76
743.72	1599.46
743.91	1658.85
744.09	1638.38
744.27	1542.12
744.45	1535.98
744.63	1550.31
744.81	1611.75
744.99	1562.60
745.18	1570.79
745.36	1556.46
745.54	1490.92
745.72	1560.55
745.90	1589.22
746.08	1578.98
746.26	1591.27
746.45	1548.26
746.63	1611.75
746.81	1488.87
746.99	1673.19
747.17	1558.50
747.35	1445.87
747.53	1599.46
747.71	1554.41
747.89	1574.89
748.08	1550.31
748.26	1529.83
748.44	1435.63
748.62	1454.06
748.80	1515.50
748.98	1523.69
749.16	1564.65
749.34	1495.02
749.52	1480.68
749.70	1554.41
749.89	1488.87
750.07	1587.18
750.25	1646.57
750.43	1476.59
750.61	1505.26
750.79	1523.69
750.97	1492.97
751.15	1464.30
751.33	1495.02
751.51	1523.69
751.69	1675.24
751.88	1421.29
752.06	1517.54
752.24	1585.13
752.42	1525.74
752.60	1468.39
752.78	1503.21
752.96	1464.30
753.14	1603.56
753.32	1384.43
753.50	1400.81
753.68	1396.71
753.86	1415.15
754.04	1423.34
754.22	1484.78
754.40	1519.59
754.58	1433.58
754.76	1392.62
754.95	1468.39
755.13	1376.24
755.31	1470.44
755.49	1380.33
755.67	1415.15
755.85	1452.01
756.03	1439.72
756.21	1503.21
756.39	1449.96
756.57	1445.87
756.75	1361.90
756.93	1462.25
757.11	1402.86
757.29	1402.86
757.47	1433.58
757.65	1437.67
757.83	1505.26
758.01	1497.07
758.19	1435.63
758.37	1431.53
758.55	1402.86
758.73	1439.72
758.91	1505.26
759.09	1513.45
759.27	1419.24
759.45	1419.24
759.63	1454.06
759.81	1335.28
759.99	1355.76
760.17	1417.19
760.35	1439.72
760.53	1495.02
760.71	1456.11
760.89	1411.05
761.07	1417.19
761.25	1402.86
761.43	1443.82
761.61	1488.87
761.79	1419.24
761.97	1355.76
762.15	1370.09
762.33	1409.00
762.51	1437.67
762.69	1533.93
762.87	1507.30
763.05	1357.80
763.23	1474.54
763.41	1409.00
763.59	1409.00
763.77	1402.86
763.95	1435.63
764.13	1447.91
764.31	1525.74
764.49	1441.77
764.67	1384.43
764.85	1490.92
765.03	1488.87
765.21	1421.29
765.38	1411.05
765.56	1495.02
765.74	1468.39
765.92	1497.07
766.10	1443.82
766.28	1439.72
766.46	1423.34
766.64	1423.34
766.82	1484.78
767.00	1310.70
767.18	1351.66
767.36	1441.77
767.54	1380.33
767.72	1366.00
767.90	1296.36
768.08	1366.00
768.26	1433.58
768.43	1361.90
768.61	1378.28
768.79	1447.91
768.97	1439.72
769.15	1429.48
769.33	1368.04
769.51	1386.47
769.69	1357.80
769.87	1337.32
770.05	1402.86
770.23	1439.72
770.40	1443.82
770.58	1447.91
770.76	1300.46
770.94	1417.19
771.12	1398.76
771.30	1337.32
771.48	1359.85
771.66	1447.91
771.84	1433.58
772.02	1290.22
772.19	1413.10
772.37	1257.45
772.55	1480.68
772.73	1269.74
772.91	1374.19
773.09	1437.67
773.27	1355.76
773.45	1382.38
773.63	1331.18
773.80	1329.13
773.98	1302.51
774.16	1411.05
774.34	1376.24
774.52	1349.61
774.70	1296.36
774.88	1415.15
775.05	1474.54
775.23	1288.17
775.41	1400.81
775.59	1290.22
775.77	1335.28
775.95	1322.99
776.13	1409.00
776.30	1286.12
776.48	1353.71
776.66	1298.41
776.84	1359.85
777.02	1306.60
777.20	1279.98
777.38	1329.13
777.55	1241.07
777.73	1271.79
777.91	1312.75
778.09	1298.41
778.27	1353.71
778.45	1370.09
778.62	1245.16
778.80	1304.56
778.98	1413.10
779.16	1269.74
779.34	1310.70
779.51	1372.14
779.69	1376.24
779.87	1312.75
780.05	1302.51
780.23	1347.56
780.41	1355.76
780.58	1345.52
780.76	1318.89
780.94	1243.12
781.12	1239.02
781.30	1333.23
781.47	1366.00
781.65	1304.56
781.83	1300.46
782.01	1320.94
782.19	1394.67
782.36	1302.51
782.54	1308.65
782.72	1279.98
782.90	1339.37
783.08	1286.12
783.25	1271.79
783.43	1306.60
783.61	1386.47
783.79	1273.84
783.96	1304.56
784.14	1333.23
784.32	1245.16
784.50	1288.17
784.68	1255.40
784.85	1339.37
785.03	1251.31
785.21	1251.31
785.39	1325.04
785.56	1361.90
785.74	1273.84
785.92	1353.71
786.10	1273.84
786.27	1292.27
786.45	1384.43
786.63	1343.47
786.81	1275.88
786.98	1228.78
787.16	1306.60
787.34	1320.94
787.52	1353.71
787.69	1271.79
787.87	1327.08
788.05	1247.21
788.23	1236.97
788.40	1343.47
788.58	1304.56
788.76	1329.13
788.94	1216.49
789.11	1259.50
789.29	1304.56
789.47	1359.85
789.64	1255.40
789.82	1300.46
790.00	1271.79
790.18	1175.53
790.35	1320.94
790.53	1400.81
790.71	1273.84
790.89	1257.45
791.06	1343.47
791.24	1316.84
791.42	1230.83
791.59	1210.35
791.77	1263.60
791.95	1249.26
792.12	1241.07
792.30	1331.18
792.48	1304.56
792.66	1312.75
792.83	1255.40
793.01	1245.16
793.19	1249.26
793.36	1255.40
793.54	1265.64
793.72	1306.60
793.89	1269.74
794.07	1290.22
794.25	1290.22
794.42	1325.04
794.60	1173.49
794.78	1261.55
794.95	1306.60
795.13	1286.12
795.31	1247.21
795.48	1241.07
795.66	1339.37
795.84	1331.18
796.01	1327.08
796.19	1105.90
796.37	1181.68
796.54	1292.27
796.72	1216.49
796.90	1275.88
797.07	1308.65
797.25	1236.97
797.43	1239.02
797.60	1337.32
797.78	1259.50
797.96	1304.56
798.13	1251.31
798.31	1327.08
798.49	1345.52
798.66	1234.93
798.84	1253.36
799.01	1304.56
799.19	1259.50
799.37	1187.82
799.54	1224.69
799.72	1200.11
799.90	1294.32
800.07	1316.84
800.25	1245.16
800.43	1255.40
800.60	1241.07
800.78	1261.55
800.95	1230.83
801.13	1284.08
801.31	1202.16
801.48	1284.08
801.66	1232.88
801.83	1247.21
802.01	1218.54
802.19	1279.98
802.36	1265.64
802.54	1214.45
802.71	1230.83
802.89	1230.83
803.07	1269.74
803.24	1222.64
803.42	1296.36
803.59	1351.66
803.77	1193.97
803.95	1216.49
804.12	1265.64
804.30	1228.78
804.47	1216.49
804.65	1228.78
804.82	1318.89
805.00	1239.02
805.18	1224.69
805.35	1261.55
805.53	1316.84
805.70	1312.75
805.88	1226.73
806.05	1200.11
806.23	1261.55
806.41	1259.50
806.58	1220.59
806.76	1232.88
806.93	1230.83
807.11	1198.06
807.28	1243.12
807.46	1212.40
807.64	1273.84
807.81	1216.49
807.99	1206.25
808.16	1214.45
808.34	1290.22
808.51	1306.60
808.69	1241.07
808.86	1138.67
809.04	1226.73
809.21	1138.67
809.39	1224.69
809.56	1157.10
809.74	1243.12
809.92	1228.78
810.09	1261.55
810.27	1241.07
810.44	1267.69
810.62	1202.16
810.79	1169.39
810.97	1142.77
811.14	1318.89
811.32	1202.16
811.49	1224.69
811.67	1179.63
811.84	1212.40
812.02	1251.31
812.19	1210.35
812.37	1255.40
812.54	1269.74
812.72	1163.25
812.89	1212.40
813.07	1161.20
813.24	1247.21
813.42	1193.97
813.59	1253.36
813.77	1224.69
813.94	1261.55
814.12	1208.30
814.29	1232.88
814.47	1261.55
814.64	1171.44
814.82	1261.55
814.99	1196.01
815.17	1202.16
815.34	1230.83
815.52	1212.40
815.69	1146.86
815.86	1105.90
816.04	1200.11
816.21	1275.88
816.39	1239.02
816.56	1226.73
816.74	1165.29
816.91	1292.27
817.09	1247.21
817.26	1232.88
817.44	1204.21
817.61	1261.55
817.79	1294.32
817.96	1222.64
818.13	1279.98
818.31	1310.70
818.48	1249.26
818.66	1220.59
818.83	1241.07
819.01	1232.88
819.18	1249.26
819.36	1214.45
819.53	1253.36
819.70	1224.69
819.88	1206.25
820.05	1206.25
820.23	1306.60
820.40	1173.49
820.58	1220.59
820.75	1198.06
820.92	1167.34
821.10	1337.32
821.27	1255.40
821.45	1224.69
821.62	1210.35
821.79	1191.92
821.97	1249.26
822.14	1261.55
822.32	1204.21
822.49	1185.77
822.66	1128.43
822.84	1181.68
823.01	1271.79
823.19	1232.88
823.36	1198.06
823.53	1163.25
823.71	1294.32
823.88	1171.44
824.06	1273.84
824.23	1261.55
824.40	1275.88
824.58	1122.29
824.75	1206.25
824.93	1134.57
825.10	1216.49
825.27	1155.05
825.45	1222.64
825.62	1275.88
825.79	1292.27
825.97	1181.68
826.14	1191.92
826.32	1265.64
826.49	1253.36
826.66	1204.21
826.84	1241.07
827.01	1161.20
827.18	1175.53
827.36	1175.53
827.53	1249.26
827.70	1214.45
827.88	1208.30
828.05	1187.82
828.22	1294.32
828.40	1214.45
828.57	1218.54
828.74	1171.44
828.92	1187.82
829.09	1263.60
829.27	1163.25
829.44	1179.63
829.61	1263.60
829.79	1251.31
829.96	1224.69
830.13	1206.25
830.30	1165.29
830.48	1290.22
830.65	1275.88
830.82	1191.92
831.00	1193.97
831.17	1200.11
831.34	1212.40
831.52	1288.17
831.69	1187.82
831.86	1157.10
832.04	1204.21
832.21	1251.31
832.38	1202.16
832.56	1239.02
832.73	1177.58
832.90	1243.12
833.07	1189.87
833.25	1189.87
833.42	1267.69
833.59	1255.40
833.77	1193.97
833.94	1210.35
834.11	1191.92
834.29	1204.21
834.46	1308.65
834.63	1234.93
834.80	1251.31
834.98	1320.94
835.15	1204.21
835.32	1173.49
835.49	1198.06
835.67	1218.54
835.84	1204.21
836.01	1157.10
836.19	1163.25
836.36	1179.63
836.53	1187.82
836.70	1216.49
836.88	1196.01
837.05	1167.34
837.22	1234.93
837.39	1140.72
837.57	1241.07
837.74	1177.58
837.91	1212.40
838.08	1165.29
838.26	1228.78
838.43	1259.50
838.60	1169.39
838.77	1226.73
838.95	1216.49
839.12	1234.93
839.29	1261.55
839.46	1161.20
839.64	1247.21
839.81	1165.29
839.98	1187.82
840.15	1228.78
840.32	1155.05
840.50	1236.97
840.67	1185.77
840.84	1128.43
841.01	1157.10
841.19	1173.49
841.36	1187.82
841.53	1124.33
841.70	1232.88
841.87	1267.69
842.05	1122.29
842.22	1269.74
842.39	1124.33
842.56	1271.79
842.73	1191.92
842.91	1183.73
843.08	1157.10
843.25	1214.45
843.42	1110.00
843.59	1210.35
843.77	1161.20
843.94	1261.55
844.11	1173.49
844.28	1245.16
844.45	1282.03
844.62	1191.92
844.80	1214.45
844.97	1214.45
845.14	1153.01
845.31	1124.33
845.48	1132.53
845.65	1243.12
845.83	1269.74
846.00	1275.88
846.17	1267.69
846.34	1144.81
846.51	1165.29
846.68	1230.83
846.86	1202.16
847.03	1138.67
847.20	1218.54
847.37	1222.64
847.54	1206.25
847.71	1107.95
847.89	1220.59
848.06	1200.11
848.23	1173.49
848.40	1179.63
848.57	1279.98
848.74	1282.03
848.91	1107.95
849.08	1196.01
849.26	1097.71
849.43	1153.01
849.60	1167.34
849.77	1191.92
849.94	1187.82
850.11	1232.88
850.28	1114.10
850.46	1214.45
850.63	1181.68
850.80	1173.49
850.97	1251.31
851.14	1187.82
851.31	1183.73
851.48	1259.50
851.65	1159.15
851.82	1202.16
852.00	1099.76
852.17	1183.73
852.34	1202.16
852.51	1222.64
852.68	1185.77
852.85	1193.97
853.02	1286.12
853.19	1181.68
853.36	1177.58
853.53	1173.49
853.70	1200.11
853.88	1263.60
854.05	1236.97
854.22	1216.49
854.39	1128.43
854.56	1120.24
854.73	1185.77
854.90	1173.49
855.07	1239.02
855.24	1126.38
855.41	1234.93
855.58	1216.49
855.75	1198.06
855.92	1183.73
856.09	1275.88
856.27	1218.54
856.44	1206.25
856.61	1181.68
856.78	1212.40
856.95	1167.34
857.12	1153.01
857.29	1253.36
857.46	1185.77
857.63	1189.87
857.80	1150.96
857.97	1216.49
858.14	1198.06
858.31	1220.59
858.48	1249.26
858.65	1220.59
858.82	1249.26
858.99	1138.67
859.16	1245.16
859.33	1148.91
859.50	1300.46
859.67	1165.29
859.84	1138.67
860.01	1226.73
860.18	1173.49
860.35	1120.24
860.52	1286.12
860.69	1165.29
860.86	1142.77
861.03	1214.45
861.20	1228.78
861.37	1144.81
861.54	1243.12
861.71	1306.60
861.88	1232.88
862.05	1130.48
862.22	1185.77
862.39	1181.68
862.56	1212.40
862.73	1249.26
862.90	1169.39
863.07	1228.78
863.24	1224.69
863.41	1218.54
863.58	1171.44
863.75	1138.67
863.92	1193.97
864.09	1230.83
864.26	1265.64
864.43	1243.12
864.60	1187.82
864.77	1214.45
864.94	1173.49
865.11	1120.24
865.28	1183.73
865.45	1253.36
865.62	1120.24
865.79	1271.79
865.96	1255.40
866.13	1169.39
866.30	1200.11
866.47	1169.39
866.64	1179.63
866.81	1214.45
866.98	1234.93
867.15	1185.77
867.31	1202.16
867.48	1163.25
867.65	1200.11
867.82	1236.97
867.99	1126.38
868.16	1296.36
868.33	1216.49
868.50	1255.40
868.67	1183.73
868.84	1146.86
869.01	1196.01
869.18	1224.69
869.35	1214.45
869.52	1173.49
869.68	1105.90
869.85	1202.16
870.02	1261.55
870.19	1257.45
870.36	1163.25
870.53	1269.74
870.70	1249.26
870.87	1216.49
871.04	1122.29
871.21	1150.96
871.38	1181.68
871.54	1232.88
871.71	1132.53
871.88	1171.44
872.05	1247.21
872.22	1224.69
872.39	1198.06
872.56	1212.40
872.73	1204.21
872.90	1144.81
873.06	1185.77
873.23	1239.02
873.40	1294.32
873.57	1396.71
873.74	1234.93
873.91	1267.69
874.08	1187.82
874.25	1148.91
874.41	1236.97
874.58	1183.73
874.75	1181.68
874.92	1320.94
875.09	1236.97
875.26	1196.01
875.43	1155.05
875.59	1196.01
875.76	1177.58
875.93	1179.63
876.10	1210.35
876.27	1222.64
876.44	1202.16
876.61	1286.12
876.77	1241.07
876.94	1214.45
877.11	1249.26
877.28	1239.02
877.45	1165.29
877.62	1191.92
877.78	1103.86
877.95	1134.57
878.12	1208.30
878.29	1167.34
878.46	1286.12
878.62	1179.63
878.79	1259.50
878.96	1167.34
879.13	1177.58
879.30	1230.83
879.47	1187.82
879.63	1275.88
879.80	1236.97
879.97	1150.96
880.14	1146.86
880.31	1146.86
880.47	1331.18
880.64	1146.86
880.81	1230.83
880.98	1126.38
881.15	1148.91
881.31	1224.69
881.48	1193.97
881.65	1167.34
881.82	1220.59
881.99	1261.55
882.15	1161.20
882.32	1165.29
882.49	1218.54
882.66	1196.01
882.82	1226.73
882.99	1222.64
883.16	1206.25
883.33	1255.40
883.49	1128.43
883.66	1253.36
883.83	1210.35
884.00	1091.57
884.17	1097.71
884.33	1193.97
884.50	1212.40
884.67	1216.49
884.84	1169.39
885.00	1232.88
885.17	1204.21
885.34	1247.21
885.51	1228.78
885.67	1191.92
885.84	1155.05
886.01	1122.29
886.18	1236.97
886.34	1191.92
886.51	1265.64
886.68	1255.40
886.84	1220.59
887.01	1290.22
887.18	1253.36
887.35	1196.01
887.51	1157.10
887.68	1167.34
887.85	1271.79
888.02	1228.78
888.18	1144.81
888.35	1226.73
888.52	1155.05
888.68	1232.88
>>>>>End Processed Spectral Data<<<<<
