# Supplementary material for: Design of a Novel Low Cost Point of Care Tampon (POCkeT) Colposcope for Use in Resource Limited Settings
Source: PLoS One. 2015 Sep 2;10(9):e0135869. doi: 10.1371/journal.pone.0135869 (PMC4557989; doi:10.1371/journal.pone.0135869)
Supplement: S1 File — A caption document for each sub-folder and file (S1 Detailed File Key) is found within the archive. Folder (S2) contains the set of raw images from quantitative imaging characterization between systems. Folder (S3) contains the CAD files for the custom circuit boards used in our POCkeT Colposcope. Folder (S4) contains the 3D CAD files for the probe handle and bill of materials. Folder (S5) contains the complete set of n = 5 replicate spectra files captured from each digital colposcope system. (ZIP) [file pone.0135869.s001.zip › S1 Supplementary Files/S5/S5 Spectra PC-TWO-W-D.txt]

SpectraSuite Data File
++++++++++++++++++++++++++++++++++++
Date: Wed May 28 14:02:40 EDT 2014
User: CTL11
Dark Spectrum Present: No
Reference Spectrum Present: No
Number of Sampled Component Spectra: 1
Spectrometers: USB4E01788
Integration Time (usec): 100000 (USB4E01788)
Spectra Averaged: 1 (USB4E01788)
Boxcar Smoothing: 0 (USB4E01788)
Correct for Electrical Dark: No (USB4E01788)
Strobe/Lamp Enabled: No (USB4E01788)
Correct for Detector Non-linearity: No (USB4E01788)
Correct for Stray Light: No (USB4E01788)
Number of Pixels in Processed Spectrum: 3648
>>>>>Begin Processed Spectral Data<<<<<
178.07	972.79
178.29	972.79
178.50	972.79
178.72	1005.55
178.94	993.26
179.15	1173.49
179.37	1232.88
179.59	1187.82
179.81	1138.67
180.02	1138.67
180.24	1196.01
180.46	1200.11
180.67	1140.72
180.89	1253.36
181.11	1198.06
181.32	1189.87
181.54	1198.06
181.76	1165.29
181.97	1175.53
182.19	1208.30
182.41	1212.40
182.62	1189.87
182.84	1247.21
183.06	1120.24
183.27	1222.64
183.49	1177.58
183.71	1126.38
183.92	1198.06
184.14	1183.73
184.35	1232.88
184.57	1249.26
184.79	1247.21
185.00	1310.70
185.22	1136.62
185.44	1210.35
185.65	1177.58
185.87	1140.72
186.09	1245.16
186.30	1181.68
186.52	1214.45
186.74	1259.50
186.95	1146.86
187.17	1239.02
187.39	1263.60
187.60	1269.74
187.82	1261.55
188.03	1128.43
188.25	1204.21
188.47	1169.39
188.68	1241.07
188.90	1261.55
189.12	1210.35
189.33	1236.97
189.55	1212.40
189.77	1171.44
189.98	1308.65
190.20	1249.26
190.41	1191.92
190.63	1214.45
190.85	1288.17
191.06	1200.11
191.28	1275.88
191.50	1218.54
191.71	1181.68
191.93	1236.97
192.14	1193.97
192.36	1257.45
192.58	1181.68
192.79	1253.36
193.01	1175.53
193.23	1288.17
193.44	1226.73
193.66	1216.49
193.87	1167.34
194.09	1214.45
194.31	1157.10
194.52	1179.63
194.74	1202.16
194.96	1247.21
195.17	1146.86
195.39	1214.45
195.60	1247.21
195.82	1269.74
196.04	1167.34
196.25	1302.51
196.47	1200.11
196.68	1191.92
196.90	1206.25
197.12	1193.97
197.33	1296.36
197.55	1304.56
197.76	1165.29
197.98	1275.88
198.20	1214.45
198.41	1259.50
198.63	1185.77
198.84	1177.58
199.06	1208.30
199.28	1241.07
199.49	1210.35
199.71	1228.78
199.92	1220.59
200.14	1218.54
200.36	1171.44
200.57	1255.40
200.79	1142.77
201.00	1161.20
201.22	1245.16
201.43	1253.36
201.65	1153.01
201.87	1241.07
202.08	1257.45
202.30	1179.63
202.51	1159.15
202.73	1230.83
202.95	1245.16
203.16	1148.91
203.38	1181.68
203.59	1224.69
203.81	1196.01
204.02	1193.97
204.24	1212.40
204.46	1273.84
204.67	1181.68
204.89	1198.06
205.10	1357.80
205.32	1349.61
205.53	1243.12
205.75	1177.58
205.96	1271.79
206.18	1144.81
206.40	1228.78
206.61	1202.16
206.83	1198.06
207.04	1271.79
207.26	1191.92
207.47	1204.21
207.69	1388.52
207.91	1165.29
208.12	1159.15
208.34	1245.16
208.55	1185.77
208.77	1198.06
208.98	1130.48
209.20	1144.81
209.41	1234.93
209.63	1202.16
209.85	1232.88
210.06	1202.16
210.28	1222.64
210.49	1327.08
210.71	1163.25
210.92	1222.64
211.14	1239.02
211.35	1196.01
211.57	1298.41
211.78	1128.43
212.00	1210.35
212.21	1187.82
212.43	1204.21
212.65	1288.17
212.86	1175.53
213.08	1228.78
213.29	1216.49
213.51	1193.97
213.72	1136.62
213.94	1261.55
214.15	1206.25
214.37	1222.64
214.58	1198.06
214.80	1142.77
215.01	1171.44
215.23	1296.36
215.44	1175.53
215.66	1232.88
215.87	1189.87
216.09	1212.40
216.31	1191.92
216.52	1163.25
216.74	1206.25
216.95	1196.01
217.17	1271.79
217.38	1226.73
217.60	1292.27
217.81	1132.53
218.03	1181.68
218.24	1212.40
218.46	1277.93
218.67	1202.16
218.89	1236.97
219.10	1253.36
219.32	1247.21
219.53	1230.83
219.75	1273.84
219.96	1312.75
220.18	1224.69
220.39	1181.68
220.61	1202.16
220.82	1189.87
221.04	1105.90
221.25	1263.60
221.47	1177.58
221.68	1232.88
221.90	1171.44
222.11	1200.11
222.33	1284.08
222.54	1263.60
222.76	1165.29
222.97	1241.07
223.19	1144.81
223.40	1165.29
223.62	1257.45
223.83	1216.49
224.05	1167.34
224.26	1155.05
224.48	1241.07
224.69	1138.67
224.91	1218.54
225.12	1216.49
225.34	1327.08
225.55	1292.27
225.77	1224.69
225.98	1196.01
226.19	1351.66
226.41	1169.39
226.62	1261.55
226.84	1200.11
227.05	1228.78
227.27	1284.08
227.48	1245.16
227.70	1150.96
227.91	1140.72
228.13	1196.01
228.34	1318.89
228.56	1255.40
228.77	1177.58
228.99	1265.64
229.20	1193.97
229.42	1161.20
229.63	1216.49
229.84	1277.93
230.06	1251.31
230.27	1290.22
230.49	1167.34
230.70	1153.01
230.92	1234.93
231.13	1140.72
231.35	1230.83
231.56	1196.01
231.78	1247.21
231.99	1183.73
232.20	1230.83
232.42	1189.87
232.63	1257.45
232.85	1245.16
233.06	1247.21
233.28	1247.21
233.49	1212.40
233.71	1212.40
233.92	1220.59
234.13	1175.53
234.35	1263.60
234.56	1316.84
234.78	1177.58
234.99	1251.31
235.21	1247.21
235.42	1169.39
235.64	1277.93
235.85	1157.10
236.06	1230.83
236.28	1355.76
236.49	1327.08
236.71	1210.35
236.92	1148.91
237.14	1243.12
237.35	1181.68
237.56	1257.45
237.78	1191.92
237.99	1263.60
238.21	1239.02
238.42	1148.91
238.64	1144.81
238.85	1212.40
239.06	1198.06
239.28	1261.55
239.49	1304.56
239.71	1239.02
239.92	1155.05
240.13	1259.50
240.35	1179.63
240.56	1255.40
240.78	1173.49
240.99	1241.07
241.21	1181.68
241.42	1220.59
241.63	1138.67
241.85	1230.83
242.06	1179.63
242.28	1200.11
242.49	1304.56
242.70	1282.03
242.92	1116.14
243.13	1163.25
243.35	1169.39
243.56	1128.43
243.77	1239.02
243.99	1216.49
244.20	1198.06
244.42	1196.01
244.63	1136.62
244.84	1138.67
245.06	1198.06
245.27	1171.44
245.49	1212.40
245.70	1175.53
245.91	1191.92
246.13	1251.31
246.34	1177.58
246.55	1241.07
246.77	1128.43
246.98	1181.68
247.20	1230.83
247.41	1196.01
247.62	1216.49
247.84	1234.93
248.05	1173.49
248.27	1179.63
248.48	1204.21
248.69	1148.91
248.91	1210.35
249.12	1202.16
249.33	1193.97
249.55	1228.78
249.76	1249.26
249.98	1288.17
250.19	1253.36
250.40	1228.78
250.62	1286.12
250.83	1226.73
251.04	1138.67
251.26	1275.88
251.47	1255.40
251.68	1273.84
251.90	1163.25
252.11	1148.91
252.33	1286.12
252.54	1171.44
252.75	1343.47
252.97	1136.62
253.18	1191.92
253.39	1175.53
253.61	1253.36
253.82	1165.29
254.03	1239.02
254.25	1183.73
254.46	1292.27
254.67	1247.21
254.89	1279.98
255.10	1185.77
255.31	1271.79
255.53	1196.01
255.74	1210.35
255.96	1150.96
256.17	1230.83
256.38	1269.74
256.60	1167.34
256.81	1298.41
257.02	1216.49
257.24	1255.40
257.45	1216.49
257.66	1261.55
257.88	1153.01
258.09	1222.64
258.30	1198.06
258.52	1257.45
258.73	1222.64
258.94	1218.54
259.16	1095.66
259.37	1296.36
259.58	1181.68
259.80	1212.40
260.01	1142.77
260.22	1218.54
260.43	1146.86
260.65	1214.45
260.86	1153.01
261.07	1220.59
261.29	1171.44
261.50	1214.45
261.71	1132.53
261.93	1204.21
262.14	1140.72
262.35	1210.35
262.57	1187.82
262.78	1214.45
262.99	1265.64
263.21	1185.77
263.42	1234.93
263.63	1253.36
263.85	1245.16
264.06	1212.40
264.27	1216.49
264.48	1200.11
264.70	1245.16
264.91	1288.17
265.12	1189.87
265.34	1196.01
265.55	1218.54
265.76	1224.69
265.98	1275.88
266.19	1282.03
266.40	1236.97
266.61	1294.32
266.83	1275.88
267.04	1241.07
267.25	1241.07
267.47	1222.64
267.68	1212.40
267.89	1273.84
268.10	1247.21
268.32	1247.21
268.53	1198.06
268.74	1191.92
268.96	1257.45
269.17	1247.21
269.38	1044.46
269.59	1247.21
269.81	1216.49
270.02	1314.80
270.23	1245.16
270.45	1228.78
270.66	1220.59
270.87	1234.93
271.08	1187.82
271.30	1161.20
271.51	1259.50
271.72	1204.21
271.93	1230.83
272.15	1284.08
272.36	1259.50
272.57	1097.71
272.79	1193.97
273.00	1181.68
273.21	1128.43
273.42	1253.36
273.64	1279.98
273.85	1134.57
274.06	1153.01
274.27	1241.07
274.49	1273.84
274.70	1210.35
274.91	1185.77
275.12	1181.68
275.34	1247.21
275.55	1153.01
275.76	1259.50
275.97	1185.77
276.19	1169.39
276.40	1157.10
276.61	1134.57
276.82	1214.45
277.04	1136.62
277.25	1130.48
277.46	1196.01
277.67	1234.93
277.89	1177.58
278.10	1253.36
278.31	1253.36
278.52	1232.88
278.74	1153.01
278.95	1312.75
279.16	1224.69
279.37	1257.45
279.58	1224.69
279.80	1257.45
280.01	1253.36
280.22	1189.87
280.43	1239.02
280.65	1171.44
280.86	1216.49
281.07	1261.55
281.28	1263.60
281.50	1206.25
281.71	1202.16
281.92	1269.74
282.13	1228.78
282.34	1196.01
282.56	1247.21
282.77	1234.93
282.98	1247.21
283.19	1165.29
283.40	1271.79
283.62	1288.17
283.83	1140.72
284.04	1224.69
284.25	1202.16
284.47	1218.54
284.68	1226.73
284.89	1196.01
285.10	1220.59
285.31	1204.21
285.53	1191.92
285.74	1210.35
285.95	1132.53
286.16	1198.06
286.37	1216.49
286.59	1153.01
286.80	1208.30
287.01	1183.73
287.22	1259.50
287.43	1163.25
287.65	1173.49
287.86	1179.63
288.07	1220.59
288.28	1198.06
288.49	1157.10
288.71	1146.86
288.92	1286.12
289.13	1236.97
289.34	1171.44
289.55	1296.36
289.76	1241.07
289.98	1282.03
290.19	1304.56
290.40	1212.40
290.61	1189.87
290.82	1302.51
291.04	1173.49
291.25	1257.45
291.46	1165.29
291.67	1220.59
291.88	1163.25
292.09	1253.36
292.31	1193.97
292.52	1306.60
292.73	1222.64
292.94	1329.13
293.15	1187.82
293.36	1251.31
293.58	1214.45
293.79	1247.21
294.00	1327.08
294.21	1230.83
294.42	1179.63
294.63	1290.22
294.85	1226.73
295.06	1171.44
295.27	1208.30
295.48	1216.49
295.69	1185.77
295.90	1226.73
296.12	1220.59
296.33	1179.63
296.54	1255.40
296.75	1163.25
296.96	1302.51
297.17	1191.92
297.38	1241.07
297.60	1245.16
297.81	1171.44
298.02	1234.93
298.23	1191.92
298.44	1228.78
298.65	1224.69
298.86	1144.81
299.08	1169.39
299.29	1273.84
299.50	1183.73
299.71	1200.11
299.92	1171.44
300.13	1228.78
300.34	1261.55
300.55	1259.50
300.77	1185.77
300.98	1236.97
301.19	1230.83
301.40	1253.36
301.61	1216.49
301.82	1200.11
302.03	1294.32
302.25	1269.74
302.46	1173.49
302.67	1165.29
302.88	1216.49
303.09	1331.18
303.30	1204.21
303.51	1230.83
303.72	1224.69
303.93	1296.36
304.15	1224.69
304.36	1212.40
304.57	1239.02
304.78	1279.98
304.99	1142.77
305.20	1124.33
305.41	1212.40
305.62	1232.88
305.83	1239.02
306.05	1234.93
306.26	1245.16
306.47	1214.45
306.68	1277.93
306.89	1148.91
307.10	1232.88
307.31	1230.83
307.52	1210.35
307.73	1202.16
307.94	1296.36
308.16	1191.92
308.37	1236.97
308.58	1179.63
308.79	1239.02
309.00	1220.59
309.21	1177.58
309.42	1187.82
309.63	1171.44
309.84	1173.49
310.05	1146.86
310.26	1224.69
310.48	1140.72
310.69	1193.97
310.90	1185.77
311.11	1232.88
311.32	1263.60
311.53	1318.89
311.74	1249.26
311.95	1101.81
312.16	1198.06
312.37	1247.21
312.58	1198.06
312.79	1218.54
313.00	1220.59
313.21	1198.06
313.43	1146.86
313.64	1153.01
313.85	1202.16
314.06	1247.21
314.27	1300.46
314.48	1193.97
314.69	1208.30
314.90	1204.21
315.11	1296.36
315.32	1210.35
315.53	1232.88
315.74	1351.66
315.95	1247.21
316.16	1249.26
316.37	1146.86
316.58	1232.88
316.79	1263.60
317.01	1271.79
317.22	1200.11
317.43	1210.35
317.64	1146.86
317.85	1308.65
318.06	1325.04
318.27	1226.73
318.48	1140.72
318.69	1216.49
318.90	1183.73
319.11	1271.79
319.32	1230.83
319.53	1335.28
319.74	1183.73
319.95	1146.86
320.16	1171.44
320.37	1359.85
320.58	1265.64
320.79	1300.46
321.00	1163.25
321.21	1200.11
321.42	1226.73
321.63	1245.16
321.84	1142.77
322.05	1263.60
322.26	1271.79
322.47	1161.20
322.68	1181.68
322.90	1159.15
323.11	1331.18
323.32	1185.77
323.53	1183.73
323.74	1245.16
323.95	1247.21
324.16	1234.93
324.37	1187.82
324.58	1228.78
324.79	1267.69
325.00	1228.78
325.21	1202.16
325.42	1253.36
325.63	1302.51
325.84	1236.97
326.05	1107.95
326.26	1302.51
326.47	1228.78
326.68	1239.02
326.89	1126.38
327.10	1202.16
327.31	1243.12
327.52	1220.59
327.73	1267.69
327.94	1232.88
328.15	1210.35
328.36	1286.12
328.57	1200.11
328.78	1265.64
328.99	1261.55
329.20	1253.36
329.41	1226.73
329.62	1216.49
329.83	1228.78
330.04	1189.87
330.25	1196.01
330.46	1189.87
330.67	1228.78
330.87	1271.79
331.08	1284.08
331.29	1183.73
331.50	1216.49
331.71	1228.78
331.92	1251.31
332.13	1140.72
332.34	1204.21
332.55	1210.35
332.76	1198.06
332.97	1251.31
333.18	1181.68
333.39	1245.16
333.60	1220.59
333.81	1136.62
334.02	1241.07
334.23	1241.07
334.44	1236.97
334.65	1173.49
334.86	1282.03
335.07	1234.93
335.28	1202.16
335.49	1198.06
335.70	1279.98
335.91	1236.97
336.12	1138.67
336.33	1286.12
336.54	1269.74
336.74	1228.78
336.95	1239.02
337.16	1230.83
337.37	1226.73
337.58	1308.65
337.79	1226.73
338.00	1150.96
338.21	1257.45
338.42	1298.41
338.63	1290.22
338.84	1193.97
339.05	1214.45
339.26	1345.52
339.47	1157.10
339.68	1218.54
339.89	1193.97
340.10	1273.84
340.30	1261.55
340.51	1193.97
340.72	1251.31
340.93	1322.99
341.14	1236.97
341.35	1294.32
341.56	1265.64
341.77	1216.49
341.98	1259.50
342.19	1193.97
342.40	1241.07
342.61	1191.92
342.82	1282.03
343.02	1220.59
343.23	1206.25
343.44	1224.69
343.65	1251.31
343.86	1187.82
344.07	1122.29
344.28	1251.31
344.49	1343.47
344.70	1232.88
344.91	1257.45
345.12	1222.64
345.32	1232.88
345.53	1230.83
345.74	1218.54
345.95	1239.02
346.16	1232.88
346.37	1300.46
346.58	1247.21
346.79	1288.17
347.00	1232.88
347.21	1288.17
347.41	1245.16
347.62	1185.77
347.83	1191.92
348.04	1216.49
348.25	1222.64
348.46	1300.46
348.67	1175.53
348.88	1218.54
349.09	1316.84
349.29	1261.55
349.50	1308.65
349.71	1239.02
349.92	1228.78
350.13	1183.73
350.34	1327.08
350.55	1275.88
350.76	1212.40
350.97	1310.70
351.17	1269.74
351.38	1200.11
351.59	1177.58
351.80	1232.88
352.01	1236.97
352.22	1288.17
352.43	1202.16
352.63	1128.43
352.84	1148.91
353.05	1228.78
353.26	1234.93
353.47	1175.53
353.68	1343.47
353.89	1144.81
354.10	1263.60
354.30	1191.92
354.51	1314.80
354.72	1214.45
354.93	1269.74
355.14	1230.83
355.35	1253.36
355.55	1183.73
355.76	1177.58
355.97	1251.31
356.18	1257.45
356.39	1212.40
356.60	1204.21
356.81	1247.21
357.01	1245.16
357.22	1216.49
357.43	1232.88
357.64	1306.60
357.85	1193.97
358.06	1320.94
358.26	1292.27
358.47	1230.83
358.68	1253.36
358.89	1261.55
359.10	1214.45
359.31	1239.02
359.51	1228.78
359.72	1206.25
359.93	1255.40
360.14	1230.83
360.35	1140.72
360.56	1228.78
360.76	1210.35
360.97	1236.97
361.18	1271.79
361.39	1173.49
361.60	1243.12
361.81	1320.94
362.01	1265.64
362.22	1173.49
362.43	1265.64
362.64	1249.26
362.85	1253.36
363.05	1296.36
363.26	1282.03
363.47	1189.87
363.68	1241.07
363.89	1259.50
364.09	1269.74
364.30	1263.60
364.51	1187.82
364.72	1198.06
364.93	1210.35
365.13	1230.83
365.34	1173.49
365.55	1325.04
365.76	1120.24
365.97	1214.45
366.17	1314.80
366.38	1263.60
366.59	1290.22
366.80	1148.91
367.01	1322.99
367.21	1286.12
367.42	1277.93
367.63	1224.69
367.84	1267.69
368.05	1220.59
368.25	1179.63
368.46	1325.04
368.67	1175.53
368.88	1269.74
369.08	1347.56
369.29	1284.08
369.50	1153.01
369.71	1236.97
369.92	1214.45
370.12	1230.83
370.33	1259.50
370.54	1228.78
370.75	1222.64
370.95	1290.22
371.16	1316.84
371.37	1212.40
371.58	1212.40
371.78	1288.17
371.99	1228.78
372.20	1224.69
372.41	1183.73
372.61	1282.03
372.82	1210.35
373.03	1253.36
373.24	1245.16
373.45	1212.40
373.65	1241.07
373.86	1179.63
374.07	1279.98
374.28	1251.31
374.48	1316.84
374.69	1320.94
374.90	1243.12
375.11	1322.99
375.31	1349.61
375.52	1290.22
375.73	1243.12
375.93	1290.22
376.14	1290.22
376.35	1404.91
376.56	1251.31
376.76	1249.26
376.97	1290.22
377.18	1312.75
377.39	1271.79
377.59	1232.88
377.80	1218.54
378.01	1271.79
378.22	1220.59
378.42	1302.51
378.63	1239.02
378.84	1159.15
379.04	1308.65
379.25	1267.69
379.46	1189.87
379.67	1294.32
379.87	1269.74
380.08	1290.22
380.29	1310.70
380.50	1228.78
380.70	1294.32
380.91	1220.59
381.12	1224.69
381.32	1191.92
381.53	1224.69
381.74	1310.70
381.95	1308.65
382.15	1204.21
382.36	1232.88
382.57	1302.51
382.77	1228.78
382.98	1224.69
383.19	1257.45
383.39	1191.92
383.60	1286.12
383.81	1374.19
384.02	1333.23
384.22	1228.78
384.43	1198.06
384.64	1282.03
384.84	1236.97
385.05	1288.17
385.26	1312.75
385.46	1265.64
385.67	1269.74
385.88	1261.55
386.08	1263.60
386.29	1261.55
386.50	1247.21
386.70	1212.40
386.91	1298.41
387.12	1282.03
387.33	1355.76
387.53	1269.74
387.74	1245.16
387.95	1298.41
388.15	1210.35
388.36	1279.98
388.57	1216.49
388.77	1269.74
388.98	1290.22
389.19	1349.61
389.39	1292.27
389.60	1277.93
389.81	1269.74
390.01	1304.56
390.22	1198.06
390.43	1333.23
390.63	1282.03
390.84	1292.27
391.05	1286.12
391.25	1327.08
391.46	1349.61
391.67	1247.21
391.87	1263.60
392.08	1312.75
392.28	1216.49
392.49	1253.36
392.70	1359.85
392.90	1253.36
393.11	1322.99
393.32	1251.31
393.52	1290.22
393.73	1327.08
393.94	1218.54
394.14	1296.36
394.35	1347.56
394.56	1363.95
394.76	1349.61
394.97	1273.84
395.17	1296.36
395.38	1245.16
395.59	1251.31
395.79	1308.65
396.00	1202.16
396.21	1259.50
396.41	1251.31
396.62	1249.26
396.83	1277.93
397.03	1232.88
397.24	1327.08
397.44	1263.60
397.65	1331.18
397.86	1261.55
398.06	1236.97
398.27	1273.84
398.47	1271.79
398.68	1212.40
398.89	1230.83
399.09	1374.19
399.30	1208.30
399.51	1286.12
399.71	1265.64
399.92	1247.21
400.12	1230.83
400.33	1206.25
400.54	1337.32
400.74	1355.76
400.95	1259.50
401.15	1322.99
401.36	1345.52
401.57	1286.12
401.77	1265.64
401.98	1294.32
402.18	1232.88
402.39	1345.52
402.60	1343.47
402.80	1271.79
403.01	1251.31
403.21	1279.98
403.42	1263.60
403.63	1325.04
403.83	1236.97
404.04	1294.32
404.24	1357.80
404.45	1269.74
404.65	1370.09
404.86	1318.89
405.07	1298.41
405.27	1226.73
405.48	1312.75
405.68	1343.47
405.89	1351.66
406.10	1335.28
406.30	1277.93
406.51	1355.76
406.71	1302.51
406.92	1337.32
407.12	1247.21
407.33	1300.46
407.53	1368.04
407.74	1275.88
407.95	1337.32
408.15	1312.75
408.36	1251.31
408.56	1384.43
408.77	1415.15
408.97	1300.46
409.18	1347.56
409.39	1310.70
409.59	1343.47
409.80	1343.47
410.00	1257.45
410.21	1263.60
410.41	1314.80
410.62	1308.65
410.82	1325.04
411.03	1398.76
411.23	1327.08
411.44	1361.90
411.65	1466.35
411.85	1427.43
412.06	1331.18
412.26	1454.06
412.47	1427.43
412.67	1292.27
412.88	1378.28
413.08	1386.47
413.29	1398.76
413.49	1447.91
413.70	1419.24
413.90	1314.80
414.11	1421.29
414.31	1396.71
414.52	1374.19
414.73	1359.85
414.93	1466.35
415.14	1462.25
415.34	1361.90
415.55	1466.35
415.75	1413.10
415.96	1540.07
416.16	1509.35
416.37	1464.30
416.57	1466.35
416.78	1482.73
416.98	1425.39
417.19	1535.98
417.39	1529.83
417.60	1540.07
417.80	1480.68
418.01	1466.35
418.21	1611.75
418.42	1679.33
418.62	1548.26
418.83	1665.00
419.03	1787.88
419.24	1662.95
419.44	1722.34
419.65	1693.67
419.85	1646.57
420.06	1763.30
420.26	1660.90
420.47	1869.80
420.67	1816.55
420.88	1890.28
421.08	1873.89
421.29	1863.65
421.49	1830.88
421.70	1826.79
421.90	1834.98
422.11	1968.10
422.31	1951.71
422.52	1994.72
422.72	2090.98
422.93	2068.45
423.13	2080.74
423.34	2033.63
423.54	2099.17
423.74	2162.66
423.95	2133.98
424.15	2224.09
424.36	2199.52
424.56	2271.20
424.77	2351.07
424.97	2344.92
425.18	2248.67
425.38	2574.30
425.59	2541.53
425.79	2457.56
426.00	2605.02
426.20	2590.68
426.40	2523.10
426.61	2707.41
426.81	2658.26
427.02	2723.80
427.22	2981.84
427.43	2779.09
427.63	2818.00
427.84	2957.27
428.04	3112.91
428.25	3186.64
428.45	3364.81
428.65	3286.99
428.86	3317.71
429.06	3510.22
429.27	3352.52
429.47	3454.92
429.68	3573.71
429.88	3700.68
430.09	3776.45
430.29	3858.37
430.49	3741.64
430.70	3952.58
430.90	3915.72
431.11	4136.90
431.31	4130.75
431.52	4216.77
431.72	4431.80
431.92	4720.57
432.13	4552.63
432.33	4997.04
432.54	4745.14
432.74	4630.46
432.94	4857.78
433.15	4882.36
433.35	4919.22
433.56	5273.52
433.76	5416.88
433.97	5423.02
434.17	5447.60
434.37	5834.66
434.58	5846.95
434.78	5996.45
434.99	6201.25
435.19	6227.87
435.39	6283.17
435.60	6602.65
435.80	6805.40
436.01	6920.09
436.21	7221.14
436.41	7620.49
436.62	7415.69
436.82	7614.35
437.03	7624.59
437.23	8040.33
437.43	8163.20
437.64	7978.89
437.84	8415.10
438.05	8392.58
438.25	8701.82
438.45	8830.84
438.66	9463.66
438.86	9828.20
439.06	9555.82
439.27	9613.17
439.47	9725.80
439.68	9977.70
439.88	10385.25
440.08	9965.42
440.29	10811.23
440.49	11118.42
440.69	11355.99
440.90	11659.09
441.10	11857.74
441.31	12189.51
441.51	12287.81
441.71	12547.90
441.92	12648.26
442.12	12627.78
442.32	14298.92
442.53	13911.85
442.73	14583.59
442.94	14997.28
443.14	15058.71
443.34	14536.48
443.55	15058.71
443.75	14888.73
443.95	16051.98
444.16	16226.06
444.36	16795.39
444.56	17192.70
444.77	17069.82
444.97	17610.48
445.17	18661.09
445.38	19459.80
445.58	19046.11
445.78	19085.02
445.99	19336.92
446.19	18833.12
446.39	21110.46
446.60	21311.16
446.80	21417.66
447.00	22908.58
447.21	21810.87
447.41	22836.90
447.61	23615.13
447.82	25171.58
448.02	25472.64
448.22	25943.67
448.43	26744.42
448.63	27426.40
448.83	27453.02
449.04	28511.82
449.24	27485.79
449.44	30107.19
449.65	30410.29
449.85	32284.18
450.05	30748.20
450.26	30281.27
450.46	31186.47
450.66	31591.97
450.87	32792.08
451.07	34838.00
451.27	36677.07
451.47	37238.22
451.68	37871.04
451.88	39902.62
452.08	40568.21
452.29	42292.60
452.49	42243.45
452.69	43906.40
452.90	44369.24
453.10	45090.13
453.30	46134.59
453.51	44410.20
453.71	44946.77
453.91	51819.75
454.11	49089.81
454.32	51739.88
454.52	49753.35
454.72	50228.48
454.93	48815.38
455.13	51997.93
455.33	53406.93
455.53	53026.01
455.74	54269.12
455.94	56904.86
456.14	57912.46
456.35	61236.31
456.55	59042.94
456.75	58424.45
456.95	55561.39
457.16	59008.12
457.36	63951.92
457.56	65535.00
457.76	65535.00
457.97	65535.00
458.17	65535.00
458.37	65535.00
458.57	65535.00
458.78	64826.40
458.98	61910.10
459.18	62858.30
459.39	64992.29
459.59	65535.00
459.79	63169.60
459.99	65178.65
460.20	65535.00
460.40	63398.97
460.60	65535.00
460.80	65535.00
461.01	65535.00
461.21	65535.00
461.41	65535.00
461.61	65535.00
461.82	64582.69
462.02	64269.36
462.22	64355.37
462.42	63202.36
462.63	64173.10
462.83	63302.71
463.03	62411.85
463.23	61271.13
463.43	61185.11
463.64	64433.19
463.84	61977.68
464.04	60394.60
464.24	60697.70
464.45	57738.38
464.65	57783.44
464.85	55102.65
465.05	59290.74
465.26	58143.88
465.46	55815.34
465.66	56415.40
465.86	55637.17
466.06	55350.45
466.27	51586.28
466.47	51318.00
466.67	52514.01
466.87	51916.01
467.08	49691.91
467.28	49755.40
467.48	50709.75
467.68	49708.30
467.88	51074.29
468.09	50894.07
468.29	48510.24
468.49	47678.76
468.69	47850.79
468.89	48188.70
469.10	47203.63
469.30	46222.65
469.50	45114.70
469.70	45696.33
469.90	44518.74
470.11	43330.92
470.31	42435.96
470.51	46183.74
470.71	44389.72
470.91	42038.65
471.11	42780.02
471.32	42505.59
471.52	42356.09
471.72	42085.76
471.92	40291.74
472.12	40664.47
472.33	39794.08
472.53	40142.24
472.73	41239.95
472.93	41665.92
473.13	39894.43
473.33	40465.81
473.54	40299.93
473.74	40375.70
473.94	40922.51
474.14	39957.92
474.34	39050.67
474.55	38520.24
474.75	40531.35
474.95	39245.23
475.15	39630.24
475.35	39589.28
475.55	39529.89
475.75	39857.57
475.96	39867.81
476.16	39044.52
476.36	38706.61
476.56	38641.07
476.76	38262.20
476.96	37422.53
477.17	38217.14
477.37	37125.58
477.57	36675.02
477.77	35945.95
477.97	37146.06
478.17	37668.29
478.37	36642.26
478.58	36447.70
478.78	37772.74
478.98	36498.90
479.18	36130.26
479.38	36378.07
479.58	35313.13
479.78	35218.92
479.99	34754.03
480.19	34643.44
480.39	34145.78
480.59	33867.26
480.79	33861.12
480.99	33723.90
481.19	32589.33
481.39	31325.73
481.60	32540.18
481.80	31577.63
482.00	32290.32
482.20	31610.40
482.40	31712.80
482.60	32040.47
482.80	31428.13
483.00	30834.22
483.20	30395.95
483.41	30076.47
483.61	30027.32
483.81	30135.86
484.01	29933.11
484.21	29752.89
484.41	28558.92
484.61	28808.78
484.81	28515.92
485.01	28771.91
485.22	28247.63
485.42	28771.91
485.62	28706.38
485.82	27831.90
486.02	27790.94
486.22	27012.71
486.42	27246.18
486.62	26455.66
486.82	27053.67
487.02	26895.97
487.22	26957.41
487.43	26320.49
487.63	26465.90
487.83	25740.92
488.03	25644.66
488.23	25665.14
488.43	25626.23
488.63	25685.62
488.83	25525.88
489.03	25386.62
489.23	25177.73
489.43	25448.06
489.63	24649.35
489.83	24452.75
490.04	24784.52
490.24	24514.19
490.44	24397.45
490.64	24313.48
490.84	24587.91
491.04	24577.67
491.24	24233.61
491.44	24086.16
491.64	23922.32
491.84	23781.01
492.04	23926.42
492.24	23611.03
492.44	23813.78
492.64	24188.56
492.84	23940.75
493.04	23445.15
493.24	23309.98
493.45	23342.75
493.65	23459.48
493.85	23146.14
494.05	23269.02
494.25	23109.28
494.45	23248.54
494.65	22906.53
494.85	23006.88
495.05	22834.85
495.25	22589.10
495.45	22736.55
495.65	22974.11
495.85	23221.92
496.05	22578.86
496.25	22867.62
496.45	22587.05
496.65	22699.69
496.85	22384.30
497.05	22791.84
497.25	22517.42
497.45	22167.21
497.65	22292.14
497.85	22286.00
498.05	22134.45
498.25	22482.60
498.45	22619.81
498.65	22259.37
498.85	22382.25
499.05	22181.55
499.25	22333.10
499.45	22478.50
499.65	22384.30
499.85	22398.63
500.05	22466.22
500.25	22460.07
500.45	22130.35
500.65	22349.48
500.85	22417.07
501.05	22206.13
501.25	22308.52
501.45	22423.21
501.65	22208.17
501.85	22376.11
502.05	22705.83
502.25	22374.06
502.45	22175.41
502.65	22374.06
502.85	22339.24
503.05	22245.04
503.25	22677.16
503.45	22498.98
503.65	22451.88
503.85	22519.46
504.05	22275.76
504.25	22312.62
504.45	22345.39
504.65	22578.86
504.85	22445.74
505.05	22314.67
505.25	22898.34
505.45	22486.70
505.65	22437.55
505.85	22595.24
506.05	22455.98
506.25	22888.10
506.45	22388.39
506.65	22826.66
506.85	22879.91
507.05	22890.15
507.25	22841.00
507.45	22781.60
507.65	22728.36
507.85	22877.86
508.04	22918.82
508.24	22875.81
508.44	22894.24
508.64	22777.51
508.84	23152.29
509.04	23606.94
509.24	23156.38
509.44	23307.93
509.64	23436.95
509.84	23447.19
510.04	23719.57
510.24	23525.02
510.44	23963.28
510.64	23738.01
510.84	24200.85
511.04	24067.73
511.24	24200.85
511.43	24180.37
511.63	24303.25
511.83	24327.82
512.03	24252.05
512.23	24372.88
512.43	24309.39
512.63	24692.36
512.83	25118.34
513.03	24544.91
513.23	25478.78
513.43	25431.68
513.63	25243.26
513.83	25310.85
514.02	25742.97
514.22	25382.52
514.42	25779.83
514.62	25747.06
514.82	25730.68
515.02	25912.95
515.22	26222.19
515.42	26510.96
515.62	26631.79
515.82	26611.31
516.02	26480.24
516.21	27004.52
516.41	27194.98
516.61	27170.40
516.81	27528.80
517.01	27637.34
517.21	27344.48
517.41	27848.28
517.61	27528.80
517.81	27973.21
518.00	28618.32
518.20	28474.96
518.40	28491.34
518.60	28546.64
518.80	28980.81
519.00	29007.43
519.20	29306.43
519.40	29492.80
519.60	29462.08
519.79	29462.08
519.99	29183.55
520.19	29843.00
520.39	29611.58
520.59	29834.81
520.79	30250.55
520.99	30178.87
521.18	30438.96
521.38	30393.90
521.58	30588.46
521.78	30844.46
521.98	30766.63
522.18	31440.42
522.38	31391.26
522.58	31759.90
522.77	31780.38
522.97	31874.59
523.17	31424.03
523.37	31784.48
523.57	32462.35
523.77	32235.03
523.96	32521.74
524.16	32241.17
524.36	32187.92
524.56	31991.32
524.76	31622.69
524.96	31028.77
525.16	30717.48
525.35	30473.78
525.55	30692.91
525.75	31262.24
525.95	31456.80
526.15	31856.15
526.35	32902.67
526.54	32835.08
526.74	33269.25
526.94	33437.19
527.14	33836.54
527.34	34074.10
527.54	33951.23
527.73	33889.79
527.93	34156.02
528.13	34338.29
528.33	34063.86
528.53	34022.90
528.72	34321.91
528.92	34735.60
529.12	34094.58
529.32	34467.31
529.52	34708.97
529.72	34776.56
529.91	34465.27
530.11	34528.75
530.31	34950.63
530.51	34903.53
530.71	34930.16
530.90	34967.02
531.10	34201.08
531.30	34967.02
531.50	35100.14
531.70	35327.46
531.89	35454.44
532.09	35339.75
532.29	35466.72
532.49	35253.73
532.69	34891.24
532.88	34844.14
533.08	35790.30
533.28	35124.71
533.48	35143.14
533.67	35255.78
533.87	35329.51
534.07	34907.63
534.27	35036.65
534.47	34751.98
534.66	35126.76
534.86	35683.81
535.06	35329.51
535.26	35427.81
535.45	35315.17
535.65	35505.63
535.85	35079.66
536.05	35280.36
536.24	35554.79
536.44	35184.10
536.64	35493.35
536.84	35116.52
537.04	35511.78
537.23	35438.05
537.43	35290.60
537.63	35204.58
537.83	35407.33
538.02	35622.37
538.22	35423.72
538.42	34784.75
538.62	35423.72
538.81	35089.90
539.01	35440.10
539.21	35466.72
539.41	35411.43
539.60	35376.61
539.80	35147.24
540.00	35016.17
540.20	34704.88
540.39	35223.01
540.59	35141.10
540.79	35196.39
540.98	35415.52
541.18	34790.89
541.38	35286.50
541.58	35282.41
541.77	34907.63
541.97	35128.81
542.17	34864.62
542.37	35458.53
542.56	35145.19
542.76	35073.51
542.96	35192.30
543.15	34729.45
543.35	35198.44
543.55	35085.80
543.75	34989.55
543.94	35139.05
544.14	35071.46
544.34	35034.60
544.53	34883.05
544.73	34819.56
544.93	35116.52
545.13	34551.28
545.32	34684.40
545.52	34833.90
545.72	35077.61
545.91	34668.02
546.11	34684.40
546.31	34778.61
546.50	34741.74
546.70	34520.56
546.90	34825.71
547.10	34590.19
547.29	35024.36
547.49	34622.96
547.69	34733.55
547.88	34315.76
548.08	34686.45
548.28	34176.50
548.47	34500.08
548.67	34512.37
548.87	34663.92
549.06	34414.07
549.26	34098.68
549.46	34020.86
549.65	34211.32
549.85	33920.51
550.05	33897.98
550.24	33588.74
550.44	33865.21
550.64	33738.24
550.83	33576.45
551.03	33961.47
551.23	33926.65
551.42	33703.42
551.62	33527.30
551.82	33410.56
552.01	33121.80
552.21	33140.23
552.41	32654.86
552.60	32548.37
552.80	32470.54
553.00	31743.52
553.19	31688.22
553.39	31872.54
553.59	31895.07
553.78	31675.93
553.98	32529.94
554.18	32347.67
554.37	32280.08
554.57	33314.31
554.76	32577.04
554.96	32996.87
555.16	33060.36
555.35	32390.67
555.55	32519.70
555.75	32937.48
555.94	32785.93
556.14	32683.53
556.34	32718.35
556.53	32472.59
556.73	32216.60
556.92	32052.76
557.12	31923.74
557.32	32458.26
557.51	32251.41
557.71	32605.71
557.91	32628.24
558.10	32077.33
558.30	32204.31
558.49	32331.28
558.69	32003.61
558.89	31446.56
559.08	31735.32
559.28	31645.21
559.47	31579.68
559.67	31667.74
559.87	31378.98
560.06	31157.80
560.26	31469.09
560.45	31315.49
560.65	31303.20
560.85	31565.34
561.04	31870.49
561.24	31372.83
561.43	32183.83
561.63	32380.43
561.83	31489.57
562.02	31362.59
562.22	31413.79
562.41	31473.18
562.61	31487.52
562.81	31104.55
563.00	31497.76
563.20	31671.84
563.39	31395.36
563.59	31211.04
563.78	30959.14
563.98	31407.65
564.18	31272.48
564.37	31403.55
564.57	30848.55
564.76	30907.94
564.96	31508.00
565.15	31477.28
565.35	31137.32
565.55	30969.38
565.74	31229.48
565.94	31135.27
566.13	30805.55
566.33	31325.73
566.52	30772.78
566.72	30844.46
566.91	30946.86
567.11	31122.98
567.31	30735.92
567.50	30682.67
567.70	31229.48
567.89	30856.75
568.09	30795.31
568.28	30772.78
568.48	30981.67
568.67	30504.49
568.87	30864.94
569.06	30924.33
569.26	30930.47
569.46	30447.15
569.65	30772.78
569.85	30334.51
570.04	30633.52
570.24	30330.42
570.43	30311.99
570.63	30318.13
570.82	30365.23
571.02	30367.28
571.21	30402.10
571.41	30004.79
571.60	30496.30
571.80	30246.45
571.99	30154.29
572.19	30242.35
572.38	30410.29
572.58	30078.52
572.77	30314.03
572.97	30311.99
573.16	30266.93
573.36	29902.39
573.55	30117.43
573.75	29955.64
573.94	30488.11
574.14	29797.95
574.33	30195.25
574.53	30058.04
574.72	29611.58
574.92	30291.51
575.11	29748.79
575.31	29713.98
575.50	30367.28
575.70	29650.49
575.89	29777.47
576.09	29787.71
576.28	30076.47
576.48	29965.88
576.67	29744.70
576.87	29480.51
577.06	29480.51
577.26	29560.38
577.45	29519.42
577.65	29021.77
577.84	29652.54
578.04	29619.77
578.23	29294.14
578.43	29679.16
578.62	29212.23
578.82	29670.97
579.01	29544.00
579.21	29697.59
579.40	29832.76
579.59	30187.06
579.79	30000.69
579.98	30058.04
580.18	29713.98
580.37	28722.76
580.57	27524.70
580.76	26975.84
580.96	26992.23
581.15	26816.10
581.35	26824.29
581.54	27969.11
581.74	28923.46
581.93	29013.57
582.12	29302.34
582.32	28962.37
582.51	29027.91
582.71	29324.86
582.90	29091.40
583.10	29032.00
583.29	28851.78
583.48	28739.15
583.68	28837.45
583.87	28413.52
584.07	29165.12
584.26	28696.14
584.46	28808.78
584.65	28898.89
584.84	28698.19
585.04	28806.73
585.23	28945.99
585.43	28728.91
585.62	28687.95
585.82	28513.87
586.01	28778.06
586.20	28376.66
586.40	28782.15
586.59	28489.29
586.79	28472.91
586.98	28100.18
587.18	28145.23
587.37	28565.07
587.56	28585.55
587.76	28331.60
587.95	28485.20
588.15	28636.75
588.34	28118.61
588.53	28474.96
588.73	28388.94
588.92	27938.39
589.12	27987.54
589.31	28112.47
589.50	28278.35
589.70	28149.33
589.89	27731.54
590.08	27936.34
590.28	27764.31
590.47	28204.63
590.67	27430.49
590.86	27739.74
591.05	27592.28
591.25	27752.02
591.44	27502.17
591.64	27272.80
591.83	27489.88
592.02	27385.44
592.22	27536.99
592.41	27244.13
592.60	27391.58
592.80	27319.90
592.99	27426.40
593.18	26996.32
593.38	26791.53
593.57	26758.76
593.77	26848.87
593.96	27125.35
594.15	27262.56
594.35	27065.96
594.54	26775.14
594.73	26809.96
594.93	26885.73
595.12	26699.37
595.31	26416.75
595.51	26459.76
595.70	26842.73
595.89	26181.23
596.09	26132.08
596.28	26582.63
596.47	25990.77
596.67	26146.42
596.86	26023.54
597.06	26267.25
597.25	26236.53
597.44	25769.59
597.64	25835.13
597.83	25804.41
598.02	25509.50
598.22	25615.99
598.41	25613.95
598.60	25314.94
598.79	25534.07
598.99	25515.64
599.18	25374.33
599.37	25308.80
599.57	25065.09
599.76	25001.60
599.95	24716.93
600.15	25216.64
600.34	24704.65
600.53	24448.65
600.73	24901.25
600.92	24587.91
601.11	25054.85
601.31	24864.39
601.50	24616.58
601.69	24422.03
601.88	24215.18
602.08	24448.65
602.27	23985.81
602.46	24147.60
602.66	24110.74
602.85	23559.83
603.04	24202.89
603.24	23967.38
603.43	23926.42
603.62	23838.36
603.81	23817.88
604.01	23475.87
604.20	23604.89
604.39	23318.17
604.59	23500.44
604.78	23277.21
604.97	23404.19
605.16	23283.36
605.36	23008.93
605.55	22863.52
605.74	22949.54
605.94	22853.28
606.13	22873.76
606.32	22709.93
606.51	22693.54
606.71	22841.00
606.90	22992.55
607.09	22703.78
607.28	22744.74
607.48	22544.04
607.67	22546.09
607.86	22242.99
608.05	22439.59
608.25	22255.28
608.44	21984.94
608.63	21845.68
608.82	21825.20
609.02	21989.04
609.21	21642.93
609.40	21745.33
609.59	21817.01
609.79	21411.51
609.98	21522.10
610.17	21200.57
610.36	21227.20
610.56	20678.34
610.75	21233.34
610.94	20676.29
611.13	20610.76
611.33	20438.73
611.52	20633.29
611.71	20412.10
611.90	20473.54
612.09	20381.38
612.29	19971.79
612.48	20182.73
612.67	20168.40
612.86	19914.45
613.06	19957.46
613.25	19855.06
613.44	19588.82
613.63	19855.06
613.82	19625.68
614.02	19871.44
614.21	19732.18
614.40	19293.91
614.59	19549.91
614.78	19347.16
614.98	19613.40
615.17	19347.16
615.36	19093.21
615.55	19007.20
615.74	19195.61
615.94	19334.87
616.13	18878.18
616.32	19113.69
616.51	18657.00
616.70	18857.70
616.90	18454.25
617.09	18677.48
617.28	18527.97
617.47	18695.91
617.66	18652.90
617.86	18831.07
618.05	18431.72
618.24	18775.78
618.43	18667.24
618.62	18730.72
618.81	18558.69
619.01	18708.19
619.20	18290.41
619.39	18321.13
619.58	18570.98
619.77	18634.47
619.96	18470.63
620.16	18685.67
620.35	18673.38
620.54	18394.86
620.73	18648.80
620.92	18482.92
621.11	18249.45
621.31	18786.02
621.50	18616.04
621.69	18523.88
621.88	18636.52
622.07	18362.09
622.26	18466.53
622.46	18310.89
622.65	18470.63
622.84	18673.38
623.03	18491.11
623.22	18458.34
623.41	18366.18
623.60	18460.39
623.80	18495.21
623.99	18441.96
624.18	18237.16
624.37	18243.31
624.56	18501.35
624.75	18409.19
624.94	17964.78
625.13	18290.41
625.33	18341.61
625.52	18214.63
625.71	17899.25
625.90	18028.27
626.09	17630.96
626.28	17729.27
626.47	17944.30
626.66	17704.69
626.86	17571.57
627.05	17620.72
627.24	17735.41
627.43	17540.85
627.62	17522.42
627.81	17643.25
628.00	17395.45
628.19	17381.11
628.38	17170.17
628.57	17161.98
628.77	17276.66
628.96	17293.05
629.15	16963.33
629.34	17141.50
629.53	16885.50
629.72	17065.72
629.91	16973.56
630.10	16893.69
630.29	16656.13
630.48	16727.81
630.68	16615.17
630.87	16566.02
631.06	16396.04
631.25	16336.65
631.44	16535.30
631.63	16434.95
631.82	16711.42
632.01	16320.26
632.20	16219.91
632.39	16049.93
632.58	16203.53
632.77	16236.30
632.96	16054.03
633.15	15972.11
633.35	15791.89
633.54	15795.98
633.73	15650.58
633.92	15615.76
634.11	15623.95
634.30	15752.98
634.49	15503.12
634.68	15394.58
634.87	15167.26
635.06	15195.93
635.25	15009.56
635.44	14968.60
635.63	15216.41
635.82	14718.75
636.01	14939.93
636.20	15093.53
636.39	14804.77
636.58	14845.73
636.77	14878.49
636.97	14479.14
637.16	14626.59
637.35	14638.88
637.54	14364.45
637.73	14356.26
637.92	14534.43
638.11	14407.46
638.30	14530.34
638.49	14190.38
638.68	14313.25
638.87	13887.28
639.06	14137.13
639.25	13942.57
639.44	14206.76
639.63	13870.89
639.82	13731.63
640.01	13674.29
640.20	13598.51
640.39	13627.18
640.58	13606.70
640.77	13489.97
640.96	13338.42
641.15	13403.96
641.34	13348.66
641.53	13383.48
641.72	13117.24
641.91	12894.01
642.10	12865.34
642.29	13172.54
642.48	13033.27
642.67	12779.32
642.86	12943.16
643.05	12711.74
643.24	12681.02
643.43	12738.37
643.62	12607.30
643.81	12713.79
644.00	12570.43
644.19	12318.53
644.38	12590.91
644.57	12320.58
644.76	12314.44
644.95	12431.17
645.14	12377.92
645.33	12003.14
645.52	12187.46
645.71	11749.20
645.90	12119.88
646.09	11937.61
646.28	11953.99
646.46	11796.30
646.65	11771.72
646.84	11841.36
647.03	11607.89
647.22	11558.74
647.41	11587.41
647.60	11550.54
647.79	11482.96
647.98	11501.39
648.17	11108.18
648.36	11218.77
648.55	11241.30
648.74	11054.94
648.93	11200.34
649.12	11028.31
649.31	11069.27
649.50	10985.30
649.69	10917.72
649.88	11081.56
650.06	10803.04
650.25	11024.22
650.44	10833.75
650.63	11001.69
650.82	10983.26
651.01	10688.35
651.20	10688.35
651.39	10622.81
651.58	10694.49
651.77	10497.89
651.96	10356.58
652.15	10393.44
652.34	10499.94
652.52	10362.72
652.71	10170.21
652.90	9891.69
653.09	10278.76
653.28	9899.88
653.47	9924.46
653.66	9863.02
653.85	10071.91
654.04	9799.53
654.23	9742.19
654.42	9996.14
654.60	9811.82
654.79	9729.90
654.98	9869.16
655.17	9609.07
655.36	9445.23
655.55	9625.45
655.74	9478.00
655.93	9097.08
656.12	9430.90
656.30	9404.27
656.49	9518.96
656.68	9322.35
656.87	9305.97
657.06	9070.45
657.25	9127.80
657.44	9279.35
657.63	9097.08
657.82	9244.53
658.00	9066.36
658.19	9000.82
658.38	8882.04
658.57	8931.19
658.76	8961.91
658.95	8847.22
659.14	8841.08
659.32	8763.26
659.51	8720.25
659.70	8642.43
659.89	8624.00
660.08	8544.13
660.27	8675.20
660.46	8562.56
660.64	8521.60
660.83	8511.36
661.02	8310.66
661.21	8327.04
661.40	8290.18
661.59	8265.60
661.78	8241.03
661.96	8124.29
662.15	8109.96
662.34	7978.89
662.53	8060.80
662.72	7905.16
662.91	8046.47
663.09	7923.59
663.28	7862.15
663.47	7677.83
663.66	7878.54
663.85	7731.08
664.03	7608.20
664.22	7532.43
664.41	7686.03
664.60	7462.80
664.79	7454.61
664.98	7557.00
665.16	7483.28
665.35	7237.52
665.54	7253.91
665.73	7212.95
665.92	7272.34
666.10	7305.10
666.29	7251.86
666.48	7196.56
666.67	7128.98
666.86	7065.49
667.04	7145.36
667.23	6979.48
667.42	7012.24
667.61	7085.97
667.80	6864.79
667.98	6852.50
668.17	7128.98
668.36	7036.82
668.55	6608.80
668.74	6834.07
668.92	6754.20
669.11	6797.21
669.30	6569.88
669.49	6649.75
669.68	6594.46
669.86	6606.75
670.05	6344.61
670.24	6608.80
670.43	6596.51
670.61	6502.30
670.80	6451.10
670.99	6363.04
671.18	6401.95
671.36	6313.89
671.55	6219.68
671.74	6205.35
671.93	6186.91
672.11	6129.57
672.30	6096.80
672.49	6088.61
672.68	6162.34
672.87	6176.67
673.05	5980.07
673.24	6043.56
673.43	5957.54
673.62	6076.32
673.80	5969.83
673.99	5980.07
674.18	5898.15
674.36	5715.88
674.55	5605.29
674.74	5615.53
674.93	5748.65
675.11	5584.81
675.30	5742.50
675.49	5746.60
675.68	5584.81
675.86	5676.97
676.05	5404.59
676.24	5584.81
676.43	5402.54
676.61	5386.16
676.80	5324.72
676.99	5449.64
677.17	5447.60
677.36	5230.51
677.55	5302.19
677.74	5330.86
677.92	5222.32
678.11	5205.94
678.30	5279.66
678.48	5095.35
678.67	5324.72
678.86	5218.22
679.04	5062.58
679.23	5095.35
679.42	5081.01
679.61	4884.41
679.79	5167.03
679.98	5023.67
680.17	4972.47
680.35	4970.42
680.54	4874.17
680.73	4898.74
680.91	4812.73
681.10	4855.73
681.29	4874.17
681.47	4949.94
681.66	4775.86
681.85	4843.45
682.04	4857.78
682.22	4700.09
682.41	4865.97
682.60	4652.98
682.78	4609.98
682.97	4581.31
683.16	4667.32
683.34	4401.08
683.53	4634.55
683.72	4431.80
683.90	4515.77
684.09	4419.52
684.28	4327.36
684.46	4407.23
684.65	4437.95
684.83	4466.62
685.02	4280.25
685.21	4552.63
685.39	4513.72
685.58	4409.28
685.77	4335.55
685.95	4306.88
686.14	4175.81
686.33	4349.89
686.51	4186.05
686.70	4261.82
686.89	4308.93
687.07	4089.79
687.26	4192.19
687.44	4208.58
687.63	4224.96
687.82	4091.84
688.00	4040.64
688.19	4138.94
688.38	4112.32
688.56	4020.16
688.75	4179.90
688.93	4143.04
689.12	3964.87
689.31	3956.68
689.49	3868.61
689.68	3889.09
689.87	3901.38
690.05	3887.04
690.24	3887.04
690.42	3780.55
690.61	3946.44
690.80	3794.89
690.98	3794.89
691.17	3653.58
691.35	3878.85
691.54	3719.11
691.73	3731.40
691.91	3768.26
692.10	3788.74
692.28	3616.71
692.47	3598.28
692.66	3645.38
692.84	3581.90
693.03	3651.53
693.21	3579.85
693.40	3545.03
693.59	3530.70
693.77	3534.79
693.96	3528.65
694.14	3506.12
694.33	3688.39
694.51	3493.83
694.70	3559.37
694.89	3506.12
695.07	3469.26
695.26	3569.61
695.44	3397.58
695.63	3483.59
695.81	3506.12
696.00	3428.30
696.18	3368.91
696.37	3418.06
696.56	3426.25
696.74	3370.96
696.93	3438.54
697.11	3293.13
697.30	3350.48
697.48	3299.28
697.67	3203.02
697.85	3313.61
698.04	3311.57
698.23	3129.30
698.41	3205.07
698.60	3127.25
698.78	3219.41
698.97	3211.22
699.15	3151.82
699.34	3227.60
699.52	3125.20
699.71	3065.81
699.89	3096.53
700.08	3086.29
700.26	3037.14
700.45	3020.75
700.63	2979.79
700.82	3100.62
701.01	3082.19
701.19	2961.36
701.38	2965.46
701.56	3037.14
701.75	2977.75
701.93	3041.23
702.12	3000.27
702.30	3037.14
702.49	2920.40
702.67	2959.31
702.86	2863.06
703.04	2955.22
703.23	2918.36
703.41	2981.84
703.60	2834.39
703.78	3022.80
703.97	2949.08
704.15	2965.46
704.34	2879.44
704.52	2805.72
704.71	2815.96
704.89	2729.94
705.08	2869.20
705.26	2791.38
705.45	2809.81
705.63	2795.48
705.81	2766.81
706.00	2807.77
706.18	2668.50
706.37	2768.85
706.55	2605.02
706.74	2697.17
706.92	2731.99
707.11	2768.85
707.29	2680.79
707.48	2729.94
707.66	2717.65
707.85	2750.42
708.03	2652.12
708.22	2643.93
708.40	2619.35
708.58	2492.38
708.77	2623.45
708.95	2729.94
709.14	2701.27
709.32	2519.00
709.51	2611.16
709.69	2625.50
709.88	2500.57
710.06	2590.68
710.25	2623.45
710.43	2451.42
710.61	2523.10
710.80	2590.68
710.98	2578.39
711.17	2494.43
711.35	2496.47
711.54	2568.15
711.72	2535.39
711.90	2484.19
712.09	2514.91
712.27	2422.75
712.46	2422.75
712.64	2424.80
712.83	2531.29
713.01	2496.47
713.19	2412.51
713.38	2424.80
713.56	2453.47
713.75	2418.65
713.93	2451.42
714.11	2412.51
714.30	2279.39
714.48	2465.75
714.67	2324.44
714.85	2414.56
715.03	2367.45
715.22	2408.41
715.40	2355.16
715.59	2320.35
715.77	2355.16
715.95	2320.35
716.14	2236.38
716.32	2420.70
716.51	2353.12
716.69	2369.50
716.87	2238.43
717.06	2174.94
717.24	2265.05
717.42	2258.91
717.61	2121.70
717.79	2297.82
717.98	2252.77
718.16	2191.33
718.34	2314.20
718.53	2252.77
718.71	2193.37
718.89	2230.24
719.08	2174.94
719.26	2133.98
719.45	2181.09
719.63	2158.56
719.81	2179.04
720.00	2248.67
720.18	2185.18
720.36	2131.94
720.55	2088.93
720.73	2133.98
720.91	2144.22
721.10	2191.33
721.28	2123.74
721.46	2027.49
721.65	2113.50
721.83	2103.26
722.01	2097.12
722.20	2174.94
722.38	2017.25
722.56	2093.02
722.75	2115.55
722.93	2172.89
723.11	2058.21
723.30	2107.36
723.48	2154.46
723.66	2023.39
723.85	1976.29
724.03	2066.40
724.21	1908.71
724.40	2109.41
724.58	2007.01
724.76	1974.24
724.95	2011.11
725.13	2064.35
725.31	2101.22
725.50	1884.13
725.68	1920.99
725.86	2062.30
726.05	2000.87
726.23	2050.02
726.41	2043.87
726.59	1925.09
726.78	1923.04
726.96	2033.63
727.14	1947.62
727.33	1980.39
727.51	1914.85
727.69	1900.52
727.87	1959.91
728.06	1925.09
728.24	1896.42
728.42	1972.19
728.61	1849.32
728.79	1884.13
728.97	1849.32
729.15	1871.84
729.34	2017.25
729.52	1918.95
729.70	1880.04
729.89	1937.38
730.07	1789.92
730.25	1830.88
730.43	1880.04
730.62	1775.59
730.80	1785.83
730.98	1865.70
731.16	1861.60
731.35	1832.93
731.53	1892.32
731.71	1804.26
731.89	1828.84
732.08	1851.36
732.26	1814.50
732.44	1802.21
732.62	1851.36
732.81	1818.60
732.99	1779.68
733.17	1814.50
733.35	1791.97
733.54	1656.81
733.72	1683.43
733.90	1822.69
734.08	1843.17
734.27	1744.87
734.45	1810.40
734.63	1746.92
734.81	1816.55
735.00	1871.84
735.18	1716.20
735.36	1794.02
735.54	1734.63
735.72	1621.99
735.91	1732.58
736.09	1771.49
736.27	1703.91
736.45	1783.78
736.63	1699.81
736.82	1736.68
737.00	1755.11
737.18	1714.15
737.36	1621.99
737.55	1785.83
737.73	1681.38
737.91	1738.73
738.09	1681.38
738.27	1732.58
738.46	1656.81
738.64	1669.09
738.82	1726.44
739.00	1662.95
739.18	1658.85
739.36	1654.76
739.55	1646.57
739.73	1669.09
739.91	1677.29
740.09	1693.67
740.27	1619.94
740.46	1656.81
740.64	1732.58
740.82	1652.71
741.00	1677.29
741.18	1556.46
741.36	1710.05
741.55	1679.33
741.73	1613.80
741.91	1597.42
742.09	1740.77
742.27	1654.76
742.45	1607.66
742.64	1554.41
742.82	1640.42
743.00	1607.66
743.18	1591.27
743.36	1658.85
743.54	1556.46
743.72	1589.22
743.91	1683.43
744.09	1648.61
744.27	1593.32
744.45	1626.09
744.63	1632.23
744.81	1658.85
744.99	1568.74
745.18	1513.45
745.36	1640.42
745.54	1542.12
745.72	1566.70
745.90	1531.88
746.08	1621.99
746.26	1585.13
746.45	1568.74
746.63	1609.70
746.81	1533.93
746.99	1675.24
747.17	1599.46
747.35	1476.59
747.53	1542.12
747.71	1595.37
747.89	1572.84
748.08	1574.89
748.26	1482.73
748.44	1445.87
748.62	1507.30
748.80	1597.42
748.98	1564.65
749.16	1617.90
749.34	1507.30
749.52	1452.01
749.70	1558.50
749.89	1521.64
750.07	1540.07
750.25	1533.93
750.43	1478.63
750.61	1480.68
750.79	1609.70
750.97	1570.79
751.15	1384.43
751.33	1576.94
751.51	1486.83
751.69	1566.70
751.88	1488.87
752.06	1421.29
752.24	1531.88
752.42	1550.31
752.60	1533.93
752.78	1419.24
752.96	1499.11
753.14	1570.79
753.32	1452.01
753.50	1490.92
753.68	1409.00
753.86	1531.88
754.04	1359.85
754.22	1546.22
754.40	1429.48
754.58	1472.49
754.76	1427.43
754.95	1556.46
755.13	1525.74
755.31	1501.16
755.49	1398.76
755.67	1521.64
755.85	1454.06
756.03	1476.59
756.21	1519.59
756.39	1523.69
756.57	1474.54
756.75	1419.24
756.93	1337.32
757.11	1433.58
757.29	1425.39
757.47	1454.06
757.65	1429.48
757.83	1419.24
758.01	1468.39
758.19	1482.73
758.37	1443.82
758.55	1449.96
758.73	1431.53
758.91	1568.74
759.09	1558.50
759.27	1441.77
759.45	1398.76
759.63	1501.16
759.81	1423.34
759.99	1472.49
760.17	1392.62
760.35	1390.57
760.53	1476.59
760.71	1431.53
760.89	1409.00
761.07	1425.39
761.25	1447.91
761.43	1419.24
761.61	1386.47
761.79	1458.15
761.97	1394.67
762.15	1441.77
762.33	1413.10
762.51	1447.91
762.69	1486.83
762.87	1425.39
763.05	1419.24
763.23	1499.11
763.41	1347.56
763.59	1472.49
763.77	1320.94
763.95	1497.07
764.13	1441.77
764.31	1458.15
764.49	1378.28
764.67	1435.63
764.85	1386.47
765.03	1476.59
765.21	1376.24
765.38	1472.49
765.56	1345.52
765.74	1490.92
765.92	1488.87
766.10	1441.77
766.28	1400.81
766.46	1331.18
766.64	1441.77
766.82	1470.44
767.00	1443.82
767.18	1396.71
767.36	1421.29
767.54	1378.28
767.72	1402.86
767.90	1415.15
768.08	1359.85
768.26	1396.71
768.43	1433.58
768.61	1458.15
768.79	1382.38
768.97	1427.43
769.15	1435.63
769.33	1439.72
769.51	1456.11
769.69	1382.38
769.87	1429.48
770.05	1482.73
770.23	1388.52
770.40	1417.19
770.58	1406.95
770.76	1462.25
770.94	1398.76
771.12	1411.05
771.30	1398.76
771.48	1402.86
771.66	1345.52
771.84	1329.13
772.02	1357.80
772.19	1392.62
772.37	1384.43
772.55	1415.15
772.73	1335.28
772.91	1339.37
773.09	1376.24
773.27	1429.48
773.45	1359.85
773.63	1396.71
773.80	1394.67
773.98	1425.39
774.16	1435.63
774.34	1337.32
774.52	1359.85
774.70	1363.95
774.88	1341.42
775.05	1460.20
775.23	1333.23
775.41	1327.08
775.59	1372.14
775.77	1345.52
775.95	1335.28
776.13	1417.19
776.30	1312.75
776.48	1411.05
776.66	1261.55
776.84	1343.47
777.02	1325.04
777.20	1247.21
777.38	1372.14
777.55	1329.13
777.73	1300.46
777.91	1239.02
778.09	1265.64
778.27	1345.52
778.45	1431.53
778.62	1333.23
778.80	1245.16
778.98	1349.61
779.16	1300.46
779.34	1331.18
779.51	1234.93
779.69	1372.14
779.87	1304.56
780.05	1265.64
780.23	1320.94
780.41	1349.61
780.58	1325.04
780.76	1282.03
780.94	1316.84
781.12	1284.08
781.30	1351.66
781.47	1390.57
781.65	1257.45
781.83	1310.70
782.01	1273.84
782.19	1284.08
782.36	1316.84
782.54	1335.28
782.72	1314.80
782.90	1351.66
783.08	1310.70
783.25	1292.27
783.43	1314.80
783.61	1392.62
783.79	1355.76
783.96	1310.70
784.14	1433.58
784.32	1220.59
784.50	1337.32
784.68	1279.98
784.85	1327.08
785.03	1230.83
785.21	1232.88
785.39	1288.17
785.56	1322.99
785.74	1296.36
785.92	1322.99
786.10	1269.74
786.27	1253.36
786.45	1339.37
786.63	1253.36
786.81	1273.84
786.98	1214.45
787.16	1261.55
787.34	1359.85
787.52	1316.84
787.69	1279.98
787.87	1294.32
788.05	1290.22
788.23	1286.12
788.40	1327.08
788.58	1316.84
788.76	1310.70
788.94	1249.26
789.11	1349.61
789.29	1294.32
789.47	1298.41
789.64	1320.94
789.82	1243.12
790.00	1292.27
790.18	1267.69
790.35	1318.89
790.53	1327.08
790.71	1179.63
790.89	1304.56
791.06	1345.52
791.24	1331.18
791.42	1206.25
791.59	1271.79
791.77	1308.65
791.95	1226.73
792.12	1320.94
792.30	1376.24
792.48	1251.31
792.66	1368.04
792.83	1312.75
793.01	1239.02
793.19	1220.59
793.36	1249.26
793.54	1351.66
793.72	1167.34
793.89	1335.28
794.07	1279.98
794.25	1271.79
794.42	1284.08
794.60	1363.95
794.78	1220.59
794.95	1257.45
795.13	1234.93
795.31	1253.36
795.48	1243.12
795.66	1310.70
795.84	1349.61
796.01	1300.46
796.19	1155.05
796.37	1177.58
796.54	1400.81
796.72	1183.73
796.90	1239.02
797.07	1261.55
797.25	1230.83
797.43	1247.21
797.60	1292.27
797.78	1368.04
797.96	1212.40
798.13	1241.07
798.31	1370.09
798.49	1286.12
798.66	1243.12
798.84	1241.07
799.01	1341.42
799.19	1275.88
799.37	1234.93
799.54	1263.60
799.72	1222.64
799.90	1198.06
800.07	1298.41
800.25	1277.93
800.43	1173.49
800.60	1214.45
800.78	1224.69
800.95	1220.59
801.13	1302.51
801.31	1265.64
801.48	1251.31
801.66	1251.31
801.83	1243.12
802.01	1271.79
802.19	1331.18
802.36	1173.49
802.54	1243.12
802.71	1245.16
802.89	1210.35
803.07	1310.70
803.24	1245.16
803.42	1206.25
803.59	1370.09
803.77	1198.06
803.95	1161.20
804.12	1206.25
804.30	1253.36
804.47	1259.50
804.65	1282.03
804.82	1290.22
805.00	1265.64
805.18	1259.50
805.35	1210.35
805.53	1312.75
805.70	1243.12
805.88	1177.58
806.05	1279.98
806.23	1312.75
806.41	1202.16
806.58	1241.07
806.76	1247.21
806.93	1167.34
807.11	1161.20
807.28	1247.21
807.46	1249.26
807.64	1277.93
807.81	1279.98
807.99	1236.97
808.16	1269.74
808.34	1224.69
808.51	1224.69
808.69	1228.78
808.86	1234.93
809.04	1210.35
809.21	1130.48
809.39	1228.78
809.56	1142.77
809.74	1255.40
809.92	1222.64
810.09	1222.64
810.27	1232.88
810.44	1247.21
810.62	1253.36
810.79	1239.02
810.97	1261.55
811.14	1320.94
811.32	1241.07
811.49	1282.03
811.67	1239.02
811.84	1337.32
812.02	1282.03
812.19	1318.89
812.37	1263.60
812.54	1236.97
812.72	1282.03
812.89	1255.40
813.07	1251.31
813.24	1243.12
813.42	1179.63
813.59	1226.73
813.77	1202.16
813.94	1286.12
814.12	1216.49
814.29	1200.11
814.47	1200.11
814.64	1234.93
814.82	1187.82
814.99	1187.82
815.17	1239.02
815.34	1245.16
815.52	1204.21
815.69	1224.69
815.86	1232.88
816.04	1245.16
816.21	1214.45
816.39	1196.01
816.56	1325.04
816.74	1187.82
816.91	1249.26
817.09	1279.98
817.26	1316.84
817.44	1214.45
817.61	1298.41
817.79	1263.60
817.96	1200.11
818.13	1226.73
818.31	1296.36
818.48	1198.06
818.66	1161.20
818.83	1114.10
819.01	1296.36
819.18	1255.40
819.36	1163.25
819.53	1247.21
819.70	1224.69
819.88	1239.02
820.05	1212.40
820.23	1212.40
820.40	1177.58
820.58	1214.45
820.75	1290.22
820.92	1261.55
821.10	1220.59
821.27	1265.64
821.45	1222.64
821.62	1249.26
821.79	1189.87
821.97	1263.60
822.14	1294.32
822.32	1146.86
822.49	1200.11
822.66	1150.96
822.84	1165.29
823.01	1282.03
823.19	1222.64
823.36	1214.45
823.53	1134.57
823.71	1239.02
823.88	1134.57
824.06	1271.79
824.23	1157.10
824.40	1196.01
824.58	1230.83
824.75	1228.78
824.93	1177.58
825.10	1243.12
825.27	1171.44
825.45	1304.56
825.62	1271.79
825.79	1265.64
825.97	1222.64
826.14	1159.15
826.32	1253.36
826.49	1335.28
826.66	1171.44
826.84	1265.64
827.01	1204.21
827.18	1175.53
827.36	1138.67
827.53	1214.45
827.70	1253.36
827.88	1204.21
828.05	1216.49
828.22	1245.16
828.40	1159.15
828.57	1183.73
828.74	1202.16
828.92	1241.07
829.09	1249.26
829.27	1253.36
829.44	1212.40
829.61	1304.56
829.79	1275.88
829.96	1239.02
830.13	1269.74
830.30	1114.10
830.48	1273.84
830.65	1288.17
830.82	1245.16
831.00	1148.91
831.17	1206.25
831.34	1232.88
831.52	1267.69
831.69	1161.20
831.86	1138.67
832.04	1206.25
832.21	1185.77
832.38	1239.02
832.56	1173.49
832.73	1191.92
832.90	1183.73
833.07	1144.81
833.25	1171.44
833.42	1230.83
833.59	1234.93
833.77	1200.11
833.94	1275.88
834.11	1175.53
834.29	1208.30
834.46	1204.21
834.63	1110.00
834.80	1216.49
834.98	1286.12
835.15	1267.69
835.32	1214.45
835.49	1245.16
835.67	1198.06
835.84	1185.77
836.01	1193.97
836.19	1155.05
836.36	1269.74
836.53	1257.45
836.70	1269.74
836.88	1222.64
837.05	1234.93
837.22	1228.78
837.39	1179.63
837.57	1247.21
837.74	1251.31
837.91	1249.26
838.08	1191.92
838.26	1140.72
838.43	1224.69
838.60	1187.82
838.77	1216.49
838.95	1198.06
839.12	1114.10
839.29	1273.84
839.46	1198.06
839.64	1224.69
839.81	1138.67
839.98	1249.26
840.15	1263.60
840.32	1142.77
840.50	1247.21
840.67	1247.21
840.84	1232.88
841.01	1193.97
841.19	1222.64
841.36	1146.86
841.53	1232.88
841.70	1271.79
841.87	1220.59
842.05	1153.01
842.22	1267.69
842.39	1163.25
842.56	1284.08
842.73	1159.15
842.91	1165.29
843.08	1214.45
843.25	1271.79
843.42	1191.92
843.59	1234.93
843.77	1196.01
843.94	1239.02
844.11	1222.64
844.28	1218.54
844.45	1236.97
844.62	1255.40
844.80	1228.78
844.97	1228.78
845.14	1210.35
845.31	1189.87
845.48	1216.49
845.65	1257.45
845.83	1191.92
846.00	1337.32
846.17	1212.40
846.34	1153.01
846.51	1275.88
846.68	1200.11
846.86	1202.16
847.03	1093.62
847.20	1288.17
847.37	1191.92
847.54	1181.68
847.71	1191.92
847.89	1277.93
848.06	1253.36
848.23	1204.21
848.40	1132.53
848.57	1222.64
848.74	1325.04
848.91	1159.15
849.08	1222.64
849.26	1157.10
849.43	1329.13
849.60	1157.10
849.77	1171.44
849.94	1120.24
850.11	1224.69
850.28	1177.58
850.46	1243.12
850.63	1183.73
850.80	1167.34
850.97	1263.60
851.14	1097.71
851.31	1212.40
851.48	1183.73
851.65	1161.20
851.82	1161.20
852.00	1146.86
852.17	1236.97
852.34	1136.62
852.51	1161.20
852.68	1204.21
852.85	1241.07
853.02	1232.88
853.19	1091.57
853.36	1159.15
853.53	1241.07
853.70	1253.36
853.88	1267.69
854.05	1255.40
854.22	1169.39
854.39	1148.91
854.56	1136.62
854.73	1138.67
854.90	1198.06
855.07	1193.97
855.24	1214.45
855.41	1226.73
855.58	1155.05
855.75	1269.74
855.92	1277.93
856.09	1193.97
856.27	1245.16
856.44	1245.16
856.61	1220.59
856.78	1218.54
856.95	1210.35
857.12	1232.88
857.29	1267.69
857.46	1204.21
857.63	1138.67
857.80	1171.44
857.97	1167.34
858.14	1212.40
858.31	1196.01
858.48	1134.57
858.65	1183.73
858.82	1241.07
858.99	1198.06
859.16	1236.97
859.33	1062.90
859.50	1269.74
859.67	1294.32
859.84	1271.79
860.01	1263.60
860.18	1200.11
860.35	1181.68
860.52	1224.69
860.69	1208.30
860.86	1220.59
861.03	1122.29
861.20	1210.35
861.37	1146.86
861.54	1204.21
861.71	1261.55
861.88	1212.40
862.05	1132.53
862.22	1177.58
862.39	1212.40
862.56	1249.26
862.73	1193.97
862.90	1161.20
863.07	1187.82
863.24	1187.82
863.41	1212.40
863.58	1214.45
863.75	1128.43
863.92	1247.21
864.09	1253.36
864.26	1187.82
864.43	1228.78
864.60	1134.57
864.77	1204.21
864.94	1189.87
865.11	1224.69
865.28	1230.83
865.45	1327.08
865.62	1150.96
865.79	1204.21
865.96	1187.82
866.13	1236.97
866.30	1226.73
866.47	1185.77
866.64	1146.86
866.81	1224.69
866.98	1181.68
867.15	1312.75
867.31	1171.44
867.48	1155.05
867.65	1212.40
867.82	1279.98
867.99	1263.60
868.16	1193.97
868.33	1200.11
868.50	1224.69
868.67	1093.62
868.84	1189.87
869.01	1161.20
869.18	1198.06
869.35	1292.27
869.52	1130.48
869.68	1249.26
869.85	1196.01
870.02	1196.01
870.19	1214.45
870.36	1107.95
870.53	1159.15
870.70	1300.46
870.87	1218.54
871.04	1234.93
871.21	1243.12
871.38	1228.78
871.54	1148.91
871.71	1243.12
871.88	1173.49
872.05	1181.68
872.22	1249.26
872.39	1066.99
872.56	1241.07
872.73	1206.25
872.90	1189.87
873.06	1284.08
873.23	1275.88
873.40	1290.22
873.57	1232.88
873.74	1269.74
873.91	1257.45
874.08	1212.40
874.25	1155.05
874.41	1224.69
874.58	1263.60
874.75	1206.25
874.92	1239.02
875.09	1200.11
875.26	1148.91
875.43	1179.63
875.59	1212.40
875.76	1189.87
875.93	1230.83
876.10	1228.78
876.27	1116.14
876.44	1181.68
876.61	1259.50
876.77	1314.80
876.94	1245.16
877.11	1212.40
877.28	1128.43
877.45	1298.41
877.62	1177.58
877.78	1183.73
877.95	1161.20
878.12	1134.57
878.29	1187.82
878.46	1306.60
878.62	1196.01
878.79	1234.93
878.96	1273.84
879.13	1210.35
879.30	1155.05
879.47	1202.16
879.63	1261.55
879.80	1208.30
879.97	1212.40
880.14	1148.91
880.31	1181.68
880.47	1228.78
880.64	1173.49
880.81	1325.04
880.98	1110.00
881.15	1169.39
881.31	1196.01
881.48	1245.16
881.65	1120.24
881.82	1161.20
881.99	1253.36
882.15	1167.34
882.32	1210.35
882.49	1253.36
882.66	1214.45
882.82	1193.97
882.99	1206.25
883.16	1118.19
883.33	1202.16
883.49	1191.92
883.66	1208.30
883.83	1230.83
884.00	1107.95
884.17	1185.77
884.33	1148.91
884.50	1169.39
884.67	1214.45
884.84	1245.16
885.00	1234.93
885.17	1263.60
885.34	1224.69
885.51	1196.01
885.67	1198.06
885.84	1212.40
886.01	1171.44
886.18	1196.01
886.34	1210.35
886.51	1275.88
886.68	1230.83
886.84	1226.73
887.01	1214.45
887.18	1189.87
887.35	1187.82
887.51	1243.12
887.68	1198.06
887.85	1277.93
888.02	1279.98
888.18	1232.88
888.35	1265.64
888.52	1191.92
888.68	1130.48
>>>>>End Processed Spectral Data<<<<<
