# Supplementary material for: Design of a Novel Low Cost Point of Care Tampon (POCkeT) Colposcope for Use in Resource Limited Settings
Source: PLoS One. 2015 Sep 2;10(9):e0135869. doi: 10.1371/journal.pone.0135869 (PMC4557989; doi:10.1371/journal.pone.0135869)
Supplement: S1 File — A caption document for each sub-folder and file (S1 Detailed File Key) is found within the archive. Folder (S2) contains the set of raw images from quantitative imaging characterization between systems. Folder (S3) contains the CAD files for the custom circuit boards used in our POCkeT Colposcope. Folder (S4) contains the 3D CAD files for the probe handle and bill of materials. Folder (S5) contains the complete set of n = 5 replicate spectra files captured from each digital colposcope system. (ZIP) [file pone.0135869.s001.zip › S1 Supplementary Files/S5/S5 Spectra PC-TWO-W-E.txt]

SpectraSuite Data File
++++++++++++++++++++++++++++++++++++
Date: Wed May 28 14:02:52 EDT 2014
User: CTL11
Dark Spectrum Present: No
Reference Spectrum Present: No
Number of Sampled Component Spectra: 1
Spectrometers: USB4E01788
Integration Time (usec): 100000 (USB4E01788)
Spectra Averaged: 1 (USB4E01788)
Boxcar Smoothing: 0 (USB4E01788)
Correct for Electrical Dark: No (USB4E01788)
Strobe/Lamp Enabled: No (USB4E01788)
Correct for Detector Non-linearity: No (USB4E01788)
Correct for Stray Light: No (USB4E01788)
Number of Pixels in Processed Spectrum: 3648
>>>>>Begin Processed Spectral Data<<<<<
178.07	1009.65
178.29	1009.65
178.50	1009.65
178.72	1034.22
178.94	1007.60
179.15	1138.67
179.37	1130.48
179.59	1173.49
179.81	1251.31
180.02	1173.49
180.24	1179.63
180.46	1181.68
180.67	1146.86
180.89	1177.58
181.11	1255.40
181.32	1161.20
181.54	1155.05
181.76	1097.71
181.97	1155.05
182.19	1163.25
182.41	1200.11
182.62	1224.69
182.84	1204.21
183.06	1202.16
183.27	1191.92
183.49	1189.87
183.71	1214.45
183.92	1136.62
184.14	1226.73
184.35	1257.45
184.57	1228.78
184.79	1183.73
185.00	1175.53
185.22	1198.06
185.44	1249.26
185.65	1245.16
185.87	1171.44
186.09	1169.39
186.30	1214.45
186.52	1196.01
186.74	1196.01
186.95	1177.58
187.17	1169.39
187.39	1273.84
187.60	1243.12
187.82	1167.34
188.03	1191.92
188.25	1216.49
188.47	1226.73
188.68	1284.08
188.90	1236.97
189.12	1234.93
189.33	1249.26
189.55	1255.40
189.77	1183.73
189.98	1275.88
190.20	1189.87
190.41	1226.73
190.63	1277.93
190.85	1124.33
191.06	1148.91
191.28	1241.07
191.50	1193.97
191.71	1191.92
191.93	1173.49
192.14	1189.87
192.36	1232.88
192.58	1284.08
192.79	1189.87
193.01	1257.45
193.23	1355.76
193.44	1236.97
193.66	1224.69
193.87	1228.78
194.09	1204.21
194.31	1206.25
194.52	1251.31
194.74	1259.50
194.96	1212.40
195.17	1236.97
195.39	1167.34
195.60	1177.58
195.82	1251.31
196.04	1196.01
196.25	1214.45
196.47	1236.97
196.68	1200.11
196.90	1105.90
197.12	1206.25
197.33	1216.49
197.55	1220.59
197.76	1214.45
197.98	1267.69
198.20	1140.72
198.41	1222.64
198.63	1157.10
198.84	1155.05
199.06	1271.79
199.28	1132.53
199.49	1196.01
199.71	1193.97
199.92	1245.16
200.14	1169.39
200.36	1253.36
200.57	1269.74
200.79	1236.97
201.00	1232.88
201.22	1214.45
201.43	1196.01
201.65	1206.25
201.87	1239.02
202.08	1277.93
202.30	1216.49
202.51	1245.16
202.73	1206.25
202.95	1200.11
203.16	1183.73
203.38	1230.83
203.59	1175.53
203.81	1216.49
204.02	1191.92
204.24	1245.16
204.46	1196.01
204.67	1222.64
204.89	1294.32
205.10	1298.41
205.32	1316.84
205.53	1224.69
205.75	1191.92
205.96	1214.45
206.18	1159.15
206.40	1212.40
206.61	1191.92
206.83	1171.44
207.04	1255.40
207.26	1198.06
207.47	1206.25
207.69	1247.21
207.91	1142.77
208.12	1212.40
208.34	1251.31
208.55	1220.59
208.77	1114.10
208.98	1099.76
209.20	1110.00
209.41	1196.01
209.63	1249.26
209.85	1185.77
210.06	1267.69
210.28	1210.35
210.49	1226.73
210.71	1210.35
210.92	1173.49
211.14	1275.88
211.35	1173.49
211.57	1208.30
211.78	1220.59
212.00	1091.57
212.21	1169.39
212.43	1169.39
212.65	1204.21
212.86	1226.73
213.08	1253.36
213.29	1224.69
213.51	1230.83
213.72	1130.48
213.94	1236.97
214.15	1214.45
214.37	1271.79
214.58	1171.44
214.80	1228.78
215.01	1277.93
215.23	1243.12
215.44	1132.53
215.66	1177.58
215.87	1202.16
216.09	1196.01
216.31	1193.97
216.52	1216.49
216.74	1263.60
216.95	1155.05
217.17	1198.06
217.38	1181.68
217.60	1302.51
217.81	1247.21
218.03	1101.81
218.24	1183.73
218.46	1232.88
218.67	1173.49
218.89	1220.59
219.10	1226.73
219.32	1259.50
219.53	1206.25
219.75	1239.02
219.96	1222.64
220.18	1118.19
220.39	1263.60
220.61	1222.64
220.82	1296.36
221.04	1171.44
221.25	1230.83
221.47	1155.05
221.68	1247.21
221.90	1153.01
222.11	1222.64
222.33	1232.88
222.54	1236.97
222.76	1130.48
222.97	1206.25
223.19	1214.45
223.40	1204.21
223.62	1134.57
223.83	1267.69
224.05	1232.88
224.26	1140.72
224.48	1224.69
224.69	1230.83
224.91	1226.73
225.12	1304.56
225.34	1271.79
225.55	1230.83
225.77	1189.87
225.98	1165.29
226.19	1316.84
226.41	1196.01
226.62	1290.22
226.84	1185.77
227.05	1327.08
227.27	1255.40
227.48	1183.73
227.70	1171.44
227.91	1196.01
228.13	1277.93
228.34	1308.65
228.56	1347.56
228.77	1239.02
228.99	1275.88
229.20	1189.87
229.42	1165.29
229.63	1247.21
229.84	1236.97
230.06	1196.01
230.27	1353.71
230.49	1228.78
230.70	1189.87
230.92	1263.60
231.13	1157.10
231.35	1290.22
231.56	1269.74
231.78	1230.83
231.99	1208.30
232.20	1161.20
232.42	1249.26
232.63	1232.88
232.85	1251.31
233.06	1247.21
233.28	1210.35
233.49	1116.14
233.71	1198.06
233.92	1228.78
234.13	1193.97
234.35	1206.25
234.56	1228.78
234.78	1191.92
234.99	1193.97
235.21	1173.49
235.42	1198.06
235.64	1179.63
235.85	1204.21
236.06	1200.11
236.28	1263.60
236.49	1267.69
236.71	1222.64
236.92	1157.10
237.14	1177.58
237.35	1173.49
237.56	1167.34
237.78	1204.21
237.99	1261.55
238.21	1255.40
238.42	1241.07
238.64	1148.91
238.85	1120.24
239.06	1193.97
239.28	1204.21
239.49	1202.16
239.71	1193.97
239.92	1171.44
240.13	1220.59
240.35	1165.29
240.56	1216.49
240.78	1241.07
240.99	1214.45
241.21	1204.21
241.42	1271.79
241.63	1220.59
241.85	1179.63
242.06	1263.60
242.28	1232.88
242.49	1292.27
242.70	1243.12
242.92	1210.35
243.13	1148.91
243.35	1171.44
243.56	1222.64
243.77	1206.25
243.99	1261.55
244.20	1226.73
244.42	1202.16
244.63	1245.16
244.84	1196.01
245.06	1257.45
245.27	1163.25
245.49	1167.34
245.70	1253.36
245.91	1185.77
246.13	1193.97
246.34	1159.15
246.55	1222.64
246.77	1175.53
246.98	1232.88
247.20	1249.26
247.41	1150.96
247.62	1196.01
247.84	1232.88
248.05	1210.35
248.27	1204.21
248.48	1196.01
248.69	1239.02
248.91	1241.07
249.12	1249.26
249.33	1142.77
249.55	1222.64
249.76	1296.36
249.98	1236.97
250.19	1265.64
250.40	1247.21
250.62	1292.27
250.83	1259.50
251.04	1183.73
251.26	1230.83
251.47	1275.88
251.68	1200.11
251.90	1220.59
252.11	1153.01
252.33	1284.08
252.54	1196.01
252.75	1200.11
252.97	1228.78
253.18	1226.73
253.39	1239.02
253.61	1255.40
253.82	1138.67
254.03	1251.31
254.25	1271.79
254.46	1308.65
254.67	1202.16
254.89	1191.92
255.10	1212.40
255.31	1331.18
255.53	1193.97
255.74	1218.54
255.96	1208.30
256.17	1245.16
256.38	1269.74
256.60	1230.83
256.81	1277.93
257.02	1271.79
257.24	1286.12
257.45	1224.69
257.66	1157.10
257.88	1269.74
258.09	1271.79
258.30	1282.03
258.52	1224.69
258.73	1322.99
258.94	1218.54
259.16	1185.77
259.37	1296.36
259.58	1187.82
259.80	1239.02
260.01	1169.39
260.22	1142.77
260.43	1196.01
260.65	1191.92
260.86	1138.67
261.07	1228.78
261.29	1122.29
261.50	1185.77
261.71	1241.07
261.93	1247.21
262.14	1187.82
262.35	1230.83
262.57	1245.16
262.78	1204.21
262.99	1234.93
263.21	1114.10
263.42	1193.97
263.63	1271.79
263.85	1245.16
264.06	1177.58
264.27	1191.92
264.48	1257.45
264.70	1157.10
264.91	1249.26
265.12	1179.63
265.34	1241.07
265.55	1206.25
265.76	1175.53
265.98	1294.32
266.19	1302.51
266.40	1206.25
266.61	1279.98
266.83	1327.08
267.04	1261.55
267.25	1286.12
267.47	1220.59
267.68	1181.68
267.89	1228.78
268.10	1200.11
268.32	1167.34
268.53	1181.68
268.74	1216.49
268.96	1167.34
269.17	1253.36
269.38	1097.71
269.59	1261.55
269.81	1210.35
270.02	1288.17
270.23	1191.92
270.45	1220.59
270.66	1249.26
270.87	1196.01
271.08	1327.08
271.30	1189.87
271.51	1181.68
271.72	1232.88
271.93	1298.41
272.15	1202.16
272.36	1179.63
272.57	1130.48
272.79	1239.02
273.00	1292.27
273.21	1263.60
273.42	1198.06
273.64	1253.36
273.85	1140.72
274.06	1169.39
274.27	1222.64
274.49	1243.12
274.70	1247.21
274.91	1191.92
275.12	1175.53
275.34	1265.64
275.55	1253.36
275.76	1263.60
275.97	1187.82
276.19	1196.01
276.40	1294.32
276.61	1191.92
276.82	1148.91
277.04	1198.06
277.25	1120.24
277.46	1245.16
277.67	1284.08
277.89	1222.64
278.10	1312.75
278.31	1193.97
278.52	1230.83
278.74	1153.01
278.95	1193.97
279.16	1171.44
279.37	1273.84
279.58	1200.11
279.80	1198.06
280.01	1261.55
280.22	1275.88
280.43	1212.40
280.65	1175.53
280.86	1296.36
281.07	1243.12
281.28	1218.54
281.50	1183.73
281.71	1210.35
281.92	1308.65
282.13	1234.93
282.34	1191.92
282.56	1159.15
282.77	1247.21
282.98	1277.93
283.19	1224.69
283.40	1269.74
283.62	1247.21
283.83	1157.10
284.04	1210.35
284.25	1327.08
284.47	1138.67
284.68	1265.64
284.89	1220.59
285.10	1257.45
285.31	1175.53
285.53	1245.16
285.74	1187.82
285.95	1146.86
286.16	1187.82
286.37	1206.25
286.59	1183.73
286.80	1155.05
287.01	1202.16
287.22	1189.87
287.43	1120.24
287.65	1161.20
287.86	1267.69
288.07	1173.49
288.28	1271.79
288.49	1226.73
288.71	1179.63
288.92	1220.59
289.13	1298.41
289.34	1222.64
289.55	1306.60
289.76	1130.48
289.98	1224.69
290.19	1206.25
290.40	1175.53
290.61	1140.72
290.82	1206.25
291.04	1198.06
291.25	1243.12
291.46	1202.16
291.67	1204.21
291.88	1193.97
292.09	1265.64
292.31	1263.60
292.52	1251.31
292.73	1322.99
292.94	1181.68
293.15	1243.12
293.36	1175.53
293.58	1220.59
293.79	1331.18
294.00	1259.50
294.21	1222.64
294.42	1202.16
294.63	1263.60
294.85	1132.53
295.06	1179.63
295.27	1216.49
295.48	1284.08
295.69	1218.54
295.90	1239.02
296.12	1222.64
296.33	1218.54
296.54	1249.26
296.75	1253.36
296.96	1312.75
297.17	1253.36
297.38	1208.30
297.60	1161.20
297.81	1222.64
298.02	1198.06
298.23	1226.73
298.44	1206.25
298.65	1277.93
298.86	1239.02
299.08	1259.50
299.29	1269.74
299.50	1259.50
299.71	1259.50
299.92	1181.68
300.13	1241.07
300.34	1206.25
300.55	1273.84
300.77	1187.82
300.98	1177.58
301.19	1153.01
301.40	1271.79
301.61	1243.12
301.82	1187.82
302.03	1232.88
302.25	1224.69
302.46	1136.62
302.67	1212.40
302.88	1183.73
303.09	1230.83
303.30	1214.45
303.51	1267.69
303.72	1263.60
303.93	1218.54
304.15	1236.97
304.36	1263.60
304.57	1239.02
304.78	1282.03
304.99	1142.77
305.20	1187.82
305.41	1263.60
305.62	1202.16
305.83	1136.62
306.05	1269.74
306.26	1179.63
306.47	1277.93
306.68	1327.08
306.89	1161.20
307.10	1249.26
307.31	1261.55
307.52	1224.69
307.73	1288.17
307.94	1228.78
308.16	1232.88
308.37	1302.51
308.58	1161.20
308.79	1241.07
309.00	1167.34
309.21	1187.82
309.42	1251.31
309.63	1286.12
309.84	1232.88
310.05	1255.40
310.26	1210.35
310.48	1224.69
310.69	1232.88
310.90	1245.16
311.11	1228.78
311.32	1277.93
311.53	1300.46
311.74	1159.15
311.95	1206.25
312.16	1173.49
312.37	1327.08
312.58	1157.10
312.79	1236.97
313.00	1173.49
313.21	1214.45
313.43	1183.73
313.64	1196.01
313.85	1236.97
314.06	1239.02
314.27	1277.93
314.48	1185.77
314.69	1259.50
314.90	1312.75
315.11	1296.36
315.32	1335.28
315.53	1282.03
315.74	1261.55
315.95	1275.88
316.16	1292.27
316.37	1224.69
316.58	1165.29
316.79	1253.36
317.01	1232.88
317.22	1247.21
317.43	1247.21
317.64	1214.45
317.85	1318.89
318.06	1259.50
318.27	1196.01
318.48	1140.72
318.69	1222.64
318.90	1234.93
319.11	1220.59
319.32	1214.45
319.53	1275.88
319.74	1097.71
319.95	1175.53
320.16	1181.68
320.37	1322.99
320.58	1226.73
320.79	1228.78
321.00	1138.67
321.21	1239.02
321.42	1185.77
321.63	1206.25
321.84	1245.16
322.05	1228.78
322.26	1259.50
322.47	1216.49
322.68	1183.73
322.90	1226.73
323.11	1349.61
323.32	1198.06
323.53	1187.82
323.74	1210.35
323.95	1173.49
324.16	1214.45
324.37	1159.15
324.58	1230.83
324.79	1247.21
325.00	1196.01
325.21	1171.44
325.42	1245.16
325.63	1263.60
325.84	1255.40
326.05	1171.44
326.26	1257.45
326.47	1247.21
326.68	1249.26
326.89	1107.95
327.10	1230.83
327.31	1230.83
327.52	1228.78
327.73	1247.21
327.94	1269.74
328.15	1165.29
328.36	1239.02
328.57	1208.30
328.78	1230.83
328.99	1234.93
329.20	1224.69
329.41	1181.68
329.62	1155.05
329.83	1251.31
330.04	1236.97
330.25	1279.98
330.46	1243.12
330.67	1312.75
330.87	1200.11
331.08	1200.11
331.29	1265.64
331.50	1298.41
331.71	1208.30
331.92	1171.44
332.13	1140.72
332.34	1269.74
332.55	1232.88
332.76	1171.44
332.97	1220.59
333.18	1220.59
333.39	1232.88
333.60	1140.72
333.81	1259.50
334.02	1206.25
334.23	1216.49
334.44	1196.01
334.65	1202.16
334.86	1308.65
335.07	1196.01
335.28	1239.02
335.49	1196.01
335.70	1304.56
335.91	1183.73
336.12	1251.31
336.33	1304.56
336.54	1236.97
336.74	1253.36
336.95	1261.55
337.16	1171.44
337.37	1239.02
337.58	1212.40
337.79	1236.97
338.00	1241.07
338.21	1290.22
338.42	1265.64
338.63	1236.97
338.84	1155.05
339.05	1198.06
339.26	1314.80
339.47	1216.49
339.68	1255.40
339.89	1269.74
340.10	1286.12
340.30	1255.40
340.51	1200.11
340.72	1279.98
340.93	1310.70
341.14	1259.50
341.35	1314.80
341.56	1322.99
341.77	1167.34
341.98	1196.01
342.19	1216.49
342.40	1347.56
342.61	1220.59
342.82	1294.32
343.02	1226.73
343.23	1202.16
343.44	1230.83
343.65	1239.02
343.86	1169.39
344.07	1155.05
344.28	1230.83
344.49	1318.89
344.70	1306.60
344.91	1286.12
345.12	1204.21
345.32	1259.50
345.53	1165.29
345.74	1226.73
345.95	1261.55
346.16	1253.36
346.37	1294.32
346.58	1218.54
346.79	1253.36
347.00	1286.12
347.21	1304.56
347.41	1200.11
347.62	1226.73
347.83	1236.97
348.04	1187.82
348.25	1198.06
348.46	1212.40
348.67	1185.77
348.88	1163.25
349.09	1210.35
349.29	1261.55
349.50	1245.16
349.71	1298.41
349.92	1312.75
350.13	1157.10
350.34	1210.35
350.55	1275.88
350.76	1220.59
350.97	1284.08
351.17	1191.92
351.38	1232.88
351.59	1255.40
351.80	1200.11
352.01	1296.36
352.22	1288.17
352.43	1208.30
352.63	1218.54
352.84	1251.31
353.05	1241.07
353.26	1263.60
353.47	1226.73
353.68	1241.07
353.89	1210.35
354.10	1226.73
354.30	1243.12
354.51	1148.91
354.72	1218.54
354.93	1282.03
355.14	1261.55
355.35	1220.59
355.55	1177.58
355.76	1296.36
355.97	1241.07
356.18	1239.02
356.39	1247.21
356.60	1155.05
356.81	1196.01
357.01	1292.27
357.22	1210.35
357.43	1196.01
357.64	1230.83
357.85	1224.69
358.06	1226.73
358.26	1222.64
358.47	1292.27
358.68	1267.69
358.89	1224.69
359.10	1294.32
359.31	1269.74
359.51	1245.16
359.72	1226.73
359.93	1349.61
360.14	1234.93
360.35	1193.97
360.56	1329.13
360.76	1198.06
360.97	1265.64
361.18	1282.03
361.39	1204.21
361.60	1339.37
361.81	1277.93
362.01	1318.89
362.22	1271.79
362.43	1267.69
362.64	1245.16
362.85	1234.93
363.05	1251.31
363.26	1269.74
363.47	1163.25
363.68	1234.93
363.89	1171.44
364.09	1239.02
364.30	1228.78
364.51	1218.54
364.72	1222.64
364.93	1261.55
365.13	1208.30
365.34	1245.16
365.55	1259.50
365.76	1148.91
365.97	1153.01
366.17	1302.51
366.38	1318.89
366.59	1261.55
366.80	1312.75
367.01	1298.41
367.21	1273.84
367.42	1183.73
367.63	1171.44
367.84	1302.51
368.05	1243.12
368.25	1216.49
368.46	1415.15
368.67	1167.34
368.88	1208.30
369.08	1343.47
369.29	1202.16
369.50	1253.36
369.71	1230.83
369.92	1263.60
370.12	1343.47
370.33	1304.56
370.54	1288.17
370.75	1327.08
370.95	1183.73
371.16	1222.64
371.37	1230.83
371.58	1179.63
371.78	1288.17
371.99	1271.79
372.20	1218.54
372.41	1271.79
372.61	1284.08
372.82	1222.64
373.03	1177.58
373.24	1366.00
373.45	1196.01
373.65	1191.92
373.86	1161.20
374.07	1290.22
374.28	1241.07
374.48	1325.04
374.69	1322.99
374.90	1316.84
375.11	1212.40
375.31	1292.27
375.52	1302.51
375.73	1388.52
375.93	1263.60
376.14	1251.31
376.35	1273.84
376.56	1263.60
376.76	1239.02
376.97	1316.84
377.18	1296.36
377.39	1318.89
377.59	1290.22
377.80	1214.45
378.01	1234.93
378.22	1294.32
378.42	1322.99
378.63	1226.73
378.84	1236.97
379.04	1308.65
379.25	1312.75
379.46	1222.64
379.67	1300.46
379.87	1327.08
380.08	1193.97
380.29	1302.51
380.50	1251.31
380.70	1247.21
380.91	1220.59
381.12	1290.22
381.32	1292.27
381.53	1245.16
381.74	1265.64
381.95	1210.35
382.15	1200.11
382.36	1247.21
382.57	1308.65
382.77	1243.12
382.98	1239.02
383.19	1263.60
383.39	1306.60
383.60	1187.82
383.81	1292.27
384.02	1349.61
384.22	1241.07
384.43	1232.88
384.64	1345.52
384.84	1230.83
385.05	1210.35
385.26	1325.04
385.46	1284.08
385.67	1277.93
385.88	1247.21
386.08	1320.94
386.29	1249.26
386.50	1200.11
386.70	1263.60
386.91	1245.16
387.12	1251.31
387.33	1257.45
387.53	1257.45
387.74	1261.55
387.95	1284.08
388.15	1255.40
388.36	1236.97
388.57	1288.17
388.77	1312.75
388.98	1218.54
389.19	1335.28
389.39	1243.12
389.60	1300.46
389.81	1271.79
390.01	1288.17
390.22	1302.51
390.43	1294.32
390.63	1253.36
390.84	1269.74
391.05	1286.12
391.25	1347.56
391.46	1292.27
391.67	1196.01
391.87	1304.56
392.08	1339.37
392.28	1314.80
392.49	1196.01
392.70	1361.90
392.90	1329.13
393.11	1286.12
393.32	1322.99
393.52	1253.36
393.73	1279.98
393.94	1245.16
394.14	1255.40
394.35	1380.33
394.56	1251.31
394.76	1279.98
394.97	1200.11
395.17	1329.13
395.38	1304.56
395.59	1271.79
395.79	1366.00
396.00	1228.78
396.21	1290.22
396.41	1265.64
396.62	1286.12
396.83	1318.89
397.03	1318.89
397.24	1288.17
397.44	1206.25
397.65	1337.32
397.86	1337.32
398.06	1345.52
398.27	1261.55
398.47	1306.60
398.68	1161.20
398.89	1308.65
399.09	1376.24
399.30	1181.68
399.51	1298.41
399.71	1290.22
399.92	1236.97
400.12	1245.16
400.33	1245.16
400.54	1308.65
400.74	1359.85
400.95	1187.82
401.15	1286.12
401.36	1298.41
401.57	1349.61
401.77	1261.55
401.98	1302.51
402.18	1347.56
402.39	1359.85
402.60	1372.14
402.80	1263.60
403.01	1261.55
403.21	1322.99
403.42	1230.83
403.63	1259.50
403.83	1277.93
404.04	1378.28
404.24	1267.69
404.45	1304.56
404.65	1413.10
404.86	1206.25
405.07	1337.32
405.27	1277.93
405.48	1337.32
405.68	1325.04
405.89	1343.47
406.10	1345.52
406.30	1398.76
406.51	1337.32
406.71	1306.60
406.92	1230.83
407.12	1265.64
407.33	1337.32
407.53	1355.76
407.74	1261.55
407.95	1456.11
408.15	1368.04
408.36	1308.65
408.56	1322.99
408.77	1363.95
408.97	1351.66
409.18	1370.09
409.39	1267.69
409.59	1361.90
409.80	1335.28
410.00	1427.43
410.21	1322.99
410.41	1296.36
410.62	1361.90
410.82	1378.28
411.03	1329.13
411.23	1417.19
411.44	1333.23
411.65	1406.95
411.85	1380.33
412.06	1388.52
412.26	1388.52
412.47	1411.05
412.67	1267.69
412.88	1402.86
413.08	1429.48
413.29	1419.24
413.49	1472.49
413.70	1466.35
413.90	1456.11
414.11	1458.15
414.31	1409.00
414.52	1427.43
414.73	1415.15
414.93	1472.49
415.14	1486.83
415.34	1427.43
415.55	1521.64
415.75	1441.77
415.96	1474.54
416.16	1470.44
416.37	1542.12
416.57	1503.21
416.78	1542.12
416.98	1488.87
417.19	1533.93
417.39	1601.51
417.60	1578.98
417.80	1531.88
418.01	1523.69
418.21	1581.03
418.42	1742.82
418.62	1529.83
418.83	1642.47
419.03	1687.53
419.24	1710.05
419.44	1761.25
419.65	1773.54
419.85	1681.38
420.06	1853.41
420.26	1734.63
420.47	1769.44
420.67	1847.27
420.88	1918.95
421.08	1826.79
421.29	1890.28
421.49	1845.22
421.70	1910.75
421.90	1892.32
422.11	1980.39
422.31	1959.91
422.52	1953.76
422.72	2115.55
422.93	2072.54
423.13	2224.09
423.34	2039.78
423.54	2062.30
423.74	2156.51
423.95	2189.28
424.15	2181.09
424.36	2248.67
424.56	2213.85
424.77	2394.08
424.97	2435.03
425.18	2338.78
425.38	2451.42
425.59	2531.29
425.79	2486.23
426.00	2688.98
426.20	2688.98
426.40	2693.08
426.61	2729.94
426.81	2635.74
427.02	2795.48
427.22	2901.97
427.43	2875.35
427.63	2942.93
427.84	2959.31
428.04	3170.26
428.25	3213.26
428.45	3299.28
428.65	3293.13
428.86	3360.72
429.06	3481.55
429.27	3483.59
429.47	3401.68
429.68	3612.62
429.88	3823.56
430.09	3860.42
430.29	3934.15
430.49	3968.96
430.70	4091.84
430.90	4036.55
431.11	4280.25
431.31	4149.18
431.52	4364.22
431.72	4587.45
431.92	4544.44
432.13	4675.51
432.33	4978.61
432.54	4868.02
432.74	4759.48
432.94	5017.52
433.15	4970.42
433.35	5087.15
433.56	5298.10
433.76	5486.51
433.97	5388.21
434.17	5783.46
434.37	5990.31
434.58	5945.25
434.78	6201.25
434.99	6344.61
435.19	6371.23
435.39	6487.96
435.60	6940.57
435.80	7077.78
436.01	7268.24
436.21	7401.36
436.41	7612.30
436.62	7497.61
436.82	7827.34
437.03	7964.55
437.23	8183.68
437.43	8306.56
437.64	8351.62
437.84	8621.95
438.05	8705.92
438.25	8914.81
438.45	9045.88
438.66	9711.47
438.86	9731.95
439.06	9537.39
439.27	9844.59
439.47	10235.75
439.68	10313.57
439.88	10563.42
440.08	10239.84
440.29	10882.91
440.49	11216.72
440.69	11667.28
440.90	12050.25
441.10	12025.67
441.31	12484.42
441.51	12568.38
441.71	12932.92
441.92	13018.94
442.12	12744.51
442.32	14417.70
442.53	14518.05
442.73	14880.54
442.94	15372.05
443.14	15267.61
443.34	14690.08
443.55	15443.73
443.75	15097.63
443.95	16168.71
444.16	16504.58
444.36	17362.68
444.56	17725.17
444.77	17417.97
444.97	17846.00
445.17	18786.02
445.38	19916.50
445.58	19418.84
445.78	19398.36
445.99	20111.05
446.19	19119.84
446.39	21339.83
446.60	21950.13
446.80	21731.00
447.00	23168.67
447.21	22185.65
447.41	23393.95
447.61	23994.00
447.82	25513.59
448.02	26365.55
448.22	26682.98
448.43	27625.05
448.63	27817.56
448.83	28114.52
449.04	28859.98
449.24	28155.47
449.44	30959.14
449.65	30873.13
449.85	32968.20
450.05	31561.25
450.26	30823.98
450.46	31854.11
450.66	32712.20
450.87	32814.60
451.07	35732.96
451.27	37633.47
451.47	37854.65
451.68	38653.36
451.88	40586.64
452.08	41069.97
452.29	43314.54
452.49	42997.10
452.69	44328.28
452.90	44909.91
453.10	46388.54
453.30	47177.01
453.51	45108.56
453.71	45638.98
453.91	53042.39
454.11	49677.58
454.32	53044.44
454.52	50910.46
454.72	51117.30
454.93	49956.10
455.13	53048.53
455.33	54295.75
455.53	54506.69
455.74	55534.77
455.94	57619.60
456.14	58885.25
456.35	62088.27
456.55	60197.99
456.75	59298.94
456.95	56759.45
457.16	60023.92
457.36	64547.88
457.56	65535.00
457.76	65535.00
457.97	65535.00
458.17	65535.00
458.37	65535.00
458.57	65535.00
458.78	65535.00
458.98	62927.94
459.18	63992.88
459.39	65535.00
459.59	65535.00
459.79	64097.33
459.99	65535.00
460.20	65535.00
460.40	64361.51
460.60	65535.00
460.80	65535.00
461.01	65535.00
461.21	65535.00
461.41	65535.00
461.61	65535.00
461.82	65535.00
462.02	65535.00
462.22	65342.49
462.42	64670.76
462.63	65535.00
462.83	64586.79
463.03	63009.85
463.23	62622.79
463.43	62284.87
463.64	65535.00
463.84	62893.12
464.04	61652.05
464.24	62020.69
464.45	59147.39
464.65	59165.82
464.85	56628.38
465.05	60114.03
465.26	59276.41
465.46	56775.84
465.66	57699.47
465.86	56513.70
466.06	56495.27
466.27	52608.22
466.47	52366.56
466.67	53558.48
466.87	52821.21
467.08	50310.40
467.28	50507.01
467.48	51508.46
467.68	51031.29
467.88	51885.29
468.09	51563.76
468.29	49534.22
468.49	48401.69
468.69	49048.85
468.89	49571.08
469.10	48317.73
469.30	46667.06
469.50	45899.08
469.70	46021.95
469.90	44981.59
470.11	44070.24
470.31	43314.54
470.51	47013.17
470.71	45292.88
470.91	43085.17
471.11	43392.36
471.32	43453.80
471.52	43433.32
471.72	42911.09
471.92	41438.60
472.12	41469.32
472.33	40760.72
472.53	40820.11
472.73	41993.60
472.93	42257.79
473.13	41186.70
473.33	41172.36
473.54	40779.15
473.74	41272.71
473.94	41606.53
474.14	41401.74
474.34	39855.52
474.55	39407.01
474.75	41788.80
474.95	40283.55
475.15	40453.53
475.35	40344.98
475.55	39974.30
475.75	40402.33
475.96	40760.72
476.16	39990.69
476.36	39105.96
476.56	39599.52
476.76	39245.23
476.96	37965.24
477.17	39052.72
477.37	37957.05
477.57	37621.19
477.77	37129.67
477.97	38557.11
478.17	38415.80
478.37	37612.99
478.58	37121.48
478.78	38327.74
478.98	37279.18
479.18	36539.86
479.38	37094.86
479.58	36023.77
479.78	35864.03
479.99	35192.30
480.19	35233.25
480.39	35204.58
480.59	34604.53
480.79	34385.40
480.99	34168.31
481.19	33535.49
481.39	32278.04
481.60	33447.43
481.80	32083.48
482.00	33127.94
482.20	32302.61
482.40	32441.87
482.60	32472.59
482.80	32237.08
483.00	31522.34
483.20	30961.19
483.41	30905.90
483.61	30770.73
483.81	30740.01
484.01	30797.35
484.21	30570.03
484.41	29445.69
484.61	29427.26
484.81	29523.52
485.01	29279.81
485.22	29408.83
485.42	29216.32
485.62	28937.80
485.82	28190.29
486.02	28302.93
486.22	27565.66
486.42	27278.94
486.62	27387.49
486.82	27704.92
487.02	27377.25
487.22	27760.22
487.43	27235.94
487.63	26889.83
487.83	26254.96
488.03	26019.44
488.23	26011.25
488.43	26447.47
488.63	26680.94
488.83	26207.86
489.03	26048.11
489.23	25294.46
489.43	25685.62
489.63	25515.64
489.83	24815.24
490.04	25376.38
490.24	24888.96
490.44	24823.43
490.64	24977.03
490.84	25179.78
491.04	24649.35
491.24	24837.76
491.44	24333.96
491.64	24460.94
491.84	24125.07
492.04	24395.40
492.24	24147.60
492.44	24315.53
492.64	24465.03
492.84	24493.71
493.04	24114.83
493.24	23625.37
493.45	24221.33
493.65	24180.37
493.85	23537.30
494.05	23752.34
494.25	23815.83
494.45	23373.47
494.65	23326.36
494.85	23692.95
495.05	23146.14
495.25	23277.21
495.45	23236.25
495.65	23451.29
495.85	23416.47
496.05	23051.94
496.25	23281.31
496.45	22867.62
496.65	23140.00
496.85	22982.31
497.05	23154.33
497.25	22920.87
497.45	23172.77
497.65	23064.22
497.85	22695.59
498.05	22609.58
498.25	22746.79
498.45	23000.74
498.65	22695.59
498.85	22767.27
499.05	22836.90
499.25	22765.22
499.45	22892.19
499.65	22808.23
499.85	22904.48
500.05	22570.66
500.25	23105.18
500.45	22767.27
500.65	22951.59
500.85	22922.91
501.05	22884.00
501.25	22572.71
501.45	22757.03
501.65	23101.09
501.85	22609.58
502.05	22890.15
502.25	22965.92
502.45	22535.85
502.65	22754.98
502.85	22970.02
503.05	22857.38
503.25	22800.04
503.45	22754.98
503.65	22820.52
503.85	22742.69
504.05	22685.35
504.25	23205.53
504.45	23088.80
504.65	23002.78
504.85	22804.13
505.05	22961.83
505.25	23242.40
505.45	22847.14
505.65	22697.64
505.85	23236.25
506.05	23033.50
506.25	23015.07
506.45	23119.52
506.65	23248.54
506.85	23242.40
507.05	23293.60
507.25	23422.62
507.45	23178.91
507.65	23199.39
507.85	23490.20
508.04	23119.52
508.24	23346.84
508.44	23553.69
508.64	23363.23
508.84	23279.26
509.04	23813.78
509.24	23561.88
509.44	23793.30
509.64	24241.81
509.84	23969.43
510.04	24299.15
510.24	24245.90
510.44	23989.91
510.64	23936.66
510.84	24485.51
511.04	24491.66
511.24	24761.99
511.43	24444.56
511.63	24780.42
511.83	24784.52
512.03	24913.54
512.23	25017.99
512.43	24901.25
512.63	25347.71
512.83	25572.99
513.03	25468.54
513.23	25489.02
513.43	25806.45
513.63	26031.73
513.83	25958.00
514.02	25570.94
514.22	26029.68
514.42	26240.62
514.62	26234.48
514.82	26326.64
515.02	26644.07
515.22	27074.15
515.42	27088.48
515.62	27082.34
515.82	26977.89
516.02	27512.41
516.21	27438.69
516.41	27825.75
516.61	27922.01
516.81	27629.15
517.01	27657.82
517.21	28147.28
517.41	28552.78
517.61	28241.49
517.81	28554.83
518.00	28921.41
518.20	29048.39
518.40	29150.79
518.60	29136.45
518.80	28978.76
519.00	29804.09
519.20	29976.12
519.40	30049.85
519.60	30154.29
519.79	29941.30
519.99	29892.15
520.19	30287.41
520.39	29978.17
520.59	30252.59
520.79	30864.94
520.99	31026.73
521.18	31075.88
521.38	30993.96
521.58	31268.39
521.78	31659.55
521.98	31389.22
522.18	32089.62
522.38	32232.98
522.58	32362.00
522.77	32415.25
522.97	32593.42
523.17	32474.64
523.37	32517.65
523.57	33013.26
523.77	33007.11
523.96	33150.47
524.16	32900.62
524.36	32890.38
524.56	32593.42
524.76	31876.63
524.96	31759.90
525.16	31589.92
525.35	30799.40
525.55	31102.50
525.75	31970.84
525.95	31942.17
526.15	32812.56
526.35	33332.74
526.54	33529.34
526.74	33709.57
526.94	34446.83
527.14	34444.79
527.34	34450.93
527.54	34326.00
527.73	34899.44
527.93	34717.17
528.13	34872.81
528.33	35282.41
528.53	34571.76
528.72	35120.62
528.92	35210.73
529.12	34645.49
529.32	35685.86
529.52	35376.61
529.72	35216.87
529.91	35345.89
530.11	35272.17
530.31	35474.91
530.51	35530.21
530.71	35171.82
530.90	35306.98
531.10	35403.24
531.30	35761.63
531.50	35583.46
531.70	36046.30
531.89	36318.68
532.09	36117.98
532.29	36226.52
532.49	36324.82
532.69	35626.46
532.88	35161.58
533.08	36330.97
533.28	35708.38
533.48	36072.92
533.67	35900.89
533.87	35698.14
534.07	35724.77
534.27	35472.87
534.47	35282.41
534.66	35829.21
534.86	35778.01
535.06	35876.32
535.26	36095.45
535.45	36019.67
535.65	36148.70
535.85	35962.33
536.05	36453.84
536.24	36081.11
536.44	35927.52
536.64	36505.04
536.84	35925.47
537.04	36171.22
537.23	36605.39
537.43	36232.66
537.63	35769.82
537.83	36156.89
538.02	36394.45
538.22	36390.36
538.42	35896.80
538.62	35509.73
538.81	35751.39
539.01	35716.58
539.21	36083.16
539.41	36304.34
539.60	36091.35
539.80	35859.93
540.00	35835.36
540.20	35704.29
540.39	36101.59
540.59	35919.32
540.79	35769.82
540.98	36093.40
541.18	35880.41
541.38	35962.33
541.58	35925.47
541.77	36048.35
541.97	36124.12
542.17	35829.21
542.37	36005.34
542.56	35415.52
542.76	35907.04
542.96	35812.83
543.15	35278.31
543.35	35562.98
543.55	35821.02
543.75	35462.63
543.94	36216.28
544.14	35519.97
544.34	35272.17
544.53	36085.21
544.73	35771.87
544.93	35456.48
545.13	35337.70
545.32	35479.01
545.52	35354.08
545.72	35653.09
545.91	35511.78
546.11	35552.74
546.31	35370.47
546.50	35509.73
546.70	35341.80
546.90	35298.79
547.10	35177.96
547.29	36031.96
547.49	35372.52
547.69	35257.83
547.88	35413.48
548.08	34747.89
548.28	34627.06
548.47	35632.61
548.67	35057.13
548.87	34872.81
549.06	34893.29
549.26	34508.27
549.46	34835.95
549.65	34985.45
549.85	34797.04
550.05	34199.03
550.24	34264.57
550.44	34000.38
550.64	34031.10
550.83	34203.13
551.03	34686.45
551.23	34543.09
551.42	34424.31
551.62	34149.88
551.82	33971.71
552.01	33904.12
552.21	33865.21
552.41	33394.18
552.60	33244.68
552.80	32884.23
553.00	32194.07
553.19	32773.64
553.39	32273.94
553.59	32161.30
553.78	32628.24
553.98	33193.48
554.18	32826.89
554.37	32896.52
554.57	33537.54
554.76	33234.44
554.96	33627.65
555.16	33414.66
555.35	33154.57
555.55	33209.86
555.75	33494.53
555.94	33287.68
556.14	33125.89
556.34	33138.18
556.53	33066.50
556.73	33084.94
556.92	32970.25
557.12	32988.68
557.32	33203.72
557.51	33027.59
557.71	33027.59
557.91	33246.72
558.10	33046.02
558.30	32624.14
558.49	32886.28
558.69	32861.71
558.89	32564.75
559.08	32488.98
559.28	32663.05
559.47	32546.32
559.67	32384.53
559.87	32204.31
560.06	31909.40
560.26	32259.60
560.45	31663.64
560.65	32024.09
560.85	32065.05
561.04	32454.16
561.24	32169.49
561.43	32323.09
561.63	32593.42
561.83	32013.85
562.02	31925.78
562.22	32366.10
562.41	32353.81
562.61	31946.26
562.81	31751.71
563.00	32009.75
563.20	31901.21
563.39	32054.81
563.59	32275.99
563.78	31690.27
563.98	32140.82
564.18	32028.18
564.37	32003.61
564.57	31569.44
564.76	31579.68
564.96	31862.30
565.15	31997.46
565.35	31901.21
565.55	31354.40
565.74	31587.87
565.94	31567.39
566.13	31202.85
566.33	31700.51
566.52	31534.62
566.72	31335.97
566.91	31471.14
567.11	31561.25
567.31	31436.32
567.50	31579.68
567.70	31667.74
567.89	31344.16
568.09	31112.74
568.28	31692.32
568.48	31397.41
568.67	31120.93
568.87	31602.21
569.06	31426.08
569.26	31184.42
569.46	31192.61
569.65	31456.80
569.85	30887.46
570.04	30981.67
570.24	31131.17
570.43	30864.94
570.63	31194.66
570.82	30891.56
571.02	31161.89
571.21	30778.92
571.41	30973.48
571.60	31186.47
571.80	31202.85
571.99	31004.20
572.19	31196.71
572.38	30619.18
572.58	30557.74
572.77	30447.15
572.97	30531.12
573.16	30543.41
573.36	30264.88
573.55	30672.43
573.75	30854.70
573.94	30664.24
574.14	30252.59
574.33	30770.73
574.53	30613.04
574.72	30617.13
574.92	30426.67
575.11	30228.02
575.31	30172.72
575.50	30496.30
575.70	30393.90
575.89	30207.54
576.09	30152.24
576.28	30320.18
576.48	30453.30
576.67	30471.73
576.87	30099.00
577.06	29924.92
577.26	30174.77
577.45	29816.38
577.65	30223.92
577.84	30027.32
578.04	30279.22
578.23	30094.90
578.43	30232.11
578.62	29838.90
578.82	30086.71
579.01	29924.92
579.21	30250.55
579.40	30160.44
579.59	30660.14
579.79	30522.93
579.98	30610.99
580.18	30301.75
580.37	29185.60
580.57	28147.28
580.76	27889.24
580.96	27397.73
581.15	27450.97
581.35	27457.12
581.54	28534.35
581.74	29339.20
581.93	29703.74
582.12	29799.99
582.32	29646.40
582.51	29863.48
582.71	29871.67
582.90	29423.17
583.10	29681.21
583.29	29605.44
583.48	29292.10
583.68	29568.57
583.87	29275.71
584.07	29503.04
584.26	29288.00
584.46	29306.43
584.65	29351.49
584.84	29206.08
585.04	29353.54
585.23	29183.55
585.43	29099.59
585.62	29492.80
585.82	29201.99
586.01	29455.93
586.20	29251.14
586.40	28995.14
586.59	29115.97
586.79	28939.85
586.98	28536.40
587.18	28993.09
587.37	29058.63
587.56	28739.15
587.76	29103.68
587.95	28755.53
588.15	28745.29
588.34	28882.50
588.53	28857.93
588.73	28593.74
588.92	28540.49
589.12	28499.53
589.31	28745.29
589.50	28618.32
589.70	28374.61
589.89	28321.36
590.08	28585.55
590.28	28507.72
590.47	28507.72
590.67	28032.60
590.86	28122.71
591.05	28243.54
591.25	28036.69
591.44	27702.87
591.64	27924.05
591.83	27803.22
592.02	28155.47
592.22	28110.42
592.41	27840.09
592.60	28190.29
592.80	27522.65
592.99	27788.89
593.18	27883.09
593.38	27625.05
593.57	27682.39
593.77	27592.28
593.96	27715.16
594.15	27328.10
594.35	27594.33
594.54	27414.11
594.73	27315.81
594.93	27065.96
595.12	26828.39
595.31	26818.15
595.51	27227.74
595.70	26736.23
595.89	26754.66
596.09	26844.77
596.28	26936.93
596.47	26754.66
596.67	27025.00
596.86	26355.31
597.06	26617.45
597.25	26707.56
597.44	26381.93
597.64	26142.32
597.83	25941.62
598.02	26267.25
598.22	26121.84
598.41	25955.96
598.60	26074.74
598.79	25886.32
598.99	25923.19
599.18	25826.93
599.37	25747.06
599.57	25335.42
599.76	25689.72
599.95	25294.46
600.15	25595.51
600.34	25276.03
600.53	25085.57
600.73	25265.79
600.92	25015.94
601.11	25218.69
601.31	25054.85
601.50	24680.07
601.69	25013.89
601.88	25046.66
602.08	24913.54
602.27	24483.47
602.46	24411.79
602.66	24682.12
602.85	24219.28
603.04	24530.57
603.24	24553.10
603.43	24252.05
603.62	24401.55
603.81	24315.53
604.01	23926.42
604.20	24221.33
604.39	23692.95
604.59	23746.20
604.78	23756.44
604.97	24010.39
605.16	23750.29
605.36	23672.47
605.55	23740.05
605.74	23486.11
605.94	23475.87
606.13	23408.28
606.32	23262.88
606.51	23215.77
606.71	23004.83
606.90	23557.78
607.09	23172.77
607.28	23330.46
607.48	22935.20
607.67	23109.28
607.86	22673.06
608.05	22806.18
608.25	22740.64
608.44	22541.99
608.63	22136.49
608.82	22142.64
609.02	22185.65
609.21	22101.68
609.40	22263.47
609.59	21880.50
609.79	21661.37
609.98	21546.68
610.17	21831.35
610.36	21540.54
610.56	21419.71
610.75	21468.86
610.94	21501.62
611.13	21223.10
611.33	21112.51
611.52	21042.88
611.71	21085.89
611.90	20821.70
612.09	20590.28
612.29	20664.00
612.48	20397.77
612.67	20565.70
612.86	20305.61
613.06	20348.62
613.25	20100.81
613.44	20016.85
613.63	20127.44
613.82	20123.34
614.02	19967.70
614.21	19934.93
614.40	19979.98
614.59	19744.47
614.78	19721.94
614.98	19746.51
615.17	19805.91
615.36	19629.78
615.55	19678.93
615.74	19783.38
615.94	19291.87
616.13	19558.10
616.32	19171.04
616.51	19326.68
616.70	19134.17
616.90	19060.45
617.09	19234.52
617.28	18761.44
617.47	19128.03
617.66	19150.56
617.86	19042.01
618.05	19066.59
618.24	19162.84
618.43	18829.02
618.62	19175.13
618.81	18767.59
619.01	18927.33
619.20	18599.65
619.39	18724.58
619.58	19113.69
619.77	18806.50
619.96	19007.20
620.16	19201.76
620.35	18921.18
620.54	19048.16
620.73	18708.19
620.92	18794.21
621.11	18593.51
621.31	19093.21
621.50	18990.81
621.69	18939.62
621.88	18667.24
622.07	18753.25
622.26	18841.31
622.46	18689.76
622.65	18812.64
622.84	18912.99
623.03	18820.83
623.22	18996.96
623.41	18802.40
623.60	19058.40
623.80	18753.25
623.99	18757.35
624.18	18888.42
624.37	18505.45
624.56	18519.78
624.75	18798.31
624.94	18362.09
625.13	18628.32
625.33	18515.69
625.52	18599.65
625.71	18503.40
625.90	18620.13
626.09	18077.42
626.28	18089.71
626.47	18028.27
626.66	18333.42
626.86	18001.65
627.05	17950.45
627.24	18245.35
627.43	17917.68
627.62	18003.69
627.81	17520.37
628.00	17936.11
628.19	17716.98
628.38	17813.23
628.57	17284.86
628.77	17833.71
628.96	17372.92
629.15	17346.30
629.34	17698.55
629.53	17088.25
629.72	17020.67
629.91	17381.11
630.10	17063.68
630.29	17166.07
630.48	16887.55
630.68	17090.30
630.87	16797.44
631.06	16566.02
631.25	16678.66
631.44	16527.11
631.63	16611.07
631.82	16563.97
632.01	16504.58
632.20	16586.50
632.39	16725.76
632.58	16320.26
632.77	16439.05
632.96	16322.31
633.15	16330.50
633.35	16154.38
633.54	15929.10
633.73	15986.44
633.92	15945.48
634.11	16092.94
634.30	15744.78
634.49	15785.74
634.68	15955.72
634.87	15386.39
635.06	15744.78
635.25	15263.51
635.44	15046.43
635.63	15466.26
635.82	15548.18
636.01	15195.93
636.20	15341.33
636.39	15294.23
636.58	15101.72
636.77	15062.81
636.97	14950.17
637.16	14855.97
637.35	14769.95
637.54	14819.10
637.73	14708.51
637.92	14683.94
638.11	14501.67
638.30	14690.08
638.49	14559.01
638.68	14358.31
638.87	14307.11
639.06	14200.62
639.25	14382.88
639.44	14376.74
639.63	14368.55
639.82	14178.09
640.01	13895.47
640.20	13819.69
640.39	13842.22
640.58	13821.74
640.77	13698.86
640.96	13872.94
641.15	13805.36
641.34	13647.66
641.53	13508.40
641.72	13498.16
641.91	13113.14
642.10	13133.62
642.29	13174.58
642.48	13180.73
642.67	13061.94
642.86	13356.85
643.05	13117.24
643.24	12887.87
643.43	12990.27
643.62	12713.79
643.81	12767.04
644.00	13033.27
644.19	12697.41
644.38	12803.90
644.57	12601.15
644.76	12820.28
644.95	12517.18
645.14	12281.67
645.33	12652.35
645.52	12103.50
645.71	12095.30
645.90	12214.09
646.09	12312.39
646.28	12144.45
646.46	11988.81
646.65	12119.88
646.84	12068.68
647.03	12052.30
647.22	11769.68
647.41	11859.79
647.60	11878.22
647.79	11681.61
647.98	11306.84
648.17	11413.33
648.36	11603.79
648.55	11415.38
648.74	11278.16
648.93	11530.06
649.12	11190.10
649.31	11134.81
649.50	11282.26
649.69	11046.74
649.88	11073.37
650.06	10946.39
650.25	11206.48
650.44	11044.70
650.63	11083.61
650.82	10977.11
651.01	10825.56
651.20	10837.85
651.39	10946.39
651.58	10735.45
651.77	10872.67
651.96	10706.78
652.15	10692.44
652.34	10655.58
652.52	10350.43
652.71	10577.76
652.90	10217.32
653.09	10305.38
653.28	10252.13
653.47	10295.14
653.66	10313.57
653.85	9930.60
654.04	10086.25
654.23	10078.05
654.42	10262.37
654.60	9977.70
654.79	9928.55
654.98	10127.21
655.17	9744.24
655.36	9748.33
655.55	9736.04
655.74	9807.72
655.93	9590.64
656.12	9502.58
656.30	9658.22
656.49	9619.31
656.68	9467.76
656.87	9408.37
657.06	9375.60
657.25	9320.31
657.44	9430.90
657.63	9430.90
657.82	9148.28
658.00	9107.32
658.19	9117.56
658.38	9027.45
658.57	9166.71
658.76	9162.61
658.95	9222.00
659.14	9115.51
659.32	8994.68
659.51	8800.12
659.70	8826.75
659.89	8644.48
660.08	8802.17
660.27	8904.57
660.46	8580.99
660.64	8433.54
660.83	8656.76
661.02	8621.95
661.21	8540.03
661.40	8339.33
661.59	8357.76
661.78	8300.42
661.96	8177.54
662.15	8136.58
662.34	8144.77
662.53	8064.90
662.72	8118.15
662.91	7923.59
663.09	7901.06
663.28	7804.81
663.47	8081.28
663.66	8021.89
663.85	7817.10
664.03	7888.78
664.22	7716.75
664.41	7966.60
664.60	7661.45
664.79	7587.72
664.98	7587.72
665.16	7626.64
665.35	7526.29
665.54	7507.85
665.73	7434.13
665.92	7395.22
666.10	7522.19
666.29	7423.89
666.48	7401.36
666.67	7323.54
666.86	7167.89
667.04	7362.45
667.23	7274.38
667.42	7098.26
667.61	7065.49
667.80	6862.74
667.98	7061.40
668.17	7141.27
668.36	7008.15
668.55	6805.40
668.74	6983.57
668.92	6768.54
669.11	7059.35
669.30	6766.49
669.49	6727.58
669.68	6645.66
669.86	6633.37
670.05	6602.65
670.24	6686.62
670.43	6487.96
670.61	6688.67
670.80	6533.02
670.99	6555.55
671.18	6428.57
671.36	6371.23
671.55	6272.93
671.74	6422.43
671.93	6279.07
672.11	6252.45
672.30	6234.02
672.49	6162.34
672.68	6264.74
672.87	6127.52
673.05	6137.76
673.24	6047.65
673.43	5916.58
673.62	6107.04
673.80	6074.28
673.99	6027.17
674.18	6041.51
674.36	5932.97
674.55	5824.42
674.74	5849.00
674.93	5799.85
675.11	5750.70
675.30	5724.07
675.49	5830.57
675.68	5742.50
675.86	5670.83
676.05	5586.86
676.24	5586.86
676.43	5533.61
676.61	5502.89
676.80	5506.99
676.99	5588.91
677.17	5492.65
677.36	5500.84
677.55	5375.92
677.74	5414.83
677.92	5406.64
678.11	5361.58
678.30	5435.31
678.48	5334.96
678.67	5273.52
678.86	5384.11
679.04	5121.97
679.23	5152.69
679.42	5324.72
679.61	4945.84
679.79	5068.72
679.98	5052.34
680.17	4984.76
680.35	5021.62
680.54	4992.95
680.73	4925.36
680.91	5064.63
681.10	5070.77
681.29	4880.31
681.47	5095.35
681.66	4739.00
681.85	4894.65
682.04	4771.77
682.22	4808.63
682.41	4786.10
682.60	4849.59
682.78	4804.53
682.97	4839.35
683.16	4769.72
683.34	4669.37
683.53	4632.51
683.72	4614.07
683.90	4646.84
684.09	4483.00
684.28	4446.14
684.46	4566.97
684.65	4372.41
684.83	4417.47
685.02	4444.09
685.21	4652.98
685.39	4521.92
685.58	4429.76
685.77	4476.86
685.95	4315.07
686.14	4341.69
686.33	4302.78
686.51	4335.55
686.70	4276.16
686.89	4276.16
687.07	4210.62
687.26	4202.43
687.44	4149.18
687.63	4251.58
687.82	4108.23
688.00	4143.04
688.19	4161.47
688.38	4059.07
688.56	4171.71
688.75	4085.70
688.93	4071.36
689.12	4044.74
689.31	3975.11
689.49	3973.06
689.68	3950.53
689.87	3796.93
690.05	3913.67
690.24	3893.19
690.42	3866.56
690.61	3915.72
690.80	3805.13
690.98	3856.33
691.17	3885.00
691.35	3864.52
691.54	3770.31
691.73	3823.56
691.91	3758.02
692.10	3712.97
692.28	3639.24
692.47	3817.41
692.66	3844.04
692.84	3782.60
693.03	3639.24
693.21	3729.35
693.40	3639.24
693.59	3526.60
693.77	3567.56
693.96	3663.82
694.14	3536.84
694.33	3620.81
694.51	3536.84
694.70	3583.95
694.89	3553.23
695.07	3493.83
695.26	3518.41
695.44	3620.81
695.63	3430.35
695.81	3491.79
696.00	3491.79
696.18	3409.87
696.37	3325.90
696.56	3477.45
696.74	3510.22
696.93	3350.48
697.11	3452.88
697.30	3399.63
697.48	3401.68
697.67	3393.48
697.85	3284.94
698.04	3327.95
698.23	3274.70
698.41	3246.03
698.60	3258.32
698.78	3200.98
698.97	3182.54
699.15	3260.37
699.34	3186.64
699.52	3137.49
699.71	3162.06
699.89	3219.41
700.08	3114.96
700.26	3098.58
700.45	3016.66
700.63	3037.14
700.82	3170.26
701.01	3080.14
701.19	3112.91
701.38	3061.71
701.56	2996.18
701.75	3061.71
701.93	3049.43
702.12	3002.32
702.30	3012.56
702.49	2998.23
702.67	3018.71
702.86	2877.40
703.04	2971.60
703.23	2971.60
703.41	2840.53
703.60	2889.68
703.78	2944.98
703.97	2930.64
704.15	2990.03
704.34	2889.68
704.52	2940.88
704.71	2922.45
704.89	2824.15
705.08	2891.73
705.26	2914.26
705.45	2813.91
705.63	2871.25
705.81	2838.48
706.00	2863.06
706.18	2801.62
706.37	2813.91
706.55	2686.94
706.74	2815.96
706.92	2752.47
707.11	2736.09
707.29	2721.75
707.48	2688.98
707.66	2764.76
707.85	2639.83
708.03	2631.64
708.22	2676.70
708.40	2756.57
708.58	2725.85
708.77	2658.26
708.95	2645.98
709.14	2660.31
709.32	2625.50
709.51	2705.37
709.69	2713.56
709.88	2627.54
710.06	2596.82
710.25	2613.21
710.43	2625.50
710.61	2551.77
710.80	2533.34
710.98	2695.13
711.17	2607.06
711.35	2451.42
711.54	2566.10
711.72	2568.15
711.90	2457.56
712.09	2408.41
712.27	2498.52
712.46	2447.32
712.64	2572.25
712.83	2586.58
713.01	2408.41
713.19	2482.14
713.38	2539.48
713.56	2435.03
713.75	2478.04
713.93	2445.27
714.11	2369.50
714.30	2443.23
714.48	2389.98
714.67	2375.64
714.85	2465.75
715.03	2318.30
715.22	2365.40
715.40	2322.40
715.59	2367.45
715.77	2385.88
715.95	2320.35
716.14	2371.55
716.32	2400.22
716.51	2375.64
716.69	2273.25
716.87	2312.16
717.06	2310.11
717.24	2367.45
717.42	2238.43
717.61	2181.09
717.79	2326.49
717.98	2121.70
718.16	2240.48
718.34	2222.05
718.53	2303.96
718.71	2226.14
718.89	2187.23
719.08	2197.47
719.26	2113.50
719.45	2189.28
719.63	2228.19
719.81	2201.57
720.00	2142.18
720.18	2170.85
720.36	2201.57
720.55	2181.09
720.73	2107.36
720.91	2068.45
721.10	2211.81
721.28	2050.02
721.46	2179.04
721.65	2199.52
721.83	2047.97
722.01	2080.74
722.20	2179.04
722.38	2080.74
722.56	2115.55
722.75	2156.51
722.93	2162.66
723.11	2058.21
723.30	2097.12
723.48	2064.35
723.66	2138.08
723.85	2082.78
724.03	2170.85
724.21	2031.58
724.40	2082.78
724.58	1972.19
724.76	2031.58
724.95	2125.79
725.13	2015.20
725.31	2117.60
725.50	1964.00
725.68	2045.92
725.86	2070.50
726.05	1984.48
726.23	2037.73
726.41	1968.10
726.59	1966.05
726.78	2017.25
726.96	2142.18
727.14	1884.13
727.33	2019.30
727.51	1939.43
727.69	1964.00
727.87	1941.47
728.06	1937.38
728.24	1949.67
728.42	1951.71
728.61	1900.52
728.79	1976.29
728.97	1816.55
729.15	1880.04
729.34	2043.87
729.52	1908.71
729.70	1892.32
729.89	1894.37
730.07	1884.13
730.25	1966.05
730.43	1875.94
730.62	1814.50
730.80	1865.70
730.98	1912.80
731.16	1865.70
731.35	2002.91
731.53	1877.99
731.71	1888.23
731.89	1720.29
732.08	1804.26
732.26	1906.66
732.44	1810.40
732.62	1810.40
732.81	1808.36
732.99	1785.83
733.17	1775.59
733.35	1873.89
733.54	1841.12
733.72	1861.60
733.90	1808.36
734.08	1896.42
734.27	1869.80
734.45	1769.44
734.63	1800.16
734.81	1740.77
735.00	1763.30
735.18	1796.07
735.36	1851.36
735.54	1716.20
735.72	1728.49
735.91	1810.40
736.09	1753.06
736.27	1757.16
736.45	1779.68
736.63	1753.06
736.82	1712.10
737.00	1734.63
737.18	1658.85
737.36	1701.86
737.55	1724.39
737.73	1617.90
737.91	1681.38
738.09	1722.34
738.27	1699.81
738.46	1730.53
738.64	1669.09
738.82	1699.81
739.00	1685.48
739.18	1658.85
739.36	1722.34
739.55	1728.49
739.73	1685.48
739.91	1681.38
740.09	1673.19
740.27	1705.96
740.46	1712.10
740.64	1652.71
740.82	1642.47
741.00	1638.38
741.18	1689.57
741.36	1665.00
741.55	1630.18
741.73	1677.29
741.91	1693.67
742.09	1732.58
742.27	1638.38
742.45	1673.19
742.64	1667.05
742.82	1671.14
743.00	1699.81
743.18	1642.47
743.36	1630.18
743.54	1675.24
743.72	1632.23
743.91	1673.19
744.09	1658.85
744.27	1605.61
744.45	1619.94
744.63	1564.65
744.81	1722.34
744.99	1581.03
745.18	1597.42
745.36	1523.69
745.54	1597.42
745.72	1560.55
745.90	1630.18
746.08	1624.04
746.26	1640.42
746.45	1646.57
746.63	1517.54
746.81	1490.92
746.99	1669.09
747.17	1636.33
747.35	1562.60
747.53	1544.17
747.71	1607.66
747.89	1511.40
748.08	1484.78
748.26	1597.42
748.44	1521.64
748.62	1476.59
748.80	1552.36
748.98	1601.51
749.16	1689.57
749.34	1548.26
749.52	1490.92
749.70	1501.16
749.89	1501.16
750.07	1490.92
750.25	1476.59
750.43	1464.30
750.61	1474.54
750.79	1570.79
750.97	1605.61
751.15	1527.78
751.33	1503.21
751.51	1554.41
751.69	1619.94
751.88	1546.22
752.06	1419.24
752.24	1589.22
752.42	1472.49
752.60	1486.83
752.78	1495.02
752.96	1474.54
753.14	1531.88
753.32	1468.39
753.50	1548.26
753.68	1495.02
753.86	1464.30
754.04	1388.52
754.22	1433.58
754.40	1456.11
754.58	1509.35
754.76	1417.19
754.95	1503.21
755.13	1464.30
755.31	1501.16
755.49	1343.47
755.67	1423.34
755.85	1415.15
756.03	1458.15
756.21	1564.65
756.39	1505.26
756.57	1458.15
756.75	1476.59
756.93	1394.67
757.11	1447.91
757.29	1460.20
757.47	1429.48
757.65	1495.02
757.83	1476.59
758.01	1406.95
758.19	1576.94
758.37	1456.11
758.55	1435.63
758.73	1392.62
758.91	1495.02
759.09	1519.59
759.27	1429.48
759.45	1482.73
759.63	1478.63
759.81	1351.66
759.99	1384.43
760.17	1357.80
760.35	1466.35
760.53	1517.54
760.71	1452.01
760.89	1478.63
761.07	1454.06
761.25	1376.24
761.43	1421.29
761.61	1388.52
761.79	1437.67
761.97	1359.85
762.15	1531.88
762.33	1468.39
762.51	1390.57
762.69	1499.11
762.87	1484.78
763.05	1468.39
763.23	1388.52
763.41	1392.62
763.59	1392.62
763.77	1392.62
763.95	1525.74
764.13	1443.82
764.31	1445.87
764.49	1507.30
764.67	1417.19
764.85	1490.92
765.03	1454.06
765.21	1361.90
765.38	1439.72
765.56	1464.30
765.74	1505.26
765.92	1464.30
766.10	1427.43
766.28	1409.00
766.46	1388.52
766.64	1478.63
766.82	1566.70
767.00	1388.52
767.18	1357.80
767.36	1415.15
767.54	1460.20
767.72	1404.91
767.90	1400.81
768.08	1458.15
768.26	1413.10
768.43	1400.81
768.61	1388.52
768.79	1347.56
768.97	1404.91
769.15	1464.30
769.33	1429.48
769.51	1431.53
769.69	1421.29
769.87	1388.52
770.05	1370.09
770.23	1427.43
770.40	1441.77
770.58	1390.57
770.76	1386.47
770.94	1394.67
771.12	1492.97
771.30	1460.20
771.48	1409.00
771.66	1316.84
771.84	1398.76
772.02	1343.47
772.19	1390.57
772.37	1363.95
772.55	1378.28
772.73	1351.66
772.91	1394.67
773.09	1355.76
773.27	1368.04
773.45	1357.80
773.63	1384.43
773.80	1390.57
773.98	1359.85
774.16	1388.52
774.34	1476.59
774.52	1351.66
774.70	1284.08
774.88	1378.28
775.05	1443.82
775.23	1337.32
775.41	1314.80
775.59	1306.60
775.77	1400.81
775.95	1310.70
776.13	1345.52
776.30	1308.65
776.48	1394.67
776.66	1417.19
776.84	1384.43
777.02	1351.66
777.20	1284.08
777.38	1296.36
777.55	1351.66
777.73	1361.90
777.91	1312.75
778.09	1325.04
778.27	1331.18
778.45	1331.18
778.62	1355.76
778.80	1318.89
778.98	1400.81
779.16	1284.08
779.34	1327.08
779.51	1308.65
779.69	1361.90
779.87	1284.08
780.05	1290.22
780.23	1298.41
780.41	1357.80
780.58	1341.42
780.76	1298.41
780.94	1366.00
781.12	1314.80
781.30	1331.18
781.47	1351.66
781.65	1261.55
781.83	1423.34
782.01	1296.36
782.19	1302.51
782.36	1245.16
782.54	1304.56
782.72	1329.13
782.90	1333.23
783.08	1279.98
783.25	1296.36
783.43	1366.00
783.61	1363.95
783.79	1310.70
783.96	1243.12
784.14	1404.91
784.32	1249.26
784.50	1222.64
784.68	1279.98
784.85	1257.45
785.03	1226.73
785.21	1372.14
785.39	1296.36
785.56	1378.28
785.74	1284.08
785.92	1337.32
786.10	1316.84
786.27	1282.03
786.45	1288.17
786.63	1359.85
786.81	1292.27
786.98	1241.07
787.16	1286.12
787.34	1327.08
787.52	1261.55
787.69	1333.23
787.87	1382.38
788.05	1251.31
788.23	1249.26
788.40	1253.36
788.58	1261.55
788.76	1380.33
788.94	1214.45
789.11	1363.95
789.29	1302.51
789.47	1296.36
789.64	1320.94
789.82	1267.69
790.00	1320.94
790.18	1253.36
790.35	1359.85
790.53	1357.80
790.71	1222.64
790.89	1282.03
791.06	1337.32
791.24	1345.52
791.42	1259.50
791.59	1306.60
791.77	1288.17
791.95	1236.97
792.12	1298.41
792.30	1337.32
792.48	1234.93
792.66	1294.32
792.83	1228.78
793.01	1292.27
793.19	1314.80
793.36	1249.26
793.54	1279.98
793.72	1245.16
793.89	1312.75
794.07	1294.32
794.25	1312.75
794.42	1314.80
794.60	1226.73
794.78	1245.16
794.95	1380.33
795.13	1284.08
795.31	1271.79
795.48	1214.45
795.66	1333.23
795.84	1282.03
796.01	1308.65
796.19	1144.81
796.37	1214.45
796.54	1380.33
796.72	1273.84
796.90	1255.40
797.07	1228.78
797.25	1228.78
797.43	1257.45
797.60	1314.80
797.78	1245.16
797.96	1155.05
798.13	1247.21
798.31	1363.95
798.49	1351.66
798.66	1275.88
798.84	1286.12
799.01	1257.45
799.19	1241.07
799.37	1177.58
799.54	1226.73
799.72	1245.16
799.90	1300.46
800.07	1286.12
800.25	1261.55
800.43	1216.49
800.60	1183.73
800.78	1298.41
800.95	1247.21
801.13	1345.52
801.31	1247.21
801.48	1284.08
801.66	1267.69
801.83	1232.88
802.01	1185.77
802.19	1279.98
802.36	1259.50
802.54	1187.82
802.71	1239.02
802.89	1216.49
803.07	1161.20
803.24	1286.12
803.42	1308.65
803.59	1294.32
803.77	1224.69
803.95	1169.39
804.12	1261.55
804.30	1251.31
804.47	1222.64
804.65	1255.40
804.82	1300.46
805.00	1271.79
805.18	1157.10
805.35	1306.60
805.53	1265.64
805.70	1288.17
805.88	1189.87
806.05	1275.88
806.23	1165.29
806.41	1177.58
806.58	1265.64
806.76	1263.60
806.93	1196.01
807.11	1169.39
807.28	1230.83
807.46	1216.49
807.64	1296.36
807.81	1177.58
807.99	1228.78
808.16	1241.07
808.34	1261.55
808.51	1228.78
808.69	1175.53
808.86	1200.11
809.04	1189.87
809.21	1204.21
809.39	1230.83
809.56	1261.55
809.74	1232.88
809.92	1290.22
810.09	1249.26
810.27	1275.88
810.44	1263.60
810.62	1157.10
810.79	1232.88
810.97	1163.25
811.14	1359.85
811.32	1286.12
811.49	1196.01
811.67	1261.55
811.84	1245.16
812.02	1277.93
812.19	1353.71
812.37	1234.93
812.54	1148.91
812.72	1181.68
812.89	1263.60
813.07	1232.88
813.24	1296.36
813.42	1239.02
813.59	1216.49
813.77	1277.93
813.94	1243.12
814.12	1212.40
814.29	1218.54
814.47	1163.25
814.64	1177.58
814.82	1267.69
814.99	1173.49
815.17	1290.22
815.34	1179.63
815.52	1314.80
815.69	1181.68
815.86	1173.49
816.04	1255.40
816.21	1265.64
816.39	1226.73
816.56	1165.29
816.74	1165.29
816.91	1269.74
817.09	1263.60
817.26	1249.26
817.44	1214.45
817.61	1296.36
817.79	1265.64
817.96	1163.25
818.13	1222.64
818.31	1302.51
818.48	1214.45
818.66	1185.77
818.83	1261.55
819.01	1196.01
819.18	1173.49
819.36	1167.34
819.53	1222.64
819.70	1148.91
819.88	1206.25
820.05	1224.69
820.23	1259.50
820.40	1171.44
820.58	1224.69
820.75	1269.74
820.92	1243.12
821.10	1183.73
821.27	1257.45
821.45	1277.93
821.62	1251.31
821.79	1214.45
821.97	1300.46
822.14	1337.32
822.32	1161.20
822.49	1185.77
822.66	1212.40
822.84	1142.77
823.01	1269.74
823.19	1210.35
823.36	1259.50
823.53	1153.01
823.71	1249.26
823.88	1107.95
824.06	1234.93
824.23	1206.25
824.40	1228.78
824.58	1144.81
824.75	1249.26
824.93	1146.86
825.10	1243.12
825.27	1187.82
825.45	1269.74
825.62	1243.12
825.79	1279.98
825.97	1222.64
826.14	1165.29
826.32	1202.16
826.49	1290.22
826.66	1191.92
826.84	1275.88
827.01	1212.40
827.18	1241.07
827.36	1177.58
827.53	1239.02
827.70	1212.40
827.88	1146.86
828.05	1249.26
828.22	1241.07
828.40	1222.64
828.57	1212.40
828.74	1236.97
828.92	1251.31
829.09	1298.41
829.27	1159.15
829.44	1196.01
829.61	1204.21
829.79	1277.93
829.96	1255.40
830.13	1271.79
830.30	1191.92
830.48	1271.79
830.65	1239.02
830.82	1282.03
831.00	1251.31
831.17	1218.54
831.34	1214.45
831.52	1269.74
831.69	1196.01
831.86	1128.43
832.04	1218.54
832.21	1196.01
832.38	1191.92
832.56	1226.73
832.73	1239.02
832.90	1165.29
833.07	1130.48
833.25	1228.78
833.42	1236.97
833.59	1179.63
833.77	1150.96
833.94	1146.86
834.11	1214.45
834.29	1216.49
834.46	1214.45
834.63	1112.05
834.80	1216.49
834.98	1286.12
835.15	1204.21
835.32	1167.34
835.49	1265.64
835.67	1175.53
835.84	1179.63
836.01	1251.31
836.19	1202.16
836.36	1232.88
836.53	1140.72
836.70	1294.32
836.88	1144.81
837.05	1212.40
837.22	1200.11
837.39	1171.44
837.57	1210.35
837.74	1255.40
837.91	1187.82
838.08	1200.11
838.26	1206.25
838.43	1208.30
838.60	1191.92
838.77	1169.39
838.95	1210.35
839.12	1155.05
839.29	1214.45
839.46	1191.92
839.64	1239.02
839.81	1198.06
839.98	1155.05
840.15	1261.55
840.32	1146.86
840.50	1222.64
840.67	1212.40
840.84	1224.69
841.01	1220.59
841.19	1245.16
841.36	1284.08
841.53	1236.97
841.70	1236.97
841.87	1181.68
842.05	1095.66
842.22	1226.73
842.39	1228.78
842.56	1314.80
842.73	1212.40
842.91	1138.67
843.08	1198.06
843.25	1169.39
843.42	1216.49
843.59	1216.49
843.77	1241.07
843.94	1200.11
844.11	1159.15
844.28	1232.88
844.45	1306.60
844.62	1214.45
844.80	1253.36
844.97	1110.00
845.14	1185.77
845.31	1171.44
845.48	1226.73
845.65	1245.16
845.83	1198.06
846.00	1265.64
846.17	1333.23
846.34	1214.45
846.51	1243.12
846.68	1183.73
846.86	1206.25
847.03	1171.44
847.20	1189.87
847.37	1261.55
847.54	1157.10
847.71	1196.01
847.89	1173.49
848.06	1239.02
848.23	1177.58
848.40	1224.69
848.57	1279.98
848.74	1226.73
848.91	1220.59
849.08	1230.83
849.26	1214.45
849.43	1196.01
849.60	1193.97
849.77	1153.01
849.94	1128.43
850.11	1290.22
850.28	1181.68
850.46	1122.29
850.63	1206.25
850.80	1259.50
850.97	1228.78
851.14	1163.25
851.31	1253.36
851.48	1196.01
851.65	1110.00
851.82	1157.10
852.00	1153.01
852.17	1181.68
852.34	1157.10
852.51	1224.69
852.68	1267.69
852.85	1208.30
853.02	1255.40
853.19	1136.62
853.36	1165.29
853.53	1161.20
853.70	1312.75
853.88	1265.64
854.05	1183.73
854.22	1216.49
854.39	1175.53
854.56	1150.96
854.73	1161.20
854.90	1212.40
855.07	1161.20
855.24	1214.45
855.41	1210.35
855.58	1181.68
855.75	1212.40
855.92	1218.54
856.09	1259.50
856.27	1228.78
856.44	1155.05
856.61	1200.11
856.78	1224.69
856.95	1193.97
857.12	1230.83
857.29	1257.45
857.46	1239.02
857.63	1144.81
857.80	1210.35
857.97	1150.96
858.14	1171.44
858.31	1271.79
858.48	1191.92
858.65	1277.93
858.82	1218.54
858.99	1130.48
859.16	1226.73
859.33	1224.69
859.50	1331.18
859.67	1271.79
859.84	1222.64
860.01	1177.58
860.18	1179.63
860.35	1200.11
860.52	1204.21
860.69	1318.89
860.86	1259.50
861.03	1165.29
861.20	1216.49
861.37	1122.29
861.54	1243.12
861.71	1290.22
861.88	1159.15
862.05	1191.92
862.22	1132.53
862.39	1120.24
862.56	1218.54
862.73	1228.78
862.90	1167.34
863.07	1212.40
863.24	1148.91
863.41	1212.40
863.58	1263.60
863.75	1132.53
863.92	1263.60
864.09	1204.21
864.26	1187.82
864.43	1210.35
864.60	1175.53
864.77	1165.29
864.94	1228.78
865.11	1222.64
865.28	1122.29
865.45	1265.64
865.62	1148.91
865.79	1202.16
865.96	1193.97
866.13	1234.93
866.30	1118.19
866.47	1177.58
866.64	1277.93
866.81	1208.30
866.98	1222.64
867.15	1275.88
867.31	1173.49
867.48	1243.12
867.65	1120.24
867.82	1232.88
867.99	1220.59
868.16	1247.21
868.33	1214.45
868.50	1187.82
868.67	1157.10
868.84	1222.64
869.01	1177.58
869.18	1228.78
869.35	1259.50
869.52	1218.54
869.68	1214.45
869.85	1153.01
870.02	1196.01
870.19	1150.96
870.36	1153.01
870.53	1171.44
870.70	1202.16
870.87	1234.93
871.04	1148.91
871.21	1251.31
871.38	1275.88
871.54	1208.30
871.71	1171.44
871.88	1206.25
872.05	1183.73
872.22	1181.68
872.39	1189.87
872.56	1226.73
872.73	1288.17
872.90	1212.40
873.06	1138.67
873.23	1198.06
873.40	1198.06
873.57	1282.03
873.74	1200.11
873.91	1290.22
874.08	1228.78
874.25	1206.25
874.41	1212.40
874.58	1208.30
874.75	1216.49
874.92	1245.16
875.09	1185.77
875.26	1161.20
875.43	1175.53
875.59	1241.07
875.76	1189.87
875.93	1179.63
876.10	1251.31
876.27	1159.15
876.44	1257.45
876.61	1234.93
876.77	1245.16
876.94	1169.39
877.11	1222.64
877.28	1230.83
877.45	1191.92
877.62	1193.97
877.78	1171.44
877.95	1193.97
878.12	1146.86
878.29	1112.05
878.46	1245.16
878.62	1171.44
878.79	1214.45
878.96	1228.78
879.13	1134.57
879.30	1140.72
879.47	1224.69
879.63	1220.59
879.80	1181.68
879.97	1275.88
880.14	1212.40
880.31	1169.39
880.47	1236.97
880.64	1089.52
880.81	1273.84
880.98	1286.12
881.15	1165.29
881.31	1243.12
881.48	1210.35
881.65	1097.71
881.82	1228.78
881.99	1239.02
882.15	1212.40
882.32	1224.69
882.49	1208.30
882.66	1212.40
882.82	1116.14
882.99	1230.83
883.16	1267.69
883.33	1150.96
883.49	1118.19
883.66	1165.29
883.83	1198.06
884.00	1044.46
884.17	1159.15
884.33	1157.10
884.50	1136.62
884.67	1232.88
884.84	1247.21
885.00	1175.53
885.17	1241.07
885.34	1173.49
885.51	1193.97
885.67	1124.33
885.84	1183.73
886.01	1204.21
886.18	1222.64
886.34	1230.83
886.51	1251.31
886.68	1226.73
886.84	1132.53
887.01	1196.01
887.18	1236.97
887.35	1159.15
887.51	1148.91
887.68	1165.29
887.85	1275.88
888.02	1249.26
888.18	1247.21
888.35	1204.21
888.52	1214.45
888.68	1214.45
>>>>>End Processed Spectral Data<<<<<
