# Supplementary material for: Design of a Novel Low Cost Point of Care Tampon (POCkeT) Colposcope for Use in Resource Limited Settings
Source: PLoS One. 2015 Sep 2;10(9):e0135869. doi: 10.1371/journal.pone.0135869 (PMC4557989; doi:10.1371/journal.pone.0135869)
Supplement: S1 File — A caption document for each sub-folder and file (S1 Detailed File Key) is found within the archive. Folder (S2) contains the set of raw images from quantitative imaging characterization between systems. Folder (S3) contains the CAD files for the custom circuit boards used in our POCkeT Colposcope. Folder (S4) contains the 3D CAD files for the probe handle and bill of materials. Folder (S5) contains the complete set of n = 5 replicate spectra files captured from each digital colposcope system. (ZIP) [file pone.0135869.s001.zip › S1 Supplementary Files/S5/S5 Spectra WZ-G-A.txt]

SpectraSuite Data File
++++++++++++++++++++++++++++++++++++
Date: Wed May 28 14:17:27 EDT 2014
User: CTL11
Dark Spectrum Present: No
Reference Spectrum Present: No
Number of Sampled Component Spectra: 1
Spectrometers: USB4E01788
Integration Time (usec): 100000 (USB4E01788)
Spectra Averaged: 1 (USB4E01788)
Boxcar Smoothing: 0 (USB4E01788)
Correct for Electrical Dark: No (USB4E01788)
Strobe/Lamp Enabled: No (USB4E01788)
Correct for Detector Non-linearity: No (USB4E01788)
Correct for Stray Light: No (USB4E01788)
Number of Pixels in Processed Spectrum: 3648
>>>>>Begin Processed Spectral Data<<<<<
178.07	1036.27
178.29	1036.27
178.50	1036.27
178.72	1050.61
178.94	1062.90
179.15	1265.64
179.37	1226.73
179.59	1247.21
179.81	1277.93
180.02	1245.16
180.24	1251.31
180.46	1282.03
180.67	1222.64
180.89	1261.55
181.11	1308.65
181.32	1234.93
181.54	1265.64
181.76	1243.12
181.97	1214.45
182.19	1302.51
182.41	1316.84
182.62	1318.89
182.84	1271.79
183.06	1251.31
183.27	1300.46
183.49	1257.45
183.71	1239.02
183.92	1284.08
184.14	1310.70
184.35	1376.24
184.57	1294.32
184.79	1320.94
185.00	1275.88
185.22	1234.93
185.44	1288.17
185.65	1279.98
185.87	1255.40
186.09	1355.76
186.30	1376.24
186.52	1279.98
186.74	1277.93
186.95	1271.79
187.17	1286.12
187.39	1290.22
187.60	1302.51
187.82	1277.93
188.03	1269.74
188.25	1294.32
188.47	1284.08
188.68	1333.23
188.90	1394.67
189.12	1267.69
189.33	1273.84
189.55	1370.09
189.77	1259.50
189.98	1470.44
190.20	1349.61
190.41	1406.95
190.63	1361.90
190.85	1230.83
191.06	1230.83
191.28	1306.60
191.50	1345.52
191.71	1304.56
191.93	1251.31
192.14	1245.16
192.36	1339.37
192.58	1349.61
192.79	1329.13
193.01	1343.47
193.23	1396.71
193.44	1304.56
193.66	1245.16
193.87	1261.55
194.09	1263.60
194.31	1298.41
194.52	1302.51
194.74	1351.66
194.96	1325.04
195.17	1310.70
195.39	1253.36
195.60	1337.32
195.82	1351.66
196.04	1263.60
196.25	1339.37
196.47	1257.45
196.68	1230.83
196.90	1327.08
197.12	1427.43
197.33	1314.80
197.55	1335.28
197.76	1284.08
197.98	1335.28
198.20	1318.89
198.41	1406.95
198.63	1304.56
198.84	1247.21
199.06	1329.13
199.28	1296.36
199.49	1292.27
199.71	1316.84
199.92	1306.60
200.14	1357.80
200.36	1269.74
200.57	1261.55
200.79	1279.98
201.00	1288.17
201.22	1331.18
201.43	1302.51
201.65	1220.59
201.87	1255.40
202.08	1312.75
202.30	1368.04
202.51	1251.31
202.73	1290.22
202.95	1333.23
203.16	1206.25
203.38	1294.32
203.59	1288.17
203.81	1304.56
204.02	1288.17
204.24	1366.00
204.46	1361.90
204.67	1279.98
204.89	1316.84
205.10	1406.95
205.32	1431.53
205.53	1376.24
205.75	1267.69
205.96	1339.37
206.18	1316.84
206.40	1259.50
206.61	1196.01
206.83	1286.12
207.04	1333.23
207.26	1282.03
207.47	1255.40
207.69	1327.08
207.91	1243.12
208.12	1282.03
208.34	1327.08
208.55	1327.08
208.77	1267.69
208.98	1296.36
209.20	1257.45
209.41	1322.99
209.63	1302.51
209.85	1296.36
210.06	1269.74
210.28	1296.36
210.49	1359.85
210.71	1419.24
210.92	1314.80
211.14	1253.36
211.35	1308.65
211.57	1349.61
211.78	1273.84
212.00	1255.40
212.21	1349.61
212.43	1320.94
212.65	1316.84
212.86	1288.17
213.08	1310.70
213.29	1314.80
213.51	1284.08
213.72	1171.44
213.94	1292.27
214.15	1306.60
214.37	1368.04
214.58	1349.61
214.80	1247.21
215.01	1304.56
215.23	1257.45
215.44	1263.60
215.66	1275.88
215.87	1290.22
216.09	1347.56
216.31	1263.60
216.52	1316.84
216.74	1245.16
216.95	1277.93
217.17	1300.46
217.38	1327.08
217.60	1347.56
217.81	1325.04
218.03	1253.36
218.24	1298.41
218.46	1277.93
218.67	1282.03
218.89	1386.47
219.10	1353.71
219.32	1329.13
219.53	1351.66
219.75	1329.13
219.96	1374.19
220.18	1228.78
220.39	1337.32
220.61	1277.93
220.82	1396.71
221.04	1239.02
221.25	1355.76
221.47	1185.77
221.68	1347.56
221.90	1271.79
222.11	1370.09
222.33	1347.56
222.54	1349.61
222.76	1277.93
222.97	1277.93
223.19	1241.07
223.40	1322.99
223.62	1265.64
223.83	1245.16
224.05	1245.16
224.26	1243.12
224.48	1322.99
224.69	1277.93
224.91	1310.70
225.12	1392.62
225.34	1374.19
225.55	1382.38
225.77	1329.13
225.98	1339.37
226.19	1437.67
226.41	1228.78
226.62	1257.45
226.84	1396.71
227.05	1271.79
227.27	1261.55
227.48	1298.41
227.70	1286.12
227.91	1239.02
228.13	1226.73
228.34	1394.67
228.56	1380.33
228.77	1263.60
228.99	1361.90
229.20	1234.93
229.42	1392.62
229.63	1329.13
229.84	1402.86
230.06	1304.56
230.27	1310.70
230.49	1255.40
230.70	1263.60
230.92	1257.45
231.13	1216.49
231.35	1429.48
231.56	1337.32
231.78	1263.60
231.99	1322.99
232.20	1304.56
232.42	1380.33
232.63	1331.18
232.85	1290.22
233.06	1302.51
233.28	1351.66
233.49	1296.36
233.71	1310.70
233.92	1355.76
234.13	1320.94
234.35	1239.02
234.56	1341.42
234.78	1253.36
234.99	1392.62
235.21	1204.21
235.42	1320.94
235.64	1286.12
235.85	1226.73
236.06	1302.51
236.28	1388.52
236.49	1310.70
236.71	1271.79
236.92	1271.79
237.14	1345.52
237.35	1351.66
237.56	1316.84
237.78	1243.12
237.99	1337.32
238.21	1351.66
238.42	1302.51
238.64	1247.21
238.85	1335.28
239.06	1316.84
239.28	1349.61
239.49	1388.52
239.71	1327.08
239.92	1251.31
240.13	1320.94
240.35	1243.12
240.56	1322.99
240.78	1296.36
240.99	1236.97
241.21	1263.60
241.42	1304.56
241.63	1304.56
241.85	1392.62
242.06	1394.67
242.28	1300.46
242.49	1302.51
242.70	1312.75
242.92	1333.23
243.13	1337.32
243.35	1282.03
243.56	1271.79
243.77	1343.47
243.99	1366.00
244.20	1310.70
244.42	1353.71
244.63	1312.75
244.84	1359.85
245.06	1353.71
245.27	1282.03
245.49	1253.36
245.70	1296.36
245.91	1316.84
246.13	1226.73
246.34	1214.45
246.55	1390.57
246.77	1228.78
246.98	1351.66
247.20	1402.86
247.41	1265.64
247.62	1261.55
247.84	1335.28
248.05	1345.52
248.27	1314.80
248.48	1327.08
248.69	1341.42
248.91	1290.22
249.12	1329.13
249.33	1300.46
249.55	1396.71
249.76	1343.47
249.98	1353.71
250.19	1337.32
250.40	1382.38
250.62	1341.42
250.83	1329.13
251.04	1255.40
251.26	1335.28
251.47	1417.19
251.68	1273.84
251.90	1302.51
252.11	1232.88
252.33	1466.35
252.54	1396.71
252.75	1327.08
252.97	1277.93
253.18	1175.53
253.39	1304.56
253.61	1327.08
253.82	1286.12
254.03	1294.32
254.25	1345.52
254.46	1333.23
254.67	1288.17
254.89	1327.08
255.10	1265.64
255.31	1423.34
255.53	1378.28
255.74	1437.67
255.96	1345.52
256.17	1333.23
256.38	1312.75
256.60	1320.94
256.81	1333.23
257.02	1355.76
257.24	1374.19
257.45	1275.88
257.66	1306.60
257.88	1419.24
258.09	1255.40
258.30	1253.36
258.52	1320.94
258.73	1368.04
258.94	1273.84
259.16	1271.79
259.37	1366.00
259.58	1265.64
259.80	1322.99
260.01	1298.41
260.22	1269.74
260.43	1353.71
260.65	1265.64
260.86	1218.54
261.07	1312.75
261.29	1302.51
261.50	1273.84
261.71	1275.88
261.93	1255.40
262.14	1296.36
262.35	1327.08
262.57	1290.22
262.78	1333.23
262.99	1339.37
263.21	1239.02
263.42	1398.76
263.63	1378.28
263.85	1347.56
264.06	1363.95
264.27	1286.12
264.48	1302.51
264.70	1318.89
264.91	1306.60
265.12	1331.18
265.34	1339.37
265.55	1345.52
265.76	1329.13
265.98	1316.84
266.19	1384.43
266.40	1282.03
266.61	1329.13
266.83	1423.34
267.04	1277.93
267.25	1318.89
267.47	1343.47
267.68	1304.56
267.89	1269.74
268.10	1255.40
268.32	1366.00
268.53	1204.21
268.74	1257.45
268.96	1374.19
269.17	1378.28
269.38	1245.16
269.59	1300.46
269.81	1318.89
270.02	1394.67
270.23	1386.47
270.45	1310.70
270.66	1308.65
270.87	1320.94
271.08	1331.18
271.30	1347.56
271.51	1345.52
271.72	1378.28
271.93	1398.76
272.15	1294.32
272.36	1359.85
272.57	1212.40
272.79	1331.18
273.00	1286.12
273.21	1351.66
273.42	1251.31
273.64	1347.56
273.85	1210.35
274.06	1232.88
274.27	1390.57
274.49	1351.66
274.70	1302.51
274.91	1191.92
275.12	1261.55
275.34	1394.67
275.55	1349.61
275.76	1329.13
275.97	1282.03
276.19	1249.26
276.40	1267.69
276.61	1361.90
276.82	1271.79
277.04	1304.56
277.25	1290.22
277.46	1370.09
277.67	1357.80
277.89	1331.18
278.10	1368.04
278.31	1413.10
278.52	1343.47
278.74	1212.40
278.95	1318.89
279.16	1263.60
279.37	1357.80
279.58	1417.19
279.80	1288.17
280.01	1368.04
280.22	1359.85
280.43	1343.47
280.65	1294.32
280.86	1298.41
281.07	1286.12
281.28	1386.47
281.50	1247.21
281.71	1267.69
281.92	1351.66
282.13	1214.45
282.34	1316.84
282.56	1341.42
282.77	1292.27
282.98	1232.88
283.19	1286.12
283.40	1409.00
283.62	1372.14
283.83	1210.35
284.04	1320.94
284.25	1265.64
284.47	1298.41
284.68	1290.22
284.89	1415.15
285.10	1392.62
285.31	1236.97
285.53	1337.32
285.74	1306.60
285.95	1331.18
286.16	1279.98
286.37	1230.83
286.59	1312.75
286.80	1411.05
287.01	1253.36
287.22	1306.60
287.43	1277.93
287.65	1343.47
287.86	1345.52
288.07	1286.12
288.28	1341.42
288.49	1288.17
288.71	1228.78
288.92	1331.18
289.13	1314.80
289.34	1292.27
289.55	1394.67
289.76	1357.80
289.98	1335.28
290.19	1363.95
290.40	1327.08
290.61	1236.97
290.82	1288.17
291.04	1220.59
291.25	1359.85
291.46	1275.88
291.67	1273.84
291.88	1382.38
292.09	1279.98
292.31	1273.84
292.52	1402.86
292.73	1406.95
292.94	1396.71
293.15	1298.41
293.36	1286.12
293.58	1318.89
293.79	1355.76
294.00	1482.73
294.21	1361.90
294.42	1325.04
294.63	1378.28
294.85	1271.79
295.06	1277.93
295.27	1357.80
295.48	1306.60
295.69	1284.08
295.90	1382.38
296.12	1351.66
296.33	1331.18
296.54	1294.32
296.75	1306.60
296.96	1322.99
297.17	1355.76
297.38	1400.81
297.60	1296.36
297.81	1298.41
298.02	1376.24
298.23	1320.94
298.44	1347.56
298.65	1355.76
298.86	1275.88
299.08	1325.04
299.29	1310.70
299.50	1388.52
299.71	1351.66
299.92	1269.74
300.13	1341.42
300.34	1300.46
300.55	1263.60
300.77	1320.94
300.98	1361.90
301.19	1251.31
301.40	1357.80
301.61	1288.17
301.82	1322.99
302.03	1302.51
302.25	1302.51
302.46	1327.08
302.67	1204.21
302.88	1343.47
303.09	1482.73
303.30	1259.50
303.51	1228.78
303.72	1306.60
303.93	1413.10
304.15	1255.40
304.36	1329.13
304.57	1245.16
304.78	1296.36
304.99	1310.70
305.20	1368.04
305.41	1312.75
305.62	1374.19
305.83	1327.08
306.05	1259.50
306.26	1257.45
306.47	1298.41
306.68	1392.62
306.89	1361.90
307.10	1310.70
307.31	1335.28
307.52	1298.41
307.73	1279.98
307.94	1355.76
308.16	1316.84
308.37	1353.71
308.58	1296.36
308.79	1304.56
309.00	1322.99
309.21	1355.76
309.42	1296.36
309.63	1273.84
309.84	1325.04
310.05	1304.56
310.26	1308.65
310.48	1245.16
310.69	1304.56
310.90	1300.46
311.11	1288.17
311.32	1392.62
311.53	1372.14
311.74	1302.51
311.95	1255.40
312.16	1228.78
312.37	1310.70
312.58	1275.88
312.79	1294.32
313.00	1257.45
313.21	1306.60
313.43	1279.98
313.64	1320.94
313.85	1347.56
314.06	1343.47
314.27	1384.43
314.48	1294.32
314.69	1337.32
314.90	1345.52
315.11	1380.33
315.32	1286.12
315.53	1249.26
315.74	1425.39
315.95	1423.34
316.16	1306.60
316.37	1296.36
316.58	1322.99
316.79	1320.94
317.01	1341.42
317.22	1433.58
317.43	1322.99
317.64	1327.08
317.85	1366.00
318.06	1259.50
318.27	1304.56
318.48	1288.17
318.69	1316.84
318.90	1359.85
319.11	1337.32
319.32	1333.23
319.53	1372.14
319.74	1294.32
319.95	1296.36
320.16	1292.27
320.37	1431.53
320.58	1306.60
320.79	1320.94
321.00	1222.64
321.21	1370.09
321.42	1296.36
321.63	1249.26
321.84	1165.29
322.05	1310.70
322.26	1349.61
322.47	1251.31
322.68	1361.90
322.90	1271.79
323.11	1366.00
323.32	1329.13
323.53	1271.79
323.74	1325.04
323.95	1253.36
324.16	1413.10
324.37	1286.12
324.58	1310.70
324.79	1361.90
325.00	1284.08
325.21	1265.64
325.42	1413.10
325.63	1353.71
325.84	1318.89
326.05	1327.08
326.26	1290.22
326.47	1366.00
326.68	1363.95
326.89	1312.75
327.10	1380.33
327.31	1314.80
327.52	1345.52
327.73	1392.62
327.94	1343.47
328.15	1271.79
328.36	1322.99
328.57	1290.22
328.78	1314.80
328.99	1327.08
329.20	1357.80
329.41	1355.76
329.62	1296.36
329.83	1308.65
330.04	1294.32
330.25	1390.57
330.46	1327.08
330.67	1376.24
330.87	1306.60
331.08	1327.08
331.29	1400.81
331.50	1296.36
331.71	1286.12
331.92	1329.13
332.13	1245.16
332.34	1312.75
332.55	1314.80
332.76	1292.27
332.97	1300.46
333.18	1318.89
333.39	1359.85
333.60	1302.51
333.81	1243.12
334.02	1349.61
334.23	1390.57
334.44	1239.02
334.65	1275.88
334.86	1351.66
335.07	1310.70
335.28	1265.64
335.49	1284.08
335.70	1333.23
335.91	1388.52
336.12	1275.88
336.33	1368.04
336.54	1370.09
336.74	1339.37
336.95	1279.98
337.16	1327.08
337.37	1384.43
337.58	1335.28
337.79	1310.70
338.00	1273.84
338.21	1435.63
338.42	1353.71
338.63	1409.00
338.84	1230.83
339.05	1218.54
339.26	1402.86
339.47	1191.92
339.68	1259.50
339.89	1345.52
340.10	1388.52
340.30	1339.37
340.51	1308.65
340.72	1282.03
340.93	1419.24
341.14	1359.85
341.35	1394.67
341.56	1329.13
341.77	1308.65
341.98	1366.00
342.19	1290.22
342.40	1347.56
342.61	1378.28
342.82	1339.37
343.02	1353.71
343.23	1257.45
343.44	1316.84
343.65	1331.18
343.86	1306.60
344.07	1363.95
344.28	1316.84
344.49	1331.18
344.70	1384.43
344.91	1298.41
345.12	1331.18
345.32	1329.13
345.53	1363.95
345.74	1316.84
345.95	1374.19
346.16	1421.29
346.37	1335.28
346.58	1353.71
346.79	1386.47
347.00	1345.52
347.21	1388.52
347.41	1325.04
347.62	1322.99
347.83	1308.65
348.04	1232.88
348.25	1220.59
348.46	1331.18
348.67	1196.01
348.88	1302.51
349.09	1247.21
349.29	1327.08
349.50	1396.71
349.71	1376.24
349.92	1398.76
350.13	1306.60
350.34	1363.95
350.55	1333.23
350.76	1294.32
350.97	1335.28
351.17	1308.65
351.38	1286.12
351.59	1265.64
351.80	1327.08
352.01	1288.17
352.22	1300.46
352.43	1288.17
352.63	1275.88
352.84	1333.23
353.05	1368.04
353.26	1366.00
353.47	1292.27
353.68	1335.28
353.89	1275.88
354.10	1318.89
354.30	1312.75
354.51	1279.98
354.72	1273.84
354.93	1292.27
355.14	1251.31
355.35	1267.69
355.55	1361.90
355.76	1257.45
355.97	1363.95
356.18	1294.32
356.39	1318.89
356.60	1232.88
356.81	1294.32
357.01	1269.74
357.22	1302.51
357.43	1234.93
357.64	1322.99
357.85	1294.32
358.06	1325.04
358.26	1345.52
358.47	1335.28
358.68	1361.90
358.89	1433.58
359.10	1243.12
359.31	1394.67
359.51	1335.28
359.72	1304.56
359.93	1392.62
360.14	1208.30
360.35	1261.55
360.56	1335.28
360.76	1279.98
360.97	1353.71
361.18	1366.00
361.39	1286.12
361.60	1351.66
361.81	1320.94
362.01	1421.29
362.22	1304.56
362.43	1390.57
362.64	1363.95
362.85	1376.24
363.05	1370.09
363.26	1335.28
363.47	1335.28
363.68	1308.65
363.89	1261.55
364.09	1331.18
364.30	1322.99
364.51	1320.94
364.72	1398.76
364.93	1361.90
365.13	1318.89
365.34	1312.75
365.55	1304.56
365.76	1277.93
365.97	1298.41
366.17	1394.67
366.38	1318.89
366.59	1322.99
366.80	1294.32
367.01	1386.47
367.21	1372.14
367.42	1286.12
367.63	1392.62
367.84	1433.58
368.05	1318.89
368.25	1298.41
368.46	1417.19
368.67	1271.79
368.88	1376.24
369.08	1548.26
369.29	1259.50
369.50	1255.40
369.71	1322.99
369.92	1322.99
370.12	1374.19
370.33	1427.43
370.54	1286.12
370.75	1361.90
370.95	1318.89
371.16	1370.09
371.37	1312.75
371.58	1312.75
371.78	1378.28
371.99	1349.61
372.20	1314.80
372.41	1339.37
372.61	1302.51
372.82	1265.64
373.03	1279.98
373.24	1460.20
373.45	1245.16
373.65	1337.32
373.86	1239.02
374.07	1292.27
374.28	1308.65
374.48	1325.04
374.69	1390.57
374.90	1318.89
375.11	1396.71
375.31	1380.33
375.52	1396.71
375.73	1386.47
375.93	1337.32
376.14	1322.99
376.35	1419.24
376.56	1298.41
376.76	1351.66
376.97	1284.08
377.18	1249.26
377.39	1257.45
377.59	1325.04
377.80	1310.70
378.01	1290.22
378.22	1351.66
378.42	1366.00
378.63	1306.60
378.84	1302.51
379.04	1433.58
379.25	1349.61
379.46	1306.60
379.67	1409.00
379.87	1417.19
380.08	1234.93
380.29	1376.24
380.50	1470.44
380.70	1322.99
380.91	1322.99
381.12	1423.34
381.32	1341.42
381.53	1345.52
381.74	1439.72
381.95	1415.15
382.15	1263.60
382.36	1275.88
382.57	1466.35
382.77	1464.30
382.98	1355.76
383.19	1402.86
383.39	1325.04
383.60	1316.84
383.81	1296.36
384.02	1421.29
384.22	1310.70
384.43	1304.56
384.64	1363.95
384.84	1261.55
385.05	1351.66
385.26	1392.62
385.46	1310.70
385.67	1359.85
385.88	1382.38
386.08	1331.18
386.29	1404.91
386.50	1331.18
386.70	1318.89
386.91	1343.47
387.12	1419.24
387.33	1394.67
387.53	1345.52
387.74	1398.76
387.95	1409.00
388.15	1282.03
388.36	1374.19
388.57	1376.24
388.77	1331.18
388.98	1296.36
389.19	1439.72
389.39	1339.37
389.60	1277.93
389.81	1337.32
390.01	1388.52
390.22	1320.94
390.43	1349.61
390.63	1370.09
390.84	1411.05
391.05	1376.24
391.25	1425.39
391.46	1413.10
391.67	1394.67
391.87	1347.56
392.08	1458.15
392.28	1277.93
392.49	1353.71
392.70	1433.58
392.90	1374.19
393.11	1372.14
393.32	1357.80
393.52	1404.91
393.73	1394.67
393.94	1327.08
394.14	1380.33
394.35	1366.00
394.56	1353.71
394.76	1325.04
394.97	1296.36
395.17	1417.19
395.38	1429.48
395.59	1374.19
395.79	1409.00
396.00	1370.09
396.21	1255.40
396.41	1390.57
396.62	1322.99
396.83	1292.27
397.03	1304.56
397.24	1304.56
397.44	1322.99
397.65	1300.46
397.86	1298.41
398.06	1363.95
398.27	1388.52
398.47	1392.62
398.68	1271.79
398.89	1357.80
399.09	1466.35
399.30	1316.84
399.51	1378.28
399.71	1406.95
399.92	1339.37
400.12	1306.60
400.33	1382.38
400.54	1449.96
400.74	1472.49
400.95	1353.71
401.15	1427.43
401.36	1466.35
401.57	1462.25
401.77	1343.47
401.98	1368.04
402.18	1484.78
402.39	1460.20
402.60	1499.11
402.80	1419.24
403.01	1468.39
403.21	1400.81
403.42	1390.57
403.63	1452.01
403.83	1417.19
404.04	1431.53
404.24	1413.10
404.45	1480.68
404.65	1548.26
404.86	1437.67
405.07	1417.19
405.27	1370.09
405.48	1460.20
405.68	1452.01
405.89	1452.01
406.10	1521.64
406.30	1531.88
406.51	1533.93
406.71	1521.64
406.92	1484.78
407.12	1406.95
407.33	1490.92
407.53	1605.61
407.74	1509.35
407.95	1581.03
408.15	1589.22
408.36	1460.20
408.56	1589.22
408.77	1548.26
408.97	1615.85
409.18	1593.32
409.39	1452.01
409.59	1589.22
409.80	1548.26
410.00	1460.20
410.21	1466.35
410.41	1572.84
410.62	1566.70
410.82	1624.04
411.03	1603.56
411.23	1628.14
411.44	1615.85
411.65	1619.94
411.85	1648.61
412.06	1667.05
412.26	1658.85
412.47	1642.47
412.67	1564.65
412.88	1605.61
413.08	1591.27
413.29	1619.94
413.49	1609.70
413.70	1703.91
413.90	1583.08
414.11	1667.05
414.31	1656.81
414.52	1673.19
414.73	1601.51
414.93	1617.90
415.14	1691.62
415.34	1693.67
415.55	1757.16
415.75	1632.23
415.96	1728.49
416.16	1730.53
416.37	1777.64
416.57	1710.05
416.78	1710.05
416.98	1730.53
417.19	1667.05
417.39	1781.73
417.60	1716.20
417.80	1771.49
418.01	1832.93
418.21	1884.13
418.42	1830.88
418.62	1759.21
418.83	1812.45
419.03	1843.17
419.24	1837.03
419.44	1818.60
419.65	1859.56
419.85	1837.03
420.06	2064.35
420.26	1822.69
420.47	2025.44
420.67	1900.52
420.88	1980.39
421.08	1892.32
421.29	2031.58
421.49	1896.42
421.70	1953.76
421.90	1976.29
422.11	2017.25
422.31	1933.28
422.52	1968.10
422.72	2037.73
422.93	1964.00
423.13	2076.64
423.34	1945.57
423.54	1945.57
423.74	1998.82
423.95	2050.02
424.15	2025.44
424.36	2004.96
424.56	2000.87
424.77	2170.85
424.97	2099.17
425.18	2058.21
425.38	2017.25
425.59	2068.45
425.79	2080.74
426.00	2301.92
426.20	2084.83
426.40	2031.58
426.61	2179.04
426.81	2090.98
427.02	2152.42
427.22	2168.80
427.43	2154.46
427.63	2142.18
427.84	2125.79
428.04	2191.33
428.25	2301.92
428.45	2254.81
428.65	2312.16
428.86	2121.70
429.06	2301.92
429.27	2220.00
429.47	2273.25
429.68	2336.73
429.88	2326.49
430.09	2400.22
430.29	2449.37
430.49	2314.20
430.70	2314.20
430.90	2377.69
431.11	2394.08
431.31	2363.36
431.52	2432.99
431.72	2400.22
431.92	2336.73
432.13	2441.18
432.33	2478.04
432.54	2404.32
432.74	2303.96
432.94	2330.59
433.15	2410.46
433.35	2369.50
433.56	2457.56
433.76	2461.66
433.97	2541.53
434.17	2410.46
434.37	2557.91
434.58	2389.98
434.78	2559.96
434.99	2523.10
435.19	2535.39
435.39	2570.20
435.60	2654.17
435.80	2605.02
436.01	2775.00
436.21	2650.07
436.41	2691.03
436.62	2645.98
436.82	2746.33
437.03	2764.76
437.23	2740.18
437.43	2654.17
437.64	2682.84
437.84	2768.85
438.05	2627.54
438.25	2838.48
438.45	2760.66
438.66	2803.67
438.86	2901.97
439.06	2813.91
439.27	2889.68
439.47	2736.09
439.68	2924.50
439.88	2955.22
440.08	2754.52
440.29	2865.11
440.49	2940.88
440.69	2985.94
440.90	2965.46
441.10	2904.02
441.31	2908.12
441.51	2998.23
441.71	3088.34
441.92	3014.61
442.12	2938.84
442.32	3147.73
442.53	3069.91
442.73	3096.53
442.94	3110.86
443.14	3194.83
443.34	3055.57
443.55	2957.27
443.75	3020.75
443.95	3200.98
444.16	3291.09
444.36	3149.78
444.56	3225.55
444.77	3182.54
444.97	3274.70
445.17	3313.61
445.38	3514.31
445.58	3198.93
445.78	3184.59
445.99	3155.92
446.19	3133.39
446.39	3473.36
446.60	3364.81
446.80	3297.23
447.00	3465.16
447.21	3297.23
447.41	3364.81
447.61	3487.69
447.82	3485.64
448.02	3526.60
448.22	3559.37
448.43	3598.28
448.63	3585.99
448.83	3542.99
449.04	3622.86
449.24	3456.97
449.44	3751.88
449.65	3731.40
449.85	3583.95
450.05	3616.71
450.26	3708.87
450.46	3633.10
450.66	3518.41
450.87	3467.21
451.07	3766.21
451.27	3821.51
451.47	3823.56
451.68	3581.90
451.88	3991.49
452.08	3979.20
452.29	4036.55
452.49	3971.01
452.69	3942.34
452.90	3862.47
453.10	4048.83
453.30	4083.65
453.51	3989.44
453.71	3907.52
453.91	4388.80
454.11	4161.47
454.32	4259.78
454.52	4032.45
454.72	4169.66
454.93	4022.21
455.13	4214.72
455.33	4167.62
455.53	4136.90
455.74	4368.32
455.94	4485.05
456.14	4390.84
456.35	4532.15
456.55	4442.04
456.75	4458.43
456.95	4480.96
457.16	4341.69
457.36	4710.33
457.56	4919.22
457.76	4798.39
457.97	4902.84
458.17	4892.60
458.37	4773.82
458.57	5007.28
458.78	4878.26
458.98	4698.04
459.18	4702.14
459.39	4947.89
459.59	5029.81
459.79	4964.28
459.99	4876.21
460.20	4917.17
460.40	5029.81
460.60	5154.74
460.80	5490.60
461.01	5205.94
461.21	5167.03
461.41	5357.49
461.61	5367.73
461.82	5212.08
462.02	5312.43
462.22	5343.15
462.42	5375.92
462.63	5382.06
462.83	5496.75
463.03	5586.86
463.23	5545.90
463.43	5474.22
463.64	5875.62
463.84	5670.83
464.04	5734.31
464.24	5844.90
464.45	5576.62
464.65	5844.90
464.85	5652.39
465.05	6088.61
465.26	5982.12
465.46	6049.70
465.66	6195.11
465.86	6242.21
466.06	6301.60
466.27	5926.82
466.47	5961.64
466.67	6334.37
466.87	6408.09
467.08	6184.87
467.28	6365.09
467.48	6598.56
467.68	6418.33
467.88	6887.32
468.09	6772.63
468.29	6561.69
468.49	6698.91
468.69	6938.52
468.89	7112.60
469.10	6967.19
469.30	6895.51
469.50	6944.66
469.70	7200.66
469.90	7221.14
470.11	7067.54
470.31	7118.74
470.51	7657.36
470.71	7528.33
470.91	7456.65
471.11	7610.25
471.32	7694.22
471.52	7778.19
471.72	7823.24
471.92	7643.02
472.12	8019.85
472.33	7774.09
472.53	8030.09
472.73	8314.75
472.93	8527.74
473.13	8406.91
473.33	8570.75
473.54	8648.57
473.74	8847.22
473.94	8957.82
474.14	8929.14
474.34	9086.84
474.55	8949.62
474.75	9424.75
474.95	9471.86
475.15	9586.54
475.35	9680.75
475.55	9815.91
475.75	9975.66
475.96	10231.65
476.16	10098.53
476.36	10162.02
476.56	10307.43
476.76	10266.47
476.96	10415.97
477.17	10708.83
477.37	10538.85
477.57	10422.11
477.77	10577.76
477.97	11280.21
478.17	11388.75
478.37	11265.88
478.58	11345.75
478.78	11910.99
478.98	11749.20
479.18	11523.92
479.38	12005.19
479.58	11829.07
479.78	12353.35
479.99	12203.85
480.19	12269.38
480.39	12281.67
480.59	12318.53
480.79	12625.73
480.99	12930.87
481.19	12830.52
481.39	12687.17
481.60	13352.76
481.80	12904.25
482.00	13317.94
482.20	13340.47
482.40	13678.38
482.60	14040.87
482.80	14268.20
483.00	14028.59
483.20	14329.64
483.41	14276.39
483.61	14737.18
483.81	14886.68
484.01	14866.21
484.21	15329.05
484.41	14978.84
484.61	15167.26
484.81	15410.96
485.01	15785.74
485.22	15681.30
485.42	16082.70
485.62	16209.67
485.82	16037.64
486.02	16412.42
486.22	16140.04
486.42	16408.33
486.62	16668.42
486.82	17008.38
487.02	17350.39
487.22	17305.34
487.43	17381.11
487.63	17647.35
487.83	17514.23
488.03	17678.07
488.23	17895.15
488.43	17975.02
488.63	18622.18
488.83	18751.20
489.03	18464.49
489.23	18806.50
489.43	19011.29
489.63	18726.63
489.83	19017.44
490.04	19443.42
490.24	19386.07
490.44	19568.34
490.64	20051.66
490.84	20178.64
491.04	20309.71
491.24	20516.55
491.44	20786.88
491.64	20754.12
491.84	20969.15
492.04	20872.90
492.24	21024.45
492.44	21190.33
492.64	21747.38
492.84	21880.50
493.04	21892.79
493.24	21819.06
493.45	21982.90
493.65	22376.11
493.85	22462.12
494.05	22564.52
494.25	22681.25
494.45	22810.28
494.65	22865.57
494.85	23369.37
495.05	23008.93
495.25	23223.97
495.45	23457.43
495.65	23733.91
495.85	24123.02
496.05	23826.07
496.25	23891.60
496.45	23910.04
496.65	24049.30
496.85	24667.78
497.05	24802.95
497.25	24733.32
497.45	24929.92
497.65	25106.05
497.85	24888.96
498.05	25392.76
498.25	25353.85
498.45	25917.04
498.65	25714.30
498.85	25720.44
499.05	26019.44
499.25	26197.62
499.45	26558.06
499.65	26345.07
499.85	26609.26
500.05	26662.51
500.25	26963.56
500.45	27199.07
500.65	27518.56
500.85	27424.35
501.05	27508.32
501.25	27833.94
501.45	27618.91
501.65	27659.87
501.85	28104.28
502.05	28040.79
502.25	28345.94
502.45	28255.82
502.65	28417.61
502.85	28434.00
503.05	28683.85
503.25	29083.20
503.45	28960.33
503.65	29453.89
503.85	29556.28
504.05	29148.74
504.25	29763.13
504.45	29576.76
504.65	29701.69
504.85	29802.04
505.05	29941.30
505.25	30520.88
505.45	30170.68
505.65	30070.33
505.85	30311.99
506.05	30447.15
506.25	30588.46
506.45	30944.81
506.65	31104.55
506.85	31108.65
507.05	30850.60
507.25	31577.63
507.45	31559.20
507.65	31837.72
507.85	31847.96
508.04	31497.76
508.24	31493.66
508.44	32085.53
508.64	31802.91
508.84	32124.44
509.04	32943.63
509.24	32685.58
509.44	32988.68
509.64	33535.49
509.84	33152.52
510.04	33664.51
510.24	33684.99
510.44	34002.43
510.64	33660.41
510.84	34119.16
511.04	34670.06
511.24	34174.45
511.43	34428.40
511.63	34815.47
511.83	35110.38
512.03	35044.84
512.23	34817.52
512.43	35016.17
512.63	35399.14
512.83	35945.95
513.03	35614.18
513.23	36521.43
513.43	36222.42
513.63	36556.24
513.83	36713.94
514.02	36294.10
514.22	36865.49
514.42	37094.86
514.62	37465.54
514.82	37324.23
515.02	37565.89
515.22	38151.61
515.42	38626.74
515.62	38342.07
515.82	38682.03
516.02	38682.03
516.21	38565.30
516.41	38991.28
516.61	39632.29
516.81	39411.11
517.01	39419.30
517.21	39587.24
517.41	40517.01
517.61	40568.21
517.81	40744.34
518.00	40930.70
518.20	41602.44
518.40	40977.81
518.60	41270.67
518.80	41655.68
519.00	42284.41
519.20	42884.47
519.40	42485.11
519.60	43177.33
519.79	43210.09
519.99	42818.93
520.19	43109.74
520.39	43226.48
520.59	43519.34
520.79	43980.13
520.99	44103.01
521.18	44240.22
521.38	44002.66
521.58	44416.35
521.78	44567.90
521.98	44807.51
522.18	45475.15
522.38	45745.48
522.58	46085.44
522.77	45550.92
522.97	46290.24
523.17	46230.85
523.37	46081.34
523.57	46456.12
523.77	46329.15
523.96	46705.98
524.16	46624.06
524.36	46771.51
524.56	47359.28
524.76	46744.89
524.96	47027.51
525.16	47312.17
525.35	47330.61
525.55	47697.19
525.75	48127.27
525.95	47539.50
526.15	47975.72
526.35	48268.58
526.54	48264.48
526.74	48012.58
526.94	49118.48
527.14	49114.39
527.34	49566.99
527.54	49419.53
527.73	49698.06
527.93	49448.21
528.13	49452.30
528.33	50273.54
528.53	49865.99
528.72	49929.48
528.92	50074.88
529.12	49976.58
529.32	50892.02
529.52	50957.56
529.72	51082.48
529.91	51270.90
530.11	51193.07
530.31	51825.90
530.51	52065.51
530.71	51301.62
530.90	52032.74
531.10	51891.43
531.30	52172.00
531.50	52352.23
531.70	52628.70
531.89	52462.82
532.09	52653.28
532.29	53253.33
532.49	53013.72
532.69	52430.05
532.88	52983.00
533.08	53529.81
533.28	53152.98
533.48	53595.34
533.67	53984.46
533.87	53124.31
534.07	53325.01
534.27	53079.25
534.47	53120.21
534.66	53818.57
534.86	54686.91
535.06	54146.25
535.26	54879.42
535.45	54600.89
535.65	55012.54
535.85	54482.11
536.05	54949.05
536.24	55022.78
536.44	55237.81
536.64	55456.95
536.84	55270.58
537.04	55708.85
537.23	55774.38
537.43	55692.46
537.63	55405.75
537.83	56200.36
538.02	56681.63
538.22	56421.54
538.42	56454.31
538.62	56339.62
538.81	56589.47
539.01	56980.63
539.21	56757.41
539.41	56550.56
539.60	57449.62
539.80	56446.11
540.00	56941.72
540.20	56478.88
540.39	57203.86
540.59	57392.28
540.79	57631.89
540.98	58023.05
541.18	57496.72
541.38	57527.44
541.58	57726.10
541.77	57785.49
541.97	58117.26
542.17	58426.50
542.37	59137.15
542.56	58240.14
542.76	58971.26
542.96	58430.60
543.15	58029.19
543.35	58842.24
543.55	59133.05
543.75	58573.95
543.94	59913.33
544.14	58535.04
544.34	59206.78
544.53	59890.80
544.73	58760.32
544.93	59147.39
545.13	59083.90
545.32	59092.09
545.52	59264.12
545.72	59591.79
545.91	59178.10
546.11	59253.88
546.31	59468.92
546.50	59591.79
546.70	59051.13
546.90	59571.32
547.10	59802.74
547.29	60419.17
547.49	59706.48
547.69	59765.87
547.88	59602.03
548.08	59575.41
548.28	59610.23
548.47	60140.65
548.67	59565.17
548.87	59765.87
549.06	59628.66
549.26	59419.77
549.46	59700.34
549.65	59978.86
549.85	59972.72
550.05	59413.62
550.24	59567.22
550.44	59792.50
550.64	59606.13
550.83	59372.66
551.03	59722.86
551.23	59540.60
551.42	59642.99
551.62	59888.75
551.82	59550.84
552.01	59319.41
552.21	59378.81
552.41	59364.47
552.60	59294.84
552.80	59407.48
553.00	58649.73
553.19	59042.94
553.39	59194.49
553.59	59032.70
553.78	59124.86
553.98	59446.39
554.18	59126.91
554.37	59229.30
554.57	59327.61
554.76	58995.84
554.96	59343.99
555.16	59839.60
555.35	59135.10
555.55	59567.22
555.75	59307.13
555.94	59008.12
556.14	58924.16
556.34	58705.02
556.53	58973.31
556.73	58788.99
556.92	58545.28
557.12	58547.33
557.32	59200.63
557.51	58670.21
557.71	59126.91
557.91	59556.98
558.10	59415.67
558.30	59231.35
558.49	58973.31
558.69	59012.22
558.89	59126.91
559.08	58899.58
559.28	58666.11
559.47	58403.97
559.67	58592.39
559.87	58807.42
560.06	58053.77
560.26	58170.50
560.45	58283.14
560.65	58496.13
560.85	58393.73
561.04	58188.94
561.24	58068.11
561.43	58457.22
561.63	58780.80
561.83	57975.95
562.02	58061.96
562.22	57924.75
562.41	58135.69
562.61	57248.92
562.81	57910.41
563.00	58176.65
563.20	57859.21
563.39	57521.30
563.59	58094.73
563.78	57267.35
563.98	57859.21
564.18	57554.07
564.37	58383.49
564.57	57334.93
564.76	57834.64
564.96	58231.94
565.15	58047.63
565.35	58350.73
565.55	57285.78
565.74	57572.50
565.94	57523.35
566.13	56865.95
566.33	57842.83
566.52	57244.82
566.72	57177.24
566.91	57404.56
567.11	57826.45
567.31	57134.23
567.50	57029.79
567.70	57281.69
567.89	57535.63
568.09	57080.98
568.28	57048.22
568.48	57101.46
568.67	56573.09
568.87	57314.45
569.06	56661.15
569.26	56390.82
569.46	56601.76
569.65	56972.44
569.85	56714.40
570.04	55973.03
570.24	56241.32
570.43	56442.02
570.63	56083.62
570.82	56085.67
571.02	56501.41
571.21	55852.20
571.41	55381.17
571.60	55934.12
571.80	56032.42
571.99	55686.32
572.19	56001.71
572.38	55526.58
572.58	55442.61
572.77	55305.40
572.97	55426.23
573.16	54666.43
573.36	54973.63
573.55	54523.07
573.75	55141.56
573.94	55723.18
574.14	54396.10
574.33	55297.20
574.53	54627.52
574.72	54899.90
574.92	54613.18
575.11	54138.05
575.31	54242.50
575.50	54832.32
575.70	54367.43
575.89	54236.36
576.09	54312.13
576.28	54656.19
576.48	54594.75
576.67	53992.65
576.87	53122.26
577.06	53257.43
577.26	53826.76
577.45	53464.27
577.65	53384.40
577.84	53929.16
578.04	53691.60
578.23	53261.52
578.43	53116.12
578.62	53001.43
578.82	52970.71
579.01	52849.88
579.21	53083.35
579.40	52880.60
579.59	52806.87
579.79	52669.66
579.98	52294.88
580.18	52673.76
580.37	52229.35
580.57	51735.79
580.76	51375.34
580.96	51231.99
581.15	50924.79
581.35	50578.68
581.54	51221.75
581.74	51301.62
581.93	50855.16
582.12	51094.77
582.32	50828.54
582.51	50875.64
582.71	50924.79
582.90	50685.18
583.10	50642.17
583.29	50392.32
583.48	50111.75
583.68	50154.75
583.87	50179.33
584.07	50281.73
584.26	50074.88
584.46	50003.20
584.65	49732.87
584.84	50064.64
585.04	50142.47
585.23	49904.90
585.43	49622.28
585.62	50138.37
585.82	49016.08
586.01	49284.37
586.20	49263.89
586.40	49130.77
586.59	49284.37
586.79	48651.55
586.98	48407.84
587.18	48444.70
587.37	48543.00
587.56	47945.00
587.76	48602.39
587.95	47979.81
588.15	48198.94
588.34	47830.31
588.53	47746.34
588.73	47840.55
588.92	47504.68
589.12	47142.19
589.31	47117.62
589.50	46882.10
589.70	47512.88
589.89	47117.62
590.08	47664.42
590.28	46503.23
590.47	47029.55
590.67	46415.16
590.86	46654.78
591.05	46198.08
591.25	45802.82
591.44	46087.49
591.64	45806.92
591.83	45624.65
592.02	45657.42
592.22	46060.87
592.41	45618.50
592.60	45520.20
592.80	44944.72
592.99	45256.01
593.18	45106.51
593.38	44803.41
593.57	44864.85
593.77	44449.11
593.96	44741.97
594.15	44418.39
594.35	44275.04
594.54	44408.15
594.73	43748.71
594.93	43904.35
595.12	43828.58
595.31	43425.13
595.51	43791.72
595.70	43128.17
595.89	43394.41
596.09	42939.76
596.28	42728.82
596.47	42780.02
596.67	42765.68
596.86	42603.89
597.06	42661.24
597.25	42521.98
597.44	42311.03
597.64	41862.53
597.83	42096.00
598.02	41817.47
598.22	41774.47
598.41	41708.93
598.60	41661.83
598.79	41624.96
598.99	41504.13
599.18	41500.04
599.37	40918.42
599.57	40521.11
599.76	40494.49
599.95	40684.95
600.15	41069.97
600.34	40043.93
600.53	40025.50
600.73	40385.94
600.92	39804.32
601.11	40154.52
601.31	40371.61
601.50	39488.93
601.69	39454.12
601.88	38989.23
602.08	39220.65
602.27	39036.33
602.46	38743.47
602.66	38530.48
602.85	38254.01
603.04	38870.45
603.24	38378.93
603.43	38196.67
603.62	38114.75
603.81	38333.88
604.01	37625.28
604.20	37608.90
604.39	37643.71
604.59	37588.42
604.78	37373.38
604.97	37324.23
605.16	37311.94
605.36	36853.20
605.55	36771.28
605.74	36824.53
605.94	36570.58
606.13	36361.69
606.32	36326.87
606.51	36011.48
606.71	35890.65
606.90	36042.20
607.09	35593.70
607.28	35831.26
607.48	35857.88
607.67	35239.40
607.86	35100.14
608.05	34948.59
608.25	35048.94
608.44	34950.63
608.63	34758.13
608.82	34452.98
609.02	34465.27
609.21	33805.82
609.40	34332.15
609.59	34057.72
609.79	33666.56
609.98	33713.66
610.17	33459.71
610.36	33269.25
610.56	33199.62
610.75	33306.12
610.94	32593.42
611.13	32615.95
611.33	32187.92
611.52	32040.47
611.71	32499.22
611.90	32390.67
612.09	31970.84
612.29	31811.10
612.48	31686.17
612.67	31862.30
612.86	31288.87
613.06	31485.47
613.25	31043.11
613.44	31372.83
613.63	31196.71
613.82	30709.29
614.02	31079.97
614.21	30815.79
614.40	30570.03
614.59	30649.90
614.78	30346.80
614.98	30232.11
615.17	30367.28
615.36	30072.37
615.55	29947.45
615.74	30260.79
615.94	29742.65
616.13	29877.82
616.32	29982.26
616.51	29097.54
616.70	29449.79
616.90	29218.37
617.09	29290.05
617.28	29013.57
617.47	29115.97
617.66	29425.22
617.86	28937.80
618.05	29158.98
618.24	29535.81
618.43	28989.00
618.62	29032.00
618.81	28681.80
619.01	28677.71
619.20	28347.98
619.39	29087.30
619.58	28880.46
619.77	28513.87
619.96	28462.67
620.16	28769.86
620.35	28773.96
620.54	28759.63
620.73	28642.89
620.92	29070.92
621.11	27997.78
621.31	28798.54
621.50	28599.88
621.69	28450.38
621.88	28524.11
622.07	28323.41
622.26	28051.03
622.46	28184.15
622.65	28460.62
622.84	28188.24
623.03	28544.59
623.22	27973.21
623.41	28358.22
623.60	28114.52
623.80	27905.62
623.99	27819.61
624.18	28147.28
624.37	27928.15
624.56	27989.59
624.75	28122.71
624.94	27412.06
625.13	27647.58
625.33	27768.41
625.52	27915.86
625.71	27483.74
625.90	27430.49
626.09	27221.60
626.28	26975.84
626.47	27342.43
626.66	27199.07
626.86	26930.79
627.05	26930.79
627.24	27139.68
627.43	26889.83
627.62	26701.42
627.81	26588.78
628.00	26435.18
628.19	26668.65
628.38	26383.98
628.57	26441.32
628.77	26343.02
628.96	26175.09
629.15	26111.60
629.34	26234.48
629.53	26402.41
629.72	25781.88
629.91	26101.36
630.10	25726.58
630.29	25984.63
630.48	25857.65
630.68	25659.00
630.87	25853.56
631.06	25380.48
631.25	25468.54
631.44	25355.90
631.63	25468.54
631.82	25642.62
632.01	25118.34
632.20	25298.56
632.39	24977.03
632.58	24936.07
632.77	25026.18
632.96	24671.88
633.15	24624.78
633.35	24561.29
633.54	24692.36
633.73	24389.26
633.92	24456.84
634.11	24405.64
634.30	24358.54
634.49	24366.73
634.68	24723.08
634.87	24219.28
635.06	24032.91
635.25	23568.02
635.44	23740.05
635.63	23789.20
635.82	23731.86
636.01	23404.19
636.20	23920.28
636.39	23633.56
636.58	23369.37
636.77	23738.01
636.97	23357.08
637.16	23043.74
637.35	23352.99
637.54	23234.21
637.73	23273.12
637.92	23203.49
638.11	23283.36
638.30	23066.27
638.49	23080.61
638.68	23451.29
638.87	22800.04
639.06	22609.58
639.25	22918.82
639.44	22998.69
639.63	22623.91
639.82	22736.55
640.01	22640.29
640.20	22460.07
640.39	22210.22
640.58	22337.20
640.77	22249.13
640.96	22388.39
641.15	22761.12
641.34	22525.61
641.53	22222.51
641.72	22017.71
641.91	21831.35
642.10	21929.65
642.29	21765.81
642.48	22005.42
642.67	21710.52
642.86	21749.43
643.05	21743.28
643.24	21733.04
643.43	21718.71
643.62	21341.88
643.81	21745.33
644.00	21483.19
644.19	21391.03
644.38	21690.04
644.57	21245.63
644.76	21202.62
644.95	21311.16
645.14	21151.42
645.33	20995.78
645.52	21057.21
645.71	20823.75
645.90	20829.89
646.09	20905.66
646.28	20678.34
646.46	20559.56
646.65	20664.00
646.84	20754.12
647.03	20668.10
647.22	20360.91
647.41	20432.58
647.60	20070.09
647.79	20424.39
647.98	20037.33
648.17	20125.39
648.36	20045.52
648.55	19810.00
648.74	19859.15
648.93	20201.16
649.12	19467.99
649.31	19672.79
649.50	19381.98
649.69	19537.62
649.88	19611.35
650.06	19377.88
650.25	19504.85
650.44	19537.62
650.63	19347.16
650.82	19707.60
651.01	19427.03
651.20	19162.84
651.39	19125.98
651.58	19326.68
651.77	19183.32
651.96	18726.63
652.15	18736.87
652.34	18743.01
652.52	18878.18
652.71	18644.71
652.90	18681.57
653.09	18587.36
653.28	18542.31
653.47	18618.08
653.66	18577.12
653.85	18497.25
654.04	18284.26
654.23	18370.28
654.42	18368.23
654.60	18489.06
654.79	18124.52
654.98	18048.75
655.17	18151.15
655.36	18065.13
655.55	17876.72
655.74	17946.35
655.93	17815.28
656.12	17835.76
656.30	17770.22
656.49	17762.03
656.68	17692.40
656.87	17723.12
657.06	17729.27
657.25	17596.15
657.44	17958.64
657.63	17602.29
657.82	17520.37
658.00	17516.28
658.19	17297.14
658.38	17164.03
658.57	17446.65
658.76	17338.10
658.95	17178.36
659.14	17209.08
659.32	17358.58
659.51	16893.69
659.70	17069.82
659.89	17032.96
660.08	16758.53
660.27	16817.92
660.46	16871.17
660.64	16897.79
660.83	16865.02
661.02	16895.74
661.21	16772.86
661.40	16654.08
661.59	16756.48
661.78	16416.52
661.96	16633.60
662.15	16647.94
662.34	16527.11
662.53	16467.72
662.72	16570.12
662.91	16293.64
663.09	16537.35
663.28	16535.30
663.47	16445.19
663.66	16434.95
663.85	16396.04
664.03	16291.59
664.22	16185.10
664.41	16137.99
664.60	16135.95
664.79	16060.17
664.98	16154.38
665.16	16041.74
665.35	16074.51
665.54	16076.55
665.73	15996.68
665.92	15961.87
666.10	16094.99
666.29	16045.84
666.48	15955.72
666.67	15953.68
666.86	16154.38
667.04	16039.69
667.23	15810.32
667.42	15886.09
667.61	16062.22
667.80	15451.92
667.98	15808.27
668.17	15804.17
668.36	15693.58
668.55	15765.26
668.74	15804.17
668.92	15677.20
669.11	15845.13
669.30	15757.07
669.49	15613.71
669.68	15265.56
669.86	15613.71
670.05	15558.42
670.24	15574.80
670.43	15568.66
670.61	15527.70
670.80	15636.24
670.99	15677.20
671.18	15562.51
671.36	15386.39
671.55	15539.99
671.74	15327.00
671.93	15275.80
672.11	15408.92
672.30	15204.12
672.49	15007.52
672.68	15179.54
672.87	15247.13
673.05	15107.87
673.24	15496.98
673.43	15228.70
673.62	15417.11
673.80	15050.52
673.99	15044.38
674.18	14864.16
674.36	15036.19
674.55	15214.36
674.74	15034.14
674.93	15118.11
675.11	14606.11
675.30	14669.60
675.49	15017.75
675.68	14901.02
675.86	14898.97
676.05	14671.65
676.24	14812.96
676.43	14683.94
676.61	14739.23
676.80	14425.89
676.99	14825.25
677.17	14776.09
677.36	14460.71
677.55	14559.01
677.74	14466.85
677.92	14696.22
678.11	14298.92
678.30	14391.08
678.48	14462.76
678.67	14731.04
678.86	14190.38
679.04	14348.07
679.23	14149.42
679.42	14190.38
679.61	14130.98
679.79	13981.48
679.98	14069.55
680.17	13934.38
680.35	13879.08
680.54	13709.10
680.73	13664.05
680.91	14008.11
681.10	13760.30
681.29	13680.43
681.47	13770.54
681.66	13651.76
681.85	13299.51
682.04	13522.74
682.22	13424.44
682.41	13692.72
682.60	13555.51
682.78	13350.71
682.97	13532.98
683.16	13383.48
683.34	13217.59
683.53	13231.93
683.72	13205.30
683.90	13070.14
684.09	13207.35
684.28	13059.90
684.46	13225.78
684.65	13076.28
684.83	12879.68
685.02	12920.63
685.21	13109.05
685.39	12947.26
685.58	13033.27
685.77	12924.73
685.95	12805.95
686.14	12969.79
686.33	12627.78
686.51	12764.99
686.70	12674.88
686.89	12758.85
687.07	12517.18
687.26	12785.47
687.44	12627.78
687.63	12658.49
687.82	12545.86
688.00	12564.29
688.19	12476.23
688.38	12625.73
688.56	12689.21
688.75	12676.93
688.93	12472.13
689.12	12357.44
689.31	12513.09
689.49	12412.74
689.68	12361.54
689.87	12334.92
690.05	12195.65
690.24	12402.50
690.42	12246.85
690.61	12281.67
690.80	12500.80
690.98	12312.39
691.17	12099.40
691.35	12109.64
691.54	12306.24
691.73	12240.71
691.91	12222.28
692.10	12250.95
692.28	12105.54
692.47	12003.14
692.66	12042.06
692.84	12044.10
693.03	12062.54
693.21	12146.50
693.40	11745.10
693.59	12107.59
693.77	12099.40
693.96	12027.72
694.14	12017.48
694.33	12253.00
694.51	12011.34
694.70	12035.91
694.89	11876.17
695.07	12296.00
695.26	12054.34
695.44	12035.91
695.63	11880.27
695.81	12107.59
696.00	11949.90
696.18	11814.73
696.37	11763.53
696.56	11800.40
696.74	11953.99
696.93	11853.64
697.11	11671.37
697.30	11808.59
697.48	11947.85
697.67	11810.64
697.85	11677.52
698.04	11908.94
698.23	11704.14
698.41	11753.29
698.60	11683.66
698.78	11870.03
698.97	11593.55
699.15	11571.02
699.34	11771.72
699.52	11693.90
699.71	11724.62
699.89	11515.73
700.08	11659.09
700.26	11611.98
700.45	11640.65
700.63	11593.55
700.82	12001.10
701.01	11726.67
701.19	11759.44
701.38	11745.10
701.56	11851.60
701.75	11519.82
701.93	11757.39
702.12	11525.97
702.30	11718.48
702.49	11607.89
702.67	11374.42
702.86	11421.52
703.04	11710.29
703.23	11511.63
703.41	11771.72
703.60	11464.53
703.78	11509.58
703.97	11353.94
704.15	11595.60
704.34	11485.01
704.52	11614.03
704.71	11583.31
704.89	11544.40
705.08	11442.00
705.26	11624.27
705.45	11454.29
705.63	11493.20
705.81	11241.30
706.00	11241.30
706.18	11554.64
706.37	11380.56
706.55	11433.81
706.74	11474.77
706.92	11390.80
707.11	11413.33
707.29	11405.14
707.48	11472.72
707.66	11417.43
707.85	11480.91
708.03	11378.51
708.22	11593.55
708.40	11364.18
708.58	11609.93
708.77	11382.61
708.95	11525.97
709.14	11339.60
709.32	11196.25
709.51	11265.88
709.69	11132.76
709.88	11394.90
710.06	11415.38
710.25	11364.18
710.43	11263.83
710.61	11226.96
710.80	11257.68
710.98	11110.23
711.17	11382.61
711.35	11106.13
711.54	11063.13
711.72	11249.49
711.90	11339.60
712.09	11218.77
712.27	11290.45
712.46	11300.69
712.64	11229.01
712.83	11288.40
713.01	11229.01
713.19	11132.76
713.38	11085.65
713.56	11261.78
713.75	11294.55
713.93	11212.63
714.11	11091.80
714.30	11104.09
714.48	11018.07
714.67	10987.35
714.85	11188.05
715.03	11231.06
715.22	11198.29
715.40	11274.07
715.59	11167.57
715.77	11061.08
715.95	11257.68
716.14	11198.29
716.32	11269.97
716.51	11276.12
716.69	11056.98
716.87	10882.91
717.06	11044.70
717.24	10938.20
717.42	10743.64
717.61	10753.88
717.79	10854.23
717.98	10829.66
718.16	10901.34
718.34	10921.82
718.53	10786.65
718.71	10962.78
718.89	10868.57
719.08	10741.60
719.26	10676.06
719.45	10798.94
719.63	10876.76
719.81	10688.35
720.00	10848.09
720.18	10737.50
720.36	10944.34
720.55	10649.44
720.73	10680.16
720.91	10739.55
721.10	10725.21
721.28	10796.89
721.46	10663.77
721.65	10647.39
721.83	10667.87
722.01	10663.77
722.20	10645.34
722.38	10553.18
722.56	10588.00
722.75	10508.13
722.93	10698.59
723.11	10620.77
723.30	10780.51
723.48	10637.15
723.66	10590.05
723.85	10549.09
724.03	10745.69
724.21	10432.35
724.40	10458.98
724.58	10661.73
724.76	10561.37
724.95	10547.04
725.13	10647.39
725.31	10483.55
725.50	10510.18
725.68	10473.31
725.86	10325.86
726.05	10307.43
726.23	10428.26
726.41	10473.31
726.59	10168.16
726.78	10313.57
726.96	10424.16
727.14	10340.19
727.33	10276.71
727.51	10477.41
727.69	10164.07
727.87	10313.57
728.06	10362.72
728.24	10172.26
728.42	10358.63
728.61	10168.16
728.79	10110.82
728.97	10258.28
729.15	10039.14
729.34	10043.24
729.52	10268.52
729.70	10260.32
729.89	9932.65
730.07	10065.77
730.25	10143.59
730.43	10309.47
730.62	9971.56
730.80	10030.95
730.98	9992.04
731.16	9998.18
731.35	9895.78
731.53	10008.42
731.71	10004.33
731.89	10053.48
732.08	10039.14
732.26	10016.62
732.44	10041.19
732.62	9809.77
732.81	9871.21
732.99	9709.42
733.17	9715.56
733.35	9869.16
733.54	9787.24
733.72	9889.64
733.90	9842.54
734.08	9916.26
734.27	9774.95
734.45	9674.60
734.63	9631.60
734.81	9613.17
735.00	9564.01
735.18	9758.57
735.36	9803.63
735.54	9463.66
735.72	9580.40
735.91	9521.01
736.09	9482.10
736.27	9602.93
736.45	9633.64
736.63	9656.17
736.82	9539.44
737.00	9490.29
737.18	9336.69
737.36	9469.81
737.55	9324.40
737.73	9299.83
737.91	9179.00
738.09	9367.41
738.27	9361.27
738.46	9219.96
738.64	9297.78
738.82	9119.60
739.00	9275.25
739.18	9142.13
739.36	9023.35
739.55	9201.52
739.73	9211.76
739.91	9090.93
740.09	9195.38
740.27	9135.99
740.46	9052.02
740.64	9006.97
740.82	9025.40
741.00	8796.03
741.18	8828.79
741.36	8851.32
741.55	8931.19
741.73	8675.20
741.91	8746.87
742.09	8937.34
742.27	8695.68
742.45	8826.75
742.64	8761.21
742.82	8771.45
743.00	8775.55
743.18	8597.37
743.36	8613.76
743.54	8589.18
743.72	8449.92
743.91	8773.50
744.09	8462.21
744.27	8499.07
744.45	8374.14
744.63	8224.64
744.81	8396.67
744.99	8359.81
745.18	8241.03
745.36	8185.73
745.54	8136.58
745.72	8161.16
745.90	8003.46
746.08	8085.38
746.26	8032.13
746.45	8167.30
746.63	8007.56
746.81	7915.40
746.99	8130.44
747.17	7813.00
747.35	7919.50
747.53	7839.62
747.71	8046.47
747.89	7708.55
748.08	7946.12
748.26	7880.58
748.44	7501.71
748.62	7667.60
748.80	7608.20
748.98	7851.91
749.16	7522.19
749.34	7569.29
749.52	7401.36
749.70	7491.47
749.89	7550.86
750.07	7413.65
750.25	7493.52
750.43	7286.67
750.61	7481.23
750.79	7358.35
750.97	7341.97
751.15	7358.35
751.33	7421.84
751.51	7274.38
751.69	7348.11
751.88	7180.18
752.06	7206.80
752.24	7241.62
752.42	7159.70
752.60	7161.75
752.78	7204.75
752.96	7112.60
753.14	7161.75
753.32	7059.35
753.50	7202.71
753.68	7061.40
753.86	7006.10
754.04	7032.72
754.22	7108.50
754.40	7067.54
754.58	7038.87
754.76	6829.98
754.95	6866.84
755.13	6840.22
755.31	7014.29
755.49	6846.36
755.67	6768.54
755.85	6823.83
756.03	6698.91
756.21	6862.74
756.39	6850.46
756.57	6768.54
756.75	6545.31
756.93	6635.42
757.11	6594.46
757.29	6596.51
757.47	6453.15
757.65	6684.57
757.83	6580.12
758.01	6557.60
758.19	6539.16
758.37	6524.83
758.55	6494.11
758.73	6461.34
758.91	6428.57
759.09	6635.42
759.27	6262.69
759.45	6500.25
759.63	6363.04
759.81	6287.26
759.99	6381.47
760.17	6320.03
760.35	6274.98
760.53	6444.96
760.71	6199.20
760.89	6205.35
761.07	6346.66
761.25	6119.33
761.43	6191.01
761.61	6055.84
761.79	6127.52
761.97	6027.17
762.15	6127.52
762.33	5785.51
762.51	5957.54
762.69	6143.91
762.87	5883.81
763.05	6031.27
763.23	6037.41
763.41	5980.07
763.59	5781.42
763.77	5722.02
763.95	5769.13
764.13	5687.21
764.31	5685.16
764.49	5705.64
764.67	5482.41
764.85	5691.31
765.03	5550.00
765.21	5369.77
765.38	5490.60
765.56	5502.89
765.74	5515.18
765.92	5398.45
766.10	5521.32
766.28	5377.97
766.46	5347.25
766.64	5257.14
766.82	5388.21
767.00	5158.83
767.18	5312.43
767.36	5003.19
767.54	5085.11
767.72	5109.68
767.90	5029.81
768.08	5107.63
768.26	5023.67
768.43	4898.74
768.61	4982.71
768.79	4886.45
768.97	4749.24
769.15	4779.96
769.33	4759.48
769.51	4665.27
769.69	4659.13
769.87	4659.13
770.05	4687.80
770.23	4614.07
770.40	4636.60
770.58	4476.86
770.76	4448.19
770.94	4407.23
771.12	4384.70
771.30	4276.16
771.48	4214.72
771.66	4140.99
771.84	4257.73
772.02	4042.69
772.19	4243.39
772.37	4059.07
772.55	4077.51
772.73	3829.70
772.91	3983.30
773.09	3925.96
773.27	3796.93
773.45	3866.56
773.63	3952.58
773.80	3755.97
773.98	3751.88
774.16	3807.17
774.34	3581.90
774.52	3573.71
774.70	3606.47
774.88	3540.94
775.05	3686.34
775.23	3461.07
775.41	3454.92
775.59	3362.76
775.77	3538.89
775.95	3299.28
776.13	3344.33
776.30	3256.27
776.48	3299.28
776.66	3364.81
776.84	3237.84
777.02	3174.35
777.20	2990.03
777.38	3080.14
777.55	3094.48
777.73	3110.86
777.91	2965.46
778.09	3098.58
778.27	2910.16
778.45	3002.32
778.62	2944.98
778.80	2936.79
778.98	2930.64
779.16	2869.20
779.34	2920.40
779.51	2856.92
779.69	2840.53
779.87	2793.43
780.05	2787.29
780.23	2639.83
780.41	2742.23
780.58	2795.48
780.76	2693.08
780.94	2684.89
781.12	2652.12
781.30	2551.77
781.47	2631.64
781.65	2559.96
781.83	2605.02
782.01	2605.02
782.19	2584.54
782.36	2498.52
782.54	2473.95
782.72	2469.85
782.90	2451.42
783.08	2418.65
783.25	2369.50
783.43	2508.76
783.61	2557.91
783.79	2478.04
783.96	2375.64
784.14	2351.07
784.32	2260.96
784.50	2385.88
784.68	2377.69
784.85	2328.54
785.03	2363.36
785.21	2228.19
785.39	2222.05
785.56	2254.81
785.74	2236.38
785.92	2189.28
786.10	2285.53
786.27	2193.37
786.45	2209.76
786.63	2244.57
786.81	2133.98
786.98	2103.26
787.16	2166.75
787.34	2164.70
787.52	2131.94
787.69	2129.89
787.87	2152.42
788.05	2093.02
788.23	2129.89
788.40	2105.31
788.58	2052.06
788.76	2148.32
788.94	2009.06
789.11	2129.89
789.29	2021.35
789.47	2086.88
789.64	2078.69
789.82	2097.12
790.00	2064.35
790.18	1957.86
790.35	2021.35
790.53	2068.45
790.71	1998.82
790.89	1953.76
791.06	2062.30
791.24	1959.91
791.42	1990.63
791.59	2084.83
791.77	1982.43
791.95	1953.76
792.12	2015.20
792.30	2078.69
792.48	1998.82
792.66	2101.22
792.83	2039.78
793.01	1949.67
793.19	2045.92
793.36	2000.87
793.54	2015.20
793.72	1933.28
793.89	1937.38
794.07	1880.04
794.25	1996.77
794.42	1986.53
794.60	1908.71
794.78	1873.89
794.95	2002.91
795.13	1861.60
795.31	1869.80
795.48	1886.18
795.66	1937.38
795.84	1908.71
796.01	1939.43
796.19	1970.15
796.37	1845.22
796.54	1978.34
796.72	1882.08
796.90	1927.14
797.07	1906.66
797.25	1925.09
797.43	1896.42
797.60	1937.38
797.78	1865.70
797.96	1861.60
798.13	1902.56
798.31	1935.33
798.49	1861.60
798.66	1894.37
798.84	1851.36
799.01	1957.86
799.19	1886.18
799.37	1828.84
799.54	1826.79
799.72	1884.13
799.90	1941.47
800.07	1925.09
800.25	1916.90
800.43	1865.70
800.60	1894.37
800.78	1855.46
800.95	1900.52
801.13	1888.23
801.31	1908.71
801.48	1949.67
801.66	1890.28
801.83	1859.56
802.01	1898.47
802.19	1988.58
802.36	1785.83
802.54	1781.73
802.71	1918.95
802.89	1945.57
803.07	1900.52
803.24	1837.03
803.42	1851.36
803.59	1939.43
803.77	1847.27
803.95	1744.87
804.12	1947.62
804.30	1961.95
804.47	1945.57
804.65	1937.38
804.82	1900.52
805.00	1920.99
805.18	1902.56
805.35	1980.39
805.53	2009.06
805.70	1914.85
805.88	1843.17
806.05	1929.19
806.23	1929.19
806.41	1875.94
806.58	1918.95
806.76	1957.86
806.93	1843.17
807.11	1896.42
807.28	1972.19
807.46	1808.36
807.64	1957.86
807.81	1916.90
807.99	1931.23
808.16	1910.75
808.34	2066.40
808.51	1937.38
808.69	1906.66
808.86	1849.32
809.04	1867.75
809.21	1816.55
809.39	1904.61
809.56	1949.67
809.74	1906.66
809.92	1900.52
810.09	1875.94
810.27	1955.81
810.44	1996.77
810.62	1945.57
810.79	1955.81
810.97	1834.98
811.14	2043.87
811.32	1925.09
811.49	1863.65
811.67	1982.43
811.84	1933.28
812.02	1984.48
812.19	1867.75
812.37	2082.78
812.54	1916.90
812.72	1951.71
812.89	1914.85
813.07	2000.87
813.24	1886.18
813.42	1863.65
813.59	1951.71
813.77	1990.63
813.94	2017.25
814.12	1941.47
814.29	1974.24
814.47	2017.25
814.64	1951.71
814.82	1957.86
814.99	1925.09
815.17	1982.43
815.34	1961.95
815.52	1857.51
815.69	2041.82
815.86	1964.00
816.04	1990.63
816.21	1984.48
816.39	1986.53
816.56	1982.43
816.74	1787.88
816.91	2009.06
817.09	2023.39
817.26	1920.99
817.44	1990.63
817.61	1990.63
817.79	1945.57
817.96	1859.56
818.13	1925.09
818.31	2007.01
818.48	1984.48
818.66	1931.23
818.83	1892.32
819.01	1953.76
819.18	1923.04
819.36	1961.95
819.53	2023.39
819.70	1882.08
819.88	2007.01
820.05	1898.47
820.23	2033.63
820.40	1828.84
820.58	1896.42
820.75	2017.25
820.92	1910.75
821.10	2009.06
821.27	2007.01
821.45	2000.87
821.62	2011.11
821.79	1951.71
821.97	2011.11
822.14	2084.83
822.32	1939.43
822.49	1984.48
822.66	1964.00
822.84	2015.20
823.01	2093.02
823.19	2062.30
823.36	1933.28
823.53	1955.81
823.71	1966.05
823.88	1832.93
824.06	1953.76
824.23	2019.30
824.40	2041.82
824.58	1941.47
824.75	2023.39
824.93	2002.91
825.10	1984.48
825.27	1943.52
825.45	1982.43
825.62	1986.53
825.79	2043.87
825.97	2007.01
826.14	1951.71
826.32	2002.91
826.49	2050.02
826.66	1929.19
826.84	1927.14
827.01	1869.80
827.18	1984.48
827.36	1904.61
827.53	1988.58
827.70	2021.35
827.88	1935.33
828.05	2033.63
828.22	2056.16
828.40	1996.77
828.57	1990.63
828.74	1925.09
828.92	1882.08
829.09	1986.53
829.27	1941.47
829.44	1968.10
829.61	1972.19
829.79	2070.50
829.96	1994.72
830.13	1992.67
830.30	2021.35
830.48	2072.54
830.65	2054.11
830.82	1996.77
831.00	1988.58
831.17	1920.99
831.34	2066.40
831.52	1992.67
831.69	1916.90
831.86	1933.28
832.04	1949.67
832.21	1982.43
832.38	1945.57
832.56	1941.47
832.73	1892.32
832.90	1964.00
833.07	1966.05
833.25	1855.46
833.42	1990.63
833.59	2007.01
833.77	1959.91
833.94	2004.96
834.11	1972.19
834.29	2058.21
834.46	2033.63
834.63	1923.04
834.80	2023.39
834.98	1996.77
835.15	1955.81
835.32	2002.91
835.49	1986.53
835.67	2041.82
835.84	1886.18
836.01	1927.14
836.19	1894.37
836.36	1941.47
836.53	1908.71
836.70	1953.76
836.88	2000.87
837.05	2002.91
837.22	1923.04
837.39	1873.89
837.57	1935.33
837.74	2007.01
837.91	2019.30
838.08	1886.18
838.26	1951.71
838.43	1966.05
838.60	1865.70
838.77	1966.05
838.95	1916.90
839.12	1953.76
839.29	2023.39
839.46	1916.90
839.64	1970.15
839.81	1972.19
839.98	1957.86
840.15	1982.43
840.32	1896.42
840.50	1982.43
840.67	1927.14
840.84	1939.43
841.01	1955.81
841.19	2062.30
841.36	1970.15
841.53	1990.63
841.70	2033.63
841.87	2017.25
842.05	1886.18
842.22	1972.19
842.39	1894.37
842.56	2013.15
842.73	1914.85
842.91	1935.33
843.08	1931.23
843.25	1945.57
843.42	1929.19
843.59	2031.58
843.77	1976.29
843.94	2101.22
844.11	2023.39
844.28	1996.77
844.45	1984.48
844.62	1918.95
844.80	2023.39
844.97	1888.23
845.14	1941.47
845.31	1933.28
845.48	1939.43
845.65	1951.71
845.83	2007.01
846.00	2105.31
846.17	2064.35
846.34	1865.70
846.51	1925.09
846.68	1914.85
846.86	2052.06
847.03	1863.65
847.20	2002.91
847.37	1980.39
847.54	1933.28
847.71	1906.66
847.89	1834.98
848.06	1972.19
848.23	2007.01
848.40	1974.24
848.57	2025.44
848.74	1972.19
848.91	1933.28
849.08	1933.28
849.26	1886.18
849.43	2009.06
849.60	1886.18
849.77	1953.76
849.94	1902.56
850.11	1988.58
850.28	1851.36
850.46	1904.61
850.63	1914.85
850.80	1970.15
850.97	1951.71
851.14	1906.66
851.31	1906.66
851.48	1920.99
851.65	1882.08
851.82	1935.33
852.00	1873.89
852.17	2015.20
852.34	1875.94
852.51	1955.81
852.68	2025.44
852.85	1972.19
853.02	2007.01
853.19	1912.80
853.36	1951.71
853.53	1875.94
853.70	1994.72
853.88	1914.85
854.05	1900.52
854.22	1828.84
854.39	1933.28
854.56	1822.69
854.73	1855.46
854.90	1914.85
855.07	1828.84
855.24	1927.14
855.41	1900.52
855.58	1888.23
855.75	1912.80
855.92	1992.67
856.09	1953.76
856.27	1918.95
856.44	1896.42
856.61	1906.66
856.78	1935.33
856.95	1847.27
857.12	1818.60
857.29	1992.67
857.46	1886.18
857.63	1880.04
857.80	1877.99
857.97	1927.14
858.14	1828.84
858.31	1877.99
858.48	1947.62
858.65	1994.72
858.82	1918.95
858.99	1976.29
859.16	1845.22
859.33	1773.54
859.50	2021.35
859.67	1955.81
859.84	1925.09
860.01	2007.01
860.18	1890.28
860.35	1837.03
860.52	1974.24
860.69	1916.90
860.86	1902.56
861.03	1834.98
861.20	1949.67
861.37	1888.23
861.54	1947.62
861.71	1871.84
861.88	1896.42
862.05	1861.60
862.22	1804.26
862.39	1744.87
862.56	1894.37
862.73	1943.52
862.90	1785.83
863.07	1882.08
863.24	1853.41
863.41	1972.19
863.58	1812.45
863.75	1859.56
863.92	1826.79
864.09	1904.61
864.26	1726.44
864.43	1908.71
864.60	1886.18
864.77	1894.37
864.94	1785.83
865.11	1828.84
865.28	1847.27
865.45	1945.57
865.62	1810.40
865.79	1808.36
865.96	1837.03
866.13	1894.37
866.30	1845.22
866.47	1873.89
866.64	1740.77
866.81	1892.32
866.98	1787.88
867.15	1875.94
867.31	1855.46
867.48	1755.11
867.65	1816.55
867.82	1880.04
867.99	1824.74
868.16	1814.50
868.33	1798.12
868.50	1904.61
868.67	1753.06
868.84	1875.94
869.01	1906.66
869.18	1730.53
869.35	1726.44
869.52	1802.21
869.68	1884.13
869.85	1775.59
870.02	1765.35
870.19	1824.74
870.36	1683.43
870.53	1834.98
870.70	1830.88
870.87	1839.08
871.04	1779.68
871.21	1800.16
871.38	1818.60
871.54	1837.03
871.71	1798.12
871.88	1759.21
872.05	1736.68
872.22	1892.32
872.39	1705.96
872.56	1685.48
872.73	1814.50
872.90	1912.80
873.06	1755.11
873.23	1718.25
873.40	1894.37
873.57	2004.96
873.74	1767.40
873.91	1816.55
874.08	1843.17
874.25	1703.91
874.41	1812.45
874.58	1775.59
874.75	1708.01
874.92	1863.65
875.09	1675.24
875.26	1751.01
875.43	1808.36
875.59	1849.32
875.76	1804.26
875.93	1796.07
876.10	1902.56
876.27	1726.44
876.44	1757.16
876.61	1791.97
876.77	1779.68
876.94	1744.87
877.11	1753.06
877.28	1708.01
877.45	1734.63
877.62	1791.97
877.78	1693.67
877.95	1736.68
878.12	1818.60
878.29	1755.11
878.46	1861.60
878.62	1787.88
878.79	1880.04
878.96	1681.38
879.13	1710.05
879.30	1685.48
879.47	1746.92
879.63	1798.12
879.80	1804.26
879.97	1800.16
880.14	1712.10
880.31	1720.29
880.47	1800.16
880.64	1724.39
880.81	1837.03
880.98	1691.62
881.15	1783.78
881.31	1806.31
881.48	1689.57
881.65	1630.18
881.82	1689.57
881.99	1697.77
882.15	1779.68
882.32	1695.72
882.49	1761.25
882.66	1675.24
882.82	1673.19
882.99	1755.11
883.16	1757.16
883.33	1757.16
883.49	1654.76
883.66	1708.01
883.83	1763.30
884.00	1640.42
884.17	1697.77
884.33	1626.09
884.50	1685.48
884.67	1675.24
884.84	1742.82
885.00	1710.05
885.17	1759.21
885.34	1748.97
885.51	1726.44
885.67	1705.96
885.84	1705.96
886.01	1556.46
886.18	1685.48
886.34	1683.43
886.51	1771.49
886.68	1708.01
886.84	1689.57
887.01	1820.64
887.18	1767.40
887.35	1675.24
887.51	1675.24
887.68	1650.66
887.85	1746.92
888.02	1775.59
888.18	1650.66
888.35	1712.10
888.52	1679.33
888.68	1712.10
>>>>>End Processed Spectral Data<<<<<
