# Supplementary material for: Design of a Novel Low Cost Point of Care Tampon (POCkeT) Colposcope for Use in Resource Limited Settings
Source: PLoS One. 2015 Sep 2;10(9):e0135869. doi: 10.1371/journal.pone.0135869 (PMC4557989; doi:10.1371/journal.pone.0135869)
Supplement: S1 File — A caption document for each sub-folder and file (S1 Detailed File Key) is found within the archive. Folder (S2) contains the set of raw images from quantitative imaging characterization between systems. Folder (S3) contains the CAD files for the custom circuit boards used in our POCkeT Colposcope. Folder (S4) contains the 3D CAD files for the probe handle and bill of materials. Folder (S5) contains the complete set of n = 5 replicate spectra files captured from each digital colposcope system. (ZIP) [file pone.0135869.s001.zip › S1 Supplementary Files/S5/S5 Spectra WZ-G-B.txt]

SpectraSuite Data File
++++++++++++++++++++++++++++++++++++
Date: Wed May 28 14:17:39 EDT 2014
User: CTL11
Dark Spectrum Present: No
Reference Spectrum Present: No
Number of Sampled Component Spectra: 1
Spectrometers: USB4E01788
Integration Time (usec): 100000 (USB4E01788)
Spectra Averaged: 1 (USB4E01788)
Boxcar Smoothing: 0 (USB4E01788)
Correct for Electrical Dark: No (USB4E01788)
Strobe/Lamp Enabled: No (USB4E01788)
Correct for Detector Non-linearity: No (USB4E01788)
Correct for Stray Light: No (USB4E01788)
Number of Pixels in Processed Spectrum: 3648
>>>>>Begin Processed Spectral Data<<<<<
178.07	1105.90
178.29	1105.90
178.50	1105.90
178.72	1077.23
178.94	1030.13
179.15	1206.25
179.37	1347.56
179.59	1273.84
179.81	1243.12
180.02	1251.31
180.24	1259.50
180.46	1306.60
180.67	1222.64
180.89	1339.37
181.11	1292.27
181.32	1245.16
181.54	1257.45
181.76	1187.82
181.97	1239.02
182.19	1286.12
182.41	1304.56
182.62	1279.98
182.84	1298.41
183.06	1253.36
183.27	1337.32
183.49	1253.36
183.71	1267.69
183.92	1265.64
184.14	1286.12
184.35	1259.50
184.57	1284.08
184.79	1370.09
185.00	1345.52
185.22	1273.84
185.44	1306.60
185.65	1339.37
185.87	1339.37
186.09	1363.95
186.30	1337.32
186.52	1286.12
186.74	1300.46
186.95	1263.60
187.17	1259.50
187.39	1292.27
187.60	1306.60
187.82	1370.09
188.03	1306.60
188.25	1316.84
188.47	1273.84
188.68	1341.42
188.90	1345.52
189.12	1316.84
189.33	1220.59
189.55	1406.95
189.77	1263.60
189.98	1396.71
190.20	1253.36
190.41	1447.91
190.63	1249.26
190.85	1259.50
191.06	1357.80
191.28	1327.08
191.50	1333.23
191.71	1284.08
191.93	1306.60
192.14	1263.60
192.36	1267.69
192.58	1322.99
192.79	1312.75
193.01	1320.94
193.23	1331.18
193.44	1366.00
193.66	1318.89
193.87	1234.93
194.09	1322.99
194.31	1263.60
194.52	1279.98
194.74	1347.56
194.96	1302.51
195.17	1294.32
195.39	1345.52
195.60	1370.09
195.82	1351.66
196.04	1292.27
196.25	1398.76
196.47	1318.89
196.68	1349.61
196.90	1294.32
197.12	1316.84
197.33	1349.61
197.55	1308.65
197.76	1355.76
197.98	1296.36
198.20	1298.41
198.41	1429.48
198.63	1228.78
198.84	1232.88
199.06	1320.94
199.28	1265.64
199.49	1275.88
199.71	1312.75
199.92	1333.23
200.14	1302.51
200.36	1232.88
200.57	1394.67
200.79	1290.22
201.00	1292.27
201.22	1202.16
201.43	1300.46
201.65	1251.31
201.87	1275.88
202.08	1312.75
202.30	1316.84
202.51	1329.13
202.73	1218.54
202.95	1394.67
203.16	1294.32
203.38	1363.95
203.59	1384.43
203.81	1282.03
204.02	1245.16
204.24	1327.08
204.46	1308.65
204.67	1255.40
204.89	1372.14
205.10	1439.72
205.32	1372.14
205.53	1304.56
205.75	1271.79
205.96	1325.04
206.18	1286.12
206.40	1196.01
206.61	1265.64
206.83	1247.21
207.04	1421.29
207.26	1333.23
207.47	1247.21
207.69	1374.19
207.91	1292.27
208.12	1269.74
208.34	1316.84
208.55	1318.89
208.77	1372.14
208.98	1271.79
209.20	1294.32
209.41	1279.98
209.63	1236.97
209.85	1263.60
210.06	1310.70
210.28	1318.89
210.49	1337.32
210.71	1327.08
210.92	1292.27
211.14	1316.84
211.35	1312.75
211.57	1333.23
211.78	1236.97
212.00	1249.26
212.21	1247.21
212.43	1327.08
212.65	1370.09
212.86	1251.31
213.08	1349.61
213.29	1292.27
213.51	1284.08
213.72	1263.60
213.94	1339.37
214.15	1329.13
214.37	1335.28
214.58	1282.03
214.80	1325.04
215.01	1286.12
215.23	1263.60
215.44	1294.32
215.66	1226.73
215.87	1267.69
216.09	1392.62
216.31	1277.93
216.52	1222.64
216.74	1327.08
216.95	1263.60
217.17	1372.14
217.38	1306.60
217.60	1333.23
217.81	1306.60
218.03	1269.74
218.24	1271.79
218.46	1384.43
218.67	1320.94
218.89	1325.04
219.10	1347.56
219.32	1302.51
219.53	1298.41
219.75	1339.37
219.96	1409.00
220.18	1275.88
220.39	1310.70
220.61	1292.27
220.82	1304.56
221.04	1277.93
221.25	1386.47
221.47	1282.03
221.68	1253.36
221.90	1286.12
222.11	1318.89
222.33	1343.47
222.54	1310.70
222.76	1198.06
222.97	1335.28
223.19	1282.03
223.40	1392.62
223.62	1349.61
223.83	1306.60
224.05	1327.08
224.26	1304.56
224.48	1349.61
224.69	1310.70
224.91	1298.41
225.12	1460.20
225.34	1433.58
225.55	1398.76
225.77	1333.23
225.98	1349.61
226.19	1298.41
226.41	1212.40
226.62	1255.40
226.84	1294.32
227.05	1308.65
227.27	1366.00
227.48	1357.80
227.70	1257.45
227.91	1257.45
228.13	1247.21
228.34	1351.66
228.56	1386.47
228.77	1322.99
228.99	1374.19
229.20	1255.40
229.42	1349.61
229.63	1271.79
229.84	1312.75
230.06	1339.37
230.27	1413.10
230.49	1292.27
230.70	1275.88
230.92	1388.52
231.13	1234.93
231.35	1339.37
231.56	1292.27
231.78	1294.32
231.99	1372.14
232.20	1304.56
232.42	1331.18
232.63	1353.71
232.85	1325.04
233.06	1265.64
233.28	1347.56
233.49	1329.13
233.71	1308.65
233.92	1398.76
234.13	1347.56
234.35	1343.47
234.56	1349.61
234.78	1279.98
234.99	1359.85
235.21	1335.28
235.42	1298.41
235.64	1261.55
235.85	1277.93
236.06	1327.08
236.28	1355.76
236.49	1329.13
236.71	1331.18
236.92	1163.25
237.14	1314.80
237.35	1290.22
237.56	1355.76
237.78	1204.21
237.99	1384.43
238.21	1376.24
238.42	1329.13
238.64	1255.40
238.85	1239.02
239.06	1245.16
239.28	1284.08
239.49	1327.08
239.71	1345.52
239.92	1253.36
240.13	1351.66
240.35	1261.55
240.56	1359.85
240.78	1327.08
240.99	1265.64
241.21	1312.75
241.42	1394.67
241.63	1341.42
241.85	1392.62
242.06	1357.80
242.28	1335.28
242.49	1331.18
242.70	1245.16
242.92	1288.17
243.13	1288.17
243.35	1331.18
243.56	1302.51
243.77	1339.37
243.99	1325.04
244.20	1347.56
244.42	1294.32
244.63	1275.88
244.84	1314.80
245.06	1320.94
245.27	1318.89
245.49	1316.84
245.70	1284.08
245.91	1290.22
246.13	1322.99
246.34	1368.04
246.55	1277.93
246.77	1257.45
246.98	1304.56
247.20	1359.85
247.41	1361.90
247.62	1282.03
247.84	1390.57
248.05	1368.04
248.27	1372.14
248.48	1370.09
248.69	1355.76
248.91	1318.89
249.12	1318.89
249.33	1210.35
249.55	1308.65
249.76	1390.57
249.98	1333.23
250.19	1349.61
250.40	1376.24
250.62	1366.00
250.83	1394.67
251.04	1220.59
251.26	1329.13
251.47	1359.85
251.68	1339.37
251.90	1284.08
252.11	1218.54
252.33	1435.63
252.54	1329.13
252.75	1431.53
252.97	1247.21
253.18	1247.21
253.39	1298.41
253.61	1380.33
253.82	1359.85
254.03	1300.46
254.25	1359.85
254.46	1351.66
254.67	1329.13
254.89	1292.27
255.10	1261.55
255.31	1402.86
255.53	1316.84
255.74	1286.12
255.96	1357.80
256.17	1320.94
256.38	1386.47
256.60	1228.78
256.81	1269.74
257.02	1429.48
257.24	1355.76
257.45	1226.73
257.66	1363.95
257.88	1374.19
258.09	1263.60
258.30	1277.93
258.52	1394.67
258.73	1277.93
258.94	1314.80
259.16	1261.55
259.37	1402.86
259.58	1271.79
259.80	1294.32
260.01	1204.21
260.22	1257.45
260.43	1290.22
260.65	1212.40
260.86	1150.96
261.07	1290.22
261.29	1226.73
261.50	1335.28
261.71	1234.93
261.93	1241.07
262.14	1232.88
262.35	1306.60
262.57	1253.36
262.78	1386.47
262.99	1331.18
263.21	1296.36
263.42	1325.04
263.63	1394.67
263.85	1409.00
264.06	1335.28
264.27	1359.85
264.48	1304.56
264.70	1224.69
264.91	1275.88
265.12	1284.08
265.34	1406.95
265.55	1243.12
265.76	1290.22
265.98	1343.47
266.19	1353.71
266.40	1302.51
266.61	1316.84
266.83	1421.29
267.04	1314.80
267.25	1327.08
267.47	1409.00
267.68	1271.79
267.89	1284.08
268.10	1413.10
268.32	1376.24
268.53	1255.40
268.74	1275.88
268.96	1355.76
269.17	1318.89
269.38	1222.64
269.59	1339.37
269.81	1310.70
270.02	1447.91
270.23	1386.47
270.45	1390.57
270.66	1341.42
270.87	1333.23
271.08	1284.08
271.30	1310.70
271.51	1298.41
271.72	1322.99
271.93	1320.94
272.15	1316.84
272.36	1333.23
272.57	1308.65
272.79	1349.61
273.00	1259.50
273.21	1212.40
273.42	1302.51
273.64	1339.37
273.85	1261.55
274.06	1220.59
274.27	1333.23
274.49	1376.24
274.70	1329.13
274.91	1249.26
275.12	1302.51
275.34	1279.98
275.55	1331.18
275.76	1322.99
275.97	1267.69
276.19	1261.55
276.40	1255.40
276.61	1259.50
276.82	1286.12
277.04	1298.41
277.25	1277.93
277.46	1257.45
277.67	1417.19
277.89	1222.64
278.10	1353.71
278.31	1261.55
278.52	1376.24
278.74	1275.88
278.95	1343.47
279.16	1294.32
279.37	1277.93
279.58	1361.90
279.80	1296.36
280.01	1304.56
280.22	1282.03
280.43	1271.79
280.65	1335.28
280.86	1339.37
281.07	1304.56
281.28	1402.86
281.50	1314.80
281.71	1316.84
281.92	1411.05
282.13	1331.18
282.34	1337.32
282.56	1239.02
282.77	1257.45
282.98	1236.97
283.19	1318.89
283.40	1372.14
283.62	1380.33
283.83	1284.08
284.04	1361.90
284.25	1351.66
284.47	1292.27
284.68	1277.93
284.89	1314.80
285.10	1339.37
285.31	1277.93
285.53	1382.38
285.74	1312.75
285.95	1277.93
286.16	1165.29
286.37	1273.84
286.59	1318.89
286.80	1329.13
287.01	1267.69
287.22	1271.79
287.43	1257.45
287.65	1349.61
287.86	1384.43
288.07	1341.42
288.28	1300.46
288.49	1353.71
288.71	1279.98
288.92	1402.86
289.13	1284.08
289.34	1298.41
289.55	1378.28
289.76	1329.13
289.98	1343.47
290.19	1347.56
290.40	1345.52
290.61	1212.40
290.82	1329.13
291.04	1335.28
291.25	1327.08
291.46	1261.55
291.67	1318.89
291.88	1339.37
292.09	1259.50
292.31	1343.47
292.52	1378.28
292.73	1355.76
292.94	1255.40
293.15	1329.13
293.36	1314.80
293.58	1335.28
293.79	1392.62
294.00	1411.05
294.21	1320.94
294.42	1349.61
294.63	1306.60
294.85	1290.22
295.06	1210.35
295.27	1296.36
295.48	1335.28
295.69	1277.93
295.90	1349.61
296.12	1439.72
296.33	1294.32
296.54	1277.93
296.75	1357.80
296.96	1384.43
297.17	1339.37
297.38	1400.81
297.60	1271.79
297.81	1261.55
298.02	1343.47
298.23	1290.22
298.44	1329.13
298.65	1480.68
298.86	1290.22
299.08	1312.75
299.29	1409.00
299.50	1312.75
299.71	1345.52
299.92	1292.27
300.13	1368.04
300.34	1306.60
300.55	1376.24
300.77	1282.03
300.98	1359.85
301.19	1271.79
301.40	1372.14
301.61	1322.99
301.82	1222.64
302.03	1290.22
302.25	1288.17
302.46	1263.60
302.67	1314.80
302.88	1292.27
303.09	1378.28
303.30	1327.08
303.51	1243.12
303.72	1349.61
303.93	1349.61
304.15	1320.94
304.36	1392.62
304.57	1243.12
304.78	1415.15
304.99	1259.50
305.20	1263.60
305.41	1327.08
305.62	1368.04
305.83	1347.56
306.05	1288.17
306.26	1316.84
306.47	1314.80
306.68	1411.05
306.89	1243.12
307.10	1257.45
307.31	1370.09
307.52	1372.14
307.73	1372.14
307.94	1345.52
308.16	1300.46
308.37	1366.00
308.58	1308.65
308.79	1341.42
309.00	1271.79
309.21	1265.64
309.42	1273.84
309.63	1370.09
309.84	1230.83
310.05	1302.51
310.26	1392.62
310.48	1290.22
310.69	1271.79
310.90	1304.56
311.11	1275.88
311.32	1386.47
311.53	1394.67
311.74	1271.79
311.95	1296.36
312.16	1269.74
312.37	1236.97
312.58	1349.61
312.79	1322.99
313.00	1292.27
313.21	1253.36
313.43	1269.74
313.64	1241.07
313.85	1335.28
314.06	1368.04
314.27	1378.28
314.48	1308.65
314.69	1372.14
314.90	1320.94
315.11	1380.33
315.32	1277.93
315.53	1343.47
315.74	1370.09
315.95	1415.15
316.16	1316.84
316.37	1329.13
316.58	1355.76
316.79	1335.28
317.01	1347.56
317.22	1318.89
317.43	1370.09
317.64	1255.40
317.85	1296.36
318.06	1357.80
318.27	1275.88
318.48	1343.47
318.69	1316.84
318.90	1277.93
319.11	1318.89
319.32	1263.60
319.53	1325.04
319.74	1263.60
319.95	1220.59
320.16	1394.67
320.37	1441.77
320.58	1325.04
320.79	1363.95
321.00	1261.55
321.21	1277.93
321.42	1372.14
321.63	1230.83
321.84	1288.17
322.05	1337.32
322.26	1306.60
322.47	1320.94
322.68	1288.17
322.90	1210.35
323.11	1322.99
323.32	1300.46
323.53	1228.78
323.74	1294.32
323.95	1292.27
324.16	1382.38
324.37	1327.08
324.58	1411.05
324.79	1331.18
325.00	1288.17
325.21	1290.22
325.42	1345.52
325.63	1419.24
325.84	1294.32
326.05	1228.78
326.26	1370.09
326.47	1286.12
326.68	1372.14
326.89	1302.51
327.10	1345.52
327.31	1325.04
327.52	1296.36
327.73	1378.28
327.94	1341.42
328.15	1286.12
328.36	1294.32
328.57	1298.41
328.78	1263.60
328.99	1298.41
329.20	1316.84
329.41	1312.75
329.62	1288.17
329.83	1296.36
330.04	1228.78
330.25	1314.80
330.46	1304.56
330.67	1335.28
330.87	1273.84
331.08	1322.99
331.29	1357.80
331.50	1302.51
331.71	1286.12
331.92	1275.88
332.13	1245.16
332.34	1294.32
332.55	1353.71
332.76	1322.99
332.97	1290.22
333.18	1261.55
333.39	1406.95
333.60	1327.08
333.81	1216.49
334.02	1312.75
334.23	1372.14
334.44	1302.51
334.65	1312.75
334.86	1327.08
335.07	1263.60
335.28	1239.02
335.49	1288.17
335.70	1374.19
335.91	1302.51
336.12	1239.02
336.33	1456.11
336.54	1400.81
336.74	1331.18
336.95	1310.70
337.16	1212.40
337.37	1376.24
337.58	1384.43
337.79	1353.71
338.00	1269.74
338.21	1316.84
338.42	1370.09
338.63	1409.00
338.84	1296.36
339.05	1216.49
339.26	1331.18
339.47	1245.16
339.68	1353.71
339.89	1320.94
340.10	1347.56
340.30	1320.94
340.51	1206.25
340.72	1415.15
340.93	1390.57
341.14	1355.76
341.35	1357.80
341.56	1376.24
341.77	1228.78
341.98	1325.04
342.19	1302.51
342.40	1343.47
342.61	1390.57
342.82	1308.65
343.02	1337.32
343.23	1306.60
343.44	1359.85
343.65	1327.08
343.86	1333.23
344.07	1265.64
344.28	1298.41
344.49	1314.80
344.70	1286.12
344.91	1388.52
345.12	1361.90
345.32	1333.23
345.53	1333.23
345.74	1361.90
345.95	1308.65
346.16	1275.88
346.37	1335.28
346.58	1335.28
346.79	1300.46
347.00	1329.13
347.21	1361.90
347.41	1265.64
347.62	1322.99
347.83	1236.97
348.04	1263.60
348.25	1310.70
348.46	1316.84
348.67	1300.46
348.88	1296.36
349.09	1296.36
349.29	1374.19
349.50	1318.89
349.71	1361.90
349.92	1380.33
350.13	1345.52
350.34	1363.95
350.55	1333.23
350.76	1236.97
350.97	1370.09
351.17	1349.61
351.38	1245.16
351.59	1314.80
351.80	1337.32
352.01	1339.37
352.22	1384.43
352.43	1333.23
352.63	1263.60
352.84	1335.28
353.05	1314.80
353.26	1351.66
353.47	1333.23
353.68	1388.52
353.89	1382.38
354.10	1339.37
354.30	1236.97
354.51	1300.46
354.72	1261.55
354.93	1406.95
355.14	1228.78
355.35	1316.84
355.55	1316.84
355.76	1306.60
355.97	1404.91
356.18	1370.09
356.39	1327.08
356.60	1214.45
356.81	1310.70
357.01	1308.65
357.22	1249.26
357.43	1322.99
357.64	1361.90
357.85	1308.65
358.06	1368.04
358.26	1329.13
358.47	1378.28
358.68	1359.85
358.89	1345.52
359.10	1302.51
359.31	1368.04
359.51	1372.14
359.72	1306.60
359.93	1345.52
360.14	1236.97
360.35	1347.56
360.56	1325.04
360.76	1351.66
360.97	1363.95
361.18	1380.33
361.39	1282.03
361.60	1431.53
361.81	1363.95
362.01	1392.62
362.22	1284.08
362.43	1413.10
362.64	1376.24
362.85	1368.04
363.05	1343.47
363.26	1335.28
363.47	1320.94
363.68	1316.84
363.89	1296.36
364.09	1355.76
364.30	1288.17
364.51	1335.28
364.72	1339.37
364.93	1339.37
365.13	1345.52
365.34	1343.47
365.55	1413.10
365.76	1312.75
365.97	1267.69
366.17	1421.29
366.38	1378.28
366.59	1302.51
366.80	1368.04
367.01	1363.95
367.21	1345.52
367.42	1279.98
367.63	1333.23
367.84	1392.62
368.05	1292.27
368.25	1351.66
368.46	1445.87
368.67	1302.51
368.88	1304.56
369.08	1503.21
369.29	1343.47
369.50	1378.28
369.71	1275.88
369.92	1294.32
370.12	1306.60
370.33	1396.71
370.54	1257.45
370.75	1290.22
370.95	1361.90
371.16	1368.04
371.37	1347.56
371.58	1320.94
371.78	1361.90
371.99	1384.43
372.20	1314.80
372.41	1368.04
372.61	1398.76
372.82	1290.22
373.03	1329.13
373.24	1361.90
373.45	1255.40
373.65	1286.12
373.86	1232.88
374.07	1298.41
374.28	1304.56
374.48	1384.43
374.69	1423.34
374.90	1310.70
375.11	1411.05
375.31	1427.43
375.52	1368.04
375.73	1363.95
375.93	1376.24
376.14	1366.00
376.35	1427.43
376.56	1361.90
376.76	1277.93
376.97	1339.37
377.18	1308.65
377.39	1308.65
377.59	1304.56
377.80	1308.65
378.01	1312.75
378.22	1318.89
378.42	1351.66
378.63	1304.56
378.84	1296.36
379.04	1380.33
379.25	1472.49
379.46	1275.88
379.67	1372.14
379.87	1370.09
380.08	1374.19
380.29	1339.37
380.50	1368.04
380.70	1363.95
380.91	1355.76
381.12	1329.13
381.32	1331.18
381.53	1318.89
381.74	1347.56
381.95	1361.90
382.15	1247.21
382.36	1368.04
382.57	1357.80
382.77	1368.04
382.98	1406.95
383.19	1316.84
383.39	1320.94
383.60	1322.99
383.81	1474.54
384.02	1318.89
384.22	1411.05
384.43	1343.47
384.64	1429.48
384.84	1337.32
385.05	1347.56
385.26	1417.19
385.46	1460.20
385.67	1329.13
385.88	1419.24
386.08	1382.38
386.29	1378.28
386.50	1351.66
386.70	1312.75
386.91	1302.51
387.12	1212.40
387.33	1415.15
387.53	1355.76
387.74	1368.04
387.95	1322.99
388.15	1318.89
388.36	1329.13
388.57	1325.04
388.77	1366.00
388.98	1351.66
389.19	1454.06
389.39	1300.46
389.60	1394.67
389.81	1331.18
390.01	1394.67
390.22	1378.28
390.43	1413.10
390.63	1359.85
390.84	1372.14
391.05	1306.60
391.25	1435.63
391.46	1363.95
391.67	1355.76
391.87	1404.91
392.08	1421.29
392.28	1341.42
392.49	1320.94
392.70	1517.54
392.90	1302.51
393.11	1366.00
393.32	1275.88
393.52	1353.71
393.73	1499.11
393.94	1267.69
394.14	1468.39
394.35	1335.28
394.56	1402.86
394.76	1390.57
394.97	1308.65
395.17	1288.17
395.38	1355.76
395.59	1355.76
395.79	1392.62
396.00	1253.36
396.21	1284.08
396.41	1388.52
396.62	1310.70
396.83	1361.90
397.03	1368.04
397.24	1349.61
397.44	1343.47
397.65	1361.90
397.86	1366.00
398.06	1404.91
398.27	1314.80
398.47	1363.95
398.68	1394.67
398.89	1327.08
399.09	1437.67
399.30	1308.65
399.51	1400.81
399.71	1357.80
399.92	1370.09
400.12	1275.88
400.33	1388.52
400.54	1392.62
400.74	1474.54
400.95	1271.79
401.15	1447.91
401.36	1411.05
401.57	1443.82
401.77	1433.58
401.98	1370.09
402.18	1417.19
402.39	1394.67
402.60	1460.20
402.80	1433.58
403.01	1372.14
403.21	1478.63
403.42	1374.19
403.63	1355.76
403.83	1495.02
404.04	1480.68
404.24	1484.78
404.45	1458.15
404.65	1466.35
404.86	1402.86
405.07	1462.25
405.27	1417.19
405.48	1443.82
405.68	1474.54
405.89	1447.91
406.10	1452.01
406.30	1452.01
406.51	1513.45
406.71	1472.49
406.92	1509.35
407.12	1507.30
407.33	1423.34
407.53	1613.80
407.74	1486.83
407.95	1609.70
408.15	1507.30
408.36	1452.01
408.56	1574.89
408.77	1480.68
408.97	1570.79
409.18	1576.94
409.39	1542.12
409.59	1540.07
409.80	1460.20
410.00	1599.46
410.21	1484.78
410.41	1507.30
410.62	1476.59
410.82	1546.22
411.03	1591.27
411.23	1568.74
411.44	1572.84
411.65	1669.09
411.85	1576.94
412.06	1646.57
412.26	1595.37
412.47	1566.70
412.67	1550.31
412.88	1646.57
413.08	1535.98
413.29	1677.29
413.49	1628.14
413.70	1677.29
413.90	1578.98
414.11	1689.57
414.31	1619.94
414.52	1515.50
414.73	1509.35
414.93	1646.57
415.14	1738.73
415.34	1675.24
415.55	1656.81
415.75	1611.75
415.96	1732.58
416.16	1705.96
416.37	1716.20
416.57	1714.15
416.78	1759.21
416.98	1673.19
417.19	1763.30
417.39	1794.02
417.60	1660.90
417.80	1761.25
418.01	1748.97
418.21	1820.64
418.42	1839.08
418.62	1724.39
418.83	1708.01
419.03	1837.03
419.24	1812.45
419.44	1931.23
419.65	1882.08
419.85	1736.68
420.06	1990.63
420.26	1863.65
420.47	1877.99
420.67	1906.66
420.88	1992.67
421.08	1918.95
421.29	1906.66
421.49	1908.71
421.70	1949.67
421.90	1923.04
422.11	2007.01
422.31	1947.62
422.52	1896.42
422.72	2043.87
422.93	2027.49
423.13	1964.00
423.34	1976.29
423.54	2031.58
423.74	2072.54
423.95	1978.34
424.15	2127.84
424.36	1949.67
424.56	1955.81
424.77	2062.30
424.97	2150.37
425.18	2019.30
425.38	2252.77
425.59	2076.64
425.79	2109.41
426.00	2166.75
426.20	2111.46
426.40	2093.02
426.61	2099.17
426.81	2131.94
427.02	2148.32
427.22	2193.37
427.43	2064.35
427.63	2002.91
427.84	2201.57
428.04	2185.18
428.25	2187.23
428.45	2258.91
428.65	2314.20
428.86	2293.72
429.06	2224.09
429.27	2207.71
429.47	2203.61
429.68	2209.76
429.88	2297.82
430.09	2359.26
430.29	2414.56
430.49	2273.25
430.70	2291.68
430.90	2291.68
431.11	2441.18
431.31	2246.62
431.52	2359.26
431.72	2295.77
431.92	2416.60
432.13	2482.14
432.33	2459.61
432.54	2330.59
432.74	2342.88
432.94	2406.36
433.15	2373.60
433.35	2291.68
433.56	2519.00
433.76	2389.98
433.97	2424.80
434.17	2441.18
434.37	2430.94
434.58	2484.19
434.78	2549.72
434.99	2519.00
435.19	2531.29
435.39	2641.88
435.60	2598.87
435.80	2600.92
436.01	2596.82
436.21	2699.22
436.41	2766.81
436.62	2592.73
436.82	2750.42
437.03	2637.78
437.23	2688.98
437.43	2648.02
437.64	2867.16
437.84	2680.79
438.05	2631.64
438.25	2656.22
438.45	2682.84
438.66	2705.37
438.86	2822.10
439.06	2805.72
439.27	2691.03
439.47	2801.62
439.68	2826.20
439.88	2858.96
440.08	2684.89
440.29	2783.19
440.49	2844.63
440.69	2961.36
440.90	2901.97
441.10	2856.92
441.31	2953.17
441.51	2934.74
441.71	3074.00
441.92	2951.12
442.12	2918.36
442.32	3043.28
442.53	2766.81
442.73	2985.94
442.94	3076.05
443.14	3049.43
443.34	2938.84
443.55	3033.04
443.75	3016.66
443.95	3049.43
444.16	3168.21
444.36	3170.26
444.56	3125.20
444.77	3186.64
444.97	3131.34
445.17	3178.45
445.38	3307.47
445.58	3227.60
445.78	3241.93
445.99	3266.51
446.19	3088.34
446.39	3377.10
446.60	3254.22
446.80	3375.05
447.00	3383.24
447.21	3227.60
447.41	3293.13
447.61	3278.80
447.82	3383.24
448.02	3530.70
448.22	3547.08
448.43	3493.83
448.63	3495.88
448.83	3491.79
449.04	3522.51
449.24	3416.01
449.44	3651.53
449.65	3618.76
449.85	3641.29
450.05	3614.66
450.26	3637.19
450.46	3585.99
450.66	3424.20
450.87	3493.83
451.07	3706.82
451.27	3596.23
451.47	3712.97
451.68	3706.82
451.88	3915.72
452.08	3872.71
452.29	4024.26
452.49	3983.30
452.69	3936.20
452.90	3964.87
453.10	4001.73
453.30	3991.49
453.51	4046.79
453.71	3932.10
453.91	4282.30
454.11	4067.27
454.32	4196.29
454.52	4030.40
454.72	4040.64
454.93	4005.83
455.13	4216.77
455.33	4108.23
455.53	4085.70
455.74	4313.02
455.94	4224.96
456.14	4442.04
456.35	4587.45
456.55	4276.16
456.75	4276.16
456.95	4145.09
457.16	4411.32
457.36	4532.15
457.56	4767.67
457.76	4757.43
457.97	4857.78
458.17	4751.29
458.37	4736.95
458.57	4806.58
458.78	4605.88
458.98	4446.14
459.18	4577.21
459.39	4761.53
459.59	4980.66
459.79	4751.29
459.99	4911.03
460.20	4966.32
460.40	4876.21
460.60	5105.59
460.80	5369.77
461.01	5146.55
461.21	4945.84
461.41	5171.12
461.61	5169.07
461.82	4949.94
462.02	5322.67
462.22	5130.16
462.42	5103.54
462.63	5404.59
462.83	5463.98
463.03	5277.62
463.23	5326.77
463.43	5343.15
463.64	5865.38
463.84	5533.61
464.04	5468.08
464.24	5705.64
464.45	5607.34
464.65	5775.27
464.85	5588.91
465.05	5849.00
465.26	5877.67
465.46	5760.94
465.66	6160.29
465.86	6051.75
466.06	6250.40
466.27	5900.20
466.47	5904.29
466.67	6010.79
466.87	6170.53
467.08	5963.68
467.28	6209.44
467.48	6291.36
467.68	6287.26
467.88	6541.21
468.09	6739.87
468.29	6492.06
468.49	6578.08
468.69	6608.80
468.89	6907.80
469.10	6782.87
469.30	6940.57
469.50	6772.63
469.70	7008.15
469.90	6977.43
470.11	6885.27
470.31	6887.32
470.51	7546.76
470.71	7452.56
470.91	7292.82
471.11	7358.35
471.32	7536.52
471.52	7712.65
471.72	7729.03
471.92	7749.51
472.12	7663.50
472.33	7610.25
472.53	7638.92
472.73	8071.04
472.93	8183.68
473.13	8023.94
473.33	8355.71
473.54	8347.52
473.74	8585.08
473.94	8646.52
474.14	8884.09
474.34	8740.73
474.55	8697.72
474.75	9117.56
474.95	9107.32
475.15	9258.87
475.35	9461.62
475.55	9502.58
475.75	9645.93
475.96	9801.58
476.16	9828.20
476.36	9979.75
476.56	9871.21
476.76	10157.92
476.96	10076.01
477.17	10362.72
477.37	10266.47
477.57	10338.15
477.77	10243.94
477.97	10848.09
478.17	10903.39
478.37	11136.85
478.58	11052.89
478.78	11779.92
478.98	11544.40
479.18	11229.01
479.38	12019.53
479.58	11597.65
479.78	11855.69
479.99	12128.07
480.19	11886.41
480.39	11994.95
480.59	12332.87
480.79	12445.51
480.99	12484.42
481.19	12533.57
481.39	12224.33
481.60	12848.96
481.80	12556.10
482.00	13117.24
482.20	13328.18
482.40	13461.30
482.60	13639.47
482.80	13782.83
483.00	13967.15
483.20	13958.96
483.41	13920.04
483.61	14221.10
483.81	14348.07
484.01	14757.66
484.21	14642.98
484.41	14458.66
484.61	14743.33
484.81	14880.54
485.01	15144.73
485.22	15306.52
485.42	15623.95
485.62	15642.39
485.82	15556.37
486.02	15916.81
486.22	15843.09
486.42	16119.56
486.62	16219.91
486.82	16383.75
487.02	16875.26
487.22	16918.27
487.43	17155.83
487.63	17264.38
487.83	17159.93
488.03	17020.67
488.23	17284.86
488.43	17846.00
488.63	17952.49
488.83	18161.39
489.03	18001.65
489.23	18278.12
489.43	18685.67
489.63	18478.82
489.83	18458.34
490.04	19125.98
490.24	19031.77
490.44	19158.75
490.64	19545.81
490.84	19924.69
491.04	19824.34
491.24	19979.98
491.44	19990.22
491.64	20299.47
491.84	20410.06
492.04	20485.83
492.24	20432.58
492.44	21034.69
492.64	21212.86
492.84	21466.81
493.04	21479.10
493.24	21393.08
493.45	21608.12
493.65	21931.70
493.85	21782.20
494.05	22058.67
494.25	22005.42
494.45	22359.72
494.65	22245.04
494.85	22808.23
495.05	22388.39
495.25	22611.62
495.45	22972.07
495.65	23205.53
495.85	23494.30
496.05	22953.63
496.25	23359.13
496.45	23232.16
496.65	23850.64
496.85	23699.09
497.05	24307.34
497.25	24280.72
497.45	24362.64
497.65	24409.74
497.85	24440.46
498.05	24583.82
498.25	24825.48
498.45	25280.13
498.65	24983.17
498.85	25337.47
499.05	25398.91
499.25	25486.97
499.45	25486.97
499.65	25820.79
499.85	26035.83
500.05	25949.81
500.25	26297.97
500.45	26201.71
500.65	26703.46
500.85	26840.68
501.05	26502.76
501.25	27258.46
501.45	26764.90
501.65	27133.54
501.85	27197.02
502.05	27358.81
502.25	27688.54
502.45	27438.69
502.65	27823.70
502.85	28057.17
503.05	27985.49
503.25	28388.94
503.45	28169.81
503.65	28345.94
503.85	28358.22
504.05	28515.92
504.25	28763.72
504.45	28761.67
504.65	28718.67
504.85	28866.12
505.05	29206.08
505.25	29609.53
505.45	29720.12
505.65	29140.55
505.85	29752.89
506.05	29775.42
506.25	29828.66
506.45	30031.41
506.65	30309.94
506.85	30379.57
507.05	30381.62
507.25	30547.50
507.45	30715.44
507.65	30731.82
507.85	31295.01
508.04	31065.64
508.24	31161.89
508.44	31098.41
508.64	31372.83
508.84	31376.93
509.04	32009.75
509.24	31716.89
509.44	31991.32
509.64	32742.92
509.84	32351.76
510.04	33054.22
510.24	32945.67
510.44	32912.91
510.64	32871.95
510.84	33142.28
511.04	33598.98
511.24	33961.47
511.43	33574.40
511.63	34092.54
511.83	34160.12
512.03	34199.03
512.23	33828.35
512.43	34346.48
512.63	34362.87
512.83	34653.68
513.03	34651.63
513.23	35188.20
513.43	35546.59
513.63	35683.81
513.83	35775.97
514.02	35380.71
514.22	36056.54
514.42	36531.67
514.62	36484.56
514.82	36337.11
515.02	36969.93
515.22	36867.53
515.42	37328.33
515.62	37418.44
515.82	37758.40
516.02	37406.15
516.21	38055.36
516.41	38139.32
516.61	38655.41
516.81	38792.62
517.01	38763.95
517.21	38913.45
517.41	39081.39
517.61	39275.94
517.81	39458.21
518.00	40062.36
518.20	40502.68
518.40	40299.93
518.60	39914.91
518.80	40617.36
519.00	41131.40
519.20	41135.50
519.40	41538.95
519.60	42141.05
519.79	41805.19
519.99	41319.82
520.19	41938.30
520.39	41854.34
520.59	42171.77
520.79	42595.70
520.99	42790.26
521.18	42868.08
521.38	43482.47
521.58	43113.84
521.78	43341.16
521.98	43269.48
522.18	44481.88
522.38	44217.69
522.58	44361.05
522.77	44784.98
522.97	45092.18
523.17	44887.38
523.37	44842.32
523.57	45315.40
523.77	45016.40
523.96	45464.91
524.16	45493.58
524.36	45450.57
524.56	46175.55
524.76	45663.56
524.96	45888.84
525.16	46689.59
525.35	46193.98
525.55	45937.99
525.75	46445.88
525.95	46370.11
526.15	47029.55
526.35	47146.29
526.54	47168.82
526.74	47072.56
526.94	47611.18
527.14	47977.76
527.34	47947.04
527.54	48244.00
527.73	48315.68
527.93	48606.49
528.13	48899.35
528.33	48702.74
528.53	48219.42
528.72	49157.39
528.92	49263.89
529.12	48864.53
529.32	49384.72
529.52	49696.01
529.72	49610.00
529.91	49868.04
530.11	50490.62
530.31	50609.40
530.51	50447.61
530.71	50685.18
530.90	50689.27
531.10	50261.25
531.30	50625.79
531.50	51137.78
531.70	50982.13
531.89	51000.57
532.09	51461.36
532.29	51666.16
532.49	52018.41
532.69	50988.28
532.88	51588.33
533.08	51965.16
533.28	51875.05
533.48	51776.75
533.67	52401.38
533.87	51956.97
534.07	52040.93
534.27	52309.22
534.47	51817.71
534.66	52282.59
534.86	53411.02
535.06	52595.93
535.26	53279.96
535.45	53173.46
535.65	53773.52
535.85	53099.73
536.05	53867.72
536.24	53695.69
536.44	53216.47
536.64	53923.02
536.84	53916.87
537.04	54758.59
537.23	54824.12
537.43	54295.75
537.63	54381.76
537.83	54817.98
538.02	55569.58
538.22	55030.97
538.42	54793.40
538.62	55227.57
538.81	55119.03
539.01	55284.92
539.21	56073.38
539.41	55499.95
539.60	55991.47
539.80	55815.34
540.00	55622.83
540.20	55379.12
540.39	55944.36
540.59	56788.13
540.79	56317.09
540.98	56677.54
541.18	56853.66
541.38	56257.70
541.58	56820.89
541.77	56421.54
541.97	56407.20
542.17	56614.05
542.37	57621.65
542.56	56378.53
542.76	57320.60
542.96	57267.35
543.15	57158.81
543.35	57357.46
543.55	57627.79
543.75	57564.31
543.94	58094.73
544.14	57597.07
544.34	57638.03
544.53	58164.36
544.73	58086.54
544.93	58205.32
545.13	57302.17
545.32	57734.29
545.52	58111.11
545.72	58139.78
545.91	58100.87
546.11	58629.25
546.31	58260.62
546.50	58201.22
546.70	57607.31
546.90	58461.32
547.10	58070.15
547.29	58832.00
547.49	58377.35
547.69	58489.99
547.88	57728.14
548.08	58227.85
548.28	57896.08
548.47	58762.37
548.67	58446.98
548.87	59131.00
549.06	58412.16
549.26	58358.92
549.46	58113.16
549.65	58401.92
549.85	58363.01
550.05	57980.04
550.24	58311.81
550.44	58297.48
550.64	57855.12
550.83	58160.26
551.03	58076.30
551.23	58176.65
551.42	58403.97
551.62	58260.62
551.82	58006.67
552.01	57676.94
552.21	58317.96
552.41	57691.28
552.60	58379.40
552.80	58221.70
553.00	57797.77
553.19	57566.35
553.39	57805.97
553.59	57697.42
553.78	57627.79
553.98	58107.02
554.18	57769.10
554.37	57713.81
554.57	58002.57
554.76	58277.00
554.96	58250.38
555.16	58293.38
555.35	57830.54
555.55	57928.84
555.75	58233.99
555.94	57719.95
556.14	57787.53
556.34	57762.96
556.53	57642.13
556.73	57670.80
556.92	57019.55
557.12	56911.00
557.32	57732.24
557.51	56986.78
557.71	57818.25
557.91	57906.32
558.10	58174.60
558.30	57912.46
558.49	57820.30
558.69	57234.58
558.89	57273.49
559.08	57494.67
559.28	56847.52
559.47	57410.71
559.67	57167.00
559.87	57326.74
560.06	57111.70
560.26	56984.73
560.45	56743.07
560.65	57062.55
560.85	56517.79
561.04	56861.85
561.24	57351.32
561.43	57287.83
561.63	57529.49
561.83	57111.70
562.02	56571.04
562.22	56517.79
562.41	57076.89
562.61	56155.30
562.81	56517.79
563.00	56612.00
563.20	56652.96
563.39	56775.84
563.59	56413.35
563.78	56376.48
563.98	56544.42
564.18	56542.37
564.37	56513.70
564.57	56292.52
564.76	56130.73
564.96	56444.07
565.15	56544.42
565.35	56698.01
565.55	56044.71
565.74	56026.28
565.94	56507.55
566.13	55737.52
566.33	56485.03
566.52	55923.88
566.72	55661.74
566.91	55760.05
567.11	55936.17
567.31	55964.84
567.50	55383.22
567.70	55968.94
567.89	55741.61
568.09	55637.17
568.28	55553.20
568.48	55733.42
568.67	55028.92
568.87	55682.22
569.06	55260.34
569.26	54938.81
569.46	55246.00
569.65	55385.27
569.85	55166.13
570.04	54963.39
570.24	55045.30
570.43	55076.02
570.63	54850.75
570.82	54592.70
571.02	55129.27
571.21	54439.11
571.41	54537.41
571.60	54774.97
571.80	55002.30
571.99	54611.13
572.19	54535.36
572.38	54310.08
572.58	54287.56
572.77	54285.51
572.97	54275.27
573.16	53843.15
573.36	53685.45
573.55	53800.14
573.75	53824.71
573.94	54858.94
574.14	53148.88
574.33	53900.49
574.53	53327.06
574.72	53099.73
574.92	53740.75
575.11	53552.33
575.31	53058.77
575.50	53200.08
575.70	52862.17
575.89	53011.67
576.09	53300.43
576.28	53654.73
576.48	53408.98
576.67	53062.87
576.87	52679.90
577.06	52681.95
577.26	52802.78
577.45	52292.83
577.65	51692.78
577.84	52546.78
578.04	52587.74
578.23	51852.52
578.43	51848.42
578.62	50793.72
578.82	51571.95
579.01	51918.06
579.21	51789.03
579.40	51328.24
579.59	51412.21
579.79	51502.32
579.98	51105.01
580.18	51404.02
580.37	51207.41
580.57	50386.18
580.76	50640.12
580.96	49837.32
581.15	49749.26
581.35	49165.59
581.54	49745.16
581.74	50439.42
581.93	49943.81
582.12	49999.11
582.32	49978.63
582.51	49476.88
582.71	50011.40
582.90	49347.86
583.10	49380.62
583.29	49589.52
583.48	48962.84
583.68	49423.63
583.87	48682.27
584.07	49136.91
584.26	49339.66
584.46	48981.27
584.65	48586.01
584.84	49102.10
585.04	48907.54
585.23	48725.27
585.43	48717.08
585.62	48463.13
585.82	48246.05
586.01	48379.17
586.20	48074.02
586.40	48422.17
586.59	48213.28
586.79	48006.44
586.98	47385.90
587.18	47439.15
587.37	47717.67
587.56	47371.57
587.76	47361.33
587.95	47117.62
588.15	47152.43
588.34	47015.22
588.53	46421.31
588.73	46777.65
588.92	46290.24
589.12	46189.89
589.31	46304.57
589.50	46304.57
589.70	46302.53
589.89	45827.40
590.08	46161.22
590.28	45317.45
590.47	45694.28
590.67	45323.60
590.86	45243.73
591.05	45342.03
591.25	44545.37
591.44	44526.94
591.64	44367.20
591.83	44766.55
592.02	44584.28
592.22	44531.03
592.41	44076.38
592.60	44627.29
592.80	43703.65
592.99	44109.15
593.18	43935.07
593.38	43824.48
593.57	44055.90
593.77	43353.45
593.96	43656.55
594.15	43474.28
594.35	43511.14
594.54	42925.42
594.73	42575.22
594.93	43195.76
595.12	42403.19
595.31	42454.39
595.51	42739.06
595.70	42544.50
595.89	42200.44
596.09	41987.46
596.28	42048.89
596.47	42032.51
596.67	41938.30
596.86	41432.46
597.06	41633.16
597.25	41790.85
597.44	41024.91
597.64	41264.52
597.83	40727.95
598.02	40961.42
598.22	40672.66
598.41	41145.74
598.60	40764.82
598.79	40478.10
598.99	40549.78
599.18	40332.70
599.37	40027.55
599.57	39732.64
599.76	39531.94
599.95	39732.64
600.15	39953.82
600.34	39407.01
600.53	39439.78
600.73	39038.38
600.92	38725.04
601.11	39153.07
601.31	38653.36
601.50	38700.47
601.69	38790.58
601.88	38536.63
602.08	38423.99
602.27	38395.32
602.46	38043.07
602.66	37959.10
602.85	37569.99
603.04	38112.70
603.24	37383.62
603.43	37486.02
603.62	37440.96
603.81	37518.79
604.01	36857.29
604.20	37273.03
604.39	36652.50
604.59	36345.30
604.78	36408.79
604.97	36425.17
605.16	36580.82
605.36	36122.07
605.55	36277.72
605.74	35542.50
605.94	35974.62
606.13	35646.94
606.32	35278.31
606.51	35569.12
606.71	35143.14
606.90	35368.42
607.09	34958.83
607.28	34694.64
607.48	34864.62
607.67	34878.96
607.86	34801.13
608.05	34745.84
608.25	34618.86
608.44	34287.09
608.63	33848.83
608.82	33472.00
609.02	33854.97
609.21	33353.22
609.40	33574.40
609.59	33134.09
609.79	32873.99
609.98	33136.13
610.17	32611.85
610.36	32613.90
610.56	32355.86
610.75	32376.34
610.94	32122.39
611.13	31815.19
611.33	31675.93
611.52	31438.37
611.71	31477.28
611.90	31630.88
612.09	31397.41
612.29	31331.87
612.48	30881.32
612.67	30740.01
612.86	30516.78
613.06	30279.22
613.25	30647.85
613.44	30426.67
613.63	30410.29
613.82	30221.87
614.02	30088.76
614.21	30551.60
614.40	30008.89
614.59	29908.54
614.78	29685.31
614.98	29883.96
615.17	29382.21
615.36	29167.17
615.55	29273.67
615.74	29845.05
615.94	28984.90
616.13	29427.26
616.32	29144.64
616.51	29017.67
616.70	28712.52
616.90	28311.12
617.09	28986.95
617.28	28560.97
617.47	28542.54
617.66	28833.35
617.86	28759.63
618.05	28661.32
618.24	28827.21
618.43	28194.39
618.62	28599.88
618.81	28106.32
619.01	28079.70
619.20	28040.79
619.39	27928.15
619.58	28196.43
619.77	28137.04
619.96	28112.47
620.16	28421.71
620.35	28044.88
620.54	28024.40
620.73	27864.66
620.92	27756.12
621.11	27487.84
621.31	28276.30
621.50	28341.84
621.69	28040.79
621.88	27795.03
622.07	27749.98
622.26	27606.62
622.46	27467.36
622.65	27696.73
622.84	27633.24
623.03	27723.35
623.22	27510.36
623.41	27723.35
623.60	27352.67
623.80	27602.52
623.99	27397.73
624.18	27682.39
624.37	26771.05
624.56	27479.64
624.75	27141.73
624.94	26898.02
625.13	27250.27
625.33	27027.04
625.52	27108.96
625.71	26850.92
625.90	27059.81
626.09	26467.95
626.28	26349.17
626.47	26719.85
626.66	26703.46
626.86	26320.49
627.05	26515.05
627.24	26721.90
627.43	26308.21
627.62	26529.39
627.81	25970.29
628.00	26234.48
628.19	26228.34
628.38	26183.28
628.57	25902.71
628.77	25620.09
628.96	25646.71
629.15	25589.37
629.34	25542.27
629.53	25423.48
629.72	25308.80
629.91	25560.70
630.10	25878.13
630.29	25185.92
630.48	25398.91
630.68	25368.19
630.87	25169.54
631.06	24950.40
631.25	24934.02
631.44	24805.00
631.63	24841.86
631.82	25036.42
632.01	24688.26
632.20	24792.71
632.39	24372.88
632.58	24553.10
632.77	24530.57
632.96	24307.34
633.15	24264.33
633.35	24059.54
633.54	23883.41
633.73	23701.14
633.92	23930.51
634.11	24065.68
634.30	24149.65
634.49	23793.30
634.68	24235.66
634.87	23803.54
635.06	23666.33
635.25	23000.74
635.44	23326.36
635.63	23346.84
635.82	23174.81
636.01	22941.35
636.20	23232.16
636.39	23076.51
636.58	22947.49
636.77	22992.55
636.97	23004.83
637.16	22994.59
637.35	22800.04
637.54	23062.18
637.73	22802.08
637.92	23150.24
638.11	22607.53
638.30	22703.78
638.49	22490.79
638.68	22697.64
638.87	22392.49
639.06	22382.25
639.25	22324.91
639.44	22269.61
639.63	22224.56
639.82	22120.11
640.01	21980.85
640.20	22249.13
640.39	22032.05
640.58	21911.22
640.77	22185.65
640.96	21726.90
641.15	21890.74
641.34	21829.30
641.53	21751.48
641.72	21694.13
641.91	21321.40
642.10	21300.92
642.29	21397.18
642.48	21595.83
642.67	20991.68
642.86	21169.85
643.05	21173.95
643.24	21497.53
643.43	21352.12
643.62	21173.95
643.81	21337.79
644.00	21237.44
644.19	21104.32
644.38	21046.97
644.57	20625.09
644.76	20565.70
644.95	20795.07
645.14	20827.84
645.33	20752.07
645.52	20307.66
645.71	20299.47
645.90	20514.50
646.09	20295.37
646.28	20287.18
646.46	20324.04
646.65	20090.57
646.84	20246.22
647.03	20053.71
647.22	20004.56
647.41	19775.19
647.60	19803.86
647.79	20029.13
647.98	19818.19
648.17	19760.85
648.36	19543.77
648.55	19535.57
648.74	19728.08
648.93	19558.10
649.12	19379.93
649.31	19287.77
649.50	19345.11
649.69	19205.85
649.88	19347.16
650.06	19058.40
650.25	19328.73
650.44	19207.90
650.63	18861.79
650.82	18759.39
651.01	18869.98
651.20	18657.00
651.39	18570.98
651.58	18712.29
651.77	18853.60
651.96	18720.48
652.15	18734.82
652.34	18681.57
652.52	18665.19
652.71	18700.00
652.90	18095.85
653.09	18390.76
653.28	18454.25
653.47	18380.52
653.66	18110.19
653.85	17989.36
654.04	18161.39
654.23	18169.58
654.42	18175.72
654.60	17952.49
654.79	17757.94
654.98	18011.89
655.17	17700.59
655.36	17481.46
655.55	17563.38
655.74	17608.44
655.93	17438.45
656.12	17430.26
656.30	17671.92
656.49	17526.52
656.68	17655.54
656.87	17477.37
657.06	17213.18
657.25	17368.82
657.44	17213.18
657.63	17491.70
657.82	17280.76
658.00	17207.03
658.19	16971.52
658.38	16981.76
658.57	16819.97
658.76	17000.19
658.95	16686.85
659.14	16813.82
659.32	16473.86
659.51	16787.20
659.70	16768.77
659.89	16510.72
660.08	16629.51
660.27	16752.38
660.46	16600.83
660.64	16391.94
660.83	16590.59
661.02	16770.82
661.21	16627.46
661.40	16369.41
661.59	16619.27
661.78	16273.16
661.96	16178.95
662.15	16348.93
662.34	16074.51
662.53	16299.78
662.72	15998.73
662.91	16119.56
663.09	16049.93
663.28	16027.40
663.47	16152.33
663.66	16193.29
663.85	16000.78
664.03	15900.43
664.22	15888.14
664.41	16092.94
664.60	16056.08
664.79	15947.53
664.98	15894.29
665.16	15703.82
665.35	15810.32
665.54	15861.52
665.73	15777.55
665.92	15582.99
666.10	15494.93
666.29	15609.62
666.48	15638.29
666.67	15554.32
666.86	15677.20
667.04	15509.27
667.23	15544.08
667.42	15677.20
667.61	15507.22
667.80	15433.49
667.98	15466.26
668.17	15462.16
668.36	15376.15
668.55	15437.59
668.74	15482.64
668.92	15421.20
669.11	15220.50
669.30	15302.42
669.49	15200.02
669.68	15007.52
669.86	15486.74
670.05	15154.97
670.24	15177.50
670.43	15261.46
670.61	15054.62
670.80	15300.37
670.99	15312.66
671.18	15367.96
671.36	15257.37
671.55	15138.58
671.74	15226.65
671.93	15001.37
672.11	15189.78
672.30	14890.78
672.49	15292.18
672.68	15087.39
672.87	15365.91
673.05	14933.79
673.24	14966.56
673.43	14739.23
673.62	14837.53
673.80	14933.79
673.99	14821.15
674.18	14855.97
674.36	15050.52
674.55	14819.10
674.74	14737.18
674.93	14858.01
675.11	14685.98
675.30	14800.67
675.49	14647.07
675.68	14479.14
675.86	14692.13
676.05	14321.45
676.24	14632.74
676.43	14274.34
676.61	14096.17
676.80	14212.90
676.99	14501.67
677.17	14442.28
677.36	14593.83
677.55	14303.01
677.74	14311.21
677.92	14298.92
678.11	14159.66
678.30	14231.33
678.48	14391.08
678.67	14173.99
678.86	13930.28
679.04	14190.38
679.23	13692.72
679.42	13860.65
679.61	13895.47
679.79	14008.11
679.98	13760.30
680.17	13756.21
680.35	13809.45
680.54	13659.95
680.73	13727.53
680.91	13612.85
681.10	13436.72
681.29	13471.54
681.47	13559.60
681.66	13418.29
681.85	13291.32
682.04	13293.37
682.22	13207.35
682.41	13399.86
682.60	13291.32
682.78	13166.39
682.97	13451.06
683.16	13365.04
683.34	13240.12
683.53	13080.38
683.72	12980.03
683.90	13133.62
684.09	13000.51
684.28	13053.75
684.46	13018.94
684.65	12719.93
684.83	12664.64
685.02	12709.69
685.21	12689.21
685.39	12619.58
685.58	12592.96
685.77	12396.35
685.95	12599.10
686.14	12496.71
686.33	12513.09
686.51	12586.82
686.70	12492.61
686.89	12595.01
687.07	12703.55
687.26	12386.12
687.44	12554.05
687.63	12328.77
687.82	12472.13
688.00	12224.33
688.19	12306.24
688.38	12209.99
688.56	12398.40
688.75	12359.49
688.93	12361.54
689.12	12056.39
689.31	12197.70
689.49	12132.17
689.68	12046.15
689.87	12138.31
690.05	12144.45
690.24	11857.74
690.42	12257.09
690.61	12078.92
690.80	11976.52
690.98	11966.28
691.17	12193.61
691.35	11931.47
691.54	11870.03
691.73	12037.96
691.91	12078.92
692.10	11872.07
692.28	11953.99
692.47	11910.99
692.66	11872.07
692.84	12003.14
693.03	11695.95
693.21	11829.07
693.40	11714.38
693.59	11958.09
693.77	11622.22
693.96	12027.72
694.14	11636.56
694.33	12037.96
694.51	11626.32
694.70	11765.58
694.89	11741.00
695.07	11702.09
695.26	11775.82
695.44	11816.78
695.63	11857.74
695.81	11751.24
696.00	11646.80
696.18	11769.68
696.37	11589.46
696.56	11804.49
696.74	11646.80
696.93	11702.09
697.11	11706.19
697.30	11632.46
697.48	11632.46
697.67	11671.37
697.85	11405.14
698.04	11431.76
698.23	11591.50
698.41	11497.30
698.60	11564.88
698.78	11530.06
698.97	11687.76
699.15	11460.43
699.34	11550.54
699.52	11458.39
699.71	11466.58
699.89	11642.70
700.08	11620.17
700.26	11388.75
700.45	11583.31
700.63	11376.47
700.82	11700.05
701.01	11730.76
701.19	11611.98
701.38	11327.32
701.56	11343.70
701.75	11353.94
701.93	11435.86
702.12	11294.55
702.30	11286.36
702.49	11278.16
702.67	11460.43
702.86	11370.32
703.04	11339.60
703.23	11251.54
703.41	11136.85
703.60	11263.83
703.78	11487.06
703.97	11312.98
704.15	11499.34
704.34	11521.87
704.52	11272.02
704.71	11210.58
704.89	11143.00
705.08	11204.44
705.26	11413.33
705.45	11364.18
705.63	11487.06
705.81	11274.07
706.00	11151.19
706.18	11286.36
706.37	11204.44
706.55	11018.07
706.74	11267.92
706.92	11085.65
707.11	11284.31
707.29	11138.90
707.48	11110.23
707.66	11310.93
707.85	11368.27
708.03	11110.23
708.22	11243.35
708.40	11296.60
708.58	11188.05
708.77	11282.26
708.95	11151.19
709.14	11214.68
709.32	11263.83
709.51	11163.48
709.69	11239.25
709.88	11042.65
710.06	11081.56
710.25	11167.57
710.43	11005.78
710.61	11093.85
710.80	11249.49
710.98	11226.96
711.17	11061.08
711.35	11083.61
711.54	11181.91
711.72	11145.05
711.90	11042.65
712.09	10989.40
712.27	11083.61
712.46	10874.71
712.64	11153.24
712.83	11122.52
713.01	10843.99
713.19	11097.94
713.38	11020.12
713.56	10962.78
713.75	11194.20
713.93	10975.06
714.11	11079.51
714.30	11151.19
714.48	10962.78
714.67	10911.58
714.85	10985.30
715.03	10989.40
715.22	11054.94
715.40	11210.58
715.59	10837.85
715.77	10794.84
715.95	10880.86
716.14	10817.37
716.32	11020.12
716.51	10891.10
716.69	10700.64
716.87	10862.43
717.06	10768.22
717.24	10770.27
717.42	10757.98
717.61	10872.67
717.79	11013.98
717.98	10702.68
718.16	10637.15
718.34	10815.32
718.53	10710.88
718.71	10782.56
718.89	10633.05
719.08	10899.29
719.26	10596.19
719.45	10581.85
719.63	10450.78
719.81	10780.51
720.00	10592.09
720.18	10420.06
720.36	10501.98
720.55	10477.41
720.73	10438.50
720.91	10628.96
721.10	10321.76
721.28	10479.46
721.46	10633.05
721.65	10495.84
721.83	10544.99
722.01	10305.38
722.20	10493.79
722.38	10536.80
722.56	10372.96
722.75	10565.47
722.93	10512.22
723.11	10452.83
723.30	10592.09
723.48	10264.42
723.66	10420.06
723.85	10397.54
724.03	10585.95
724.21	10375.01
724.40	10315.62
724.58	10346.34
724.76	10307.43
724.95	10321.76
725.13	10436.45
725.31	10262.37
725.50	10248.04
725.68	10229.60
725.86	10217.32
726.05	10260.32
726.23	10260.32
726.41	10325.86
726.59	10248.04
726.78	10233.70
726.96	10391.39
727.14	10202.98
727.33	10174.31
727.51	10133.35
727.69	10039.14
727.87	10116.97
728.06	9961.32
728.24	10280.80
728.42	10123.11
728.61	9930.60
728.79	9998.18
728.97	10108.77
729.15	9897.83
729.34	10080.10
729.52	10018.66
729.70	10151.78
729.89	9899.88
730.07	9822.06
730.25	9789.29
730.43	9977.70
730.62	9795.43
730.80	9879.40
730.98	9795.43
731.16	9848.68
731.35	9879.40
731.53	9772.91
731.71	9811.82
731.89	9838.44
732.08	9807.72
732.26	9740.14
732.44	9578.35
732.62	9619.31
732.81	9752.43
732.99	9811.82
733.17	9660.27
733.35	9695.08
733.54	9572.21
733.72	9713.52
733.90	9707.37
734.08	9613.17
734.27	9486.19
734.45	9344.88
734.63	9363.31
734.81	9518.96
735.00	9703.28
735.18	9385.84
735.36	9695.08
735.54	9346.93
735.72	9310.07
735.91	9484.14
736.09	9449.33
736.27	9406.32
736.45	9273.20
736.63	9236.34
736.82	9383.79
737.00	9109.36
737.18	9238.39
737.36	9140.08
737.55	9318.26
737.73	9013.11
737.91	9039.73
738.09	9009.01
738.27	9250.67
738.46	9176.95
738.64	9004.92
738.82	9160.56
739.00	8918.90
739.18	9004.92
739.36	8898.42
739.55	9084.79
739.73	9002.87
739.91	8847.22
740.09	8714.11
740.27	8769.40
740.46	8902.52
740.64	8798.07
740.82	8869.75
741.00	8832.89
741.18	8652.67
741.36	8851.32
741.55	8611.71
741.73	8841.08
741.91	8714.11
742.09	8679.29
742.27	8728.44
742.45	8599.42
742.64	8562.56
742.82	8644.48
743.00	8445.82
743.18	8390.53
743.36	8355.71
743.54	8556.41
743.72	8372.10
743.91	8658.81
744.09	8281.99
744.27	8402.82
744.45	8324.99
744.63	8089.48
744.81	8187.78
744.99	8314.75
745.18	8069.00
745.36	8050.57
745.54	8341.38
745.72	8060.80
745.90	7985.03
746.08	7987.08
746.26	8028.04
746.45	8081.28
746.63	8136.58
746.81	7741.32
746.99	8028.04
747.17	7651.21
747.35	7665.55
747.53	7862.15
747.71	7847.82
747.89	7696.27
748.08	7868.30
748.26	7563.15
748.44	7417.74
748.62	7495.57
748.80	7479.18
748.98	7604.11
749.16	7655.31
749.34	7442.32
749.52	7423.89
749.70	7450.51
749.89	7272.34
750.07	7397.26
750.25	7317.39
750.43	7180.18
750.61	7333.78
750.79	7280.53
750.97	7470.99
751.15	7327.63
751.33	7325.58
751.51	7067.54
751.69	7249.81
751.88	7073.68
752.06	7022.48
752.24	7223.19
752.42	7018.39
752.60	6942.61
752.78	7038.87
752.96	7196.56
753.14	6985.62
753.32	7018.39
753.50	7010.20
753.68	6776.73
753.86	6823.83
754.04	6758.30
754.22	6965.14
754.40	6911.89
754.58	6967.19
754.76	6633.37
754.95	6838.17
755.13	6793.11
755.31	6819.74
755.49	6840.22
755.67	6614.94
755.85	6776.73
756.03	6668.19
756.21	6746.01
756.39	6698.91
756.57	6700.95
756.75	6592.41
756.93	6516.64
757.11	6549.40
757.29	6719.39
757.47	6363.04
757.65	6434.72
757.83	6422.43
758.01	6379.42
758.19	6295.46
758.37	6324.13
758.55	6291.36
758.73	6332.32
758.91	6496.16
759.09	6309.79
759.27	6111.14
759.45	6451.10
759.63	6291.36
759.81	6145.95
759.99	6033.32
760.17	6274.98
760.35	6234.02
760.53	6164.39
760.71	6061.99
760.89	6176.67
761.07	6111.14
761.25	6037.41
761.43	6074.28
761.61	6018.98
761.79	5906.34
761.97	5918.63
762.15	5996.45
762.33	5922.73
762.51	5932.97
762.69	5914.53
762.87	5922.73
763.05	5898.15
763.23	5707.69
763.41	5750.70
763.59	5736.36
763.77	5775.27
763.95	5775.27
764.13	5547.95
764.31	5736.36
764.49	5521.32
764.67	5625.77
764.85	5558.19
765.03	5541.80
765.21	5437.36
765.38	5404.59
765.56	5453.74
765.74	5560.24
765.92	5396.40
766.10	5246.90
766.28	5287.86
766.46	5367.73
766.64	5189.55
766.82	5265.33
767.00	5244.85
767.18	5085.11
767.36	5128.11
767.54	5117.87
767.72	4888.50
767.90	4888.50
768.08	4888.50
768.26	4886.45
768.43	4769.72
768.61	4833.21
768.79	4745.14
768.97	4599.74
769.15	4693.94
769.33	4511.68
769.51	4710.33
769.69	4687.80
769.87	4614.07
770.05	4515.77
770.23	4517.82
770.40	4495.29
770.58	4466.62
770.76	4452.28
770.94	4372.41
771.12	4345.79
771.30	4165.57
771.48	4300.73
771.66	4257.73
771.84	4233.15
772.02	4089.79
772.19	4161.47
772.37	3930.05
772.55	3981.25
772.73	3831.75
772.91	4011.97
773.09	3807.17
773.27	3885.00
773.45	3694.54
773.63	3813.32
773.80	3721.16
773.98	3690.44
774.16	3594.19
774.34	3522.51
774.52	3592.14
774.70	3456.97
774.88	3495.88
775.05	3569.61
775.23	3411.92
775.41	3456.97
775.59	3540.94
775.77	3432.40
775.95	3293.13
776.13	3336.14
776.30	3299.28
776.48	3323.85
776.66	3313.61
776.84	3149.78
777.02	3241.93
777.20	3059.67
777.38	3104.72
777.55	3018.71
777.73	2987.99
777.91	2973.65
778.09	2916.31
778.27	3061.71
778.45	3053.52
778.62	2967.51
778.80	2961.36
778.98	2973.65
779.16	2883.54
779.34	2820.05
779.51	2801.62
779.69	2916.31
779.87	2830.29
780.05	2680.79
780.23	2703.32
780.41	2734.04
780.58	2691.03
780.76	2660.31
780.94	2562.01
781.12	2734.04
781.30	2699.22
781.47	2701.27
781.65	2480.09
781.83	2494.43
782.01	2519.00
782.19	2465.75
782.36	2502.62
782.54	2437.08
782.72	2414.56
782.90	2492.38
783.08	2430.94
783.25	2334.68
783.43	2392.03
783.61	2398.17
783.79	2396.12
783.96	2316.25
784.14	2324.44
784.32	2326.49
784.50	2357.21
784.68	2351.07
784.85	2260.96
785.03	2191.33
785.21	2254.81
785.39	2162.66
785.56	2293.72
785.74	2230.24
785.92	2328.54
786.10	2291.68
786.27	2123.74
786.45	2222.05
786.63	2217.95
786.81	2201.57
786.98	2033.63
787.16	2201.57
787.34	2240.48
787.52	2146.27
787.69	2179.04
787.87	2123.74
788.05	2101.22
788.23	2142.18
788.40	2115.55
788.58	2142.18
788.76	2164.70
788.94	2015.20
789.11	2062.30
789.29	1984.48
789.47	2029.54
789.64	1976.29
789.82	2047.97
790.00	1982.43
790.18	1966.05
790.35	1984.48
790.53	2013.15
790.71	1970.15
790.89	2043.87
791.06	2000.87
791.24	2125.79
791.42	1968.10
791.59	1984.48
791.77	2025.44
791.95	1951.71
792.12	1873.89
792.30	2047.97
792.48	1904.61
792.66	1976.29
792.83	2047.97
793.01	2011.11
793.19	1978.34
793.36	1968.10
793.54	1982.43
793.72	1961.95
793.89	1966.05
794.07	1941.47
794.25	1937.38
794.42	1986.53
794.60	1869.80
794.78	1888.23
794.95	1970.15
795.13	1902.56
795.31	1912.80
795.48	1970.15
795.66	1925.09
795.84	1982.43
796.01	1978.34
796.19	1834.98
796.37	1873.89
796.54	1939.43
796.72	1861.60
796.90	1884.13
797.07	1851.36
797.25	1912.80
797.43	1923.04
797.60	1912.80
797.78	1853.41
797.96	1900.52
798.13	1941.47
798.31	1888.23
798.49	1931.23
798.66	1931.23
798.84	1826.79
799.01	1945.57
799.19	1949.67
799.37	1812.45
799.54	1882.08
799.72	1904.61
799.90	1882.08
800.07	1916.90
800.25	1900.52
800.43	1820.64
800.60	1820.64
800.78	1849.32
800.95	1826.79
801.13	1912.80
801.31	1877.99
801.48	1857.51
801.66	1867.75
801.83	1910.75
802.01	1753.06
802.19	1943.52
802.36	1820.64
802.54	1888.23
802.71	1828.84
802.89	1875.94
803.07	1880.04
803.24	1783.78
803.42	2039.78
803.59	1953.76
803.77	1861.60
803.95	1884.13
804.12	1861.60
804.30	1802.21
804.47	1867.75
804.65	1943.52
804.82	1908.71
805.00	1894.37
805.18	1875.94
805.35	1884.13
805.53	1884.13
805.70	1798.12
805.88	1843.17
806.05	1904.61
806.23	1884.13
806.41	1904.61
806.58	1884.13
806.76	1832.93
806.93	1871.84
807.11	1851.36
807.28	1882.08
807.46	1886.18
807.64	1869.80
807.81	1982.43
807.99	1898.47
808.16	1886.18
808.34	1970.15
808.51	1914.85
808.69	1988.58
808.86	1902.56
809.04	1863.65
809.21	1849.32
809.39	1810.40
809.56	1923.04
809.74	1873.89
809.92	1974.24
810.09	1943.52
810.27	1957.86
810.44	1970.15
810.62	1916.90
810.79	1968.10
810.97	1802.21
811.14	2066.40
811.32	1851.36
811.49	1884.13
811.67	2007.01
811.84	1927.14
812.02	1886.18
812.19	1953.76
812.37	1906.66
812.54	1927.14
812.72	1888.23
812.89	1951.71
813.07	1900.52
813.24	1931.23
813.42	1918.95
813.59	1957.86
813.77	1908.71
813.94	1900.52
814.12	1959.91
814.29	1949.67
814.47	1867.75
814.64	1912.80
814.82	1916.90
814.99	1968.10
815.17	1935.33
815.34	1873.89
815.52	1955.81
815.69	1972.19
815.86	1929.19
816.04	1996.77
816.21	1871.84
816.39	2070.50
816.56	1914.85
816.74	1855.46
816.91	2027.49
817.09	1923.04
817.26	2017.25
817.44	1902.56
817.61	2082.78
817.79	1970.15
817.96	1947.62
818.13	1943.52
818.31	2021.35
818.48	1875.94
818.66	1869.80
818.83	1902.56
819.01	2011.11
819.18	1886.18
819.36	1886.18
819.53	1998.82
819.70	1945.57
819.88	1970.15
820.05	1910.75
820.23	2011.11
820.40	1974.24
820.58	1933.28
820.75	1888.23
820.92	1996.77
821.10	1900.52
821.27	1937.38
821.45	1976.29
821.62	1998.82
821.79	1941.47
821.97	1990.63
822.14	2136.03
822.32	2039.78
822.49	1912.80
822.66	1888.23
822.84	1900.52
823.01	2082.78
823.19	1943.52
823.36	1994.72
823.53	1910.75
823.71	2011.11
823.88	1830.88
824.06	1966.05
824.23	1933.28
824.40	2011.11
824.58	1918.95
824.75	1945.57
824.93	2002.91
825.10	1900.52
825.27	1966.05
825.45	2004.96
825.62	1908.71
825.79	2078.69
825.97	1941.47
826.14	1896.42
826.32	2004.96
826.49	2031.58
826.66	1912.80
826.84	1976.29
827.01	1972.19
827.18	1976.29
827.36	1980.39
827.53	1935.33
827.70	1949.67
827.88	1914.85
828.05	1966.05
828.22	2074.59
828.40	1931.23
828.57	1970.15
828.74	1914.85
828.92	2004.96
829.09	2021.35
829.27	1988.58
829.44	1974.24
829.61	1986.53
829.79	1998.82
829.96	1976.29
830.13	1976.29
830.30	1859.56
830.48	1947.62
830.65	2045.92
830.82	1920.99
831.00	1937.38
831.17	2027.49
831.34	1955.81
831.52	2058.21
831.69	1957.86
831.86	1931.23
832.04	1980.39
832.21	1951.71
832.38	1937.38
832.56	1929.19
832.73	1916.90
832.90	1970.15
833.07	1906.66
833.25	1951.71
833.42	2017.25
833.59	1959.91
833.77	1966.05
833.94	1949.67
834.11	1863.65
834.29	1945.57
834.46	1966.05
834.63	2017.25
834.80	1970.15
834.98	1994.72
835.15	1994.72
835.32	1937.38
835.49	2021.35
835.67	1871.84
835.84	1943.52
836.01	1902.56
836.19	1867.75
836.36	1992.67
836.53	1951.71
836.70	1964.00
836.88	2039.78
837.05	1992.67
837.22	1877.99
837.39	1908.71
837.57	2037.73
837.74	2033.63
837.91	1939.43
838.08	1964.00
838.26	2025.44
838.43	1908.71
838.60	1994.72
838.77	1957.86
838.95	1957.86
839.12	1949.67
839.29	2097.12
839.46	1847.27
839.64	2000.87
839.81	2000.87
839.98	1892.32
840.15	2035.68
840.32	1968.10
840.50	2039.78
840.67	1943.52
840.84	1853.41
841.01	1953.76
841.19	1978.34
841.36	1931.23
841.53	1906.66
841.70	1937.38
841.87	1961.95
842.05	1826.79
842.22	1904.61
842.39	1904.61
842.56	2064.35
842.73	1943.52
842.91	1929.19
843.08	1902.56
843.25	1998.82
843.42	1994.72
843.59	2019.30
843.77	1884.13
843.94	2058.21
844.11	1951.71
844.28	1955.81
844.45	1968.10
844.62	1890.28
844.80	1941.47
844.97	1892.32
845.14	1943.52
845.31	1925.09
845.48	1990.63
845.65	2017.25
845.83	1990.63
846.00	2037.73
846.17	2056.16
846.34	1853.41
846.51	1918.95
846.68	1910.75
846.86	1828.84
847.03	1912.80
847.20	1988.58
847.37	1931.23
847.54	1904.61
847.71	1869.80
847.89	1927.14
848.06	1945.57
848.23	1972.19
848.40	1892.32
848.57	1982.43
848.74	1941.47
848.91	1843.17
849.08	1955.81
849.26	1867.75
849.43	1964.00
849.60	1888.23
849.77	1894.37
849.94	1865.70
850.11	1994.72
850.28	1902.56
850.46	1945.57
850.63	1978.34
850.80	2031.58
850.97	1894.37
851.14	1796.07
851.31	1828.84
851.48	1837.03
851.65	1802.21
851.82	1931.23
852.00	1873.89
852.17	2086.88
852.34	1931.23
852.51	1966.05
852.68	1918.95
852.85	1900.52
853.02	1933.28
853.19	1912.80
853.36	1873.89
853.53	1863.65
853.70	1947.62
853.88	1849.32
854.05	2021.35
854.22	1857.51
854.39	1914.85
854.56	1843.17
854.73	1867.75
854.90	1923.04
855.07	1888.23
855.24	1951.71
855.41	1957.86
855.58	1867.75
855.75	1851.36
855.92	1941.47
856.09	1906.66
856.27	1912.80
856.44	1935.33
856.61	1900.52
856.78	1923.04
856.95	1843.17
857.12	1859.56
857.29	2017.25
857.46	1894.37
857.63	1877.99
857.80	1918.95
857.97	1914.85
858.14	1855.46
858.31	1814.50
858.48	1902.56
858.65	1914.85
858.82	1884.13
858.99	1884.13
859.16	1910.75
859.33	1783.78
859.50	1943.52
859.67	2027.49
859.84	1886.18
860.01	1834.98
860.18	1863.65
860.35	1927.14
860.52	1927.14
860.69	1945.57
860.86	1849.32
861.03	1791.97
861.20	1873.89
861.37	1816.55
861.54	1931.23
861.71	1927.14
861.88	1877.99
862.05	1812.45
862.22	1794.02
862.39	1837.03
862.56	1896.42
862.73	1855.46
862.90	1798.12
863.07	1818.60
863.24	1830.88
863.41	1851.36
863.58	1888.23
863.75	1779.68
863.92	1849.32
864.09	1896.42
864.26	1830.88
864.43	1834.98
864.60	1863.65
864.77	1818.60
864.94	1943.52
865.11	1884.13
865.28	1839.08
865.45	1910.75
865.62	1761.25
865.79	1865.70
865.96	1841.12
866.13	1765.35
866.30	1783.78
866.47	1839.08
866.64	1748.97
866.81	1820.64
866.98	1785.83
867.15	1929.19
867.31	1785.83
867.48	1847.27
867.65	1867.75
867.82	1830.88
867.99	1794.02
868.16	1816.55
868.33	1806.31
868.50	1822.69
868.67	1806.31
868.84	1794.02
869.01	1843.17
869.18	1830.88
869.35	1875.94
869.52	1673.19
869.68	1783.78
869.85	1765.35
870.02	1853.41
870.19	1763.30
870.36	1814.50
870.53	1877.99
870.70	1865.70
870.87	1863.65
871.04	1746.92
871.21	1732.58
871.38	1783.78
871.54	1718.25
871.71	1855.46
871.88	1802.21
872.05	1798.12
872.22	1781.73
872.39	1724.39
872.56	1736.68
872.73	1806.31
872.90	1841.12
873.06	1834.98
873.23	1777.64
873.40	1873.89
873.57	1914.85
873.74	1832.93
873.91	1816.55
874.08	1865.70
874.25	1769.44
874.41	1816.55
874.58	1804.26
874.75	1726.44
874.92	1812.45
875.09	1640.42
875.26	1695.72
875.43	1736.68
875.59	1763.30
875.76	1794.02
875.93	1755.11
876.10	1830.88
876.27	1789.92
876.44	1781.73
876.61	1716.20
876.77	1800.16
876.94	1773.54
877.11	1806.31
877.28	1834.98
877.45	1777.64
877.62	1691.62
877.78	1726.44
877.95	1638.38
878.12	1761.25
878.29	1722.34
878.46	1910.75
878.62	1755.11
878.79	1826.79
878.96	1720.29
879.13	1746.92
879.30	1728.49
879.47	1716.20
879.63	1759.21
879.80	1738.73
879.97	1773.54
880.14	1724.39
880.31	1746.92
880.47	1789.92
880.64	1724.39
880.81	1783.78
880.98	1681.38
881.15	1755.11
881.31	1798.12
881.48	1779.68
881.65	1701.86
881.82	1720.29
881.99	1714.15
882.15	1753.06
882.32	1591.27
882.49	1748.97
882.66	1697.77
882.82	1662.95
882.99	1742.82
883.16	1730.53
883.33	1753.06
883.49	1697.77
883.66	1697.77
883.83	1669.09
884.00	1636.33
884.17	1699.81
884.33	1675.24
884.50	1636.33
884.67	1662.95
884.84	1845.22
885.00	1683.43
885.17	1710.05
885.34	1765.35
885.51	1679.33
885.67	1736.68
885.84	1708.01
886.01	1693.67
886.18	1726.44
886.34	1673.19
886.51	1648.61
886.68	1718.25
886.84	1728.49
887.01	1775.59
887.18	1787.88
887.35	1716.20
887.51	1712.10
887.68	1615.85
887.85	1771.49
888.02	1644.52
888.18	1597.42
888.35	1845.22
888.52	1673.19
888.68	1646.57
>>>>>End Processed Spectral Data<<<<<
