# Supplementary material for: Design of a Novel Low Cost Point of Care Tampon (POCkeT) Colposcope for Use in Resource Limited Settings
Source: PLoS One. 2015 Sep 2;10(9):e0135869. doi: 10.1371/journal.pone.0135869 (PMC4557989; doi:10.1371/journal.pone.0135869)
Supplement: S1 File — A caption document for each sub-folder and file (S1 Detailed File Key) is found within the archive. Folder (S2) contains the set of raw images from quantitative imaging characterization between systems. Folder (S3) contains the CAD files for the custom circuit boards used in our POCkeT Colposcope. Folder (S4) contains the 3D CAD files for the probe handle and bill of materials. Folder (S5) contains the complete set of n = 5 replicate spectra files captured from each digital colposcope system. (ZIP) [file pone.0135869.s001.zip › S1 Supplementary Files/S5/S5 Spectra WZ-G-C.txt]

SpectraSuite Data File
++++++++++++++++++++++++++++++++++++
Date: Wed May 28 14:17:52 EDT 2014
User: CTL11
Dark Spectrum Present: No
Reference Spectrum Present: No
Number of Sampled Component Spectra: 1
Spectrometers: USB4E01788
Integration Time (usec): 100000 (USB4E01788)
Spectra Averaged: 1 (USB4E01788)
Boxcar Smoothing: 0 (USB4E01788)
Correct for Electrical Dark: No (USB4E01788)
Strobe/Lamp Enabled: No (USB4E01788)
Correct for Detector Non-linearity: No (USB4E01788)
Correct for Stray Light: No (USB4E01788)
Number of Pixels in Processed Spectrum: 3648
>>>>>Begin Processed Spectral Data<<<<<
178.07	1069.04
178.29	1069.04
178.50	1069.04
178.72	1003.50
178.94	1075.18
179.15	1245.16
179.37	1294.32
179.59	1204.21
179.81	1302.51
180.02	1273.84
180.24	1218.54
180.46	1275.88
180.67	1189.87
180.89	1271.79
181.11	1304.56
181.32	1191.92
181.54	1284.08
181.76	1243.12
181.97	1310.70
182.19	1298.41
182.41	1279.98
182.62	1318.89
182.84	1345.52
183.06	1259.50
183.27	1292.27
183.49	1269.74
183.71	1333.23
183.92	1226.73
184.14	1290.22
184.35	1349.61
184.57	1343.47
184.79	1335.28
185.00	1327.08
185.22	1269.74
185.44	1331.18
185.65	1282.03
185.87	1261.55
186.09	1308.65
186.30	1363.95
186.52	1308.65
186.74	1269.74
186.95	1261.55
187.17	1306.60
187.39	1351.66
187.60	1351.66
187.82	1282.03
188.03	1294.32
188.25	1296.36
188.47	1304.56
188.68	1382.38
188.90	1357.80
189.12	1318.89
189.33	1269.74
189.55	1318.89
189.77	1218.54
189.98	1390.57
190.20	1296.36
190.41	1333.23
190.63	1249.26
190.85	1286.12
191.06	1298.41
191.28	1345.52
191.50	1343.47
191.71	1345.52
191.93	1341.42
192.14	1304.56
192.36	1306.60
192.58	1361.90
192.79	1320.94
193.01	1275.88
193.23	1398.76
193.44	1308.65
193.66	1327.08
193.87	1327.08
194.09	1282.03
194.31	1228.78
194.52	1302.51
194.74	1310.70
194.96	1255.40
195.17	1314.80
195.39	1310.70
195.60	1392.62
195.82	1327.08
196.04	1288.17
196.25	1361.90
196.47	1345.52
196.68	1241.07
196.90	1277.93
197.12	1337.32
197.33	1443.82
197.55	1327.08
197.76	1345.52
197.98	1370.09
198.20	1331.18
198.41	1409.00
198.63	1277.93
198.84	1386.47
199.06	1355.76
199.28	1241.07
199.49	1355.76
199.71	1380.33
199.92	1345.52
200.14	1310.70
200.36	1220.59
200.57	1357.80
200.79	1296.36
201.00	1232.88
201.22	1304.56
201.43	1351.66
201.65	1216.49
201.87	1361.90
202.08	1300.46
202.30	1327.08
202.51	1345.52
202.73	1222.64
202.95	1302.51
203.16	1286.12
203.38	1296.36
203.59	1304.56
203.81	1288.17
204.02	1312.75
204.24	1355.76
204.46	1263.60
204.67	1212.40
204.89	1296.36
205.10	1411.05
205.32	1380.33
205.53	1345.52
205.75	1304.56
205.96	1314.80
206.18	1286.12
206.40	1257.45
206.61	1257.45
206.83	1236.97
207.04	1380.33
207.26	1288.17
207.47	1249.26
207.69	1415.15
207.91	1243.12
208.12	1212.40
208.34	1398.76
208.55	1271.79
208.77	1327.08
208.98	1261.55
209.20	1187.82
209.41	1306.60
209.63	1318.89
209.85	1318.89
210.06	1355.76
210.28	1335.28
210.49	1337.32
210.71	1308.65
210.92	1218.54
211.14	1347.56
211.35	1341.42
211.57	1384.43
211.78	1302.51
212.00	1269.74
212.21	1245.16
212.43	1271.79
212.65	1322.99
212.86	1343.47
213.08	1325.04
213.29	1318.89
213.51	1236.97
213.72	1269.74
213.94	1296.36
214.15	1331.18
214.37	1351.66
214.58	1253.36
214.80	1292.27
215.01	1310.70
215.23	1308.65
215.44	1263.60
215.66	1241.07
215.87	1325.04
216.09	1406.95
216.31	1296.36
216.52	1298.41
216.74	1322.99
216.95	1304.56
217.17	1306.60
217.38	1267.69
217.60	1345.52
217.81	1318.89
218.03	1370.09
218.24	1337.32
218.46	1316.84
218.67	1359.85
218.89	1302.51
219.10	1417.19
219.32	1353.71
219.53	1343.47
219.75	1314.80
219.96	1376.24
220.18	1212.40
220.39	1216.49
220.61	1261.55
220.82	1261.55
221.04	1208.30
221.25	1302.51
221.47	1296.36
221.68	1234.93
221.90	1243.12
222.11	1347.56
222.33	1343.47
222.54	1368.04
222.76	1179.63
222.97	1239.02
223.19	1243.12
223.40	1249.26
223.62	1320.94
223.83	1329.13
224.05	1341.42
224.26	1275.88
224.48	1331.18
224.69	1318.89
224.91	1314.80
225.12	1376.24
225.34	1343.47
225.55	1380.33
225.77	1282.03
225.98	1279.98
226.19	1366.00
226.41	1251.31
226.62	1355.76
226.84	1349.61
227.05	1308.65
227.27	1366.00
227.48	1284.08
227.70	1310.70
227.91	1292.27
228.13	1327.08
228.34	1341.42
228.56	1312.75
228.77	1273.84
228.99	1312.75
229.20	1341.42
229.42	1347.56
229.63	1333.23
229.84	1347.56
230.06	1325.04
230.27	1443.82
230.49	1318.89
230.70	1255.40
230.92	1353.71
231.13	1378.28
231.35	1388.52
231.56	1359.85
231.78	1290.22
231.99	1347.56
232.20	1282.03
232.42	1261.55
232.63	1374.19
232.85	1263.60
233.06	1275.88
233.28	1320.94
233.49	1239.02
233.71	1333.23
233.92	1378.28
234.13	1337.32
234.35	1329.13
234.56	1376.24
234.78	1267.69
234.99	1347.56
235.21	1239.02
235.42	1271.79
235.64	1298.41
235.85	1247.21
236.06	1271.79
236.28	1327.08
236.49	1384.43
236.71	1296.36
236.92	1265.64
237.14	1298.41
237.35	1351.66
237.56	1269.74
237.78	1343.47
237.99	1431.53
238.21	1374.19
238.42	1288.17
238.64	1327.08
238.85	1230.83
239.06	1329.13
239.28	1345.52
239.49	1335.28
239.71	1347.56
239.92	1222.64
240.13	1320.94
240.35	1286.12
240.56	1372.14
240.78	1316.84
240.99	1409.00
241.21	1292.27
241.42	1349.61
241.63	1308.65
241.85	1312.75
242.06	1380.33
242.28	1318.89
242.49	1353.71
242.70	1333.23
242.92	1224.69
243.13	1314.80
243.35	1322.99
243.56	1320.94
243.77	1308.65
243.99	1349.61
244.20	1310.70
244.42	1273.84
244.63	1216.49
244.84	1255.40
245.06	1286.12
245.27	1292.27
245.49	1296.36
245.70	1374.19
245.91	1304.56
246.13	1327.08
246.34	1282.03
246.55	1275.88
246.77	1329.13
246.98	1271.79
247.20	1282.03
247.41	1273.84
247.62	1288.17
247.84	1335.28
248.05	1343.47
248.27	1366.00
248.48	1302.51
248.69	1296.36
248.91	1376.24
249.12	1337.32
249.33	1265.64
249.55	1312.75
249.76	1347.56
249.98	1386.47
250.19	1343.47
250.40	1331.18
250.62	1421.29
250.83	1363.95
251.04	1212.40
251.26	1304.56
251.47	1396.71
251.68	1302.51
251.90	1249.26
252.11	1298.41
252.33	1357.80
252.54	1282.03
252.75	1322.99
252.97	1273.84
253.18	1277.93
253.39	1325.04
253.61	1400.81
253.82	1273.84
254.03	1296.36
254.25	1351.66
254.46	1355.76
254.67	1406.95
254.89	1308.65
255.10	1333.23
255.31	1394.67
255.53	1286.12
255.74	1363.95
255.96	1308.65
256.17	1263.60
256.38	1331.18
256.60	1357.80
256.81	1306.60
257.02	1312.75
257.24	1372.14
257.45	1308.65
257.66	1355.76
257.88	1374.19
258.09	1294.32
258.30	1333.23
258.52	1361.90
258.73	1353.71
258.94	1273.84
259.16	1320.94
259.37	1368.04
259.58	1275.88
259.80	1286.12
260.01	1269.74
260.22	1236.97
260.43	1232.88
260.65	1290.22
260.86	1302.51
261.07	1335.28
261.29	1228.78
261.50	1380.33
261.71	1226.73
261.93	1257.45
262.14	1302.51
262.35	1273.84
262.57	1339.37
262.78	1290.22
262.99	1347.56
263.21	1335.28
263.42	1339.37
263.63	1353.71
263.85	1329.13
264.06	1296.36
264.27	1308.65
264.48	1343.47
264.70	1288.17
264.91	1306.60
265.12	1306.60
265.34	1335.28
265.55	1282.03
265.76	1302.51
265.98	1372.14
266.19	1374.19
266.40	1290.22
266.61	1329.13
266.83	1351.66
267.04	1216.49
267.25	1390.57
267.47	1314.80
267.68	1271.79
267.89	1378.28
268.10	1355.76
268.32	1286.12
268.53	1269.74
268.74	1284.08
268.96	1363.95
269.17	1284.08
269.38	1277.93
269.59	1357.80
269.81	1314.80
270.02	1339.37
270.23	1400.81
270.45	1327.08
270.66	1290.22
270.87	1312.75
271.08	1320.94
271.30	1316.84
271.51	1290.22
271.72	1368.04
271.93	1325.04
272.15	1236.97
272.36	1288.17
272.57	1177.58
272.79	1284.08
273.00	1259.50
273.21	1335.28
273.42	1286.12
273.64	1322.99
273.85	1312.75
274.06	1306.60
274.27	1359.85
274.49	1320.94
274.70	1325.04
274.91	1204.21
275.12	1310.70
275.34	1292.27
275.55	1306.60
275.76	1361.90
275.97	1263.60
276.19	1277.93
276.40	1359.85
276.61	1218.54
276.82	1275.88
277.04	1312.75
277.25	1284.08
277.46	1318.89
277.67	1351.66
277.89	1300.46
278.10	1335.28
278.31	1339.37
278.52	1292.27
278.74	1304.56
278.95	1343.47
279.16	1277.93
279.37	1325.04
279.58	1378.28
279.80	1345.52
280.01	1345.52
280.22	1402.86
280.43	1349.61
280.65	1308.65
280.86	1318.89
281.07	1335.28
281.28	1411.05
281.50	1290.22
281.71	1322.99
281.92	1386.47
282.13	1318.89
282.34	1255.40
282.56	1259.50
282.77	1224.69
282.98	1284.08
283.19	1255.40
283.40	1384.43
283.62	1318.89
283.83	1296.36
284.04	1318.89
284.25	1394.67
284.47	1222.64
284.68	1239.02
284.89	1298.41
285.10	1355.76
285.31	1279.98
285.53	1329.13
285.74	1247.21
285.95	1245.16
286.16	1339.37
286.37	1218.54
286.59	1202.16
286.80	1310.70
287.01	1247.21
287.22	1294.32
287.43	1331.18
287.65	1216.49
287.86	1316.84
288.07	1292.27
288.28	1284.08
288.49	1304.56
288.71	1320.94
288.92	1427.43
289.13	1333.23
289.34	1310.70
289.55	1409.00
289.76	1341.42
289.98	1347.56
290.19	1308.65
290.40	1187.82
290.61	1257.45
290.82	1415.15
291.04	1351.66
291.25	1380.33
291.46	1312.75
291.67	1314.80
291.88	1294.32
292.09	1327.08
292.31	1331.18
292.52	1374.19
292.73	1355.76
292.94	1343.47
293.15	1255.40
293.36	1284.08
293.58	1339.37
293.79	1372.14
294.00	1388.52
294.21	1390.57
294.42	1261.55
294.63	1302.51
294.85	1228.78
295.06	1343.47
295.27	1255.40
295.48	1347.56
295.69	1312.75
295.90	1411.05
296.12	1372.14
296.33	1286.12
296.54	1292.27
296.75	1306.60
296.96	1454.06
297.17	1296.36
297.38	1290.22
297.60	1290.22
297.81	1304.56
298.02	1329.13
298.23	1191.92
298.44	1357.80
298.65	1325.04
298.86	1288.17
299.08	1239.02
299.29	1394.67
299.50	1337.32
299.71	1298.41
299.92	1294.32
300.13	1310.70
300.34	1318.89
300.55	1314.80
300.77	1265.64
300.98	1279.98
301.19	1245.16
301.40	1425.39
301.61	1257.45
301.82	1279.98
302.03	1294.32
302.25	1241.07
302.46	1322.99
302.67	1263.60
302.88	1302.51
303.09	1413.10
303.30	1353.71
303.51	1329.13
303.72	1263.60
303.93	1392.62
304.15	1345.52
304.36	1361.90
304.57	1368.04
304.78	1306.60
304.99	1318.89
305.20	1234.93
305.41	1304.56
305.62	1445.87
305.83	1304.56
306.05	1296.36
306.26	1320.94
306.47	1368.04
306.68	1325.04
306.89	1247.21
307.10	1388.52
307.31	1355.76
307.52	1353.71
307.73	1265.64
307.94	1335.28
308.16	1320.94
308.37	1394.67
308.58	1312.75
308.79	1318.89
309.00	1286.12
309.21	1320.94
309.42	1300.46
309.63	1335.28
309.84	1282.03
310.05	1302.51
310.26	1269.74
310.48	1277.93
310.69	1339.37
310.90	1306.60
311.11	1357.80
311.32	1409.00
311.53	1366.00
311.74	1267.69
311.95	1273.84
312.16	1263.60
312.37	1329.13
312.58	1318.89
312.79	1267.69
313.00	1327.08
313.21	1310.70
313.43	1273.84
313.64	1302.51
313.85	1292.27
314.06	1349.61
314.27	1429.48
314.48	1318.89
314.69	1257.45
314.90	1312.75
315.11	1456.11
315.32	1273.84
315.53	1300.46
315.74	1417.19
315.95	1392.62
316.16	1376.24
316.37	1355.76
316.58	1312.75
316.79	1239.02
317.01	1380.33
317.22	1368.04
317.43	1331.18
317.64	1329.13
317.85	1390.57
318.06	1331.18
318.27	1267.69
318.48	1312.75
318.69	1333.23
318.90	1222.64
319.11	1214.45
319.32	1296.36
319.53	1343.47
319.74	1288.17
319.95	1263.60
320.16	1357.80
320.37	1435.63
320.58	1353.71
320.79	1351.66
321.00	1243.12
321.21	1296.36
321.42	1335.28
321.63	1294.32
321.84	1275.88
322.05	1296.36
322.26	1359.85
322.47	1339.37
322.68	1294.32
322.90	1183.73
323.11	1402.86
323.32	1308.65
323.53	1241.07
323.74	1378.28
323.95	1318.89
324.16	1353.71
324.37	1325.04
324.58	1390.57
324.79	1320.94
325.00	1372.14
325.21	1359.85
325.42	1335.28
325.63	1380.33
325.84	1320.94
326.05	1314.80
326.26	1290.22
326.47	1320.94
326.68	1318.89
326.89	1322.99
327.10	1302.51
327.31	1261.55
327.52	1320.94
327.73	1378.28
327.94	1302.51
328.15	1269.74
328.36	1327.08
328.57	1300.46
328.78	1386.47
328.99	1271.79
329.20	1355.76
329.41	1314.80
329.62	1273.84
329.83	1376.24
330.04	1261.55
330.25	1404.91
330.46	1433.58
330.67	1376.24
330.87	1333.23
331.08	1189.87
331.29	1370.09
331.50	1343.47
331.71	1286.12
331.92	1216.49
332.13	1234.93
332.34	1290.22
332.55	1335.28
332.76	1302.51
332.97	1355.76
333.18	1316.84
333.39	1376.24
333.60	1253.36
333.81	1220.59
334.02	1337.32
334.23	1427.43
334.44	1286.12
334.65	1312.75
334.86	1370.09
335.07	1298.41
335.28	1279.98
335.49	1239.02
335.70	1378.28
335.91	1312.75
336.12	1286.12
336.33	1339.37
336.54	1269.74
336.74	1396.71
336.95	1386.47
337.16	1320.94
337.37	1372.14
337.58	1318.89
337.79	1282.03
338.00	1261.55
338.21	1327.08
338.42	1277.93
338.63	1378.28
338.84	1345.52
339.05	1249.26
339.26	1341.42
339.47	1245.16
339.68	1306.60
339.89	1374.19
340.10	1308.65
340.30	1370.09
340.51	1314.80
340.72	1390.57
340.93	1429.48
341.14	1271.79
341.35	1347.56
341.56	1298.41
341.77	1286.12
341.98	1327.08
342.19	1327.08
342.40	1308.65
342.61	1320.94
342.82	1355.76
343.02	1396.71
343.23	1290.22
343.44	1312.75
343.65	1363.95
343.86	1310.70
344.07	1261.55
344.28	1333.23
344.49	1322.99
344.70	1411.05
344.91	1345.52
345.12	1380.33
345.32	1333.23
345.53	1366.00
345.74	1345.52
345.95	1419.24
346.16	1361.90
346.37	1388.52
346.58	1304.56
346.79	1378.28
347.00	1318.89
347.21	1427.43
347.41	1353.71
347.62	1335.28
347.83	1322.99
348.04	1226.73
348.25	1269.74
348.46	1361.90
348.67	1318.89
348.88	1284.08
349.09	1331.18
349.29	1406.95
349.50	1415.15
349.71	1368.04
349.92	1404.91
350.13	1306.60
350.34	1286.12
350.55	1343.47
350.76	1376.24
350.97	1318.89
351.17	1339.37
351.38	1279.98
351.59	1216.49
351.80	1255.40
352.01	1318.89
352.22	1286.12
352.43	1288.17
352.63	1325.04
352.84	1271.79
353.05	1300.46
353.26	1349.61
353.47	1284.08
353.68	1353.71
353.89	1273.84
354.10	1277.93
354.30	1308.65
354.51	1335.28
354.72	1284.08
354.93	1388.52
355.14	1322.99
355.35	1296.36
355.55	1333.23
355.76	1286.12
355.97	1370.09
356.18	1302.51
356.39	1382.38
356.60	1245.16
356.81	1357.80
357.01	1386.47
357.22	1318.89
357.43	1368.04
357.64	1333.23
357.85	1382.38
358.06	1355.76
358.26	1378.28
358.47	1378.28
358.68	1343.47
358.89	1333.23
359.10	1327.08
359.31	1392.62
359.51	1271.79
359.72	1292.27
359.93	1394.67
360.14	1189.87
360.35	1322.99
360.56	1398.76
360.76	1255.40
360.97	1288.17
361.18	1327.08
361.39	1275.88
361.60	1382.38
361.81	1376.24
362.01	1452.01
362.22	1300.46
362.43	1294.32
362.64	1368.04
362.85	1374.19
363.05	1413.10
363.26	1372.14
363.47	1331.18
363.68	1279.98
363.89	1333.23
364.09	1308.65
364.30	1292.27
364.51	1269.74
364.72	1310.70
364.93	1275.88
365.13	1284.08
365.34	1327.08
365.55	1378.28
365.76	1234.93
365.97	1277.93
366.17	1343.47
366.38	1384.43
366.59	1290.22
366.80	1294.32
367.01	1413.10
367.21	1425.39
367.42	1347.56
367.63	1353.71
367.84	1308.65
368.05	1308.65
368.25	1279.98
368.46	1394.67
368.67	1349.61
368.88	1302.51
369.08	1409.00
369.29	1331.18
369.50	1241.07
369.71	1269.74
369.92	1353.71
370.12	1400.81
370.33	1355.76
370.54	1327.08
370.75	1335.28
370.95	1267.69
371.16	1462.25
371.37	1304.56
371.58	1331.18
371.78	1413.10
371.99	1331.18
372.20	1335.28
372.41	1267.69
372.61	1290.22
372.82	1331.18
373.03	1286.12
373.24	1345.52
373.45	1304.56
373.65	1304.56
373.86	1286.12
374.07	1335.28
374.28	1349.61
374.48	1374.19
374.69	1400.81
374.90	1339.37
375.11	1312.75
375.31	1417.19
375.52	1431.53
375.73	1341.42
375.93	1501.16
376.14	1306.60
376.35	1404.91
376.56	1320.94
376.76	1249.26
376.97	1406.95
377.18	1341.42
377.39	1351.66
377.59	1314.80
377.80	1284.08
378.01	1402.86
378.22	1413.10
378.42	1376.24
378.63	1370.09
378.84	1261.55
379.04	1327.08
379.25	1357.80
379.46	1265.64
379.67	1421.29
379.87	1429.48
380.08	1257.45
380.29	1353.71
380.50	1439.72
380.70	1351.66
380.91	1343.47
381.12	1390.57
381.32	1359.85
381.53	1322.99
381.74	1333.23
381.95	1279.98
382.15	1327.08
382.36	1298.41
382.57	1394.67
382.77	1370.09
382.98	1292.27
383.19	1337.32
383.39	1341.42
383.60	1339.37
383.81	1400.81
384.02	1392.62
384.22	1351.66
384.43	1327.08
384.64	1339.37
384.84	1366.00
385.05	1267.69
385.26	1421.29
385.46	1413.10
385.67	1355.76
385.88	1349.61
386.08	1386.47
386.29	1400.81
386.50	1329.13
386.70	1359.85
386.91	1329.13
387.12	1327.08
387.33	1228.78
387.53	1314.80
387.74	1421.29
387.95	1335.28
388.15	1277.93
388.36	1351.66
388.57	1345.52
388.77	1343.47
388.98	1304.56
389.19	1427.43
389.39	1322.99
389.60	1337.32
389.81	1308.65
390.01	1308.65
390.22	1361.90
390.43	1380.33
390.63	1284.08
390.84	1361.90
391.05	1339.37
391.25	1486.83
391.46	1390.57
391.67	1277.93
391.87	1329.13
392.08	1363.95
392.28	1368.04
392.49	1366.00
392.70	1404.91
392.90	1390.57
393.11	1454.06
393.32	1292.27
393.52	1388.52
393.73	1368.04
393.94	1263.60
394.14	1308.65
394.35	1347.56
394.56	1404.91
394.76	1402.86
394.97	1316.84
395.17	1388.52
395.38	1429.48
395.59	1425.39
395.79	1374.19
396.00	1292.27
396.21	1370.09
396.41	1413.10
396.62	1271.79
396.83	1351.66
397.03	1351.66
397.24	1435.63
397.44	1325.04
397.65	1361.90
397.86	1325.04
398.06	1419.24
398.27	1396.71
398.47	1417.19
398.68	1343.47
398.89	1351.66
399.09	1400.81
399.30	1355.76
399.51	1437.67
399.71	1374.19
399.92	1327.08
400.12	1306.60
400.33	1441.77
400.54	1347.56
400.74	1423.34
400.95	1404.91
401.15	1503.21
401.36	1404.91
401.57	1449.96
401.77	1421.29
401.98	1404.91
402.18	1386.47
402.39	1443.82
402.60	1488.87
402.80	1435.63
403.01	1413.10
403.21	1411.05
403.42	1447.91
403.63	1474.54
403.83	1435.63
404.04	1533.93
404.24	1480.68
404.45	1482.73
404.65	1599.46
404.86	1503.21
405.07	1468.39
405.27	1476.59
405.48	1476.59
405.68	1521.64
405.89	1458.15
406.10	1462.25
406.30	1468.39
406.51	1556.46
406.71	1503.21
406.92	1468.39
407.12	1447.91
407.33	1484.78
407.53	1542.12
407.74	1452.01
407.95	1548.26
408.15	1501.16
408.36	1460.20
408.56	1490.92
408.77	1558.50
408.97	1535.98
409.18	1619.94
409.39	1523.69
409.59	1523.69
409.80	1466.35
410.00	1640.42
410.21	1605.61
410.41	1632.23
410.62	1574.89
410.82	1685.48
411.03	1658.85
411.23	1601.51
411.44	1566.70
411.65	1630.18
411.85	1619.94
412.06	1665.00
412.26	1611.75
412.47	1667.05
412.67	1544.17
412.88	1671.14
413.08	1552.36
413.29	1628.14
413.49	1652.71
413.70	1654.76
413.90	1583.08
414.11	1675.24
414.31	1628.14
414.52	1615.85
414.73	1535.98
414.93	1665.00
415.14	1738.73
415.34	1621.99
415.55	1710.05
415.75	1705.96
415.96	1773.54
416.16	1705.96
416.37	1722.34
416.57	1738.73
416.78	1779.68
416.98	1757.16
417.19	1802.21
417.39	1834.98
417.60	1724.39
417.80	1744.87
418.01	1744.87
418.21	1826.79
418.42	1804.26
418.62	1722.34
418.83	1746.92
419.03	1910.75
419.24	1826.79
419.44	1923.04
419.65	1830.88
419.85	1830.88
420.06	1925.09
420.26	1804.26
420.47	1974.24
420.67	1935.33
420.88	1951.71
421.08	1916.90
421.29	1863.65
421.49	2013.15
421.70	1906.66
421.90	1877.99
422.11	1964.00
422.31	1986.53
422.52	1998.82
422.72	2060.26
422.93	2144.22
423.13	2023.39
423.34	2025.44
423.54	2113.50
423.74	2035.68
423.95	2084.83
424.15	1978.34
424.36	1978.34
424.56	2101.22
424.77	2064.35
424.97	2207.71
425.18	2058.21
425.38	2201.57
425.59	2052.06
425.79	2117.60
426.00	2160.61
426.20	2084.83
426.40	2142.18
426.61	2217.95
426.81	2148.32
427.02	2213.85
427.22	2193.37
427.43	2093.02
427.63	2228.19
427.84	2140.13
428.04	2236.38
428.25	2318.30
428.45	2351.07
428.65	2297.82
428.86	2396.12
429.06	2389.98
429.27	2359.26
429.47	2303.96
429.68	2361.31
429.88	2291.68
430.09	2381.79
430.29	2367.45
430.49	2422.75
430.70	2314.20
430.90	2344.92
431.11	2396.12
431.31	2301.92
431.52	2385.88
431.72	2322.40
431.92	2414.56
432.13	2465.75
432.33	2473.95
432.54	2475.99
432.74	2334.68
432.94	2441.18
433.15	2412.51
433.35	2473.95
433.56	2519.00
433.76	2496.47
433.97	2516.95
434.17	2594.78
434.37	2506.71
434.58	2469.85
434.78	2494.43
434.99	2592.73
435.19	2684.89
435.39	2678.74
435.60	2627.54
435.80	2637.78
436.01	2684.89
436.21	2635.74
436.41	2736.09
436.62	2713.56
436.82	2760.66
437.03	2605.02
437.23	2738.13
437.43	2648.02
437.64	2748.37
437.84	2676.70
438.05	2731.99
438.25	2842.58
438.45	2775.00
438.66	2885.59
438.86	2785.24
439.06	2777.05
439.27	2832.34
439.47	2891.73
439.68	2881.49
439.88	2969.55
440.08	2828.24
440.29	2875.35
440.49	2922.45
440.69	2830.29
440.90	2914.26
441.10	2924.50
441.31	3071.95
441.51	2998.23
441.71	3096.53
441.92	2914.26
442.12	2889.68
442.32	3088.34
442.53	3121.10
442.73	3088.34
442.94	3217.36
443.14	3131.34
443.34	3035.09
443.55	2983.89
443.75	3020.75
443.95	3180.50
444.16	3153.87
444.36	3192.78
444.56	3207.12
444.77	3049.43
444.97	3227.60
445.17	3182.54
445.38	3375.05
445.58	3325.90
445.78	3323.85
445.99	3303.37
446.19	3188.69
446.39	3284.94
446.60	3350.48
446.80	3327.95
447.00	3540.94
447.21	3266.51
447.41	3377.10
447.61	3467.21
447.82	3545.03
448.02	3594.19
448.22	3719.11
448.43	3585.99
448.63	3577.80
448.83	3463.12
449.04	3629.00
449.24	3518.41
449.44	3700.68
449.65	3784.65
449.85	3837.89
450.05	3659.72
450.26	3672.01
450.46	3620.81
450.66	3547.08
450.87	3561.42
451.07	3872.71
451.27	3786.69
451.47	3932.10
451.68	3821.51
451.88	3907.52
452.08	3889.09
452.29	4057.03
452.49	4040.64
452.69	3968.96
452.90	3913.67
453.10	4147.14
453.30	4186.05
453.51	3960.77
453.71	4032.45
453.91	4333.50
454.11	4073.41
454.32	4280.25
454.52	4059.07
454.72	4067.27
454.93	4042.69
455.13	4270.01
455.33	4206.53
455.53	4202.43
455.74	4356.03
455.94	4349.89
456.14	4399.04
456.35	4710.33
456.55	4558.78
456.75	4341.69
456.95	4440.00
457.16	4327.36
457.36	4640.70
457.56	4820.92
457.76	4806.58
457.97	4995.00
458.17	4880.31
458.37	4902.84
458.57	4968.37
458.78	4669.37
458.98	4593.59
459.18	4685.75
459.39	4958.13
459.59	5017.52
459.79	4700.09
459.99	4945.84
460.20	5066.67
460.40	4982.71
460.60	5250.99
460.80	5490.60
461.01	5197.74
461.21	5150.64
461.41	5316.53
461.61	5463.98
461.82	5210.03
462.02	5355.44
462.22	5300.14
462.42	5277.62
462.63	5466.03
462.83	5605.29
463.03	5455.79
463.23	5611.43
463.43	5556.14
463.64	5748.65
463.84	5652.39
464.04	5605.29
464.24	5742.50
464.45	5703.59
464.65	5777.32
464.85	5769.13
465.05	5990.31
465.26	6029.22
465.46	5963.68
465.66	6170.53
465.86	6211.49
466.06	6320.03
466.27	5949.35
466.47	6199.20
466.67	6172.58
466.87	6293.41
467.08	6172.58
467.28	6317.98
467.48	6444.96
467.68	6500.25
467.88	6705.05
468.09	7063.44
468.29	6739.87
468.49	6614.94
468.69	6870.94
468.89	6981.53
469.10	7010.20
469.30	6850.46
469.50	6756.25
469.70	7085.97
469.90	7057.30
470.11	7063.44
470.31	7018.39
470.51	7610.25
470.71	7683.98
470.91	7448.46
471.11	7714.70
471.32	7507.85
471.52	7706.51
471.72	7847.82
471.92	7616.40
472.12	7872.39
472.33	7765.90
472.53	7905.16
472.73	8267.65
472.93	8505.21
473.13	8275.84
473.33	8476.54
473.54	8454.02
473.74	8843.13
473.94	8886.14
474.14	8929.14
474.34	8693.63
474.55	8822.65
474.75	9635.69
474.95	9457.52
475.15	9611.12
475.35	9703.28
475.55	9791.34
475.75	9766.76
475.96	10102.63
476.16	10180.45
476.36	9979.75
476.56	10215.27
476.76	10430.30
476.96	10262.37
477.17	10674.01
477.37	10590.05
477.57	10559.33
477.77	10620.77
477.97	11059.03
478.17	10987.35
478.37	11329.36
478.58	11110.23
478.78	11923.27
478.98	11716.43
479.18	11640.65
479.38	11867.98
479.58	11884.36
479.78	12046.15
479.99	12097.35
480.19	12250.95
480.39	12361.54
480.59	12398.40
480.79	12830.52
480.99	12922.68
481.19	12801.85
481.39	12711.74
481.60	13100.86
481.80	12939.07
482.00	13639.47
482.20	13358.90
482.40	13520.69
482.60	14030.63
482.80	14196.52
483.00	14147.37
483.20	14341.93
483.41	14311.21
483.61	14591.78
483.81	14681.89
484.01	15021.85
484.21	14933.79
484.41	14622.50
484.61	14962.46
484.81	15290.13
485.01	15519.51
485.22	15642.39
485.42	15834.89
485.62	16203.53
485.82	16039.69
486.02	16060.17
486.22	16248.58
486.42	16129.80
486.62	16525.06
486.82	17260.28
487.02	17149.69
487.22	17469.17
487.43	17297.14
487.63	17471.22
487.83	17542.90
488.03	17725.17
488.23	17784.56
488.43	18206.44
488.63	18464.49
488.83	18464.49
489.03	18378.47
489.23	18929.38
489.43	19240.67
489.63	18824.93
489.83	18980.57
490.04	19359.45
490.24	19472.09
490.44	19498.71
490.64	19781.33
490.84	20207.31
491.04	20238.03
491.24	20385.48
491.44	20383.43
491.64	20432.58
491.84	20739.78
492.04	20876.99
492.24	21130.94
492.44	21341.88
492.64	21655.22
492.84	21708.47
493.04	21890.74
493.24	21817.01
493.45	22087.34
493.65	22365.87
493.85	22036.14
494.05	22597.29
494.25	22740.64
494.45	22591.14
494.65	22734.50
494.85	22890.15
495.05	23195.29
495.25	23228.06
495.45	23379.61
495.65	23815.83
495.85	23676.57
496.05	23836.31
496.25	24127.12
496.45	24110.74
496.65	24313.48
496.85	24352.40
497.05	24557.19
497.25	24653.45
497.45	24909.44
497.65	24569.48
497.85	24731.27
498.05	24970.88
498.25	25233.02
498.45	25689.72
498.65	25491.07
498.85	25736.82
499.05	25937.52
499.25	26207.86
499.45	26408.56
499.65	26287.73
499.85	26639.98
500.05	26359.41
500.25	26955.36
500.45	27008.61
500.65	27229.79
500.85	27299.42
501.05	27354.72
501.25	27469.40
501.45	27698.78
501.65	27620.95
501.85	28051.03
502.05	28319.31
502.25	28497.49
502.45	28261.97
502.65	28427.85
502.85	28845.64
503.05	28968.52
503.25	28821.06
503.45	28538.44
503.65	29148.74
503.85	29535.81
504.05	29017.67
504.25	29369.92
504.45	29617.72
504.65	29597.24
504.85	29421.12
505.05	29738.55
505.25	30326.32
505.45	30387.76
505.65	30209.59
505.85	30670.38
506.05	30498.35
506.25	30596.65
506.45	30717.48
506.65	30803.50
506.85	31188.52
507.05	31366.69
507.25	31157.80
507.45	31270.43
507.65	31936.02
507.85	32017.94
508.04	31817.24
508.24	31794.71
508.44	32243.22
508.64	31897.11
508.84	32091.67
509.04	32841.23
509.24	32261.65
509.44	33158.66
509.64	33482.24
509.84	33156.61
510.04	33302.02
510.24	33496.58
510.44	33613.31
510.64	33742.33
510.84	34041.34
511.04	34070.01
511.24	34903.53
511.43	34311.67
511.63	34688.49
511.83	34600.43
512.03	34856.43
512.23	34887.15
512.43	35030.51
512.63	35268.07
512.83	35583.46
513.03	35616.22
513.23	36181.46
513.43	36257.24
513.63	36326.87
513.83	36451.80
514.02	36177.37
514.22	36799.95
514.42	36644.30
514.62	37172.68
514.82	37137.87
515.02	37809.60
515.22	37705.15
515.42	37879.23
515.62	38311.35
515.82	38460.85
516.02	38294.97
516.21	38845.87
516.41	38565.30
516.61	39607.72
516.81	39798.18
517.01	39548.32
517.21	39738.79
517.41	40189.34
517.61	40437.14
517.81	40893.84
518.00	40836.50
518.20	41368.97
518.40	41323.91
518.60	41059.73
518.80	41475.46
519.00	42311.03
519.20	42286.46
519.40	42696.05
519.60	43001.20
519.79	42536.31
519.99	42603.89
520.19	43038.06
520.39	42878.32
520.59	42990.96
520.79	43685.22
520.99	43961.70
521.18	43988.32
521.38	43994.46
521.58	44694.87
521.78	44367.20
521.98	44436.83
522.18	45217.10
522.38	45550.92
522.58	45172.05
522.77	45477.19
522.97	46222.65
523.17	45532.49
523.37	46036.29
523.57	46333.24
523.77	46779.70
523.96	46460.22
524.16	46603.58
524.36	46671.16
524.56	47213.87
524.76	46554.43
524.96	46787.89
525.16	47183.15
525.35	46886.20
525.55	47342.89
525.75	48117.03
525.95	47383.85
526.15	48307.49
526.35	48504.09
526.54	48143.65
526.74	48287.01
526.94	48641.31
527.14	48725.27
527.34	49265.94
527.54	48786.71
527.73	48987.41
527.93	49390.86
528.13	49769.74
528.33	50195.71
528.53	49782.02
528.72	49919.24
528.92	49902.85
529.12	49904.90
529.32	50664.70
529.52	50468.09
529.72	51086.58
529.91	50730.23
530.11	51035.38
530.31	51799.27
530.51	51746.03
530.71	51483.89
530.90	51526.89
531.10	51836.14
531.30	52294.88
531.50	51879.14
531.70	52247.78
531.89	52530.40
532.09	52481.25
532.29	52550.88
532.49	52794.59
532.69	52423.90
532.88	51913.96
533.08	53026.01
533.28	52939.99
533.48	53267.67
533.67	53628.11
533.87	53482.70
534.07	52735.20
534.27	52935.90
534.47	53042.39
534.66	53529.81
534.86	54326.47
535.06	53767.37
535.26	54000.84
535.45	54451.39
535.65	54725.82
535.85	54283.46
536.05	54543.55
536.24	54926.52
536.44	54482.11
536.64	55299.25
536.84	55141.56
537.04	55807.15
537.23	55923.88
537.43	55516.34
537.63	55379.12
537.83	55458.99
538.02	56308.90
538.22	56128.68
538.42	55866.54
538.62	56095.91
538.81	56487.07
539.01	56861.85
539.21	56341.67
539.41	56269.99
539.60	57472.15
539.80	56360.10
540.00	56589.47
540.20	56454.31
540.39	57490.58
540.59	57207.96
540.79	57674.90
540.98	57525.39
541.18	57529.49
541.38	57449.62
541.58	57797.77
541.77	57392.28
541.97	58080.39
542.17	58170.50
542.37	58479.75
542.56	57810.06
542.76	58494.08
542.96	58446.98
543.15	58240.14
543.35	58502.28
543.55	59001.98
543.75	58776.70
543.94	59126.91
544.14	58344.58
544.34	58885.25
544.53	59128.95
544.73	58670.21
544.93	59145.34
545.13	58895.49
545.32	58870.91
545.52	59032.70
545.72	59075.71
545.91	59149.43
546.11	59765.87
546.31	59497.59
546.50	59397.24
546.70	58829.95
546.90	59319.41
547.10	59440.24
547.29	60253.29
547.49	59677.81
547.69	59829.36
547.88	59278.46
548.08	59556.98
548.28	59182.20
548.47	59708.53
548.67	59835.50
548.87	59716.72
549.06	59311.22
549.26	59241.59
549.46	59853.93
549.65	59628.66
549.85	59632.75
550.05	58983.55
550.24	59135.10
550.44	59276.41
550.64	58981.50
550.83	59147.39
551.03	59532.40
551.23	59815.02
551.42	59657.33
551.62	59069.56
551.82	59591.79
552.01	58778.75
552.21	59542.64
552.41	59075.71
552.60	59100.28
552.80	59212.92
553.00	58516.61
553.19	58905.73
553.39	58903.68
553.59	58500.23
553.78	59266.17
553.98	59559.03
554.18	58719.36
554.37	58840.19
554.57	59421.81
554.76	59163.77
554.96	59157.63
555.16	59239.54
555.35	59001.98
555.55	58678.40
555.75	59700.34
555.94	58768.51
556.14	58733.70
556.34	58913.92
556.53	58489.99
556.73	58784.90
556.92	58152.07
557.12	58266.76
557.32	59047.04
557.51	58293.38
557.71	59096.19
557.91	59313.27
558.10	59284.60
558.30	59149.43
558.49	59012.22
558.69	58674.30
558.89	58133.64
559.08	58281.09
559.28	58416.26
559.47	58186.89
559.67	58268.81
559.87	58379.40
560.06	58225.80
560.26	58440.84
560.45	57980.04
560.65	57980.04
560.85	57724.05
561.04	58113.16
561.24	58600.58
561.43	58623.11
561.63	58745.98
561.83	57922.70
562.02	57781.39
562.22	57799.82
562.41	57898.12
562.61	57277.59
562.81	57562.26
563.00	58127.50
563.20	57881.74
563.39	57791.63
563.59	57375.89
563.78	57431.19
563.98	57943.18
564.18	57572.50
564.37	58100.87
564.57	57187.48
564.76	57492.63
564.96	57928.84
565.15	57619.60
565.35	57810.06
565.55	57328.79
565.74	57013.40
565.94	57257.11
566.13	56835.23
566.33	57484.43
566.52	56755.36
566.72	56892.57
566.91	56958.11
567.11	57511.06
567.31	56956.06
567.50	56984.73
567.70	57027.74
567.89	56781.98
568.09	56962.20
568.28	56507.55
568.48	57011.35
568.67	56339.62
568.87	56648.86
569.06	56736.93
569.26	56661.15
569.46	56353.96
569.65	56677.54
569.85	55825.58
570.04	55717.04
570.24	56124.58
570.43	56216.74
570.63	55749.81
570.82	55555.25
571.02	56485.03
571.21	55532.72
571.41	55796.91
571.60	55991.47
571.80	55966.89
571.99	55686.32
572.19	55899.31
572.38	55286.96
572.58	54990.01
572.77	55278.77
572.97	55211.19
573.16	54406.34
573.36	54762.68
573.55	54586.56
573.75	55262.39
573.94	55448.75
574.14	54478.02
574.33	55465.14
574.53	54422.72
574.72	54768.83
574.92	54418.63
575.11	53923.02
575.31	54303.94
575.50	54527.17
575.70	53765.32
575.89	54097.09
576.09	53761.23
576.28	54039.75
576.48	53802.19
576.67	53525.71
576.87	53554.38
577.06	53542.10
577.26	53464.27
577.45	53697.74
577.65	53056.73
577.84	53038.29
578.04	53251.28
578.23	53220.56
578.43	53259.48
578.62	52329.70
578.82	53050.58
579.01	52497.63
579.21	52724.96
579.40	52575.45
579.59	52526.30
579.79	52243.68
579.98	52184.29
580.18	52571.36
580.37	52141.28
580.57	51641.58
580.76	51602.67
580.96	50799.86
581.15	50922.74
581.35	50248.96
581.54	51135.73
581.74	50988.28
581.93	51062.00
582.12	51014.90
582.32	50775.29
582.51	50803.96
582.71	50988.28
582.90	50400.51
583.10	50570.49
583.29	50443.52
583.48	49820.94
583.68	49763.59
583.87	49835.27
584.07	50294.02
584.26	49802.50
584.46	50154.75
584.65	49712.39
584.84	49657.10
585.04	50044.16
585.23	49284.37
585.43	49681.67
585.62	49255.70
585.82	48977.17
586.01	49327.38
586.20	48907.54
586.40	48710.94
586.59	48792.86
586.79	48792.86
586.98	48407.84
587.18	48428.32
587.37	48835.86
587.56	47777.06
587.76	48246.05
587.95	47875.37
588.15	47754.54
588.34	47633.71
588.53	47562.03
588.73	47514.92
588.92	47396.14
589.12	47412.52
589.31	47287.60
589.50	47381.80
589.70	47144.24
589.89	47109.43
590.08	47205.68
590.28	46597.43
590.47	46736.69
590.67	46136.64
590.86	46150.98
591.05	46210.37
591.25	45624.65
591.44	45784.39
591.64	45688.13
591.83	45665.61
592.02	46003.52
592.22	45413.71
592.41	45206.86
592.60	44993.87
592.80	44686.68
592.99	44477.79
593.18	44666.20
593.38	44832.08
593.57	44639.57
593.77	44477.79
593.96	44907.86
594.15	44119.39
594.35	44199.26
594.54	44148.06
594.73	43779.43
594.93	44049.76
595.12	43769.19
595.31	42906.99
595.51	43863.39
595.70	43136.37
595.89	43398.51
596.09	42605.94
596.28	42925.42
596.47	42706.29
596.67	42894.71
596.86	42511.74
597.06	42607.99
597.25	42319.23
597.44	42184.06
597.64	41375.11
597.83	41739.65
598.02	41903.49
598.22	41915.78
598.41	41420.17
598.60	41229.71
598.79	41618.82
598.99	41385.35
599.18	41082.25
599.37	41108.88
599.57	40426.90
599.76	40639.89
599.95	40232.35
600.15	40590.74
600.34	39974.30
600.53	40283.55
600.73	40164.76
600.92	39574.95
601.11	39572.90
601.31	39706.02
601.50	39128.49
601.69	39560.61
601.88	39253.42
602.08	38919.60
602.27	38753.71
602.46	39099.82
602.66	38487.48
602.85	38340.02
603.04	38940.08
603.24	37963.20
603.43	38204.86
603.62	38059.45
603.81	38532.53
604.01	37887.42
604.20	37893.57
604.39	37301.70
604.59	37387.72
604.78	36894.16
604.97	37291.46
605.16	37449.16
605.36	36867.53
605.55	36519.38
605.74	36572.63
605.94	35933.66
606.13	36142.55
606.32	36025.82
606.51	36113.88
606.71	36093.40
606.90	35827.17
607.09	35589.60
607.28	35339.75
607.48	35489.25
607.67	35118.57
607.86	35372.52
608.05	35198.44
608.25	34913.77
608.44	34940.39
608.63	34518.51
608.82	33969.66
609.02	34199.03
609.21	34297.33
609.40	34393.59
609.59	34070.01
609.79	33357.32
609.98	33594.88
610.17	33469.95
610.36	32859.66
610.56	32757.26
610.75	32876.04
610.94	32218.64
611.13	32556.56
611.33	32239.12
611.52	32140.82
611.71	32130.58
611.90	32149.01
612.09	31921.69
612.29	31499.81
612.48	31194.66
612.67	31209.00
612.86	31397.41
613.06	31292.96
613.25	31141.41
613.44	30934.57
613.63	30791.21
613.82	30842.41
614.02	30602.80
614.21	30834.22
614.40	30826.03
614.59	30334.51
614.78	30213.68
614.98	29718.07
615.17	30070.33
615.36	30070.33
615.55	29890.10
615.74	30088.76
615.94	29701.69
616.13	29795.90
616.32	29619.77
616.51	29365.82
616.70	29546.05
616.90	29101.64
617.09	29746.75
617.28	29152.84
617.47	29005.38
617.66	29296.19
617.86	28900.94
618.05	29218.37
618.24	29449.79
618.43	28833.35
618.62	29089.35
618.81	28583.50
619.01	28898.89
619.20	28474.96
619.39	28739.15
619.58	28857.93
619.77	28614.22
619.96	28501.58
620.16	28620.36
620.35	28546.64
620.54	28384.85
620.73	28468.81
620.92	28671.56
621.11	28350.03
621.31	28757.58
621.50	28593.74
621.69	28606.03
621.88	28442.19
622.07	28171.86
622.26	28118.61
622.46	28212.82
622.65	28282.45
622.84	28251.73
623.03	28266.06
623.22	28276.30
623.41	28378.70
623.60	28018.26
623.80	28096.08
623.99	28247.63
624.18	27917.91
624.37	27713.11
624.56	27760.22
624.75	27782.74
624.94	27315.81
625.13	27453.02
625.33	27289.18
625.52	27700.83
625.71	27440.73
625.90	27053.67
626.09	27088.48
626.28	26930.79
626.47	27180.64
626.66	27190.88
626.86	26859.11
627.05	26984.04
627.24	26947.17
627.43	26916.45
627.62	26932.84
627.81	26267.25
628.00	26678.89
628.19	26365.55
628.38	26465.90
628.57	26324.59
628.77	26519.15
628.96	26304.11
629.15	26041.97
629.34	26093.17
629.53	26306.16
629.72	25915.00
629.91	26001.01
630.10	25978.48
630.29	25661.05
630.48	25953.91
630.68	25804.41
630.87	25689.72
631.06	25603.71
631.25	25564.79
631.44	25382.52
631.63	25433.72
631.82	25646.71
632.01	25306.75
632.20	25011.84
632.39	25265.79
632.58	25177.73
632.77	24749.70
632.96	24356.49
633.15	24479.37
633.35	24612.49
633.54	24448.65
633.73	24293.01
633.92	24223.37
634.11	24315.53
634.30	24518.28
634.49	24444.56
634.68	24379.02
634.87	23881.36
635.06	24288.91
635.25	23680.66
635.44	23549.59
635.63	23961.23
635.82	23733.91
636.01	23350.94
636.20	23781.01
636.39	23504.54
636.58	23568.02
636.77	23318.17
636.97	23506.59
637.16	23324.32
637.35	23113.38
637.54	23322.27
637.73	22939.30
637.92	23168.67
638.11	23334.56
638.30	23008.93
638.49	23119.52
638.68	22924.96
638.87	22458.03
639.06	22834.85
639.25	22789.80
639.44	23004.83
639.63	22568.62
639.82	22556.33
640.01	22339.24
640.20	22382.25
640.39	22136.49
640.58	22443.69
640.77	22025.90
640.96	21962.42
641.15	22357.67
641.34	22210.22
641.53	22333.10
641.72	22087.34
641.91	21593.78
642.10	21755.57
642.29	21941.94
642.48	22283.95
642.67	21718.71
642.86	22030.00
643.05	21771.96
643.24	21763.76
643.43	21767.86
643.62	21128.89
643.81	21321.40
644.00	21538.49
644.19	21309.11
644.38	21565.11
644.57	21051.07
644.76	21384.89
644.95	21018.30
645.14	21286.59
645.33	20901.57
645.52	20813.51
645.71	20715.20
645.90	20926.14
646.09	20793.03
646.28	20979.39
646.46	20467.40
646.65	20301.51
646.84	20506.31
647.03	20301.51
647.22	20397.77
647.41	20385.48
647.60	20467.40
647.79	20264.65
647.98	20090.57
648.17	20221.64
648.36	20027.09
648.55	20225.74
648.74	19685.08
648.93	20123.34
649.12	19832.53
649.31	19674.84
649.50	19838.67
649.69	19519.19
649.88	19877.58
650.06	19398.36
650.25	19648.21
650.44	19420.89
650.63	19408.60
650.82	19201.76
651.01	19332.82
651.20	18992.86
651.39	19160.80
651.58	18974.43
651.77	19025.63
651.96	18777.83
652.15	18745.06
652.34	18583.27
652.52	18659.04
652.71	18906.85
652.90	18722.53
653.09	19123.93
653.28	18462.44
653.47	18613.99
653.66	18659.04
653.85	18226.92
654.04	18151.15
654.23	18116.33
654.42	18431.72
654.60	18145.00
654.79	18355.94
654.98	18212.59
655.17	18058.99
655.36	17856.24
655.55	18079.47
655.74	17960.69
655.93	17807.09
656.12	17737.46
656.30	17712.88
656.49	17901.29
656.68	17329.91
656.87	17766.13
657.06	17647.35
657.25	17307.38
657.44	17454.84
657.63	17702.64
657.82	17403.64
658.00	17350.39
658.19	17028.86
658.38	17387.25
658.57	17123.07
658.76	17329.91
658.95	17131.26
659.14	17032.96
659.32	17305.34
659.51	17004.28
659.70	16682.75
659.89	16912.13
660.08	16754.43
660.27	16819.97
660.46	16785.15
660.64	16666.37
660.83	17116.92
661.02	16756.48
661.21	16629.51
661.40	16635.65
661.59	16697.09
661.78	16750.34
661.96	16721.66
662.15	16555.78
662.34	16588.55
662.53	16566.02
662.72	16611.07
662.91	16606.98
663.09	16269.06
663.28	16295.69
663.47	16088.84
663.66	16637.70
663.85	16400.13
664.03	16047.88
664.22	16191.24
664.41	16029.45
664.60	16172.81
664.79	16193.29
664.98	16099.08
665.16	15949.58
665.35	15947.53
665.54	16062.22
665.73	15865.61
665.92	15832.85
666.10	16162.57
666.29	15779.60
666.48	16123.66
666.67	15939.34
666.86	16133.90
667.04	15802.13
667.23	15705.87
667.42	15824.65
667.61	15681.30
667.80	15429.40
667.98	15820.56
668.17	15882.00
668.36	15699.73
668.55	15576.85
668.74	15605.52
668.92	15605.52
669.11	15523.60
669.30	15570.71
669.49	15460.12
669.68	15222.55
669.86	15537.94
670.05	15607.57
670.24	15230.74
670.43	15304.47
670.61	15294.23
670.80	15599.38
670.99	15746.83
671.18	15642.39
671.36	15460.12
671.55	15226.65
671.74	15662.86
671.93	15492.88
672.11	15392.53
672.30	15337.24
672.49	15562.51
672.68	15484.69
672.87	15400.72
673.05	15091.48
673.24	15335.19
673.43	15128.35
673.62	15101.72
673.80	15103.77
673.99	15222.55
674.18	14868.25
674.36	15179.54
674.55	15259.42
674.74	15021.85
674.93	15154.97
675.11	15011.61
675.30	15025.95
675.49	14896.92
675.68	14884.64
675.86	15171.35
676.05	14716.70
676.24	14806.81
676.43	14358.31
676.61	14663.46
676.80	14446.37
676.99	14909.21
677.17	14649.12
677.36	14636.83
677.55	14522.15
677.74	14438.18
677.92	14335.78
678.11	14554.91
678.30	14337.83
678.48	14255.91
678.67	14599.97
678.86	14065.45
679.04	14479.14
679.23	14040.87
679.42	14090.02
679.61	14032.68
679.79	14102.31
679.98	14165.80
680.17	13954.86
680.35	13909.80
680.54	13766.45
680.73	13745.97
680.91	13840.17
681.10	13643.57
681.29	13559.60
681.47	13758.25
681.66	13422.39
681.85	13442.87
682.04	13602.61
682.22	13418.29
682.41	13662.00
682.60	13350.71
682.78	13516.59
682.97	13485.87
683.16	13516.59
683.34	13248.31
683.53	13176.63
683.72	13215.54
683.90	13121.34
684.09	13291.32
684.28	12742.46
684.46	13020.99
684.65	13123.38
684.83	12973.88
685.02	12977.98
685.21	12961.59
685.39	12996.41
685.58	13143.86
685.77	12851.00
685.95	12701.50
686.14	12771.13
686.33	12838.72
686.51	12721.98
686.70	12764.99
686.89	12762.94
687.07	12750.65
687.26	12687.17
687.44	12646.21
687.63	12529.47
687.82	12433.22
688.00	12410.69
688.19	12410.69
688.38	12416.83
688.56	12635.97
688.75	12425.03
688.93	12396.35
689.12	12478.27
689.31	12441.41
689.49	12267.33
689.68	12074.82
689.87	12095.30
690.05	12257.09
690.24	12083.02
690.42	12402.50
690.61	12465.99
690.80	12091.21
690.98	12181.32
691.17	12261.19
691.35	12296.00
691.54	12347.20
691.73	12121.93
691.91	12312.39
692.10	11874.12
692.28	12257.09
692.47	12054.34
692.66	12277.57
692.84	12142.41
693.03	12265.28
693.21	12160.84
693.40	11906.89
693.59	12009.29
693.77	11900.75
693.96	11951.95
694.14	11976.52
694.33	12123.98
694.51	11763.53
694.70	12031.82
694.89	11724.62
695.07	11986.76
695.26	11884.36
695.44	12193.61
695.63	11933.51
695.81	11824.97
696.00	11794.25
696.18	11734.86
696.37	11921.23
696.56	11988.81
696.74	11732.81
696.93	11779.92
697.11	11833.16
697.30	11874.12
697.48	11722.57
697.67	11761.48
697.85	11786.06
698.04	11753.29
698.23	11687.76
698.41	11673.42
698.60	11734.86
698.78	11593.55
698.97	11667.28
699.15	11591.50
699.34	11687.76
699.52	11876.17
699.71	11607.89
699.89	11792.20
700.08	11779.92
700.26	11730.76
700.45	11667.28
700.63	11419.47
700.82	11845.45
701.01	11761.48
701.19	11444.05
701.38	11634.51
701.56	11700.05
701.75	11370.32
701.93	11736.91
702.12	11681.61
702.30	11431.76
702.49	11620.17
702.67	11530.06
702.86	11351.89
703.04	11630.41
703.23	11495.25
703.41	11284.31
703.60	11681.61
703.78	11530.06
703.97	11558.74
704.15	11466.58
704.34	11562.83
704.52	11523.92
704.71	11505.49
704.89	11398.99
705.08	11358.03
705.26	11382.61
705.45	11689.81
705.63	11384.66
705.81	11239.25
706.00	11392.85
706.18	11392.85
706.37	11315.03
706.55	11325.27
706.74	11218.77
706.92	11374.42
707.11	11216.72
707.29	11351.89
707.48	11394.90
707.66	11360.08
707.85	11274.07
708.03	11419.47
708.22	11376.47
708.40	11321.17
708.58	11495.25
708.77	11347.79
708.95	11544.40
709.14	11265.88
709.32	11278.16
709.51	11376.47
709.69	11425.62
709.88	11286.36
710.06	11294.55
710.25	11312.98
710.43	11151.19
710.61	11108.18
710.80	11210.58
710.98	11183.96
711.17	11364.18
711.35	11302.74
711.54	11091.80
711.72	11212.63
711.90	11292.50
712.09	11259.73
712.27	11339.60
712.46	11128.66
712.64	11165.53
712.83	11403.09
713.01	11124.57
713.19	11265.88
713.38	11374.42
713.56	11075.42
713.75	11452.24
713.93	11243.35
714.11	11085.65
714.30	11075.42
714.48	11257.68
714.67	10968.92
714.85	11237.20
715.03	11147.09
715.22	11165.53
715.40	11061.08
715.59	11136.85
715.77	10891.10
715.95	11147.09
716.14	11059.03
716.32	11151.19
716.51	11202.39
716.69	10956.63
716.87	11151.19
717.06	11013.98
717.24	10887.00
717.42	11042.65
717.61	10942.30
717.79	10977.11
717.98	10794.84
718.16	10932.06
718.34	10925.91
718.53	10917.72
718.71	10987.35
718.89	10848.09
719.08	10882.91
719.26	10872.67
719.45	10960.73
719.63	10819.42
719.81	10852.19
720.00	10889.05
720.18	10757.98
720.36	10741.60
720.55	10884.95
720.73	10747.74
720.91	10776.41
721.10	10772.32
721.28	10772.32
721.46	10803.04
721.65	10600.29
721.83	10567.52
722.01	10501.98
722.20	10565.47
722.38	10614.62
722.56	10577.76
722.75	10577.76
722.93	10659.68
723.11	10596.19
723.30	10624.86
723.48	10606.43
723.66	10569.57
723.85	10567.52
724.03	10571.61
724.21	10530.66
724.40	10583.90
724.58	10401.63
724.76	10377.06
724.95	10497.89
725.13	10504.03
725.31	10315.62
725.50	10399.59
725.68	10399.59
725.86	10387.30
726.05	10332.00
726.23	10239.84
726.41	10202.98
726.59	10317.67
726.78	10334.05
726.96	10592.09
727.14	10276.71
727.33	10168.16
727.51	10401.63
727.69	10233.70
727.87	10303.33
728.06	10213.22
728.24	10039.14
728.42	10174.31
728.61	10131.30
728.79	10063.72
728.97	10213.22
729.15	10209.12
729.34	10125.16
729.52	10020.71
729.70	10219.36
729.89	9959.27
730.07	10030.95
730.25	10100.58
730.43	10141.54
730.62	10028.90
730.80	10196.84
730.98	9926.50
731.16	9971.56
731.35	10162.02
731.53	10141.54
731.71	9895.78
731.89	9955.18
732.08	10002.28
732.26	9852.78
732.44	9899.88
732.62	9779.05
732.81	9844.59
732.99	9785.19
733.17	9811.82
733.35	9764.72
733.54	9944.94
733.72	9588.59
733.90	9836.39
734.08	9658.22
734.27	9758.57
734.45	9678.70
734.63	9740.14
734.81	9623.41
735.00	9617.26
735.18	9734.00
735.36	9856.87
735.54	9482.10
735.72	9420.66
735.91	9449.33
736.09	9611.12
736.27	9400.18
736.45	9480.05
736.63	9379.70
736.82	9717.61
737.00	9490.29
737.18	9351.03
737.36	9289.59
737.55	9398.13
737.73	9316.21
737.91	9369.46
738.09	9164.66
738.27	9199.48
738.46	9303.92
738.64	9271.15
738.82	9340.79
739.00	9238.39
739.18	9054.07
739.36	9097.08
739.55	9021.30
739.73	9107.32
739.91	9226.10
740.09	9004.92
740.27	8980.34
740.46	9148.28
740.64	8968.06
740.82	8961.91
741.00	8736.63
741.18	8998.77
741.36	9019.25
741.55	8830.84
741.73	8810.36
741.91	8759.16
742.09	8724.35
742.27	8888.18
742.45	8800.12
742.64	8628.09
742.82	8814.46
743.00	8607.61
743.18	8619.90
743.36	8494.97
743.54	8593.28
743.72	8384.38
743.91	8644.48
744.09	8353.66
744.27	8372.10
744.45	8480.64
744.63	8368.00
744.81	8411.01
744.99	8349.57
745.18	8138.63
745.36	8423.30
745.54	8253.31
745.72	8138.63
745.90	8230.79
746.08	8109.96
746.26	7909.26
746.45	8124.29
746.63	8040.33
746.81	7884.68
746.99	8124.29
747.17	7944.07
747.35	7915.40
747.53	8046.47
747.71	7927.69
747.89	7827.34
748.08	7714.70
748.26	7712.65
748.44	7427.98
748.62	7624.59
748.80	7677.83
748.98	7673.74
749.16	7839.62
749.34	7591.82
749.52	7305.10
749.70	7421.84
749.89	7479.18
750.07	7561.10
750.25	7559.05
750.43	7458.70
750.61	7415.69
750.79	7661.45
750.97	7214.99
751.15	7329.68
751.33	7247.76
751.51	7180.18
751.69	7227.28
751.88	7192.47
752.06	7262.10
752.24	7229.33
752.42	7067.54
752.60	7124.88
752.78	7178.13
752.96	7055.25
753.14	7147.41
753.32	7110.55
753.50	7096.21
753.68	7122.84
753.86	7055.25
754.04	6889.37
754.22	7049.11
754.40	6901.65
754.58	7108.50
754.76	6897.56
754.95	6930.33
755.13	6922.13
755.31	6893.46
755.49	6768.54
755.67	6809.50
755.85	6664.09
756.03	6922.13
756.21	6821.78
756.39	6614.94
756.57	6827.93
756.75	6764.44
756.93	6469.53
757.11	6430.62
757.29	6649.75
757.47	6520.73
757.65	6584.22
757.83	6578.08
758.01	6533.02
758.19	6481.82
758.37	6463.39
758.55	6440.86
758.73	6487.96
758.91	6592.41
759.09	6365.09
759.27	6313.89
759.45	6553.50
759.63	6389.66
759.81	6209.44
759.99	6459.29
760.17	6324.13
760.35	6166.43
760.53	6330.27
760.71	6055.84
760.89	6109.09
761.07	6141.86
761.25	5996.45
761.43	6082.47
761.61	6352.80
761.79	6162.34
761.97	6055.84
762.15	6285.22
762.33	6068.13
762.51	6195.11
762.69	5984.16
762.87	5894.05
763.05	5711.78
763.23	5857.19
763.41	5849.00
763.59	5863.33
763.77	5666.73
763.95	5834.66
764.13	5797.80
764.31	5517.23
764.49	5658.54
764.67	5650.35
764.85	5590.95
765.03	5588.91
765.21	5371.82
765.38	5541.80
765.56	5484.46
765.74	5488.56
765.92	5404.59
766.10	5326.77
766.28	5267.38
766.46	5447.60
766.64	5361.58
766.82	5373.87
767.00	5081.01
767.18	5091.25
767.36	5138.35
767.54	5156.79
767.72	5156.79
767.90	5023.67
768.08	4988.85
768.26	4935.60
768.43	4749.24
768.61	4833.21
768.79	4720.57
768.97	4827.06
769.15	4700.09
769.33	4687.80
769.51	4698.04
769.69	4521.92
769.87	4644.79
770.05	4661.18
770.23	4534.20
770.40	4540.35
770.58	4476.86
770.76	4403.13
770.94	4374.46
771.12	4253.63
771.30	4270.01
771.48	4372.41
771.66	4202.43
771.84	4261.82
772.02	4181.95
772.19	4210.62
772.37	3960.77
772.55	4014.02
772.73	3821.51
772.91	4108.23
773.09	3930.05
773.27	3930.05
773.45	3782.60
773.63	3811.27
773.80	3749.83
773.98	3747.78
774.16	3612.62
774.34	3721.16
774.52	3637.19
774.70	3555.27
774.88	3659.72
775.05	3729.35
775.23	3588.04
775.41	3491.79
775.59	3454.92
775.77	3499.98
775.95	3401.68
776.13	3385.29
776.30	3278.80
776.48	3289.04
776.66	3264.46
776.84	3241.93
777.02	3231.69
777.20	3131.34
777.38	3166.16
777.55	3004.37
777.73	3076.05
777.91	3022.80
778.09	3014.61
778.27	2850.77
778.45	3061.71
778.62	3053.52
778.80	2811.86
778.98	2961.36
779.16	2813.91
779.34	2832.34
779.51	2768.85
779.69	2979.79
779.87	2805.72
780.05	2707.41
780.23	2803.67
780.41	2582.49
780.58	2770.90
780.76	2736.09
780.94	2633.69
781.12	2535.39
781.30	2680.79
781.47	2621.40
781.65	2639.83
781.83	2510.81
782.01	2521.05
782.19	2590.68
782.36	2467.80
782.54	2392.03
782.72	2498.52
782.90	2537.43
783.08	2400.22
783.25	2332.64
783.43	2398.17
783.61	2447.32
783.79	2367.45
783.96	2408.41
784.14	2504.67
784.32	2361.31
784.50	2375.64
784.68	2277.34
784.85	2326.49
785.03	2254.81
785.21	2312.16
785.39	2269.15
785.56	2359.26
785.74	2291.68
785.92	2299.87
786.10	2238.43
786.27	2351.07
786.45	2310.11
786.63	2217.95
786.81	2183.13
786.98	2123.74
787.16	2213.85
787.34	2222.05
787.52	2152.42
787.69	2164.70
787.87	2168.80
788.05	2146.27
788.23	2113.50
788.40	2146.27
788.58	2004.96
788.76	2107.36
788.94	2025.44
789.11	2187.23
789.29	2052.06
789.47	2142.18
789.64	2103.26
789.82	2082.78
790.00	2052.06
790.18	2072.54
790.35	2070.50
790.53	2197.47
790.71	1961.95
790.89	1978.34
791.06	1943.52
791.24	2078.69
791.42	1925.09
791.59	2023.39
791.77	2007.01
791.95	2066.40
792.12	1953.76
792.30	2019.30
792.48	1966.05
792.66	2017.25
792.83	2025.44
793.01	1966.05
793.19	1978.34
793.36	1886.18
793.54	1949.67
793.72	1978.34
793.89	1935.33
794.07	1929.19
794.25	1927.14
794.42	1925.09
794.60	1880.04
794.78	1882.08
794.95	1925.09
795.13	1992.67
795.31	1900.52
795.48	1851.36
795.66	1918.95
795.84	1867.75
796.01	1974.24
796.19	1830.88
796.37	1951.71
796.54	2058.21
796.72	1920.99
796.90	1916.90
797.07	1953.76
797.25	1949.67
797.43	1900.52
797.60	1871.84
797.78	1955.81
797.96	1871.84
798.13	1920.99
798.31	1978.34
798.49	1847.27
798.66	1941.47
798.84	1812.45
799.01	2000.87
799.19	1843.17
799.37	1802.21
799.54	1830.88
799.72	1888.23
799.90	2019.30
800.07	1939.43
800.25	1849.32
800.43	1847.27
800.60	1861.60
800.78	1847.27
800.95	1894.37
801.13	1890.28
801.31	1920.99
801.48	1957.86
801.66	1849.32
801.83	1914.85
802.01	1841.12
802.19	1896.42
802.36	1857.51
802.54	1920.99
802.71	1863.65
802.89	1920.99
803.07	1855.46
803.24	1814.50
803.42	1886.18
803.59	1988.58
803.77	1746.92
803.95	1867.75
804.12	1886.18
804.30	1906.66
804.47	1935.33
804.65	1886.18
804.82	1892.32
805.00	1912.80
805.18	1923.04
805.35	1814.50
805.53	1925.09
805.70	1933.28
805.88	1843.17
806.05	1890.28
806.23	1974.24
806.41	1912.80
806.58	1898.47
806.76	1929.19
806.93	1910.75
807.11	1855.46
807.28	2009.06
807.46	1880.04
807.64	2004.96
807.81	1871.84
807.99	2023.39
808.16	1894.37
808.34	2000.87
808.51	1896.42
808.69	1959.91
808.86	1847.27
809.04	1873.89
809.21	1935.33
809.39	1923.04
809.56	1890.28
809.74	1900.52
809.92	1953.76
810.09	1873.89
810.27	2019.30
810.44	2050.02
810.62	1904.61
810.79	1900.52
810.97	1912.80
811.14	2007.01
811.32	1970.15
811.49	1886.18
811.67	1920.99
811.84	1916.90
812.02	1988.58
812.19	2039.78
812.37	2062.30
812.54	1918.95
812.72	1910.75
812.89	1918.95
813.07	1875.94
813.24	1978.34
813.42	1912.80
813.59	1869.80
813.77	1877.99
813.94	1970.15
814.12	1986.53
814.29	1904.61
814.47	1966.05
814.64	1902.56
814.82	2015.20
814.99	1929.19
815.17	1951.71
815.34	2021.35
815.52	2047.97
815.69	1861.60
815.86	1894.37
816.04	1988.58
816.21	1964.00
816.39	2009.06
816.56	2039.78
816.74	1855.46
816.91	2033.63
817.09	1955.81
817.26	1984.48
817.44	1966.05
817.61	1955.81
817.79	1994.72
817.96	1972.19
818.13	1992.67
818.31	2142.18
818.48	1845.22
818.66	1966.05
818.83	1869.80
819.01	2019.30
819.18	1953.76
819.36	1894.37
819.53	2052.06
819.70	1925.09
819.88	1890.28
820.05	1894.37
820.23	1982.43
820.40	1916.90
820.58	2011.11
820.75	1871.84
820.92	1970.15
821.10	2047.97
821.27	1988.58
821.45	1945.57
821.62	2023.39
821.79	1959.91
821.97	1937.38
822.14	2119.65
822.32	1900.52
822.49	1898.47
822.66	1933.28
822.84	1880.04
823.01	2058.21
823.19	1939.43
823.36	2047.97
823.53	1867.75
823.71	1968.10
823.88	1794.02
824.06	2093.02
824.23	1955.81
824.40	1839.08
824.58	1933.28
824.75	1892.32
824.93	1929.19
825.10	1920.99
825.27	1888.23
825.45	2076.64
825.62	1974.24
825.79	2029.54
825.97	1931.23
826.14	1957.86
826.32	2015.20
826.49	1968.10
826.66	2027.49
826.84	1994.72
827.01	1888.23
827.18	1982.43
827.36	1968.10
827.53	2052.06
827.70	1959.91
827.88	1964.00
828.05	1968.10
828.22	2041.82
828.40	2015.20
828.57	1935.33
828.74	2013.15
828.92	1968.10
829.09	2047.97
829.27	1939.43
829.44	1990.63
829.61	2033.63
829.79	2058.21
829.96	1955.81
830.13	1939.43
830.30	1906.66
830.48	2025.44
830.65	2123.74
830.82	2017.25
831.00	1984.48
831.17	2027.49
831.34	1980.39
831.52	2041.82
831.69	1957.86
831.86	1935.33
832.04	1871.84
832.21	1927.14
832.38	1974.24
832.56	2039.78
832.73	1964.00
832.90	1939.43
833.07	1996.77
833.25	1949.67
833.42	2011.11
833.59	1974.24
833.77	1988.58
833.94	1994.72
834.11	1931.23
834.29	1959.91
834.46	2052.06
834.63	1994.72
834.80	2002.91
834.98	2013.15
835.15	2058.21
835.32	2060.26
835.49	1978.34
835.67	1945.57
835.84	1929.19
836.01	1957.86
836.19	1841.12
836.36	2013.15
836.53	2029.54
836.70	1933.28
836.88	2009.06
837.05	1968.10
837.22	1955.81
837.39	1925.09
837.57	1908.71
837.74	2031.58
837.91	1988.58
838.08	1943.52
838.26	2027.49
838.43	1929.19
838.60	1929.19
838.77	1902.56
838.95	1873.89
839.12	1947.62
839.29	1943.52
839.46	1906.66
839.64	2029.54
839.81	1892.32
839.98	1935.33
840.15	1959.91
840.32	1900.52
840.50	1990.63
840.67	2050.02
840.84	1980.39
841.01	1937.38
841.19	1980.39
841.36	1972.19
841.53	1904.61
841.70	1982.43
841.87	2009.06
842.05	1888.23
842.22	2015.20
842.39	1951.71
842.56	2007.01
842.73	1974.24
842.91	1906.66
843.08	1896.42
843.25	2023.39
843.42	1974.24
843.59	2009.06
843.77	1873.89
843.94	1918.95
844.11	2052.06
844.28	1920.99
844.45	1986.53
844.62	1894.37
844.80	1888.23
844.97	1939.43
845.14	1918.95
845.31	2002.91
845.48	1923.04
845.65	1988.58
845.83	1966.05
846.00	2013.15
846.17	2090.98
846.34	1978.34
846.51	1974.24
846.68	1945.57
846.86	2039.78
847.03	1851.36
847.20	1941.47
847.37	2088.93
847.54	1824.74
847.71	1955.81
847.89	1974.24
848.06	1941.47
848.23	1945.57
848.40	1945.57
848.57	2035.68
848.74	1982.43
848.91	1927.14
849.08	1935.33
849.26	1900.52
849.43	1961.95
849.60	1904.61
849.77	2023.39
849.94	1972.19
850.11	1980.39
850.28	1841.12
850.46	1925.09
850.63	2023.39
850.80	1896.42
850.97	2023.39
851.14	1830.88
851.31	1998.82
851.48	1886.18
851.65	1918.95
851.82	1943.52
852.00	1843.17
852.17	1945.57
852.34	1916.90
852.51	1906.66
852.68	1986.53
852.85	2000.87
853.02	1916.90
853.19	1818.60
853.36	1914.85
853.53	1941.47
853.70	1867.75
853.88	1933.28
854.05	1900.52
854.22	1884.13
854.39	1865.70
854.56	1904.61
854.73	1941.47
854.90	1918.95
855.07	1886.18
855.24	1880.04
855.41	1867.75
855.58	1865.70
855.75	1877.99
855.92	1957.86
856.09	1949.67
856.27	1992.67
856.44	1888.23
856.61	1888.23
856.78	1939.43
856.95	1802.21
857.12	1908.71
857.29	1888.23
857.46	1925.09
857.63	1857.51
857.80	1880.04
857.97	1834.98
858.14	1851.36
858.31	1886.18
858.48	1900.52
858.65	1933.28
858.82	1918.95
858.99	1843.17
859.16	1871.84
859.33	1816.55
859.50	1955.81
859.67	1920.99
859.84	1925.09
860.01	1970.15
860.18	1863.65
860.35	1886.18
860.52	1875.94
860.69	1855.46
860.86	1855.46
861.03	1865.70
861.20	1912.80
861.37	1777.64
861.54	1951.71
861.71	1898.47
861.88	1947.62
862.05	1828.84
862.22	1867.75
862.39	1826.79
862.56	1857.51
862.73	1931.23
862.90	1884.13
863.07	1916.90
863.24	1798.12
863.41	1927.14
863.58	1867.75
863.75	1796.07
863.92	1851.36
864.09	1826.79
864.26	1834.98
864.43	1822.69
864.60	1767.40
864.77	1828.84
864.94	1859.56
865.11	1839.08
865.28	1777.64
865.45	1765.35
865.62	1808.36
865.79	1847.27
865.96	1949.67
866.13	1847.27
866.30	1787.88
866.47	1777.64
866.64	1789.92
866.81	1902.56
866.98	1892.32
867.15	2017.25
867.31	1738.73
867.48	1861.60
867.65	1869.80
867.82	1789.92
867.99	1910.75
868.16	1828.84
868.33	1894.37
868.50	1763.30
868.67	1828.84
868.84	1748.97
869.01	1789.92
869.18	1839.08
869.35	1843.17
869.52	1763.30
869.68	1849.32
869.85	1794.02
870.02	1832.93
870.19	1847.27
870.36	1742.82
870.53	1877.99
870.70	1875.94
870.87	1812.45
871.04	1892.32
871.21	1791.97
871.38	1775.59
871.54	1771.49
871.71	1738.73
871.88	1882.08
872.05	1843.17
872.22	1853.41
872.39	1800.16
872.56	1826.79
872.73	1779.68
872.90	1751.01
873.06	1722.34
873.23	1804.26
873.40	1920.99
873.57	1943.52
873.74	1871.84
873.91	1910.75
874.08	1798.12
874.25	1824.74
874.41	1703.91
874.58	1914.85
874.75	1794.02
874.92	1896.42
875.09	1695.72
875.26	1728.49
875.43	1748.97
875.59	1722.34
875.76	1757.16
875.93	1845.22
876.10	1843.17
876.27	1732.58
876.44	1877.99
876.61	1832.93
876.77	1798.12
876.94	1853.41
877.11	1882.08
877.28	1794.02
877.45	1763.30
877.62	1818.60
877.78	1767.40
877.95	1679.33
878.12	1701.86
878.29	1652.71
878.46	1791.97
878.62	1785.83
878.79	1765.35
878.96	1773.54
879.13	1722.34
879.30	1744.87
879.47	1728.49
879.63	1710.05
879.80	1771.49
879.97	1789.92
880.14	1814.50
880.31	1761.25
880.47	1667.05
880.64	1800.16
880.81	1861.60
880.98	1736.68
881.15	1703.91
881.31	1851.36
881.48	1675.24
881.65	1714.15
881.82	1671.14
881.99	1718.25
882.15	1667.05
882.32	1742.82
882.49	1730.53
882.66	1662.95
882.82	1683.43
882.99	1728.49
883.16	1714.15
883.33	1759.21
883.49	1638.38
883.66	1742.82
883.83	1763.30
884.00	1632.23
884.17	1761.25
884.33	1693.67
884.50	1722.34
884.67	1687.53
884.84	1714.15
885.00	1624.04
885.17	1769.44
885.34	1787.88
885.51	1677.29
885.67	1697.77
885.84	1771.49
886.01	1736.68
886.18	1763.30
886.34	1769.44
886.51	1683.43
886.68	1753.06
886.84	1767.40
887.01	1705.96
887.18	1783.78
887.35	1662.95
887.51	1722.34
887.68	1632.23
887.85	1828.84
888.02	1732.58
888.18	1683.43
888.35	1665.00
888.52	1757.16
888.68	1654.76
>>>>>End Processed Spectral Data<<<<<
