# Supplementary material for: Design of a Novel Low Cost Point of Care Tampon (POCkeT) Colposcope for Use in Resource Limited Settings
Source: PLoS One. 2015 Sep 2;10(9):e0135869. doi: 10.1371/journal.pone.0135869 (PMC4557989; doi:10.1371/journal.pone.0135869)
Supplement: S1 File — A caption document for each sub-folder and file (S1 Detailed File Key) is found within the archive. Folder (S2) contains the set of raw images from quantitative imaging characterization between systems. Folder (S3) contains the CAD files for the custom circuit boards used in our POCkeT Colposcope. Folder (S4) contains the 3D CAD files for the probe handle and bill of materials. Folder (S5) contains the complete set of n = 5 replicate spectra files captured from each digital colposcope system. (ZIP) [file pone.0135869.s001.zip › S1 Supplementary Files/S5/S5 Spectra WZ-G-D.txt]

SpectraSuite Data File
++++++++++++++++++++++++++++++++++++
Date: Wed May 28 14:18:02 EDT 2014
User: CTL11
Dark Spectrum Present: No
Reference Spectrum Present: No
Number of Sampled Component Spectra: 1
Spectrometers: USB4E01788
Integration Time (usec): 100000 (USB4E01788)
Spectra Averaged: 1 (USB4E01788)
Boxcar Smoothing: 0 (USB4E01788)
Correct for Electrical Dark: No (USB4E01788)
Strobe/Lamp Enabled: No (USB4E01788)
Correct for Detector Non-linearity: No (USB4E01788)
Correct for Stray Light: No (USB4E01788)
Number of Pixels in Processed Spectrum: 3648
>>>>>Begin Processed Spectral Data<<<<<
178.07	1075.18
178.29	1075.18
178.50	1075.18
178.72	1093.62
178.94	1071.09
179.15	1228.78
179.37	1210.35
179.59	1230.83
179.81	1312.75
180.02	1271.79
180.24	1239.02
180.46	1257.45
180.67	1241.07
180.89	1298.41
181.11	1239.02
181.32	1251.31
181.54	1208.30
181.76	1189.87
181.97	1259.50
182.19	1341.42
182.41	1249.26
182.62	1343.47
182.84	1269.74
183.06	1316.84
183.27	1271.79
183.49	1300.46
183.71	1222.64
183.92	1179.63
184.14	1349.61
184.35	1378.28
184.57	1355.76
184.79	1277.93
185.00	1282.03
185.22	1261.55
185.44	1290.22
185.65	1378.28
185.87	1226.73
186.09	1333.23
186.30	1349.61
186.52	1329.13
186.74	1355.76
186.95	1269.74
187.17	1286.12
187.39	1341.42
187.60	1398.76
187.82	1327.08
188.03	1243.12
188.25	1347.56
188.47	1318.89
188.68	1429.48
188.90	1351.66
189.12	1282.03
189.33	1279.98
189.55	1366.00
189.77	1294.32
189.98	1460.20
190.20	1275.88
190.41	1343.47
190.63	1271.79
190.85	1355.76
191.06	1279.98
191.28	1322.99
191.50	1296.36
191.71	1380.33
191.93	1269.74
192.14	1318.89
192.36	1314.80
192.58	1384.43
192.79	1335.28
193.01	1322.99
193.23	1341.42
193.44	1320.94
193.66	1296.36
193.87	1251.31
194.09	1239.02
194.31	1269.74
194.52	1298.41
194.74	1337.32
194.96	1288.17
195.17	1269.74
195.39	1277.93
195.60	1335.28
195.82	1292.27
196.04	1304.56
196.25	1392.62
196.47	1298.41
196.68	1355.76
196.90	1282.03
197.12	1411.05
197.33	1349.61
197.55	1349.61
197.76	1318.89
197.98	1380.33
198.20	1353.71
198.41	1423.34
198.63	1222.64
198.84	1288.17
199.06	1325.04
199.28	1290.22
199.49	1329.13
199.71	1306.60
199.92	1368.04
200.14	1353.71
200.36	1316.84
200.57	1372.14
200.79	1284.08
201.00	1255.40
201.22	1271.79
201.43	1314.80
201.65	1245.16
201.87	1261.55
202.08	1310.70
202.30	1269.74
202.51	1296.36
202.73	1286.12
202.95	1320.94
203.16	1241.07
203.38	1304.56
203.59	1351.66
203.81	1302.51
204.02	1308.65
204.24	1331.18
204.46	1320.94
204.67	1296.36
204.89	1406.95
205.10	1388.52
205.32	1368.04
205.53	1368.04
205.75	1308.65
205.96	1282.03
206.18	1304.56
206.40	1306.60
206.61	1355.76
206.83	1206.25
207.04	1368.04
207.26	1288.17
207.47	1251.31
207.69	1351.66
207.91	1290.22
208.12	1292.27
208.34	1322.99
208.55	1292.27
208.77	1308.65
208.98	1236.97
209.20	1300.46
209.41	1355.76
209.63	1296.36
209.85	1322.99
210.06	1335.28
210.28	1341.42
210.49	1390.57
210.71	1390.57
210.92	1259.50
211.14	1302.51
211.35	1273.84
211.57	1290.22
211.78	1325.04
212.00	1286.12
212.21	1294.32
212.43	1353.71
212.65	1325.04
212.86	1331.18
213.08	1288.17
213.29	1279.98
213.51	1255.40
213.72	1216.49
213.94	1337.32
214.15	1214.45
214.37	1304.56
214.58	1304.56
214.80	1411.05
215.01	1282.03
215.23	1267.69
215.44	1230.83
215.66	1218.54
215.87	1337.32
216.09	1312.75
216.31	1269.74
216.52	1298.41
216.74	1329.13
216.95	1312.75
217.17	1322.99
217.38	1325.04
217.60	1370.09
217.81	1341.42
218.03	1374.19
218.24	1216.49
218.46	1329.13
218.67	1353.71
218.89	1341.42
219.10	1200.11
219.32	1271.79
219.53	1406.95
219.75	1306.60
219.96	1431.53
220.18	1318.89
220.39	1333.23
220.61	1314.80
220.82	1269.74
221.04	1257.45
221.25	1302.51
221.47	1288.17
221.68	1312.75
221.90	1279.98
222.11	1267.69
222.33	1388.52
222.54	1331.18
222.76	1259.50
222.97	1294.32
223.19	1251.31
223.40	1384.43
223.62	1294.32
223.83	1325.04
224.05	1290.22
224.26	1282.03
224.48	1419.24
224.69	1353.71
224.91	1327.08
225.12	1439.72
225.34	1357.80
225.55	1378.28
225.77	1304.56
225.98	1306.60
226.19	1333.23
226.41	1185.77
226.62	1292.27
226.84	1302.51
227.05	1335.28
227.27	1357.80
227.48	1267.69
227.70	1261.55
227.91	1255.40
228.13	1298.41
228.34	1286.12
228.56	1337.32
228.77	1308.65
228.99	1312.75
229.20	1271.79
229.42	1327.08
229.63	1337.32
229.84	1318.89
230.06	1322.99
230.27	1411.05
230.49	1243.12
230.70	1288.17
230.92	1396.71
231.13	1302.51
231.35	1277.93
231.56	1347.56
231.78	1343.47
231.99	1329.13
232.20	1312.75
232.42	1294.32
232.63	1376.24
232.85	1310.70
233.06	1292.27
233.28	1327.08
233.49	1243.12
233.71	1322.99
233.92	1341.42
234.13	1361.90
234.35	1296.36
234.56	1366.00
234.78	1286.12
234.99	1374.19
235.21	1239.02
235.42	1259.50
235.64	1361.90
235.85	1290.22
236.06	1259.50
236.28	1368.04
236.49	1427.43
236.71	1253.36
236.92	1257.45
237.14	1366.00
237.35	1327.08
237.56	1359.85
237.78	1286.12
237.99	1314.80
238.21	1368.04
238.42	1374.19
238.64	1216.49
238.85	1294.32
239.06	1232.88
239.28	1269.74
239.49	1376.24
239.71	1347.56
239.92	1314.80
240.13	1222.64
240.35	1239.02
240.56	1290.22
240.78	1294.32
240.99	1286.12
241.21	1327.08
241.42	1376.24
241.63	1322.99
241.85	1290.22
242.06	1341.42
242.28	1327.08
242.49	1339.37
242.70	1312.75
242.92	1363.95
243.13	1322.99
243.35	1392.62
243.56	1300.46
243.77	1292.27
243.99	1343.47
244.20	1273.84
244.42	1433.58
244.63	1308.65
244.84	1339.37
245.06	1337.32
245.27	1265.64
245.49	1341.42
245.70	1370.09
245.91	1271.79
246.13	1318.89
246.34	1284.08
246.55	1415.15
246.77	1236.97
246.98	1261.55
247.20	1337.32
247.41	1343.47
247.62	1351.66
247.84	1411.05
248.05	1279.98
248.27	1304.56
248.48	1312.75
248.69	1353.71
248.91	1320.94
249.12	1355.76
249.33	1286.12
249.55	1316.84
249.76	1333.23
249.98	1396.71
250.19	1363.95
250.40	1327.08
250.62	1376.24
250.83	1331.18
251.04	1312.75
251.26	1351.66
251.47	1372.14
251.68	1204.21
251.90	1277.93
252.11	1271.79
252.33	1386.47
252.54	1325.04
252.75	1343.47
252.97	1265.64
253.18	1286.12
253.39	1288.17
253.61	1314.80
253.82	1286.12
254.03	1314.80
254.25	1282.03
254.46	1370.09
254.67	1302.51
254.89	1286.12
255.10	1288.17
255.31	1355.76
255.53	1343.47
255.74	1329.13
255.96	1279.98
256.17	1345.52
256.38	1339.37
256.60	1343.47
256.81	1372.14
257.02	1419.24
257.24	1359.85
257.45	1265.64
257.66	1366.00
257.88	1247.21
258.09	1345.52
258.30	1269.74
258.52	1279.98
258.73	1322.99
258.94	1286.12
259.16	1273.84
259.37	1409.00
259.58	1277.93
259.80	1294.32
260.01	1273.84
260.22	1282.03
260.43	1263.60
260.65	1325.04
260.86	1308.65
261.07	1345.52
261.29	1265.64
261.50	1359.85
261.71	1189.87
261.93	1265.64
262.14	1212.40
262.35	1284.08
262.57	1257.45
262.78	1366.00
262.99	1257.45
263.21	1257.45
263.42	1335.28
263.63	1296.36
263.85	1435.63
264.06	1249.26
264.27	1247.21
264.48	1339.37
264.70	1226.73
264.91	1341.42
265.12	1277.93
265.34	1337.32
265.55	1345.52
265.76	1349.61
265.98	1357.80
266.19	1415.15
266.40	1351.66
266.61	1361.90
266.83	1411.05
267.04	1361.90
267.25	1318.89
267.47	1357.80
267.68	1329.13
267.89	1388.52
268.10	1376.24
268.32	1243.12
268.53	1218.54
268.74	1279.98
268.96	1357.80
269.17	1402.86
269.38	1267.69
269.59	1320.94
269.81	1279.98
270.02	1368.04
270.23	1359.85
270.45	1279.98
270.66	1353.71
270.87	1255.40
271.08	1327.08
271.30	1314.80
271.51	1370.09
271.72	1277.93
271.93	1390.57
272.15	1343.47
272.36	1347.56
272.57	1255.40
272.79	1322.99
273.00	1349.61
273.21	1314.80
273.42	1273.84
273.64	1380.33
273.85	1292.27
274.06	1222.64
274.27	1421.29
274.49	1380.33
274.70	1374.19
274.91	1335.28
275.12	1275.88
275.34	1329.13
275.55	1236.97
275.76	1341.42
275.97	1259.50
276.19	1230.83
276.40	1279.98
276.61	1243.12
276.82	1249.26
277.04	1282.03
277.25	1306.60
277.46	1427.43
277.67	1314.80
277.89	1306.60
278.10	1294.32
278.31	1341.42
278.52	1284.08
278.74	1290.22
278.95	1263.60
279.16	1259.50
279.37	1300.46
279.58	1370.09
279.80	1359.85
280.01	1325.04
280.22	1372.14
280.43	1304.56
280.65	1286.12
280.86	1290.22
281.07	1286.12
281.28	1353.71
281.50	1333.23
281.71	1292.27
281.92	1435.63
282.13	1249.26
282.34	1314.80
282.56	1368.04
282.77	1290.22
282.98	1322.99
283.19	1316.84
283.40	1425.39
283.62	1370.09
283.83	1277.93
284.04	1286.12
284.25	1329.13
284.47	1247.21
284.68	1286.12
284.89	1310.70
285.10	1318.89
285.31	1241.07
285.53	1359.85
285.74	1267.69
285.95	1265.64
286.16	1239.02
286.37	1230.83
286.59	1329.13
286.80	1359.85
287.01	1247.21
287.22	1361.90
287.43	1271.79
287.65	1279.98
287.86	1398.76
288.07	1292.27
288.28	1325.04
288.49	1345.52
288.71	1355.76
288.92	1351.66
289.13	1306.60
289.34	1277.93
289.55	1419.24
289.76	1308.65
289.98	1310.70
290.19	1327.08
290.40	1359.85
290.61	1329.13
290.82	1378.28
291.04	1333.23
291.25	1388.52
291.46	1347.56
291.67	1314.80
291.88	1320.94
292.09	1267.69
292.31	1359.85
292.52	1302.51
292.73	1374.19
292.94	1327.08
293.15	1288.17
293.36	1263.60
293.58	1349.61
293.79	1390.57
294.00	1427.43
294.21	1335.28
294.42	1269.74
294.63	1259.50
294.85	1322.99
295.06	1329.13
295.27	1314.80
295.48	1384.43
295.69	1292.27
295.90	1394.67
296.12	1341.42
296.33	1329.13
296.54	1347.56
296.75	1343.47
296.96	1378.28
297.17	1300.46
297.38	1296.36
297.60	1398.76
297.81	1308.65
298.02	1411.05
298.23	1341.42
298.44	1409.00
298.65	1384.43
298.86	1277.93
299.08	1290.22
299.29	1417.19
299.50	1253.36
299.71	1296.36
299.92	1339.37
300.13	1353.71
300.34	1355.76
300.55	1404.91
300.77	1300.46
300.98	1286.12
301.19	1259.50
301.40	1392.62
301.61	1318.89
301.82	1236.97
302.03	1286.12
302.25	1372.14
302.46	1345.52
302.67	1271.79
302.88	1304.56
303.09	1310.70
303.30	1316.84
303.51	1320.94
303.72	1404.91
303.93	1331.18
304.15	1310.70
304.36	1419.24
304.57	1282.03
304.78	1351.66
304.99	1228.78
305.20	1236.97
305.41	1335.28
305.62	1357.80
305.83	1359.85
306.05	1310.70
306.26	1232.88
306.47	1325.04
306.68	1327.08
306.89	1277.93
307.10	1296.36
307.31	1384.43
307.52	1304.56
307.73	1302.51
307.94	1390.57
308.16	1306.60
308.37	1388.52
308.58	1322.99
308.79	1335.28
309.00	1335.28
309.21	1232.88
309.42	1357.80
309.63	1316.84
309.84	1251.31
310.05	1284.08
310.26	1411.05
310.48	1345.52
310.69	1370.09
310.90	1327.08
311.11	1357.80
311.32	1355.76
311.53	1337.32
311.74	1312.75
311.95	1312.75
312.16	1345.52
312.37	1296.36
312.58	1327.08
312.79	1296.36
313.00	1318.89
313.21	1214.45
313.43	1269.74
313.64	1329.13
313.85	1322.99
314.06	1331.18
314.27	1427.43
314.48	1314.80
314.69	1312.75
314.90	1386.47
315.11	1411.05
315.32	1337.32
315.53	1316.84
315.74	1427.43
315.95	1351.66
316.16	1318.89
316.37	1325.04
316.58	1341.42
316.79	1310.70
317.01	1378.28
317.22	1409.00
317.43	1427.43
317.64	1372.14
317.85	1380.33
318.06	1325.04
318.27	1312.75
318.48	1247.21
318.69	1353.71
318.90	1314.80
319.11	1243.12
319.32	1259.50
319.53	1390.57
319.74	1327.08
319.95	1206.25
320.16	1349.61
320.37	1396.71
320.58	1269.74
320.79	1327.08
321.00	1294.32
321.21	1273.84
321.42	1261.55
321.63	1290.22
321.84	1312.75
322.05	1333.23
322.26	1343.47
322.47	1318.89
322.68	1294.32
322.90	1308.65
323.11	1347.56
323.32	1343.47
323.53	1224.69
323.74	1374.19
323.95	1257.45
324.16	1376.24
324.37	1282.03
324.58	1339.37
324.79	1327.08
325.00	1308.65
325.21	1337.32
325.42	1390.57
325.63	1355.76
325.84	1296.36
326.05	1316.84
326.26	1349.61
326.47	1349.61
326.68	1339.37
326.89	1282.03
327.10	1366.00
327.31	1353.71
327.52	1322.99
327.73	1370.09
327.94	1335.28
328.15	1234.93
328.36	1345.52
328.57	1353.71
328.78	1288.17
328.99	1345.52
329.20	1331.18
329.41	1325.04
329.62	1320.94
329.83	1343.47
330.04	1259.50
330.25	1390.57
330.46	1331.18
330.67	1355.76
330.87	1263.60
331.08	1253.36
331.29	1349.61
331.50	1361.90
331.71	1296.36
331.92	1304.56
332.13	1226.73
332.34	1253.36
332.55	1245.16
332.76	1335.28
332.97	1310.70
333.18	1355.76
333.39	1331.18
333.60	1335.28
333.81	1288.17
334.02	1302.51
334.23	1357.80
334.44	1306.60
334.65	1335.28
334.86	1327.08
335.07	1286.12
335.28	1308.65
335.49	1220.59
335.70	1388.52
335.91	1279.98
336.12	1302.51
336.33	1411.05
336.54	1411.05
336.74	1421.29
336.95	1359.85
337.16	1325.04
337.37	1286.12
337.58	1376.24
337.79	1370.09
338.00	1273.84
338.21	1282.03
338.42	1341.42
338.63	1425.39
338.84	1290.22
339.05	1239.02
339.26	1396.71
339.47	1302.51
339.68	1327.08
339.89	1306.60
340.10	1302.51
340.30	1310.70
340.51	1331.18
340.72	1378.28
340.93	1513.45
341.14	1333.23
341.35	1341.42
341.56	1376.24
341.77	1288.17
341.98	1288.17
342.19	1288.17
342.40	1329.13
342.61	1325.04
342.82	1435.63
343.02	1296.36
343.23	1286.12
343.44	1325.04
343.65	1304.56
343.86	1275.88
344.07	1355.76
344.28	1398.76
344.49	1361.90
344.70	1322.99
344.91	1363.95
345.12	1335.28
345.32	1302.51
345.53	1341.42
345.74	1312.75
345.95	1368.04
346.16	1343.47
346.37	1425.39
346.58	1359.85
346.79	1357.80
347.00	1388.52
347.21	1431.53
347.41	1312.75
347.62	1337.32
347.83	1298.41
348.04	1277.93
348.25	1312.75
348.46	1376.24
348.67	1198.06
348.88	1382.38
349.09	1271.79
349.29	1351.66
349.50	1333.23
349.71	1402.86
349.92	1392.62
350.13	1263.60
350.34	1378.28
350.55	1380.33
350.76	1314.80
350.97	1439.72
351.17	1337.32
351.38	1253.36
351.59	1257.45
351.80	1302.51
352.01	1312.75
352.22	1310.70
352.43	1337.32
352.63	1306.60
352.84	1214.45
353.05	1314.80
353.26	1320.94
353.47	1320.94
353.68	1370.09
353.89	1284.08
354.10	1325.04
354.30	1298.41
354.51	1327.08
354.72	1382.38
354.93	1380.33
355.14	1296.36
355.35	1335.28
355.55	1325.04
355.76	1353.71
355.97	1355.76
356.18	1345.52
356.39	1363.95
356.60	1210.35
356.81	1312.75
357.01	1320.94
357.22	1357.80
357.43	1392.62
357.64	1337.32
357.85	1327.08
358.06	1347.56
358.26	1298.41
358.47	1388.52
358.68	1327.08
358.89	1376.24
359.10	1300.46
359.31	1351.66
359.51	1368.04
359.72	1243.12
359.93	1376.24
360.14	1302.51
360.35	1325.04
360.56	1384.43
360.76	1230.83
360.97	1279.98
361.18	1474.54
361.39	1298.41
361.60	1343.47
361.81	1411.05
362.01	1349.61
362.22	1314.80
362.43	1374.19
362.64	1431.53
362.85	1349.61
363.05	1409.00
363.26	1421.29
363.47	1286.12
363.68	1263.60
363.89	1226.73
364.09	1341.42
364.30	1300.46
364.51	1300.46
364.72	1331.18
364.93	1327.08
365.13	1361.90
365.34	1380.33
365.55	1359.85
365.76	1271.79
365.97	1204.21
366.17	1497.07
366.38	1413.10
366.59	1296.36
366.80	1288.17
367.01	1378.28
367.21	1337.32
367.42	1298.41
367.63	1347.56
367.84	1378.28
368.05	1312.75
368.25	1236.97
368.46	1476.59
368.67	1357.80
368.88	1261.55
369.08	1404.91
369.29	1333.23
369.50	1374.19
369.71	1310.70
369.92	1370.09
370.12	1347.56
370.33	1345.52
370.54	1259.50
370.75	1366.00
370.95	1339.37
371.16	1359.85
371.37	1304.56
371.58	1286.12
371.78	1306.60
371.99	1347.56
372.20	1325.04
372.41	1306.60
372.61	1312.75
372.82	1294.32
373.03	1310.70
373.24	1409.00
373.45	1292.27
373.65	1267.69
373.86	1318.89
374.07	1337.32
374.28	1302.51
374.48	1349.61
374.69	1417.19
374.90	1284.08
375.11	1374.19
375.31	1376.24
375.52	1406.95
375.73	1349.61
375.93	1406.95
376.14	1310.70
376.35	1404.91
376.56	1294.32
376.76	1302.51
376.97	1329.13
377.18	1390.57
377.39	1306.60
377.59	1318.89
377.80	1322.99
378.01	1279.98
378.22	1335.28
378.42	1316.84
378.63	1294.32
378.84	1329.13
379.04	1353.71
379.25	1437.67
379.46	1310.70
379.67	1445.87
379.87	1462.25
380.08	1298.41
380.29	1361.90
380.50	1349.61
380.70	1335.28
380.91	1361.90
381.12	1351.66
381.32	1402.86
381.53	1361.90
381.74	1357.80
381.95	1347.56
382.15	1312.75
382.36	1290.22
382.57	1409.00
382.77	1396.71
382.98	1306.60
383.19	1380.33
383.39	1353.71
383.60	1277.93
383.81	1437.67
384.02	1411.05
384.22	1294.32
384.43	1335.28
384.64	1359.85
384.84	1347.56
385.05	1382.38
385.26	1464.30
385.46	1388.52
385.67	1292.27
385.88	1384.43
386.08	1290.22
386.29	1343.47
386.50	1320.94
386.70	1308.65
386.91	1331.18
387.12	1320.94
387.33	1271.79
387.53	1359.85
387.74	1404.91
387.95	1382.38
388.15	1361.90
388.36	1341.42
388.57	1480.68
388.77	1361.90
388.98	1353.71
389.19	1462.25
389.39	1304.56
389.60	1400.81
389.81	1341.42
390.01	1327.08
390.22	1423.34
390.43	1415.15
390.63	1384.43
390.84	1302.51
391.05	1417.19
391.25	1398.76
391.46	1351.66
391.67	1388.52
391.87	1400.81
392.08	1415.15
392.28	1437.67
392.49	1294.32
392.70	1368.04
392.90	1349.61
393.11	1396.71
393.32	1368.04
393.52	1310.70
393.73	1374.19
393.94	1318.89
394.14	1339.37
394.35	1353.71
394.56	1413.10
394.76	1359.85
394.97	1286.12
395.17	1347.56
395.38	1374.19
395.59	1296.36
395.79	1439.72
396.00	1308.65
396.21	1286.12
396.41	1406.95
396.62	1353.71
396.83	1329.13
397.03	1376.24
397.24	1380.33
397.44	1290.22
397.65	1359.85
397.86	1335.28
398.06	1382.38
398.27	1343.47
398.47	1359.85
398.68	1314.80
398.89	1409.00
399.09	1402.86
399.30	1292.27
399.51	1503.21
399.71	1316.84
399.92	1425.39
400.12	1366.00
400.33	1445.87
400.54	1347.56
400.74	1458.15
400.95	1398.76
401.15	1452.01
401.36	1452.01
401.57	1488.87
401.77	1495.02
401.98	1382.38
402.18	1394.67
402.39	1486.83
402.60	1486.83
402.80	1449.96
403.01	1497.07
403.21	1523.69
403.42	1411.05
403.63	1417.19
403.83	1380.33
404.04	1538.02
404.24	1460.20
404.45	1388.52
404.65	1570.79
404.86	1445.87
405.07	1552.36
405.27	1492.97
405.48	1490.92
405.68	1548.26
405.89	1454.06
406.10	1501.16
406.30	1587.18
406.51	1540.07
406.71	1429.48
406.92	1437.67
407.12	1509.35
407.33	1466.35
407.53	1632.23
407.74	1490.92
407.95	1581.03
408.15	1552.36
408.36	1490.92
408.56	1566.70
408.77	1548.26
408.97	1572.84
409.18	1652.71
409.39	1474.54
409.59	1644.52
409.80	1490.92
410.00	1583.08
410.21	1542.12
410.41	1640.42
410.62	1587.18
410.82	1566.70
411.03	1576.94
411.23	1626.09
411.44	1589.22
411.65	1652.71
411.85	1605.61
412.06	1621.99
412.26	1701.86
412.47	1566.70
412.67	1609.70
412.88	1542.12
413.08	1671.14
413.29	1632.23
413.49	1744.87
413.70	1681.38
413.90	1605.61
414.11	1662.95
414.31	1656.81
414.52	1701.86
414.73	1732.58
414.93	1761.25
415.14	1757.16
415.34	1751.01
415.55	1763.30
415.75	1712.10
415.96	1783.78
416.16	1753.06
416.37	1708.01
416.57	1722.34
416.78	1738.73
416.98	1726.44
417.19	1734.63
417.39	1791.97
417.60	1802.21
417.80	1714.15
418.01	1824.74
418.21	1873.89
418.42	1857.51
418.62	1746.92
418.83	1789.92
419.03	1880.04
419.24	1865.70
419.44	1968.10
419.65	1853.41
419.85	1863.65
420.06	2066.40
420.26	1892.32
420.47	1916.90
420.67	1914.85
420.88	2058.21
421.08	1982.43
421.29	1988.58
421.49	1961.95
421.70	1986.53
421.90	2007.01
422.11	2035.68
422.31	1945.57
422.52	2021.35
422.72	2076.64
422.93	2050.02
423.13	2105.31
423.34	2000.87
423.54	2113.50
423.74	2109.41
423.95	2066.40
424.15	2025.44
424.36	2039.78
424.56	2105.31
424.77	2086.88
424.97	2226.14
425.18	2047.97
425.38	2211.81
425.59	2119.65
425.79	2211.81
426.00	2213.85
426.20	2172.89
426.40	2187.23
426.61	2168.80
426.81	2187.23
427.02	2183.13
427.22	2228.19
427.43	2240.48
427.63	2240.48
427.84	2324.44
428.04	2275.29
428.25	2273.25
428.45	2320.35
428.65	2320.35
428.86	2351.07
429.06	2320.35
429.27	2332.64
429.47	2252.77
429.68	2353.12
429.88	2377.69
430.09	2426.84
430.29	2439.13
430.49	2424.80
430.70	2437.08
430.90	2498.52
431.11	2375.64
431.31	2490.33
431.52	2441.18
431.72	2504.67
431.92	2486.23
432.13	2537.43
432.33	2455.51
432.54	2508.76
432.74	2437.08
432.94	2519.00
433.15	2478.04
433.35	2301.92
433.56	2557.91
433.76	2609.11
433.97	2605.02
434.17	2559.96
434.37	2580.44
434.58	2551.77
434.78	2586.58
434.99	2707.41
435.19	2662.36
435.39	2688.98
435.60	2641.88
435.80	2688.98
436.01	2727.89
436.21	2787.29
436.41	2768.85
436.62	2793.43
436.82	2779.09
437.03	2873.30
437.23	2775.00
437.43	2691.03
437.64	2912.21
437.84	2809.81
438.05	2664.41
438.25	2834.39
438.45	2850.77
438.66	2883.54
438.86	3018.71
439.06	2836.44
439.27	2805.72
439.47	2893.78
439.68	3024.85
439.88	3033.04
440.08	2852.82
440.29	3010.51
440.49	2951.12
440.69	3047.38
440.90	3047.38
441.10	2987.99
441.31	3016.66
441.51	3108.82
441.71	3102.67
441.92	3080.14
442.12	3035.09
442.32	3190.74
442.53	3174.35
442.73	3137.49
442.94	3332.05
443.14	3243.98
443.34	3108.82
443.55	3215.31
443.75	3127.25
443.95	3315.66
444.16	3235.79
444.36	3424.20
444.56	3200.98
444.77	3289.04
444.97	3389.39
445.17	3387.34
445.38	3459.02
445.58	3375.05
445.78	3350.48
445.99	3393.48
446.19	3280.85
446.39	3489.74
446.60	3495.88
446.80	3422.16
447.00	3545.03
447.21	3461.07
447.41	3663.82
447.61	3538.89
447.82	3698.63
448.02	3704.78
448.22	3633.10
448.43	3776.45
448.63	3723.21
448.83	3653.58
449.04	3852.23
449.24	3547.08
449.44	3921.86
449.65	3895.24
449.85	3835.85
450.05	3719.11
450.26	3823.56
450.46	3639.24
450.66	3694.54
450.87	3727.30
451.07	3973.06
451.27	3813.32
451.47	4018.11
451.68	3958.72
451.88	3977.16
452.08	3995.59
452.29	4267.97
452.49	4132.80
452.69	4134.85
452.90	4253.63
453.10	4220.86
453.30	4274.11
453.51	4200.38
453.71	3993.54
453.91	4513.72
454.11	4345.79
454.32	4358.08
454.52	4294.59
454.72	4235.20
454.93	4124.61
455.13	4349.89
455.33	4394.94
455.53	4300.73
455.74	4638.65
455.94	4487.10
456.14	4413.37
456.35	4771.77
456.55	4628.41
456.75	4546.49
456.95	4495.29
457.16	4652.98
457.36	4882.36
457.56	4835.25
457.76	4923.32
457.97	5267.38
458.17	4997.04
458.37	5187.50
458.57	5205.94
458.78	4945.84
458.98	4810.68
459.18	4841.40
459.39	5091.25
459.59	5132.21
459.79	5121.97
459.99	5128.11
460.20	5271.47
460.40	5236.66
460.60	5257.14
460.80	5640.11
461.01	5513.13
461.21	5316.53
461.41	5562.28
461.61	5652.39
461.82	5349.29
462.02	5654.44
462.22	5386.16
462.42	5654.44
462.63	5660.59
462.83	5666.73
463.03	5695.40
463.23	5719.98
463.43	5801.90
463.64	6225.82
463.84	5996.45
464.04	5863.33
464.24	6021.03
464.45	5892.01
464.65	6080.42
464.85	5916.58
465.05	6215.59
465.26	6295.46
465.46	6293.41
465.66	6420.38
465.86	6367.13
466.06	6481.82
466.27	6328.22
466.47	6354.85
466.67	6592.41
466.87	6625.18
467.08	6457.25
467.28	6498.20
467.48	6922.13
467.68	6752.15
467.88	6991.77
468.09	7112.60
468.29	6879.13
468.49	7069.59
468.69	7112.60
468.89	7313.30
469.10	7171.99
469.30	7143.32
469.50	7296.91
469.70	7634.83
469.90	7419.79
470.11	7354.26
470.31	7427.98
470.51	7917.45
470.71	7851.91
470.91	7870.34
471.11	7808.90
471.32	8005.51
471.52	8095.62
471.72	8202.11
471.92	8025.99
472.12	8169.35
472.33	8234.88
472.53	8257.41
472.73	8681.34
472.93	8871.80
473.13	8755.07
473.33	8738.68
473.54	8879.99
473.74	9154.42
473.94	9320.31
474.14	9488.24
474.34	8986.49
474.55	9416.56
474.75	10024.81
474.95	9785.19
475.15	10016.62
475.35	10018.66
475.55	10112.87
475.75	10491.74
475.96	10538.85
476.16	10495.84
476.36	10473.31
476.56	10647.39
476.76	11016.02
476.96	10800.99
477.17	11155.29
477.37	10934.11
477.57	11204.44
477.77	11253.59
477.97	11675.47
478.17	11833.16
478.37	11935.56
478.58	11837.26
478.78	12422.98
478.98	12398.40
479.18	12271.43
479.38	12564.29
479.58	12388.16
479.78	12773.18
479.99	12588.86
480.19	12754.75
480.39	13193.01
480.59	13289.27
480.79	13408.05
480.99	13319.99
481.19	13422.39
481.39	13086.52
481.60	13612.85
481.80	13528.88
482.00	13969.19
482.20	14151.46
482.40	14436.13
482.60	14679.84
482.80	14933.79
483.00	14841.63
483.20	14749.47
483.41	15091.48
483.61	15243.03
483.81	15355.67
484.01	15679.25
484.21	15843.09
484.41	15501.08
484.61	15763.22
484.81	16117.51
485.01	16502.53
485.22	16649.99
485.42	16846.59
485.62	17000.19
485.82	16877.31
486.02	17108.73
486.22	17014.52
486.42	17436.41
486.62	17454.84
486.82	17839.86
487.02	17975.02
487.22	18132.72
487.43	18306.79
487.63	18413.29
487.83	18282.22
488.03	18374.38
488.23	18947.81
488.43	19148.51
488.63	19183.32
488.83	19523.29
489.03	19338.97
489.23	19408.60
489.43	20008.65
489.63	20037.33
489.83	19799.76
490.04	20303.56
490.24	20455.11
490.44	20631.24
490.64	20713.16
490.84	21018.30
491.04	21069.50
491.24	21749.43
491.44	21782.20
491.64	21593.78
491.84	21825.20
492.04	21878.45
492.24	22206.13
492.44	22312.62
492.64	22808.23
492.84	22845.09
493.04	22906.53
493.24	23019.17
493.45	23533.21
493.65	23604.89
493.85	23498.39
494.05	23867.03
494.25	23684.76
494.45	23672.47
494.65	23901.84
494.85	24348.30
495.05	24077.97
495.25	24280.72
495.45	24866.44
495.65	25106.05
495.85	25171.58
496.05	24614.54
496.25	25278.08
496.45	25276.03
496.65	25462.40
496.85	25839.22
497.05	26244.72
497.25	25804.41
497.45	26170.99
497.65	26091.12
497.85	26064.50
498.05	26365.55
498.25	26519.15
498.45	27162.21
498.65	26867.30
498.85	27168.35
499.05	26891.88
499.25	27571.80
499.45	27713.11
499.65	27747.93
499.85	28022.36
500.05	27960.92
500.25	28192.34
500.45	28485.20
500.65	28530.25
500.85	28847.69
501.05	28571.21
501.25	29111.88
501.45	28851.78
501.65	29081.16
501.85	29355.58
502.05	29480.51
502.25	29625.92
502.45	29513.28
502.65	29931.06
502.85	29873.72
503.05	30172.72
503.25	30412.34
503.45	30322.23
503.65	30647.85
503.85	30555.69
504.05	30725.68
504.25	30643.76
504.45	31161.89
504.65	31016.49
504.85	31254.05
505.05	31387.17
505.25	32194.07
505.45	31782.43
505.65	31804.95
505.85	31995.42
506.05	31882.78
506.25	32026.14
506.45	32222.74
506.65	32689.68
506.85	32486.93
507.05	32876.04
507.25	33072.65
507.45	32982.54
507.65	33379.84
507.85	33265.16
508.04	33027.59
508.24	33453.57
508.44	33406.47
508.64	33330.69
508.84	33867.26
509.04	34291.19
509.24	34237.94
509.44	34551.28
509.64	35036.65
509.84	35014.12
510.04	35206.63
510.24	35112.42
510.44	35114.47
510.64	35278.31
510.84	35884.51
511.04	35663.33
511.24	36238.81
511.43	36056.54
511.63	36337.11
511.83	36568.53
512.03	36652.50
512.23	36459.99
512.43	36591.06
512.63	37088.71
512.83	37561.79
513.03	37690.82
513.23	38020.54
513.43	38297.02
513.63	37608.90
513.83	38163.90
514.02	38407.61
514.22	38731.18
514.42	38553.01
514.62	39316.90
514.82	38972.85
515.02	39544.23
515.22	39591.33
515.42	40326.55
515.62	39962.01
515.82	40631.70
516.02	40791.44
516.21	40891.79
516.41	40775.06
516.61	41371.02
516.81	41235.85
517.01	41362.82
517.21	41471.37
517.41	42382.71
517.61	42196.35
517.81	42648.95
518.00	42857.84
518.20	43509.10
518.40	43580.78
518.60	43146.61
518.80	43203.95
519.00	44309.85
519.20	44658.01
519.40	44907.86
519.60	44565.85
519.79	44363.10
519.99	44635.48
520.19	45170.00
520.39	45481.29
520.59	45278.54
520.79	46036.29
520.99	45659.46
521.18	46280.00
521.38	46058.82
521.58	46531.90
521.78	46900.53
521.98	46832.95
522.18	47217.97
522.38	47639.85
522.58	47596.84
522.77	47707.43
522.97	48633.11
523.17	48401.69
523.37	47912.23
523.57	48545.05
523.77	48549.15
523.96	48749.85
524.16	49227.02
524.36	48901.40
524.56	48989.46
524.76	48762.14
524.96	49304.85
525.16	49384.72
525.35	49032.47
525.55	49419.53
525.75	49872.14
525.95	49413.39
526.15	50623.74
526.35	49976.58
526.54	50271.49
526.74	50638.08
526.94	51219.70
527.14	51238.13
527.34	51225.84
527.54	51399.92
527.73	51682.54
527.93	51584.24
528.13	51539.18
528.33	51893.48
528.53	52477.15
528.72	52495.58
528.92	52561.12
529.12	52145.38
529.32	53152.98
529.52	52837.59
529.72	53263.57
529.91	53114.07
530.11	53476.56
530.31	53617.87
530.51	54105.29
530.71	53697.74
530.90	54029.51
531.10	53796.04
531.30	54269.12
531.50	55012.54
531.70	54949.05
531.89	54910.14
532.09	55094.46
532.29	55479.47
532.49	55504.05
532.69	54973.63
532.88	55037.11
533.08	55823.53
533.28	55325.88
533.48	55440.56
533.67	56396.96
533.87	55628.98
534.07	55784.62
534.27	55502.00
534.47	55426.23
534.66	56235.17
534.86	56976.54
535.06	56757.41
535.26	56835.23
535.45	56769.69
535.65	57158.81
535.85	56947.87
536.05	57490.58
536.24	57373.84
536.44	57042.07
536.64	57658.51
536.84	57783.44
537.04	58418.31
537.23	58670.21
537.43	58086.54
537.63	57894.03
537.83	58229.90
538.02	59364.47
538.22	58670.21
538.42	58754.18
538.62	59053.18
538.81	59155.58
539.01	59135.10
539.21	59112.57
539.41	59036.80
539.60	59296.89
539.80	59307.13
540.00	59382.90
540.20	58864.77
540.39	59464.82
540.59	59831.41
540.79	60021.87
540.98	60251.24
541.18	59999.34
541.38	60306.54
541.58	60234.86
541.77	59653.23
541.97	60410.98
542.17	60720.23
542.37	60886.11
542.56	60408.93
542.76	60965.98
542.96	60804.19
543.15	60478.57
543.35	61064.28
543.55	60851.30
543.75	61391.96
543.94	61668.44
544.14	61189.21
544.34	61951.05
544.53	61604.95
544.73	61906.00
544.93	61600.85
545.13	61527.13
545.32	61621.33
545.52	61731.92
545.72	61893.71
545.91	61244.51
546.11	62153.80
546.31	62024.78
546.50	62192.72
546.70	61500.50
546.90	62305.35
547.10	61754.45
547.29	62846.02
547.49	62239.82
547.69	61951.05
547.88	61805.65
548.08	61930.58
548.28	61467.73
548.47	62590.02
548.67	61891.66
548.87	62358.60
549.06	61893.71
549.26	62116.94
549.46	61770.83
549.65	62082.12
549.85	62417.99
550.05	61217.88
550.24	61611.09
550.44	61621.33
550.64	61848.66
550.83	61658.20
551.03	61989.97
551.23	62266.44
551.42	62348.36
551.62	62108.75
551.82	62061.64
552.01	61613.14
552.21	61910.10
552.41	61731.92
552.60	61574.23
552.80	61715.54
553.00	61344.86
553.19	60937.31
553.39	61596.76
553.59	61271.13
553.78	61658.20
553.98	61871.18
554.18	61643.86
554.37	61631.57
554.57	61537.36
554.76	61946.96
554.96	62032.97
555.16	62061.64
555.35	61561.94
555.55	61819.98
555.75	61918.29
555.94	61160.54
556.14	61615.19
556.34	61389.91
556.53	60871.78
556.73	61314.14
556.92	60785.76
557.12	60554.34
557.32	61068.38
557.51	60746.85
557.71	61561.94
557.91	62043.21
558.10	61604.95
558.30	61369.43
558.49	61809.74
558.69	61412.44
558.89	61492.31
559.08	60742.75
559.28	61150.30
559.47	60644.45
559.67	60888.16
559.87	61146.20
560.06	60351.59
560.26	60798.05
560.45	60529.76
560.65	60847.20
560.85	60499.04
561.04	60523.62
561.24	60576.87
561.43	60992.61
561.63	61176.92
561.83	60304.49
562.02	60142.70
562.22	60470.37
562.41	60546.15
562.61	60036.20
562.81	60492.90
563.00	60689.51
563.20	60247.14
563.39	60642.40
563.59	60103.79
563.78	59894.89
563.98	60566.63
564.18	59976.81
564.37	60458.09
564.57	59708.53
564.76	59966.57
564.96	60316.78
565.15	60427.37
565.35	60656.74
565.55	60095.60
565.74	59894.89
565.94	60003.44
566.13	59266.17
566.33	59833.46
566.52	59507.83
566.72	59632.75
566.91	59673.71
567.11	59626.61
567.31	59333.75
567.50	59565.17
567.70	59096.19
567.89	59235.45
568.09	58879.10
568.28	59264.12
568.48	59516.02
568.67	58879.10
568.87	59018.36
569.06	59473.01
569.26	58889.34
569.46	58897.53
569.65	59397.24
569.85	58475.65
570.04	58358.92
570.24	58489.99
570.43	58879.10
570.63	58260.62
570.82	57838.73
571.02	58684.54
571.21	58004.62
571.41	57941.13
571.60	58371.21
571.80	57863.31
571.99	58041.48
572.19	58272.90
572.38	57853.07
572.58	57164.95
572.77	58016.91
572.97	57554.07
573.16	56937.63
573.36	57142.42
573.55	56679.58
573.75	57449.62
573.94	57570.45
574.14	56933.53
574.33	57767.05
574.53	56868.00
574.72	56724.64
574.92	56605.86
575.11	56392.87
575.31	56525.99
575.50	56999.07
575.70	56773.79
575.89	56609.95
576.09	56700.06
576.28	56292.52
576.48	56243.37
576.67	56061.10
576.87	55676.08
577.06	55819.44
577.26	55796.91
577.45	55624.88
577.65	55211.19
577.84	55770.28
578.04	55667.89
578.23	55135.41
578.43	55426.23
578.62	54607.04
578.82	54949.05
579.01	55102.65
579.21	54676.67
579.40	54895.80
579.59	55035.06
579.79	54856.89
579.98	54750.40
580.18	54604.99
580.37	53955.78
580.57	53538.00
580.76	53810.38
580.96	53544.14
581.15	53214.42
581.35	52640.99
581.54	53056.73
581.74	53302.48
581.93	53087.45
582.12	53282.00
582.32	53101.78
582.51	52976.86
582.71	53128.41
582.90	52579.55
583.10	52686.04
583.29	52827.35
583.48	51895.53
583.68	52278.50
583.87	52219.11
584.07	52591.84
584.26	51870.95
584.46	51965.16
584.65	51784.94
584.84	51690.73
585.04	51883.24
585.23	51741.93
585.43	51743.98
585.62	51735.79
585.82	51221.75
586.01	51299.57
586.20	50990.33
586.40	51041.53
586.59	50810.10
586.79	51225.84
586.98	50423.04
587.18	50316.54
587.37	50717.95
587.56	50302.21
587.76	50386.18
587.95	49794.31
588.15	50568.44
588.34	50187.52
588.53	49364.24
588.73	49550.60
588.92	48952.60
589.12	49134.87
589.31	49351.95
589.50	49224.98
589.70	48745.75
589.89	48674.07
590.08	48946.45
590.28	48495.90
590.47	49290.51
590.67	47635.75
590.86	48248.10
591.05	48174.37
591.25	47537.45
591.44	47947.04
591.64	47820.07
591.83	47191.34
592.02	47551.79
592.22	47564.07
592.41	47185.20
592.60	47385.90
592.80	46685.50
592.99	46986.55
593.18	47146.29
593.38	46583.10
593.57	46384.44
593.77	46218.56
593.96	46347.58
594.15	46386.49
594.35	46054.72
594.54	46054.72
594.73	45432.14
594.93	45964.61
595.12	45593.93
595.31	45251.92
595.51	45387.08
595.70	45122.90
595.89	44924.24
596.09	44762.45
596.28	44645.72
596.47	44934.48
596.67	44471.64
596.86	44193.12
597.06	44301.66
597.25	43963.75
597.44	43611.49
597.64	43603.30
597.83	43765.09
598.02	43617.64
598.22	43367.79
598.41	43392.36
598.60	43214.19
598.79	43285.87
598.99	42964.34
599.18	42954.10
599.37	42771.83
599.57	42042.75
599.76	42337.66
599.95	41880.96
600.15	42521.98
600.34	42016.13
600.53	41825.67
600.73	41577.86
600.92	41518.47
601.11	41141.64
601.31	41264.52
601.50	40803.73
601.69	41063.82
601.88	40967.57
602.08	40693.14
602.27	40369.56
602.46	39898.53
602.66	40297.88
602.85	40064.41
603.04	40250.78
603.24	40377.75
603.43	39837.09
603.62	39835.04
603.81	40037.79
604.01	39032.24
604.20	39214.51
604.39	38892.97
604.59	39050.67
604.78	38722.99
604.97	38819.25
605.16	38438.33
605.36	38706.61
605.55	38243.77
605.74	38047.16
605.94	38247.86
606.13	38043.07
606.32	37907.90
606.51	37520.84
606.71	37711.30
606.90	37219.78
607.09	36693.46
607.28	36849.10
607.48	36933.07
607.67	36894.16
607.86	36550.10
608.05	36746.70
608.25	36511.19
608.44	36048.35
608.63	35769.82
608.82	35818.97
609.02	35517.92
609.21	35460.58
609.40	35247.59
609.59	35255.78
609.79	34991.59
609.98	34735.60
610.17	34661.87
610.36	34516.47
610.56	34569.71
610.75	34252.28
610.94	33971.71
611.13	33826.30
611.33	33250.82
611.52	33605.12
611.71	33549.82
611.90	33447.43
612.09	33408.51
612.29	32701.96
612.48	32921.10
612.67	32368.15
612.86	32523.79
613.06	32847.37
613.25	32040.47
613.44	32194.07
613.63	32476.69
613.82	32130.58
614.02	32257.56
614.21	32210.45
614.40	31733.28
614.59	31622.69
614.78	31516.19
614.98	31725.08
615.17	31428.13
615.36	31170.08
615.55	31028.77
615.74	31428.13
615.94	30971.43
616.13	30678.57
616.32	30692.91
616.51	30512.69
616.70	30766.63
616.90	30260.79
617.09	30578.22
617.28	30500.40
617.47	30361.14
617.66	30383.66
617.86	30531.12
618.05	30004.79
618.24	30445.10
618.43	30289.46
618.62	30086.71
618.81	30080.56
619.01	30258.74
619.20	29523.52
619.39	29838.90
619.58	29734.46
619.77	29736.51
619.96	29908.54
620.16	29906.49
620.35	29783.61
620.54	29828.66
620.73	30019.13
620.92	29791.80
621.11	29398.59
621.31	29685.31
621.50	30139.96
621.69	29675.07
621.88	29386.30
622.07	29623.87
622.26	29345.34
622.46	29351.49
622.65	29146.69
622.84	29199.94
623.03	29296.19
623.22	29353.54
623.41	29158.98
623.60	28911.17
623.80	28958.28
623.99	28896.84
624.18	29021.77
624.37	28902.98
624.56	29134.40
624.75	28802.63
624.94	28610.12
625.13	28728.91
625.33	28962.37
625.52	28489.29
625.71	28655.18
625.90	28456.53
626.09	28466.77
626.28	28034.64
626.47	28546.64
626.66	28139.09
626.86	28268.11
627.05	27938.39
627.24	28046.93
627.43	27919.96
627.62	28102.23
627.81	27594.33
628.00	27602.52
628.19	27725.40
628.38	27698.78
628.57	27303.52
628.77	27893.33
628.96	27184.74
629.15	27068.00
629.34	27215.46
629.53	26758.76
629.72	26947.17
629.91	27008.61
630.10	26801.77
630.29	26820.20
630.48	26994.28
630.68	26820.20
630.87	26672.74
631.06	26254.96
631.25	26834.53
631.44	26410.60
631.63	26623.59
631.82	26269.30
632.01	25992.82
632.20	26236.53
632.39	25915.00
632.58	26304.11
632.77	25749.11
632.96	25884.28
633.15	25747.06
633.35	25720.44
633.54	25730.68
633.73	25204.35
633.92	25052.80
634.11	25478.78
634.30	25439.87
634.49	25345.66
634.68	25325.18
634.87	24925.83
635.06	25015.94
635.25	24589.96
635.44	24833.67
635.63	25081.47
635.82	24704.65
636.01	24667.78
636.20	24432.27
636.39	24448.65
636.58	24358.54
636.77	24411.79
636.97	24600.20
637.16	24108.69
637.35	24028.82
637.54	24157.84
637.73	24032.91
637.92	24053.39
638.11	24026.77
638.30	24008.34
638.49	24184.46
638.68	24055.44
638.87	23772.82
639.06	23576.22
639.25	23719.57
639.44	23860.88
639.63	23506.59
639.82	23672.47
640.01	23643.80
640.20	23490.20
640.39	23254.69
640.58	23199.39
640.77	22879.91
640.96	23305.88
641.15	23291.55
641.34	23006.88
641.53	23119.52
641.72	23058.08
641.91	22785.70
642.10	22832.80
642.29	22644.39
642.48	23035.55
642.67	22472.36
642.86	22783.65
643.05	22515.37
643.24	22539.94
643.43	22449.83
643.62	22367.91
643.81	22357.67
644.00	22322.86
644.19	22279.85
644.38	22091.44
644.57	21976.75
644.76	22163.12
644.95	22044.34
645.14	22193.84
645.33	21855.92
645.52	21876.40
645.71	21821.11
645.90	21489.34
646.09	21698.23
646.28	21655.22
646.46	21249.72
646.65	21067.45
646.84	21317.31
647.03	21165.76
647.22	21073.60
647.41	20960.96
647.60	21292.73
647.79	20776.64
647.98	20952.77
648.17	20672.20
648.36	20950.72
648.55	20711.11
648.74	20569.80
648.93	20606.66
649.12	20543.17
649.31	20295.37
649.50	20354.76
649.69	20219.60
649.88	20111.05
650.06	20360.91
650.25	20491.98
650.44	20184.78
650.63	20195.02
650.82	20301.51
651.01	19826.39
651.20	20010.70
651.39	19631.83
651.58	19963.60
651.77	20096.72
651.96	19566.29
652.15	19519.19
652.34	19420.89
652.52	19334.87
652.71	19797.71
652.90	19570.39
653.09	19441.37
653.28	19113.69
653.47	19185.37
653.66	18956.00
653.85	19283.67
654.04	19218.14
654.23	19060.45
654.42	19158.75
654.60	19013.34
654.79	18890.46
654.98	18857.70
655.17	18511.59
655.36	18716.39
655.55	18667.24
655.74	18603.75
655.93	18288.36
656.12	18462.44
656.30	18685.67
656.49	18509.54
656.68	18253.55
656.87	18433.77
657.06	18257.64
657.25	18253.55
657.44	18454.25
657.63	18058.99
657.82	18134.76
658.00	17864.43
658.19	17948.40
658.38	17944.30
658.57	17942.25
658.76	17788.66
658.95	17911.53
659.14	17698.55
659.32	17759.98
659.51	17628.92
659.70	17452.79
659.89	17307.38
660.08	17706.74
660.27	17827.57
660.46	17323.77
660.64	17266.42
660.83	17379.06
661.02	17516.28
661.21	17315.58
661.40	17405.69
661.59	17463.03
661.78	17229.56
661.96	17262.33
662.15	17254.14
662.34	17209.08
662.53	17213.18
662.72	16975.61
662.91	17170.17
663.09	16840.45
663.28	16762.62
663.47	16813.82
663.66	17258.23
663.85	16901.89
664.03	16850.69
664.22	16877.31
664.41	16903.93
664.60	16631.55
664.79	16969.47
664.98	16654.08
665.16	16758.53
665.35	16699.14
665.54	16506.63
665.73	16283.40
665.92	16594.69
666.10	16572.16
666.29	16596.74
666.48	16578.31
666.67	16570.12
666.86	16707.33
667.04	16342.79
667.23	16672.51
667.42	16340.74
667.61	16271.11
667.80	15959.82
667.98	16004.88
668.17	16379.65
668.36	16371.46
668.55	16043.79
668.74	16318.22
668.92	16324.36
669.11	16099.08
669.30	16117.51
669.49	15908.62
669.68	16047.88
669.86	16023.31
670.05	16023.31
670.24	16117.51
670.43	15951.63
670.61	16119.56
670.80	16047.88
670.99	16355.08
671.18	16189.19
671.36	16023.31
671.55	15716.11
671.74	15791.89
671.93	15927.05
672.11	16080.65
672.30	16197.38
672.49	15838.99
672.68	15845.13
672.87	15945.48
673.05	15775.50
673.24	15869.71
673.43	15595.28
673.62	15634.19
673.80	15800.08
673.99	15580.95
674.18	15718.16
674.36	15650.58
674.55	15755.02
674.74	15546.13
674.93	15484.69
675.11	15447.83
675.30	15619.86
675.49	15546.13
675.68	15177.50
675.86	15494.93
676.05	15152.92
676.24	15437.59
676.43	15091.48
676.61	15165.21
676.80	15038.23
676.99	15275.80
677.17	15337.24
677.36	15130.39
677.55	14933.79
677.74	15130.39
677.92	15044.38
678.11	14837.53
678.30	15140.63
678.48	14956.32
678.67	14868.25
678.86	14608.16
679.04	14583.59
679.23	14642.98
679.42	14597.92
679.61	14436.13
679.79	14614.30
679.98	14763.81
680.17	14262.05
680.35	14501.67
680.54	14489.38
680.73	14407.46
680.91	14376.74
681.10	14217.00
681.29	14081.83
681.47	14313.25
681.66	13961.00
681.85	14106.41
682.04	13903.66
682.22	13762.35
682.41	14059.31
682.60	14065.45
682.78	13803.31
682.97	14059.31
683.16	13838.12
683.34	13758.25
683.53	14171.94
683.72	13573.94
683.90	13377.33
684.09	13717.29
684.28	13557.55
684.46	13631.28
684.65	13467.44
684.83	13520.69
685.02	13463.35
685.21	13520.69
685.39	13469.49
685.58	13403.96
685.77	13293.37
685.95	13152.06
686.14	12988.22
686.33	13098.81
686.51	13205.30
686.70	13225.78
686.89	13006.65
687.07	13104.95
687.26	13205.30
687.44	13074.23
687.63	13088.57
687.82	12910.40
688.00	12877.63
688.19	12889.92
688.38	13096.76
688.56	12977.98
688.75	12746.56
688.93	12844.86
689.12	12730.17
689.31	12844.86
689.49	12654.40
689.68	12644.16
689.87	12846.91
690.05	12795.71
690.24	12541.76
690.42	12635.97
690.61	12894.01
690.80	12691.26
690.98	12412.74
691.17	12709.69
691.35	12488.51
691.54	12580.67
691.73	12556.10
691.91	12515.14
692.10	12228.42
692.28	12535.62
692.47	12328.77
692.66	12476.23
692.84	12613.44
693.03	12306.24
693.21	12738.37
693.40	12392.26
693.59	12285.76
693.77	12443.46
693.96	12322.63
694.14	12427.07
694.33	12588.86
694.51	12289.86
694.70	12504.90
694.89	12412.74
695.07	12402.50
695.26	12498.75
695.44	12525.38
695.63	12371.78
695.81	12255.04
696.00	12175.17
696.18	12324.68
696.37	12246.85
696.56	12275.52
696.74	12158.79
696.93	12193.61
697.11	12382.02
697.30	12154.69
697.48	12132.17
697.67	12541.76
697.85	12052.30
698.04	12115.78
698.23	12277.57
698.41	12265.28
698.60	12136.26
698.78	11984.71
698.97	11935.56
699.15	12267.33
699.34	12117.83
699.52	12027.72
699.71	12126.02
699.89	12212.04
700.08	12035.91
700.26	12132.17
700.45	11929.42
700.63	11966.28
700.82	12169.03
701.01	12177.22
701.19	12044.10
701.38	11994.95
701.56	12136.26
701.75	11855.69
701.93	12304.20
702.12	12140.36
702.30	11884.36
702.49	11945.80
702.67	11861.84
702.86	11984.71
703.04	11867.98
703.23	12044.10
703.41	11947.85
703.60	12046.15
703.78	11953.99
703.97	11927.37
704.15	11943.75
704.34	12064.58
704.52	11923.27
704.71	11923.27
704.89	11853.64
705.08	11900.75
705.26	11915.08
705.45	11763.53
705.63	11857.74
705.81	11743.05
706.00	11747.15
706.18	11880.27
706.37	11806.54
706.55	11683.66
706.74	11827.02
706.92	11638.61
707.11	11822.92
707.29	11886.41
707.48	11953.99
707.66	11945.80
707.85	11857.74
708.03	11732.81
708.22	11841.36
708.40	11716.43
708.58	11769.68
708.77	11833.16
708.95	11704.14
709.14	11755.34
709.32	11665.23
709.51	11855.69
709.69	11829.07
709.88	11773.77
710.06	11806.54
710.25	11624.27
710.43	11702.09
710.61	11442.00
710.80	11784.01
710.98	11601.74
711.17	11472.72
711.35	11528.02
711.54	11724.62
711.72	11673.42
711.90	11462.48
712.09	11659.09
712.27	11847.50
712.46	11458.39
712.64	11654.99
712.83	11763.53
713.01	11444.05
713.19	11523.92
713.38	11689.81
713.56	11634.51
713.75	11667.28
713.93	11442.00
714.11	11345.75
714.30	11704.14
714.48	11677.52
714.67	11487.06
714.85	11431.76
715.03	11480.91
715.22	11646.80
715.40	11476.82
715.59	11327.32
715.77	11466.58
715.95	11366.23
716.14	11444.05
716.32	11773.77
716.51	11341.65
716.69	11454.29
716.87	11503.44
717.06	11337.56
717.24	11474.77
717.42	11437.91
717.61	11333.46
717.79	11347.79
717.98	11274.07
718.16	11290.45
718.34	11413.33
718.53	11063.13
718.71	11282.26
718.89	11169.62
719.08	11274.07
719.26	11179.86
719.45	11175.77
719.63	11210.58
719.81	11247.44
720.00	11140.95
720.18	11085.65
720.36	11112.28
720.55	10913.63
720.73	11097.94
720.91	10962.78
721.10	11280.21
721.28	11124.57
721.46	11214.68
721.65	10966.87
721.83	10755.93
722.01	10938.20
722.20	10825.56
722.38	10897.24
722.56	10975.06
722.75	10968.92
722.93	10952.54
723.11	11089.75
723.30	11104.09
723.48	10917.72
723.66	10819.42
723.85	10927.96
724.03	10921.82
724.21	10684.25
724.40	10786.65
724.58	10889.05
724.76	10839.90
724.95	10843.99
725.13	10805.08
725.31	10889.05
725.50	10809.18
725.68	10768.22
725.86	10819.42
726.05	10714.97
726.23	10674.01
726.41	10606.43
726.59	10696.54
726.78	10635.10
726.96	10592.09
727.14	10436.45
727.33	10708.83
727.51	10553.18
727.69	10684.25
727.87	10628.96
728.06	10473.31
728.24	10774.36
728.42	10450.78
728.61	10448.74
728.79	10332.00
728.97	10352.48
729.15	10346.34
729.34	10389.35
729.52	10340.19
729.70	10475.36
729.89	10413.92
730.07	10585.95
730.25	10391.39
730.43	10280.80
730.62	10147.69
730.80	10362.72
730.98	10342.24
731.16	10133.35
731.35	10366.82
731.53	10252.13
731.71	10198.88
731.89	10229.60
732.08	10245.99
732.26	10157.92
732.44	10342.24
732.62	10235.75
732.81	10219.36
732.99	10268.52
733.17	10076.01
733.35	10248.04
733.54	9998.18
733.72	9946.98
733.90	10168.16
734.08	10121.06
734.27	9979.75
734.45	9897.83
734.63	9973.61
734.81	9770.86
735.00	10024.81
735.18	9936.74
735.36	10086.25
735.54	9938.79
735.72	9906.02
735.91	10004.33
736.09	10024.81
736.27	9869.16
736.45	9764.72
736.63	9779.05
736.82	9863.02
737.00	9486.19
737.18	9736.04
737.36	9551.73
737.55	9473.90
737.73	9564.01
737.91	9529.20
738.09	9582.45
738.27	9381.74
738.46	9445.23
738.64	9600.88
738.82	9525.10
739.00	9260.91
739.18	9439.09
739.36	9426.80
739.55	9355.12
739.73	9330.55
739.91	9439.09
740.09	9324.40
740.27	9293.68
740.46	9228.15
740.64	9111.41
740.82	9176.95
741.00	9127.80
741.18	9074.55
741.36	9185.14
741.55	9262.96
741.73	9103.22
741.91	8863.61
742.09	9052.02
742.27	9111.41
742.45	8925.05
742.64	8984.44
742.82	8828.79
743.00	9029.49
743.18	8861.56
743.36	8916.86
743.54	8886.14
743.72	8681.34
743.91	8847.22
744.09	8759.16
744.27	8712.06
744.45	8583.04
744.63	8632.19
744.81	8691.58
744.99	8597.37
745.18	8308.61
745.36	8515.45
745.54	8353.66
745.72	8617.85
745.90	8470.40
746.08	8482.69
746.26	8071.04
746.45	8390.53
746.63	8341.38
746.81	8277.89
746.99	8234.88
747.17	8140.68
747.35	8075.14
747.53	8279.94
747.71	8122.24
747.89	8007.56
748.08	7987.08
748.26	7997.32
748.44	7896.97
748.62	7987.08
748.80	7759.75
748.98	7903.11
749.16	8025.99
749.34	7823.24
749.52	7546.76
749.70	7673.74
749.89	7737.23
750.07	7614.35
750.25	7694.22
750.43	7702.41
750.61	7833.48
750.79	7683.98
750.97	7686.03
751.15	7518.09
751.33	7616.40
751.51	7702.41
751.69	7700.36
751.88	7272.34
752.06	7376.78
752.24	7659.40
752.42	7427.98
752.60	7292.82
752.78	7391.12
752.96	7405.46
753.14	7530.38
753.32	7352.21
753.50	7296.91
753.68	7344.02
753.86	7268.24
754.04	7118.74
754.22	7073.68
754.40	7049.11
754.58	7128.98
754.76	7061.40
754.95	6985.62
755.13	7057.30
755.31	7149.46
755.49	7020.44
755.67	7040.92
755.85	7157.65
756.03	7055.25
756.21	7155.60
756.39	6897.56
756.57	6934.42
756.75	6746.01
756.93	6885.27
757.11	6782.87
757.29	6784.92
757.47	6848.41
757.65	6780.82
757.83	6698.91
758.01	6741.91
758.19	6694.81
758.37	6637.47
758.55	6608.80
758.73	6659.99
758.91	6696.86
759.09	6610.84
759.27	6547.36
759.45	6649.75
759.63	6586.27
759.81	6418.33
759.99	6457.25
760.17	6436.77
760.35	6412.19
760.53	6506.40
760.71	6414.24
760.89	6438.81
761.07	6291.36
761.25	6217.63
761.43	6195.11
761.61	6416.29
761.79	6199.20
761.97	6277.02
762.15	6277.02
762.33	6291.36
762.51	6168.48
762.69	6102.95
762.87	6203.30
763.05	6066.08
763.23	6002.60
763.41	5955.49
763.59	5836.71
763.77	5943.21
763.95	5932.97
764.13	5920.68
764.31	5900.20
764.49	5709.74
764.67	5762.98
764.85	5658.54
765.03	5699.50
765.21	5840.81
765.38	5633.96
765.56	5580.71
765.74	5636.01
765.92	5400.49
766.10	5390.25
766.28	5420.97
766.46	5425.07
766.64	5484.46
766.82	5402.54
767.00	5332.91
767.18	5259.18
767.36	5269.42
767.54	5314.48
767.72	5111.73
767.90	5142.45
768.08	5169.07
768.26	5142.45
768.43	5025.72
768.61	5027.76
768.79	5119.92
768.97	4949.94
769.15	5087.15
769.33	4802.49
769.51	4792.25
769.69	4755.38
769.87	4751.29
770.05	4595.64
770.23	4712.38
770.40	4646.84
770.58	4667.32
770.76	4648.89
770.94	4372.41
771.12	4550.59
771.30	4368.32
771.48	4509.63
771.66	4343.74
771.84	4313.02
772.02	4267.97
772.19	4097.99
772.37	4022.21
772.55	4071.36
772.73	4009.92
772.91	4114.37
773.09	4046.79
773.27	4024.26
773.45	3962.82
773.63	3977.16
773.80	3946.44
773.98	3809.22
774.16	3768.26
774.34	3661.77
774.52	3784.65
774.70	3655.62
774.88	3655.62
775.05	3616.71
775.23	3672.01
775.41	3493.83
775.59	3518.41
775.77	3532.75
775.95	3536.84
776.13	3524.55
776.30	3317.71
776.48	3323.85
776.66	3219.41
776.84	3311.57
777.02	3237.84
777.20	3194.83
777.38	3117.01
777.55	3172.30
777.73	3153.87
777.91	3041.23
778.09	3047.38
778.27	3119.06
778.45	3108.82
778.62	2920.40
778.80	3045.33
778.98	3035.09
779.16	2897.88
779.34	2947.03
779.51	2922.45
779.69	2963.41
779.87	2844.63
780.05	2799.57
780.23	2854.87
780.41	2711.51
780.58	2852.82
780.76	2852.82
780.94	2727.89
781.12	2619.35
781.30	2627.54
781.47	2611.16
781.65	2576.34
781.83	2562.01
782.01	2623.45
782.19	2572.25
782.36	2508.76
782.54	2564.06
782.72	2475.99
782.90	2584.54
783.08	2600.92
783.25	2510.81
783.43	2420.70
783.61	2564.06
783.79	2508.76
783.96	2349.02
784.14	2484.19
784.32	2494.43
784.50	2367.45
784.68	2344.92
784.85	2361.31
785.03	2242.53
785.21	2332.64
785.39	2308.06
785.56	2410.46
785.74	2252.77
785.92	2306.01
786.10	2201.57
786.27	2312.16
786.45	2260.96
786.63	2252.77
786.81	2297.82
786.98	2220.00
787.16	2156.51
787.34	2234.33
787.52	2279.39
787.69	2181.09
787.87	2156.51
788.05	2156.51
788.23	2107.36
788.40	2195.42
788.58	2131.94
788.76	2183.13
788.94	2076.64
789.11	2263.01
789.29	2123.74
789.47	2056.16
789.64	2084.83
789.82	2088.93
790.00	2050.02
790.18	2123.74
790.35	2109.41
790.53	2115.55
790.71	1984.48
790.89	1988.58
791.06	2019.30
791.24	2064.35
791.42	2031.58
791.59	2039.78
791.77	1968.10
791.95	1988.58
792.12	2000.87
792.30	2037.73
792.48	1957.86
792.66	2070.50
792.83	2052.06
793.01	1908.71
793.19	1972.19
793.36	1877.99
793.54	2045.92
793.72	1994.72
793.89	1929.19
794.07	1939.43
794.25	2115.55
794.42	1937.38
794.60	1830.88
794.78	1863.65
794.95	2058.21
795.13	1865.70
795.31	1853.41
795.48	1949.67
795.66	1986.53
795.84	1912.80
796.01	1914.85
796.19	1773.54
796.37	1888.23
796.54	1968.10
796.72	1863.65
796.90	1972.19
797.07	1961.95
797.25	1937.38
797.43	1822.69
797.60	1974.24
797.78	1980.39
797.96	1933.28
798.13	1906.66
798.31	2002.91
798.49	1961.95
798.66	1951.71
798.84	1865.70
799.01	1990.63
799.19	1957.86
799.37	1892.32
799.54	1951.71
799.72	1832.93
799.90	1898.47
800.07	1927.14
800.25	1920.99
800.43	1914.85
800.60	1875.94
800.78	1918.95
800.95	1900.52
801.13	1880.04
801.31	1892.32
801.48	1941.47
801.66	1957.86
801.83	1949.67
802.01	1984.48
802.19	2011.11
802.36	1896.42
802.54	1855.46
802.71	1908.71
802.89	1839.08
803.07	1902.56
803.24	1894.37
803.42	1939.43
803.59	2021.35
803.77	1918.95
803.95	1767.40
804.12	1945.57
804.30	2002.91
804.47	1896.42
804.65	1947.62
804.82	1964.00
805.00	1935.33
805.18	1916.90
805.35	1923.04
805.53	1978.34
805.70	1902.56
805.88	1816.55
806.05	1806.31
806.23	2000.87
806.41	1855.46
806.58	1943.52
806.76	1902.56
806.93	1984.48
807.11	1834.98
807.28	1996.77
807.46	1923.04
807.64	1920.99
807.81	1974.24
807.99	1945.57
808.16	1882.08
808.34	1964.00
808.51	1904.61
808.69	1898.47
808.86	1875.94
809.04	1918.95
809.21	1976.29
809.39	1937.38
809.56	1896.42
809.74	2045.92
809.92	1957.86
810.09	1900.52
810.27	2031.58
810.44	1996.77
810.62	1900.52
810.79	1976.29
810.97	1894.37
811.14	2078.69
811.32	1966.05
811.49	1916.90
811.67	2004.96
811.84	2015.20
812.02	1986.53
812.19	1984.48
812.37	2007.01
812.54	1867.75
812.72	1961.95
812.89	1992.67
813.07	2021.35
813.24	1974.24
813.42	1947.62
813.59	1939.43
813.77	2035.68
813.94	2054.11
814.12	1910.75
814.29	1933.28
814.47	1941.47
814.64	1935.33
814.82	1947.62
814.99	1943.52
815.17	1937.38
815.34	1959.91
815.52	2035.68
815.69	2072.54
815.86	2027.49
816.04	2035.68
816.21	2047.97
816.39	1986.53
816.56	1927.14
816.74	1865.70
816.91	2023.39
817.09	2015.20
817.26	1998.82
817.44	2017.25
817.61	2013.15
817.79	2009.06
817.96	1984.48
818.13	1953.76
818.31	2152.42
818.48	1968.10
818.66	1998.82
818.83	1968.10
819.01	1982.43
819.18	1900.52
819.36	1929.19
819.53	1978.34
819.70	2002.91
819.88	1988.58
820.05	1959.91
820.23	1968.10
820.40	1910.75
820.58	1955.81
820.75	1902.56
820.92	2041.82
821.10	2058.21
821.27	1994.72
821.45	2062.30
821.62	1945.57
821.79	2015.20
821.97	2068.45
822.14	2119.65
822.32	2011.11
822.49	1982.43
822.66	1980.39
822.84	1935.33
823.01	2052.06
823.19	1968.10
823.36	2015.20
823.53	1902.56
823.71	2007.01
823.88	1984.48
824.06	2070.50
824.23	2035.68
824.40	1925.09
824.58	1953.76
824.75	2017.25
824.93	1880.04
825.10	1978.34
825.27	1953.76
825.45	2109.41
825.62	1970.15
825.79	2121.70
825.97	2113.50
826.14	1906.66
826.32	2041.82
826.49	2066.40
826.66	1994.72
826.84	1992.67
827.01	1957.86
827.18	1939.43
827.36	1947.62
827.53	2011.11
827.70	2015.20
827.88	1914.85
828.05	1978.34
828.22	2060.26
828.40	1933.28
828.57	2043.87
828.74	1943.52
828.92	2015.20
829.09	2056.16
829.27	2027.49
829.44	2041.82
829.61	2025.44
829.79	2133.98
829.96	2007.01
830.13	2029.54
830.30	1939.43
830.48	2070.50
830.65	2056.16
830.82	2105.31
831.00	1953.76
831.17	1961.95
831.34	1959.91
831.52	2052.06
831.69	1918.95
831.86	1941.47
832.04	2050.02
832.21	2045.92
832.38	1976.29
832.56	2097.12
832.73	1982.43
832.90	1904.61
833.07	1968.10
833.25	1896.42
833.42	1998.82
833.59	1955.81
833.77	1935.33
833.94	1906.66
834.11	1994.72
834.29	2000.87
834.46	2029.54
834.63	1875.94
834.80	2064.35
834.98	2045.92
835.15	1951.71
835.32	1992.67
835.49	2076.64
835.67	2041.82
835.84	1964.00
836.01	2041.82
836.19	1976.29
836.36	1947.62
836.53	1980.39
836.70	1890.28
836.88	2041.82
837.05	2064.35
837.22	1961.95
837.39	2035.68
837.57	1966.05
837.74	2056.16
837.91	1978.34
838.08	1959.91
838.26	1947.62
838.43	2011.11
838.60	1998.82
838.77	2007.01
838.95	2023.39
839.12	1978.34
839.29	1933.28
839.46	1888.23
839.64	2031.58
839.81	2015.20
839.98	1992.67
840.15	2033.63
840.32	1925.09
840.50	2023.39
840.67	2007.01
840.84	1900.52
841.01	1990.63
841.19	2031.58
841.36	1978.34
841.53	1953.76
841.70	1951.71
841.87	1947.62
842.05	1953.76
842.22	2060.26
842.39	1980.39
842.56	2123.74
842.73	1964.00
842.91	1918.95
843.08	1953.76
843.25	1972.19
843.42	1947.62
843.59	2062.30
843.77	1984.48
843.94	2064.35
844.11	1974.24
844.28	2000.87
844.45	2039.78
844.62	1912.80
844.80	1923.04
844.97	1839.08
845.14	1904.61
845.31	1966.05
845.48	2015.20
845.65	2043.87
845.83	2074.59
846.00	2125.79
846.17	2031.58
846.34	1972.19
846.51	1931.23
846.68	1923.04
846.86	1955.81
847.03	1970.15
847.20	2021.35
847.37	1968.10
847.54	1927.14
847.71	1972.19
847.89	1869.80
848.06	2007.01
848.23	1980.39
848.40	2013.15
848.57	2011.11
848.74	1943.52
848.91	1916.90
849.08	2002.91
849.26	1927.14
849.43	1984.48
849.60	1904.61
849.77	1949.67
849.94	1888.23
850.11	2060.26
850.28	1923.04
850.46	1877.99
850.63	2052.06
850.80	1994.72
850.97	1910.75
851.14	1953.76
851.31	1853.41
851.48	1906.66
851.65	1861.60
851.82	1900.52
852.00	1884.13
852.17	2080.74
852.34	1851.36
852.51	1978.34
852.68	1966.05
852.85	1943.52
853.02	2015.20
853.19	1826.79
853.36	1982.43
853.53	1882.08
853.70	1927.14
853.88	1957.86
854.05	1935.33
854.22	1900.52
854.39	1920.99
854.56	1896.42
854.73	1927.14
854.90	2047.97
855.07	1912.80
855.24	1984.48
855.41	1912.80
855.58	1988.58
855.75	1820.64
855.92	1927.14
856.09	1947.62
856.27	1832.93
856.44	1943.52
856.61	1896.42
856.78	1935.33
856.95	1863.65
857.12	1933.28
857.29	1972.19
857.46	1994.72
857.63	1824.74
857.80	1959.91
857.97	1935.33
858.14	1892.32
858.31	1908.71
858.48	1941.47
858.65	2047.97
858.82	1927.14
858.99	1818.60
859.16	1855.46
859.33	1871.84
859.50	1959.91
859.67	1972.19
859.84	1927.14
860.01	1964.00
860.18	1880.04
860.35	1867.75
860.52	1910.75
860.69	1880.04
860.86	1927.14
861.03	1775.59
861.20	1890.28
861.37	1808.36
861.54	1918.95
861.71	1929.19
861.88	1904.61
862.05	1830.88
862.22	1935.33
862.39	1865.70
862.56	1869.80
862.73	1912.80
862.90	1859.56
863.07	1900.52
863.24	1892.32
863.41	1949.67
863.58	1961.95
863.75	1880.04
863.92	1867.75
864.09	1914.85
864.26	1906.66
864.43	1916.90
864.60	1896.42
864.77	1837.03
864.94	1753.06
865.11	1896.42
865.28	1814.50
865.45	1945.57
865.62	1802.21
865.79	1886.18
865.96	1910.75
866.13	1935.33
866.30	1849.32
866.47	1875.94
866.64	1890.28
866.81	1861.60
866.98	1875.94
867.15	2015.20
867.31	1722.34
867.48	1898.47
867.65	1933.28
867.82	1877.99
867.99	1882.08
868.16	1900.52
868.33	1828.84
868.50	1814.50
868.67	1794.02
868.84	1867.75
869.01	1861.60
869.18	1837.03
869.35	1884.13
869.52	1798.12
869.68	1857.51
869.85	1806.31
870.02	1812.45
870.19	1847.27
870.36	1802.21
870.53	1865.70
870.70	1869.80
870.87	1783.78
871.04	1787.88
871.21	1863.65
871.38	1877.99
871.54	1779.68
871.71	1834.98
871.88	1816.55
872.05	1787.88
872.22	1843.17
872.39	1726.44
872.56	1834.98
872.73	1798.12
872.90	1857.51
873.06	1839.08
873.23	1773.54
873.40	1851.36
873.57	1910.75
873.74	1859.56
873.91	1787.88
874.08	1880.04
874.25	1722.34
874.41	1847.27
874.58	1816.55
874.75	1886.18
874.92	1927.14
875.09	1677.29
875.26	1779.68
875.43	1699.81
875.59	1789.92
875.76	1837.03
875.93	1794.02
876.10	1900.52
876.27	1808.36
876.44	1808.36
876.61	1798.12
876.77	1859.56
876.94	1761.25
877.11	1773.54
877.28	1779.68
877.45	1744.87
877.62	1703.91
877.78	1796.07
877.95	1673.19
878.12	1806.31
878.29	1726.44
878.46	1800.16
878.62	1820.64
878.79	1910.75
878.96	1791.97
879.13	1748.97
879.30	1730.53
879.47	1730.53
879.63	1761.25
879.80	1757.16
879.97	1740.77
880.14	1755.11
880.31	1775.59
880.47	1884.13
880.64	1794.02
880.81	1855.46
880.98	1724.39
881.15	1810.40
881.31	1673.19
881.48	1746.92
881.65	1673.19
881.82	1726.44
881.99	1791.97
882.15	1746.92
882.32	1771.49
882.49	1726.44
882.66	1851.36
882.82	1781.73
882.99	1828.84
883.16	1742.82
883.33	1736.68
883.49	1675.24
883.66	1724.39
883.83	1810.40
884.00	1640.42
884.17	1740.77
884.33	1718.25
884.50	1667.05
884.67	1767.40
884.84	1806.31
885.00	1648.61
885.17	1775.59
885.34	1742.82
885.51	1718.25
885.67	1654.76
885.84	1783.78
886.01	1677.29
886.18	1722.34
886.34	1691.62
886.51	1703.91
886.68	1697.77
886.84	1839.08
887.01	1820.64
887.18	1828.84
887.35	1691.62
887.51	1761.25
887.68	1748.97
887.85	1828.84
888.02	1710.05
888.18	1685.48
888.35	1781.73
888.52	1724.39
888.68	1644.52
>>>>>End Processed Spectral Data<<<<<
