# Supplementary material for: Design of a Novel Low Cost Point of Care Tampon (POCkeT) Colposcope for Use in Resource Limited Settings
Source: PLoS One. 2015 Sep 2;10(9):e0135869. doi: 10.1371/journal.pone.0135869 (PMC4557989; doi:10.1371/journal.pone.0135869)
Supplement: S1 File — A caption document for each sub-folder and file (S1 Detailed File Key) is found within the archive. Folder (S2) contains the set of raw images from quantitative imaging characterization between systems. Folder (S3) contains the CAD files for the custom circuit boards used in our POCkeT Colposcope. Folder (S4) contains the 3D CAD files for the probe handle and bill of materials. Folder (S5) contains the complete set of n = 5 replicate spectra files captured from each digital colposcope system. (ZIP) [file pone.0135869.s001.zip › S1 Supplementary Files/S5/S5 Spectra WZ-G-E.txt]

SpectraSuite Data File
++++++++++++++++++++++++++++++++++++
Date: Wed May 28 14:18:13 EDT 2014
User: CTL11
Dark Spectrum Present: No
Reference Spectrum Present: No
Number of Sampled Component Spectra: 1
Spectrometers: USB4E01788
Integration Time (usec): 100000 (USB4E01788)
Spectra Averaged: 1 (USB4E01788)
Boxcar Smoothing: 0 (USB4E01788)
Correct for Electrical Dark: No (USB4E01788)
Strobe/Lamp Enabled: No (USB4E01788)
Correct for Detector Non-linearity: No (USB4E01788)
Correct for Stray Light: No (USB4E01788)
Number of Pixels in Processed Spectrum: 3648
>>>>>Begin Processed Spectral Data<<<<<
178.07	1081.33
178.29	1081.33
178.50	1081.33
178.72	1134.57
178.94	1044.46
179.15	1325.04
179.37	1300.46
179.59	1296.36
179.81	1253.36
180.02	1279.98
180.24	1189.87
180.46	1179.63
180.67	1234.93
180.89	1327.08
181.11	1314.80
181.32	1263.60
181.54	1304.56
181.76	1310.70
181.97	1261.55
182.19	1341.42
182.41	1275.88
182.62	1314.80
182.84	1310.70
183.06	1239.02
183.27	1241.07
183.49	1298.41
183.71	1271.79
183.92	1298.41
184.14	1370.09
184.35	1269.74
184.57	1300.46
184.79	1327.08
185.00	1318.89
185.22	1302.51
185.44	1265.64
185.65	1322.99
185.87	1273.84
186.09	1263.60
186.30	1429.48
186.52	1269.74
186.74	1282.03
186.95	1284.08
187.17	1329.13
187.39	1357.80
187.60	1376.24
187.82	1292.27
188.03	1306.60
188.25	1341.42
188.47	1322.99
188.68	1415.15
188.90	1322.99
189.12	1243.12
189.33	1380.33
189.55	1286.12
189.77	1322.99
189.98	1492.97
190.20	1314.80
190.41	1370.09
190.63	1339.37
190.85	1327.08
191.06	1329.13
191.28	1413.10
191.50	1320.94
191.71	1327.08
191.93	1378.28
192.14	1232.88
192.36	1376.24
192.58	1345.52
192.79	1355.76
193.01	1327.08
193.23	1392.62
193.44	1396.71
193.66	1228.78
193.87	1322.99
194.09	1308.65
194.31	1259.50
194.52	1322.99
194.74	1277.93
194.96	1368.04
195.17	1322.99
195.39	1318.89
195.60	1370.09
195.82	1333.23
196.04	1210.35
196.25	1402.86
196.47	1304.56
196.68	1312.75
196.90	1300.46
197.12	1347.56
197.33	1304.56
197.55	1351.66
197.76	1396.71
197.98	1271.79
198.20	1351.66
198.41	1265.64
198.63	1232.88
198.84	1318.89
199.06	1384.43
199.28	1257.45
199.49	1333.23
199.71	1302.51
199.92	1351.66
200.14	1427.43
200.36	1269.74
200.57	1337.32
200.79	1333.23
201.00	1234.93
201.22	1236.97
201.43	1337.32
201.65	1263.60
201.87	1314.80
202.08	1310.70
202.30	1331.18
202.51	1251.31
202.73	1232.88
202.95	1308.65
203.16	1310.70
203.38	1363.95
203.59	1359.85
203.81	1337.32
204.02	1306.60
204.24	1304.56
204.46	1374.19
204.67	1302.51
204.89	1406.95
205.10	1392.62
205.32	1394.67
205.53	1329.13
205.75	1261.55
205.96	1351.66
206.18	1386.47
206.40	1257.45
206.61	1271.79
206.83	1224.69
207.04	1449.96
207.26	1304.56
207.47	1263.60
207.69	1335.28
207.91	1249.26
208.12	1294.32
208.34	1374.19
208.55	1382.38
208.77	1343.47
208.98	1275.88
209.20	1255.40
209.41	1241.07
209.63	1322.99
209.85	1259.50
210.06	1335.28
210.28	1253.36
210.49	1343.47
210.71	1310.70
210.92	1245.16
211.14	1329.13
211.35	1249.26
211.57	1347.56
211.78	1243.12
212.00	1308.65
212.21	1269.74
212.43	1286.12
212.65	1316.84
212.86	1312.75
213.08	1339.37
213.29	1318.89
213.51	1320.94
213.72	1257.45
213.94	1320.94
214.15	1261.55
214.37	1300.46
214.58	1345.52
214.80	1335.28
215.01	1224.69
215.23	1269.74
215.44	1230.83
215.66	1314.80
215.87	1261.55
216.09	1437.67
216.31	1310.70
216.52	1302.51
216.74	1327.08
216.95	1284.08
217.17	1318.89
217.38	1314.80
217.60	1277.93
217.81	1413.10
218.03	1318.89
218.24	1288.17
218.46	1378.28
218.67	1255.40
218.89	1353.71
219.10	1380.33
219.32	1253.36
219.53	1277.93
219.75	1322.99
219.96	1320.94
220.18	1298.41
220.39	1273.84
220.61	1349.61
220.82	1339.37
221.04	1200.11
221.25	1286.12
221.47	1339.37
221.68	1337.32
221.90	1314.80
222.11	1339.37
222.33	1402.86
222.54	1314.80
222.76	1282.03
222.97	1316.84
223.19	1282.03
223.40	1257.45
223.62	1255.40
223.83	1296.36
224.05	1306.60
224.26	1290.22
224.48	1374.19
224.69	1277.93
224.91	1273.84
225.12	1394.67
225.34	1384.43
225.55	1429.48
225.77	1312.75
225.98	1337.32
226.19	1376.24
226.41	1275.88
226.62	1378.28
226.84	1384.43
227.05	1236.97
227.27	1361.90
227.48	1279.98
227.70	1263.60
227.91	1341.42
228.13	1294.32
228.34	1327.08
228.56	1413.10
228.77	1290.22
228.99	1359.85
229.20	1157.10
229.42	1363.95
229.63	1271.79
229.84	1353.71
230.06	1335.28
230.27	1443.82
230.49	1359.85
230.70	1327.08
230.92	1417.19
231.13	1294.32
231.35	1343.47
231.56	1343.47
231.78	1292.27
231.99	1296.36
232.20	1290.22
232.42	1351.66
232.63	1333.23
232.85	1292.27
233.06	1343.47
233.28	1376.24
233.49	1267.69
233.71	1302.51
233.92	1400.81
234.13	1366.00
234.35	1300.46
234.56	1359.85
234.78	1359.85
234.99	1314.80
235.21	1355.76
235.42	1300.46
235.64	1255.40
235.85	1218.54
236.06	1327.08
236.28	1372.14
236.49	1345.52
236.71	1296.36
236.92	1212.40
237.14	1253.36
237.35	1296.36
237.56	1327.08
237.78	1286.12
237.99	1374.19
238.21	1327.08
238.42	1347.56
238.64	1234.93
238.85	1296.36
239.06	1245.16
239.28	1243.12
239.49	1333.23
239.71	1376.24
239.92	1271.79
240.13	1327.08
240.35	1316.84
240.56	1318.89
240.78	1306.60
240.99	1308.65
241.21	1302.51
241.42	1308.65
241.63	1314.80
241.85	1357.80
242.06	1318.89
242.28	1359.85
242.49	1304.56
242.70	1345.52
242.92	1310.70
243.13	1333.23
243.35	1355.76
243.56	1296.36
243.77	1384.43
243.99	1390.57
244.20	1300.46
244.42	1339.37
244.63	1239.02
244.84	1275.88
245.06	1327.08
245.27	1312.75
245.49	1269.74
245.70	1368.04
245.91	1286.12
246.13	1310.70
246.34	1228.78
246.55	1318.89
246.77	1329.13
246.98	1243.12
247.20	1406.95
247.41	1394.67
247.62	1366.00
247.84	1343.47
248.05	1355.76
248.27	1386.47
248.48	1310.70
248.69	1302.51
248.91	1337.32
249.12	1320.94
249.33	1249.26
249.55	1298.41
249.76	1322.99
249.98	1378.28
250.19	1300.46
250.40	1363.95
250.62	1357.80
250.83	1390.57
251.04	1214.45
251.26	1353.71
251.47	1325.04
251.68	1306.60
251.90	1306.60
252.11	1286.12
252.33	1351.66
252.54	1337.32
252.75	1345.52
252.97	1271.79
253.18	1257.45
253.39	1288.17
253.61	1333.23
253.82	1398.76
254.03	1359.85
254.25	1318.89
254.46	1417.19
254.67	1294.32
254.89	1249.26
255.10	1230.83
255.31	1339.37
255.53	1333.23
255.74	1353.71
255.96	1314.80
256.17	1304.56
256.38	1374.19
256.60	1298.41
256.81	1394.67
257.02	1292.27
257.24	1370.09
257.45	1263.60
257.66	1404.91
257.88	1343.47
258.09	1349.61
258.30	1343.47
258.52	1357.80
258.73	1376.24
258.94	1277.93
259.16	1249.26
259.37	1398.76
259.58	1265.64
259.80	1286.12
260.01	1263.60
260.22	1216.49
260.43	1302.51
260.65	1220.59
260.86	1265.64
261.07	1320.94
261.29	1239.02
261.50	1347.56
261.71	1247.21
261.93	1271.79
262.14	1257.45
262.35	1286.12
262.57	1279.98
262.78	1322.99
262.99	1335.28
263.21	1253.36
263.42	1257.45
263.63	1404.91
263.85	1423.34
264.06	1239.02
264.27	1204.21
264.48	1320.94
264.70	1191.92
264.91	1320.94
265.12	1320.94
265.34	1370.09
265.55	1302.51
265.76	1351.66
265.98	1374.19
266.19	1345.52
266.40	1304.56
266.61	1351.66
266.83	1363.95
267.04	1271.79
267.25	1359.85
267.47	1359.85
267.68	1353.71
267.89	1421.29
268.10	1374.19
268.32	1269.74
268.53	1226.73
268.74	1359.85
268.96	1300.46
269.17	1333.23
269.38	1292.27
269.59	1312.75
269.81	1329.13
270.02	1318.89
270.23	1337.32
270.45	1392.62
270.66	1337.32
270.87	1243.12
271.08	1376.24
271.30	1355.76
271.51	1421.29
271.72	1312.75
271.93	1361.90
272.15	1345.52
272.36	1345.52
272.57	1253.36
272.79	1345.52
273.00	1349.61
273.21	1363.95
273.42	1226.73
273.64	1312.75
273.85	1271.79
274.06	1263.60
274.27	1345.52
274.49	1349.61
274.70	1335.28
274.91	1265.64
275.12	1255.40
275.34	1290.22
275.55	1339.37
275.76	1312.75
275.97	1370.09
276.19	1245.16
276.40	1306.60
276.61	1284.08
276.82	1325.04
277.04	1279.98
277.25	1308.65
277.46	1406.95
277.67	1417.19
277.89	1349.61
278.10	1327.08
278.31	1318.89
278.52	1349.61
278.74	1370.09
278.95	1345.52
279.16	1302.51
279.37	1253.36
279.58	1329.13
279.80	1310.70
280.01	1425.39
280.22	1331.18
280.43	1400.81
280.65	1335.28
280.86	1288.17
281.07	1337.32
281.28	1423.34
281.50	1351.66
281.71	1331.18
281.92	1396.71
282.13	1363.95
282.34	1312.75
282.56	1263.60
282.77	1263.60
282.98	1318.89
283.19	1265.64
283.40	1368.04
283.62	1353.71
283.83	1298.41
284.04	1394.67
284.25	1411.05
284.47	1241.07
284.68	1279.98
284.89	1312.75
285.10	1355.76
285.31	1279.98
285.53	1378.28
285.74	1265.64
285.95	1245.16
286.16	1296.36
286.37	1253.36
286.59	1277.93
286.80	1308.65
287.01	1286.12
287.22	1308.65
287.43	1306.60
287.65	1269.74
287.86	1386.47
288.07	1359.85
288.28	1351.66
288.49	1404.91
288.71	1202.16
288.92	1314.80
289.13	1294.32
289.34	1296.36
289.55	1441.77
289.76	1382.38
289.98	1361.90
290.19	1308.65
290.40	1357.80
290.61	1314.80
290.82	1363.95
291.04	1304.56
291.25	1368.04
291.46	1341.42
291.67	1335.28
291.88	1304.56
292.09	1294.32
292.31	1318.89
292.52	1419.24
292.73	1322.99
292.94	1390.57
293.15	1312.75
293.36	1288.17
293.58	1325.04
293.79	1449.96
294.00	1431.53
294.21	1232.88
294.42	1288.17
294.63	1206.25
294.85	1193.97
295.06	1386.47
295.27	1349.61
295.48	1335.28
295.69	1269.74
295.90	1400.81
296.12	1333.23
296.33	1290.22
296.54	1378.28
296.75	1339.37
296.96	1355.76
297.17	1378.28
297.38	1333.23
297.60	1251.31
297.81	1308.65
298.02	1337.32
298.23	1359.85
298.44	1333.23
298.65	1443.82
298.86	1275.88
299.08	1345.52
299.29	1402.86
299.50	1298.41
299.71	1214.45
299.92	1296.36
300.13	1288.17
300.34	1296.36
300.55	1374.19
300.77	1296.36
300.98	1347.56
301.19	1290.22
301.40	1382.38
301.61	1277.93
301.82	1208.30
302.03	1265.64
302.25	1339.37
302.46	1320.94
302.67	1253.36
302.88	1357.80
303.09	1370.09
303.30	1261.55
303.51	1402.86
303.72	1357.80
303.93	1392.62
304.15	1312.75
304.36	1345.52
304.57	1275.88
304.78	1347.56
304.99	1208.30
305.20	1325.04
305.41	1325.04
305.62	1423.34
305.83	1302.51
306.05	1290.22
306.26	1269.74
306.47	1378.28
306.68	1339.37
306.89	1376.24
307.10	1290.22
307.31	1409.00
307.52	1378.28
307.73	1460.20
307.94	1327.08
308.16	1368.04
308.37	1400.81
308.58	1343.47
308.79	1322.99
309.00	1314.80
309.21	1290.22
309.42	1368.04
309.63	1279.98
309.84	1208.30
310.05	1234.93
310.26	1476.59
310.48	1245.16
310.69	1361.90
310.90	1294.32
311.11	1327.08
311.32	1406.95
311.53	1404.91
311.74	1329.13
311.95	1275.88
312.16	1286.12
312.37	1343.47
312.58	1304.56
312.79	1251.31
313.00	1271.79
313.21	1327.08
313.43	1296.36
313.64	1212.40
313.85	1286.12
314.06	1339.37
314.27	1449.96
314.48	1359.85
314.69	1376.24
314.90	1355.76
315.11	1363.95
315.32	1279.98
315.53	1245.16
315.74	1390.57
315.95	1402.86
316.16	1312.75
316.37	1251.31
316.58	1366.00
316.79	1298.41
317.01	1310.70
317.22	1341.42
317.43	1333.23
317.64	1341.42
317.85	1411.05
318.06	1333.23
318.27	1294.32
318.48	1294.32
318.69	1310.70
318.90	1263.60
319.11	1230.83
319.32	1351.66
319.53	1325.04
319.74	1288.17
319.95	1222.64
320.16	1374.19
320.37	1468.39
320.58	1337.32
320.79	1411.05
321.00	1329.13
321.21	1341.42
321.42	1292.27
321.63	1193.97
321.84	1304.56
322.05	1306.60
322.26	1296.36
322.47	1251.31
322.68	1322.99
322.90	1286.12
323.11	1302.51
323.32	1300.46
323.53	1236.97
323.74	1322.99
323.95	1310.70
324.16	1357.80
324.37	1322.99
324.58	1325.04
324.79	1376.24
325.00	1343.47
325.21	1370.09
325.42	1341.42
325.63	1368.04
325.84	1304.56
326.05	1351.66
326.26	1308.65
326.47	1402.86
326.68	1351.66
326.89	1296.36
327.10	1284.08
327.31	1322.99
327.52	1335.28
327.73	1359.85
327.94	1322.99
328.15	1310.70
328.36	1304.56
328.57	1329.13
328.78	1380.33
328.99	1337.32
329.20	1351.66
329.41	1396.71
329.62	1271.79
329.83	1312.75
330.04	1312.75
330.25	1351.66
330.46	1308.65
330.67	1359.85
330.87	1294.32
331.08	1279.98
331.29	1402.86
331.50	1368.04
331.71	1322.99
331.92	1271.79
332.13	1249.26
332.34	1292.27
332.55	1339.37
332.76	1341.42
332.97	1335.28
333.18	1290.22
333.39	1288.17
333.60	1298.41
333.81	1363.95
334.02	1351.66
334.23	1366.00
334.44	1363.95
334.65	1316.84
334.86	1353.71
335.07	1308.65
335.28	1322.99
335.49	1257.45
335.70	1339.37
335.91	1320.94
336.12	1333.23
336.33	1366.00
336.54	1337.32
336.74	1359.85
336.95	1339.37
337.16	1247.21
337.37	1368.04
337.58	1361.90
337.79	1376.24
338.00	1302.51
338.21	1343.47
338.42	1363.95
338.63	1382.38
338.84	1292.27
339.05	1214.45
339.26	1423.34
339.47	1245.16
339.68	1357.80
339.89	1357.80
340.10	1351.66
340.30	1443.82
340.51	1296.36
340.72	1351.66
340.93	1382.38
341.14	1378.28
341.35	1335.28
341.56	1417.19
341.77	1353.71
341.98	1284.08
342.19	1282.03
342.40	1257.45
342.61	1335.28
342.82	1296.36
343.02	1370.09
343.23	1265.64
343.44	1368.04
343.65	1361.90
343.86	1325.04
344.07	1298.41
344.28	1357.80
344.49	1351.66
344.70	1345.52
344.91	1302.51
345.12	1308.65
345.32	1347.56
345.53	1361.90
345.74	1331.18
345.95	1388.52
346.16	1398.76
346.37	1411.05
346.58	1409.00
346.79	1400.81
347.00	1314.80
347.21	1402.86
347.41	1331.18
347.62	1349.61
347.83	1329.13
348.04	1308.65
348.25	1318.89
348.46	1361.90
348.67	1304.56
348.88	1294.32
349.09	1292.27
349.29	1427.43
349.50	1370.09
349.71	1386.47
349.92	1363.95
350.13	1361.90
350.34	1292.27
350.55	1320.94
350.76	1296.36
350.97	1359.85
351.17	1335.28
351.38	1282.03
351.59	1335.28
351.80	1222.64
352.01	1390.57
352.22	1310.70
352.43	1333.23
352.63	1306.60
352.84	1368.04
353.05	1370.09
353.26	1300.46
353.47	1282.03
353.68	1351.66
353.89	1302.51
354.10	1349.61
354.30	1394.67
354.51	1363.95
354.72	1361.90
354.93	1349.61
355.14	1320.94
355.35	1357.80
355.55	1335.28
355.76	1345.52
355.97	1329.13
356.18	1284.08
356.39	1370.09
356.60	1253.36
356.81	1230.83
357.01	1279.98
357.22	1304.56
357.43	1300.46
357.64	1357.80
357.85	1249.26
358.06	1376.24
358.26	1425.39
358.47	1357.80
358.68	1306.60
358.89	1464.30
359.10	1263.60
359.31	1443.82
359.51	1329.13
359.72	1331.18
359.93	1386.47
360.14	1241.07
360.35	1277.93
360.56	1404.91
360.76	1359.85
360.97	1318.89
361.18	1337.32
361.39	1345.52
361.60	1443.82
361.81	1353.71
362.01	1366.00
362.22	1296.36
362.43	1351.66
362.64	1310.70
362.85	1388.52
363.05	1443.82
363.26	1394.67
363.47	1275.88
363.68	1269.74
363.89	1310.70
364.09	1306.60
364.30	1402.86
364.51	1312.75
364.72	1310.70
364.93	1357.80
365.13	1349.61
365.34	1320.94
365.55	1415.15
365.76	1263.60
365.97	1232.88
366.17	1462.25
366.38	1345.52
366.59	1337.32
366.80	1351.66
367.01	1384.43
367.21	1433.58
367.42	1263.60
367.63	1333.23
367.84	1329.13
368.05	1351.66
368.25	1298.41
368.46	1357.80
368.67	1322.99
368.88	1384.43
369.08	1449.96
369.29	1349.61
369.50	1384.43
369.71	1329.13
369.92	1327.08
370.12	1337.32
370.33	1454.06
370.54	1279.98
370.75	1398.76
370.95	1306.60
371.16	1363.95
371.37	1341.42
371.58	1310.70
371.78	1378.28
371.99	1376.24
372.20	1400.81
372.41	1304.56
372.61	1376.24
372.82	1265.64
373.03	1286.12
373.24	1406.95
373.45	1310.70
373.65	1314.80
373.86	1294.32
374.07	1329.13
374.28	1282.03
374.48	1382.38
374.69	1421.29
374.90	1275.88
375.11	1462.25
375.31	1335.28
375.52	1423.34
375.73	1357.80
375.93	1390.57
376.14	1333.23
376.35	1486.83
376.56	1355.76
376.76	1333.23
376.97	1318.89
377.18	1384.43
377.39	1331.18
377.59	1357.80
377.80	1308.65
378.01	1351.66
378.22	1378.28
378.42	1327.08
378.63	1404.91
378.84	1255.40
379.04	1374.19
379.25	1359.85
379.46	1265.64
379.67	1374.19
379.87	1382.38
380.08	1183.73
380.29	1415.15
380.50	1320.94
380.70	1366.00
380.91	1355.76
381.12	1345.52
381.32	1329.13
381.53	1322.99
381.74	1378.28
381.95	1316.84
382.15	1341.42
382.36	1322.99
382.57	1390.57
382.77	1433.58
382.98	1361.90
383.19	1374.19
383.39	1318.89
383.60	1310.70
383.81	1402.86
384.02	1423.34
384.22	1406.95
384.43	1400.81
384.64	1359.85
384.84	1308.65
385.05	1372.14
385.26	1361.90
385.46	1390.57
385.67	1341.42
385.88	1308.65
386.08	1392.62
386.29	1376.24
386.50	1337.32
386.70	1351.66
386.91	1318.89
387.12	1335.28
387.33	1368.04
387.53	1308.65
387.74	1337.32
387.95	1263.60
388.15	1312.75
388.36	1296.36
388.57	1390.57
388.77	1333.23
388.98	1320.94
389.19	1462.25
389.39	1316.84
389.60	1325.04
389.81	1341.42
390.01	1372.14
390.22	1265.64
390.43	1406.95
390.63	1345.52
390.84	1404.91
391.05	1368.04
391.25	1433.58
391.46	1325.04
391.67	1363.95
391.87	1322.99
392.08	1376.24
392.28	1277.93
392.49	1351.66
392.70	1312.75
392.90	1370.09
393.11	1406.95
393.32	1302.51
393.52	1337.32
393.73	1376.24
393.94	1349.61
394.14	1357.80
394.35	1335.28
394.56	1402.86
394.76	1423.34
394.97	1284.08
395.17	1415.15
395.38	1347.56
395.59	1394.67
395.79	1419.24
396.00	1310.70
396.21	1378.28
396.41	1386.47
396.62	1304.56
396.83	1320.94
397.03	1306.60
397.24	1339.37
397.44	1396.71
397.65	1351.66
397.86	1392.62
398.06	1443.82
398.27	1345.52
398.47	1421.29
398.68	1325.04
398.89	1333.23
399.09	1468.39
399.30	1349.61
399.51	1466.35
399.71	1372.14
399.92	1427.43
400.12	1355.76
400.33	1320.94
400.54	1417.19
400.74	1458.15
400.95	1441.77
401.15	1511.40
401.36	1310.70
401.57	1468.39
401.77	1406.95
401.98	1376.24
402.18	1400.81
402.39	1435.63
402.60	1570.79
402.80	1386.47
403.01	1437.67
403.21	1607.66
403.42	1386.47
403.63	1394.67
403.83	1423.34
404.04	1507.30
404.24	1507.30
404.45	1501.16
404.65	1519.59
404.86	1501.16
405.07	1546.22
405.27	1454.06
405.48	1443.82
405.68	1525.74
405.89	1552.36
406.10	1540.07
406.30	1497.07
406.51	1513.45
406.71	1398.76
406.92	1505.26
407.12	1497.07
407.33	1599.46
407.53	1591.27
407.74	1486.83
407.95	1597.42
408.15	1527.78
408.36	1527.78
408.56	1519.59
408.77	1572.84
408.97	1531.88
409.18	1640.42
409.39	1531.88
409.59	1585.13
409.80	1595.37
410.00	1640.42
410.21	1613.80
410.41	1638.38
410.62	1591.27
410.82	1642.47
411.03	1607.66
411.23	1611.75
411.44	1619.94
411.65	1695.72
411.85	1599.46
412.06	1683.43
412.26	1757.16
412.47	1605.61
412.67	1572.84
412.88	1632.23
413.08	1720.29
413.29	1738.73
413.49	1636.33
413.70	1669.09
413.90	1630.18
414.11	1650.66
414.31	1683.43
414.52	1644.52
414.73	1640.42
414.93	1724.39
415.14	1716.20
415.34	1699.81
415.55	1738.73
415.75	1730.53
415.96	1712.10
416.16	1757.16
416.37	1791.97
416.57	1732.58
416.78	1828.84
416.98	1675.24
417.19	1832.93
417.39	1808.36
417.60	1796.07
417.80	1808.36
418.01	1785.83
418.21	1906.66
418.42	1890.28
418.62	1804.26
418.83	1775.59
419.03	1972.19
419.24	1781.73
419.44	1912.80
419.65	1869.80
419.85	1892.32
420.06	2021.35
420.26	1865.70
420.47	1937.38
420.67	1908.71
420.88	2017.25
421.08	1935.33
421.29	1988.58
421.49	1863.65
421.70	2013.15
421.90	1961.95
422.11	1968.10
422.31	1953.76
422.52	2039.78
422.72	2123.74
422.93	2068.45
423.13	2041.82
423.34	2064.35
423.54	2103.26
423.74	2047.97
423.95	2191.33
424.15	2129.89
424.36	2035.68
424.56	2168.80
424.77	1992.67
424.97	2203.61
425.18	2105.31
425.38	2158.56
425.59	2228.19
425.79	2090.98
426.00	2254.81
426.20	2295.77
426.40	2207.71
426.61	2199.52
426.81	2181.09
427.02	2217.95
427.22	2303.96
427.43	2224.09
427.63	2187.23
427.84	2260.96
428.04	2299.87
428.25	2236.38
428.45	2392.03
428.65	2236.38
428.86	2379.74
429.06	2289.63
429.27	2357.21
429.47	2291.68
429.68	2349.02
429.88	2443.23
430.09	2420.70
430.29	2428.89
430.49	2420.70
430.70	2306.01
430.90	2398.17
431.11	2404.32
431.31	2365.40
431.52	2478.04
431.72	2398.17
431.92	2387.93
432.13	2492.38
432.33	2508.76
432.54	2508.76
432.74	2457.56
432.94	2455.51
433.15	2519.00
433.35	2314.20
433.56	2682.84
433.76	2506.71
433.97	2496.47
434.17	2588.63
434.37	2607.06
434.58	2570.20
434.78	2625.50
434.99	2793.43
435.19	2662.36
435.39	2742.23
435.60	2717.65
435.80	2666.46
436.01	2703.32
436.21	2768.85
436.41	2779.09
436.62	2789.33
436.82	2803.67
437.03	2836.44
437.23	2891.73
437.43	2772.95
437.64	2750.42
437.84	2828.24
438.05	2686.94
438.25	2795.48
438.45	2770.90
438.66	2865.11
438.86	2987.99
439.06	2879.44
439.27	2944.98
439.47	2932.69
439.68	2922.45
439.88	2936.79
440.08	2811.86
440.29	2959.31
440.49	2893.78
440.69	3002.32
440.90	2996.18
441.10	2949.08
441.31	2949.08
441.51	3100.62
441.71	3092.43
441.92	3114.96
442.12	2987.99
442.32	3231.69
442.53	3180.50
442.73	3219.41
442.94	3211.22
443.14	3258.32
443.34	3180.50
443.55	3147.73
443.75	3059.67
443.95	3250.13
444.16	3330.00
444.36	3375.05
444.56	3246.03
444.77	3256.27
444.97	3280.85
445.17	3252.17
445.38	3487.69
445.58	3432.40
445.78	3336.14
445.99	3293.13
446.19	3241.93
446.39	3538.89
446.60	3461.07
446.80	3483.59
447.00	3508.17
447.21	3448.78
447.41	3506.12
447.61	3538.89
447.82	3563.47
448.02	3768.26
448.22	3596.23
448.43	3647.43
448.63	3647.43
448.83	3596.23
449.04	3680.20
449.24	3596.23
449.44	3948.48
449.65	3753.93
449.85	3721.16
450.05	3712.97
450.26	3637.19
450.46	3751.88
450.66	3768.26
450.87	3661.77
451.07	3823.56
451.27	3964.87
451.47	3870.66
451.68	4032.45
451.88	4005.83
452.08	4085.70
452.29	4132.80
452.49	4245.44
452.69	4210.62
452.90	4151.23
453.10	4239.30
453.30	4231.10
453.51	3993.54
453.71	4128.70
453.91	4532.15
454.11	4247.49
454.32	4358.08
454.52	4229.06
454.72	4298.69
454.93	4126.66
455.13	4437.95
455.33	4364.22
455.53	4231.10
455.74	4442.04
455.94	4515.77
456.14	4374.46
456.35	4816.82
456.55	4689.85
456.75	4612.03
456.95	4442.04
457.16	4716.47
457.36	4929.46
457.56	4925.36
457.76	5011.38
457.97	5134.26
458.17	5101.49
458.37	4988.85
458.57	4956.08
458.78	4908.98
458.98	4739.00
459.18	4646.84
459.39	5124.02
459.59	5234.61
459.79	5029.81
459.99	5066.67
460.20	5171.12
460.40	5207.98
460.60	5394.35
460.80	5660.59
461.01	5367.73
461.21	5257.14
461.41	5513.13
461.61	5644.20
461.82	5365.68
462.02	5427.12
462.22	5570.48
462.42	5521.32
462.63	5691.31
462.83	5715.88
463.03	5531.56
463.23	5601.19
463.43	5711.78
463.64	6047.65
463.84	5900.20
464.04	5859.24
464.24	5900.20
464.45	5834.66
464.65	6031.27
464.85	5980.07
465.05	6174.63
465.26	6272.93
465.46	6096.80
465.66	6496.16
465.86	6422.43
466.06	6569.88
466.27	6217.63
466.47	6397.85
466.67	6418.33
466.87	6506.40
467.08	6309.79
467.28	6422.43
467.48	6752.15
467.68	6680.47
467.88	6860.70
468.09	7180.18
468.29	6748.06
468.49	6965.14
468.69	6981.53
468.89	7417.74
469.10	7288.72
469.30	7200.66
469.50	7137.17
469.70	7434.13
469.90	7520.14
470.11	7344.02
470.31	7239.57
470.51	7827.34
470.71	7837.58
470.91	7606.16
471.11	7761.80
471.32	7997.32
471.52	8148.87
471.72	7989.13
471.92	7997.32
472.12	8128.39
472.33	8114.05
472.53	8036.23
472.73	8525.69
472.93	8808.31
473.13	8636.28
473.33	8814.46
473.54	8802.17
473.74	9129.84
473.94	9441.14
474.14	9318.26
474.34	9084.79
474.55	9154.42
474.75	10080.10
474.95	9604.97
475.15	10008.42
475.35	9924.46
475.55	10018.66
475.75	10303.33
475.96	10499.94
476.16	10528.61
476.36	10555.23
476.56	10714.97
476.76	10827.61
476.96	10696.54
477.17	10819.42
477.37	10925.91
477.57	11108.18
477.77	10938.20
477.97	11450.19
478.17	11745.10
478.37	11714.38
478.58	11548.50
478.78	12412.74
478.98	12189.51
479.18	11949.90
479.38	12484.42
479.58	12476.23
479.78	12584.77
479.99	12650.30
480.19	12828.48
480.39	12820.28
480.59	13070.14
480.79	13035.32
480.99	13408.05
481.19	13188.92
481.39	13004.60
481.60	13711.15
481.80	13565.74
482.00	13897.52
482.20	13989.67
482.40	14262.05
482.60	14550.82
482.80	14706.46
483.00	14743.33
483.20	14632.74
483.41	14577.44
483.61	15007.52
483.81	15419.16
484.01	15361.81
484.21	15644.43
484.41	15372.05
484.61	15783.70
484.81	16015.12
485.01	16254.73
485.22	16418.57
485.42	16627.46
485.62	16903.93
485.82	16736.00
486.02	16992.00
486.22	16922.37
486.42	17231.61
486.62	17237.75
486.82	17841.90
487.02	17809.14
487.22	18147.05
487.43	17954.54
487.63	18392.81
487.83	18208.49
488.03	18194.15
488.23	18702.05
488.43	18874.08
488.63	19072.73
488.83	19148.51
489.03	19488.47
489.23	19574.49
489.43	19920.59
489.63	19701.46
489.83	19789.52
490.04	20242.12
490.24	20057.81
490.44	20180.68
490.64	20465.35
490.84	21208.76
491.04	21153.47
491.24	21315.26
491.44	21534.39
491.64	21573.30
491.84	21630.65
492.04	21642.93
492.24	21841.59
492.44	22169.26
492.64	22617.77
492.84	22793.89
493.04	22654.63
493.24	22644.39
493.45	22785.70
493.65	23072.42
493.85	23172.77
494.05	23512.73
494.25	23305.88
494.45	23447.19
494.65	23590.55
494.85	23910.04
495.05	24104.59
495.25	24409.74
495.45	24288.91
495.65	24639.11
495.85	24569.48
496.05	24841.86
496.25	25304.70
496.45	24950.40
496.65	25351.81
496.85	25351.81
497.05	25730.68
497.25	25431.68
497.45	25806.45
497.65	26054.26
497.85	25982.58
498.05	26214.00
498.25	26490.48
498.45	27012.71
498.65	26746.47
498.85	26836.58
499.05	26795.62
499.25	27330.14
499.45	27571.80
499.65	27170.40
499.85	27713.11
500.05	27862.61
500.25	28094.04
500.45	28347.98
500.65	28284.50
500.85	28522.06
501.05	28378.70
501.25	28591.69
501.45	28616.27
501.65	28694.09
501.85	29306.43
502.05	29003.33
502.25	29308.48
502.45	29275.71
502.65	29685.31
502.85	29820.47
503.05	29908.54
503.25	30160.44
503.45	30010.93
503.65	30463.54
503.85	30686.76
504.05	30490.16
504.25	30588.46
504.45	30830.12
504.65	31149.60
504.85	30891.56
505.05	31145.51
505.25	31573.53
505.45	31497.76
505.65	31462.94
505.85	31759.90
506.05	31252.00
506.25	31602.21
506.45	31714.84
506.65	32308.76
506.85	32339.47
507.05	32542.22
507.25	32396.82
507.45	32495.12
507.65	32847.37
507.85	33062.41
508.04	33476.10
508.24	32847.37
508.44	33269.25
508.64	33308.16
508.84	33576.45
509.04	33838.59
509.24	33934.84
509.44	34133.50
509.64	34444.79
509.84	34536.94
510.04	34983.40
510.24	35087.85
510.44	34979.31
510.64	35087.85
510.84	35653.09
511.04	35583.46
511.24	35874.27
511.43	35917.28
511.63	36038.11
511.83	35896.80
512.03	36249.05
512.23	36218.33
512.43	36111.83
512.63	36752.85
512.83	37463.49
513.03	36769.23
513.23	37713.34
513.43	37590.47
513.63	37647.81
513.83	37918.14
514.02	38167.99
514.22	38133.18
514.42	38665.65
514.62	38815.15
514.82	38542.77
515.02	38868.40
515.22	39007.66
515.42	39658.91
515.62	39851.42
515.82	40048.03
516.02	40297.88
516.21	40338.84
516.41	40560.02
516.61	41160.08
516.81	40988.05
517.01	40889.74
517.21	41342.35
517.41	41878.91
517.61	41155.98
517.81	42089.85
518.00	42659.19
518.20	42788.21
518.40	42710.39
518.60	42642.81
518.80	42880.37
519.00	43875.68
519.20	43973.98
519.40	43992.42
519.60	44594.52
519.79	44717.40
519.99	44445.02
520.19	44883.28
520.39	44911.95
520.59	44954.96
520.79	45313.36
520.99	45481.29
521.18	45946.18
521.38	45616.46
521.58	45954.37
521.78	46026.05
521.98	46617.91
522.18	46845.24
522.38	46941.49
522.58	47762.73
522.77	47234.35
522.97	47576.36
523.17	47549.74
523.37	47830.31
523.57	48071.97
523.77	47770.92
523.96	48268.58
524.16	48686.36
524.36	48381.21
524.56	48731.42
524.76	48504.09
524.96	49122.58
525.16	48962.84
525.35	48858.39
525.55	49145.11
525.75	49761.54
525.95	49466.64
526.15	49732.87
526.35	50439.42
526.54	50134.28
526.74	50035.97
526.94	50941.17
527.14	51363.06
527.34	51438.83
527.54	50846.97
527.73	51352.82
527.93	51649.77
528.13	51705.07
528.33	51432.69
528.53	51666.16
528.72	51954.92
528.92	52288.74
529.12	51991.78
529.32	52456.67
529.52	52548.83
529.72	52751.58
529.91	52640.99
530.11	53150.93
530.31	53509.33
530.51	53550.29
530.71	53445.84
530.90	53314.77
531.10	53681.36
531.30	53873.87
531.50	54037.70
531.70	54412.48
531.89	54183.11
532.09	54211.78
532.29	55121.08
532.49	54867.13
532.69	53990.60
532.88	54357.19
533.08	54979.77
533.28	54807.74
533.48	55149.75
533.67	55338.16
533.87	55499.95
534.07	55291.06
534.27	54779.07
534.47	55049.40
534.66	55368.88
534.86	56079.53
535.06	56036.52
535.26	56548.51
535.45	55856.30
535.65	56540.32
535.85	55825.58
536.05	57126.04
536.24	56399.01
536.44	56485.03
536.64	57287.83
536.84	57263.25
537.04	57699.47
537.23	57822.35
537.43	57570.45
537.63	57291.93
537.83	58121.35
538.02	58602.63
538.22	58590.34
538.42	58170.50
538.62	58532.99
538.81	58084.49
539.01	59077.75
539.21	58860.67
539.41	58991.74
539.60	58993.79
539.80	58483.84
540.00	58932.35
540.20	58520.71
540.39	59405.43
540.59	59196.54
540.79	59683.95
540.98	59880.56
541.18	59665.52
541.38	59929.71
541.58	60087.40
541.77	60068.97
541.97	59896.94
542.17	59602.03
542.37	60656.74
542.56	60087.40
542.76	60540.00
542.96	60425.32
543.15	59995.24
543.35	60646.50
543.55	60914.78
543.75	60666.98
543.94	61244.51
544.14	60806.24
544.34	60691.55
544.53	61058.14
544.73	60417.13
544.93	60959.84
545.13	60820.58
545.32	61033.56
545.52	61090.91
545.72	61357.14
545.91	61072.48
546.11	61723.73
546.31	61633.62
546.50	61668.44
546.70	60968.03
546.90	61594.71
547.10	61459.54
547.29	61981.77
547.49	61895.76
547.69	61652.05
547.88	61125.72
548.08	61805.65
548.28	61441.11
548.47	61842.51
548.67	61729.87
548.87	61592.66
549.06	61635.67
549.26	61551.70
549.46	61791.31
549.65	61770.83
549.85	61838.42
550.05	61267.03
550.24	60822.62
550.44	61379.67
550.64	61062.24
550.83	61404.25
551.03	61926.48
551.23	60994.65
551.42	61717.59
551.62	61346.90
551.82	61707.35
552.01	60908.64
552.21	61303.90
552.41	61166.68
552.60	61052.00
552.80	60986.46
553.00	60849.25
553.19	61135.96
553.39	61056.09
553.59	60570.72
553.78	60675.17
553.98	61056.09
554.18	60959.84
554.37	60925.02
554.57	61336.66
554.76	61133.92
554.96	61504.60
555.16	61111.39
555.35	61090.91
555.55	60988.51
555.75	61248.60
555.94	60953.69
556.14	60714.08
556.34	60798.05
556.53	60804.19
556.73	60974.17
556.92	60640.35
557.12	60195.95
557.32	61054.04
557.51	60206.19
557.71	61107.29
557.91	61219.93
558.10	61111.39
558.30	61058.14
558.49	61185.11
558.69	60986.46
558.89	60011.63
559.08	60218.47
559.28	60636.26
559.47	60511.33
559.67	60552.29
559.87	60820.58
560.06	60103.79
560.26	59993.20
560.45	60255.34
560.65	60173.42
560.85	59935.85
561.04	60058.73
561.24	60134.51
561.43	60435.56
561.63	60386.41
561.83	59991.15
562.02	59446.39
562.22	59501.68
562.41	59831.41
562.61	59364.47
562.81	59556.98
563.00	60120.17
563.20	59954.29
563.39	59329.65
563.59	59399.29
563.78	59458.68
563.98	59964.52
564.18	59542.64
564.37	60163.18
564.57	59405.43
564.76	59417.72
564.96	60236.90
565.15	59862.13
565.35	60138.60
565.55	59237.50
565.74	59229.30
565.94	58920.06
566.13	58967.16
566.33	59780.21
566.52	59454.58
566.72	58741.89
566.91	58920.06
567.11	59536.50
567.31	59352.18
567.50	58834.05
567.70	59208.82
567.89	58801.28
568.09	58725.50
568.28	58700.93
568.48	58610.82
568.67	58348.68
568.87	58877.05
569.06	58805.37
569.26	58539.14
569.46	57928.84
569.65	58408.07
569.85	57863.31
570.04	57605.26
570.24	57707.66
570.43	58102.92
570.63	57762.96
570.82	57386.13
571.02	58008.71
571.21	57427.09
571.41	57406.61
571.60	57566.35
571.80	57834.64
571.99	57236.63
572.19	57470.10
572.38	57306.26
572.58	56908.96
572.77	57314.45
572.97	57162.90
573.16	56945.82
573.36	56849.56
573.55	57173.14
573.75	56452.26
573.94	57459.86
574.14	56386.72
574.33	56999.07
574.53	56368.29
574.72	56528.03
574.92	56736.93
575.11	55973.03
575.31	55864.49
575.50	56399.01
575.70	55764.14
575.89	55946.41
576.09	56005.80
576.28	55782.57
576.48	56079.53
576.67	55798.96
576.87	55575.73
577.06	55409.84
577.26	55547.06
577.45	55495.86
577.65	54740.16
577.84	55151.80
578.04	55200.95
578.23	54926.52
578.43	54613.18
578.62	54271.17
578.82	54648.00
579.01	54682.81
579.21	54596.80
579.40	54236.36
579.59	54666.43
579.79	54179.01
579.98	54201.54
580.18	54205.64
580.37	53843.15
580.57	53107.93
580.76	53179.60
580.96	52919.51
581.15	52675.80
581.35	51813.61
581.54	52839.64
581.74	52589.79
581.93	52686.04
582.12	52980.95
582.32	52645.08
582.51	52436.19
582.71	52479.20
582.90	52227.30
583.10	52360.42
583.29	52079.85
583.48	51213.55
583.68	51483.89
583.87	51301.62
584.07	52276.45
584.26	51670.25
584.46	51664.11
584.65	51655.92
584.84	51158.26
585.04	51629.29
585.23	51367.15
585.43	51279.09
585.62	51440.88
585.82	50971.89
586.01	51090.68
586.20	50861.30
586.40	50685.18
586.59	50943.22
586.79	50756.86
586.98	49851.66
587.18	50060.55
587.37	50924.79
587.56	49978.63
587.76	49855.75
587.95	49861.90
588.15	49558.80
588.34	49442.06
588.53	49487.12
588.73	49091.86
588.92	48971.03
589.12	48760.09
589.31	49177.87
589.50	48995.60
589.70	48620.83
589.89	48637.21
590.08	48839.96
590.28	48346.40
590.47	49009.94
590.67	47625.51
590.86	47746.34
591.05	47336.75
591.25	47076.66
591.44	47439.15
591.64	46908.72
591.83	46789.94
592.02	47113.52
592.22	47433.00
592.41	46638.39
592.60	46767.41
592.80	46050.63
592.99	46310.72
593.18	46927.16
593.38	46157.12
593.57	46050.63
593.77	45643.08
593.96	46382.40
594.15	46021.95
594.35	45206.86
594.54	45454.67
594.73	45315.40
594.93	45360.46
595.12	44680.53
595.31	44653.91
595.51	45043.02
595.70	45098.32
595.89	44883.28
596.09	44438.87
596.28	44172.64
596.47	43926.88
596.67	44000.61
596.86	43703.65
597.06	44045.66
597.25	43634.02
597.44	43326.83
597.64	43392.36
597.83	43345.26
598.02	43040.11
598.22	42909.04
598.41	43406.70
598.60	42859.89
598.79	42972.53
598.99	42671.48
599.18	42626.42
599.37	42564.98
599.57	41434.50
599.76	41827.71
599.95	41688.45
600.15	42198.40
600.34	41301.39
600.53	41201.04
600.73	41358.73
600.92	41160.08
601.11	41198.99
601.31	40949.14
601.50	40662.42
601.69	40527.25
601.88	40537.49
602.08	40351.13
602.27	40377.75
602.46	40275.35
602.66	40105.37
602.85	39789.98
603.04	40179.10
603.24	39456.17
603.43	39468.45
603.62	39337.38
603.81	39312.81
604.01	38809.01
604.20	39185.83
604.39	38505.91
604.59	38534.58
604.78	38499.76
604.97	38944.17
605.16	38190.52
605.36	38178.23
605.55	37905.85
605.74	37586.37
605.94	37723.58
606.13	37692.86
606.32	37088.71
606.51	37428.68
606.71	37463.49
606.90	37443.01
607.09	36615.63
607.28	37072.33
607.48	36404.69
607.67	36523.47
607.86	36687.31
608.05	36216.28
608.25	36160.98
608.44	36048.35
608.63	35775.97
608.82	35304.93
609.02	35630.56
609.21	34895.34
609.40	35280.36
609.59	34952.68
609.79	34100.73
609.98	34557.42
610.17	34577.90
610.36	33859.07
610.56	34170.36
610.75	34217.46
610.94	33662.46
611.13	33508.86
611.33	33433.09
611.52	33455.62
611.71	33437.19
611.90	33467.91
612.09	33027.59
612.29	32675.34
612.48	32835.08
612.67	32761.36
612.86	32359.95
613.06	32347.67
613.25	31999.51
613.44	32060.95
613.63	32294.42
613.82	31872.54
614.02	31575.58
614.21	32179.73
614.40	31737.37
614.59	31602.21
614.78	31522.34
614.98	31485.47
615.17	31018.53
615.36	30846.51
615.55	30864.94
615.74	30920.23
615.94	30637.61
616.13	30783.02
616.32	30479.92
616.51	30185.01
616.70	30328.37
616.90	30252.59
617.09	30643.76
617.28	29863.48
617.47	30152.24
617.66	30348.85
617.86	29986.36
618.05	29826.62
618.24	30486.06
618.43	29658.68
618.62	30176.82
618.81	29410.88
619.01	29658.68
619.20	29193.79
619.39	29453.89
619.58	29515.33
619.77	29630.01
619.96	29447.74
620.16	29933.11
620.35	29494.85
620.54	29396.54
620.73	29658.68
620.92	29621.82
621.11	29445.69
621.31	29613.63
621.50	29419.07
621.69	29124.16
621.88	29058.63
622.07	29285.95
622.26	29175.36
622.46	29232.71
622.65	29017.67
622.84	28991.05
623.03	29021.77
623.22	28843.59
623.41	29220.42
623.60	28962.37
623.80	28540.49
623.99	29120.07
624.18	28733.00
624.37	28671.56
624.56	28788.30
624.75	28462.67
624.94	28337.74
625.13	28517.96
625.33	28479.05
625.52	28474.96
625.71	28360.27
625.90	28163.67
626.09	28178.00
626.28	27979.35
626.47	28046.93
626.66	28120.66
626.86	27717.21
627.05	27725.40
627.24	27434.59
627.43	27645.53
627.62	27553.37
627.81	27129.44
628.00	27461.21
628.19	27508.32
628.38	27106.91
628.57	27274.85
628.77	27610.71
628.96	27111.01
629.15	26900.07
629.34	27108.96
629.53	26517.10
629.72	26852.97
629.91	26682.98
630.10	26551.91
630.29	26637.93
630.48	26842.73
630.68	26472.04
630.87	26453.61
631.06	26566.25
631.25	26076.79
631.44	26398.32
631.63	26285.68
631.82	26390.13
632.01	25847.41
632.20	26082.93
632.39	25804.41
632.58	25917.04
632.77	25714.30
632.96	25110.14
633.15	25380.48
633.35	25493.12
633.54	25464.44
633.73	25091.71
633.92	25384.57
634.11	25013.89
634.30	24944.26
634.49	25052.80
634.68	24774.28
634.87	24579.72
635.06	24821.38
635.25	24276.62
635.44	24432.27
635.63	24446.60
635.82	24419.98
636.01	24499.85
636.20	24618.63
636.39	24329.87
636.58	24202.89
636.77	24379.02
636.97	24135.31
637.16	24262.29
637.35	24114.83
637.54	24067.73
637.73	23815.83
637.92	23783.06
638.11	23912.08
638.30	23879.32
638.49	23715.48
638.68	23674.52
638.87	23711.38
639.06	23557.78
639.25	23506.59
639.44	23418.52
639.63	23608.98
639.82	23430.81
640.01	23234.21
640.20	23047.84
640.39	23279.26
640.58	23105.18
640.77	22935.20
640.96	23096.99
641.15	23002.78
641.34	22824.61
641.53	22861.48
641.72	22791.84
641.91	22216.36
642.10	22388.39
642.29	22628.01
642.48	22707.88
642.67	22441.64
642.86	22498.98
643.05	22462.12
643.24	22058.67
643.43	22236.84
643.62	21868.21
643.81	22238.89
644.00	22001.33
644.19	21946.03
644.38	21958.32
644.57	21798.58
644.76	21800.63
644.95	21853.87
645.14	21839.54
645.33	21278.40
645.52	21208.76
645.71	21223.10
645.90	21489.34
646.09	21538.49
646.28	21348.03
646.46	21075.65
646.65	21515.96
646.84	21405.37
647.03	21169.85
647.22	20963.01
647.41	20737.73
647.60	20938.43
647.79	20645.57
647.98	20752.07
648.17	20684.48
648.36	20647.62
648.55	20582.09
648.74	20565.70
648.93	20813.51
649.12	20444.87
649.31	20201.16
649.50	20301.51
649.69	20254.41
649.88	20082.38
650.06	20235.98
650.25	20192.97
650.44	19967.70
650.63	19906.26
650.82	19955.41
651.01	19859.15
651.20	19672.79
651.39	19394.26
651.58	19558.10
651.77	19488.47
651.96	19521.24
652.15	19269.34
652.34	19377.88
652.52	19449.56
652.71	19187.42
652.90	19308.25
653.09	19539.67
653.28	19052.25
653.47	19150.56
653.66	19033.82
653.85	19138.27
654.04	19015.39
654.23	18738.91
654.42	18958.05
654.60	19113.69
654.79	18595.56
654.98	18587.36
655.17	18398.95
655.36	18644.71
655.55	18489.06
655.74	18562.79
655.93	18530.02
656.12	18503.40
656.30	18532.07
656.49	18253.55
656.68	18302.70
656.87	18198.25
657.06	18020.08
657.25	18015.98
657.44	18130.67
657.63	18013.93
657.82	18007.79
658.00	17940.21
658.19	17676.02
658.38	17721.07
658.57	17868.53
658.76	17655.54
658.95	17737.46
659.14	17694.45
659.32	17579.76
659.51	17618.68
659.70	17512.18
659.89	17291.00
660.08	17409.78
660.27	17538.80
660.46	17645.30
660.64	17178.36
660.83	17239.80
661.02	17264.38
661.21	17284.86
661.40	17200.89
661.59	17110.78
661.78	16948.99
661.96	16942.85
662.15	17284.86
662.34	16973.56
662.53	17057.53
662.72	16811.78
662.91	16895.74
663.09	16924.41
663.28	16752.38
663.47	16883.45
663.66	16989.95
663.85	16803.58
664.03	16473.86
664.22	16742.14
664.41	16871.17
664.60	16672.51
664.79	16703.23
664.98	16738.05
665.16	16533.25
665.35	16641.79
665.54	16697.09
665.73	16269.06
665.92	16312.07
666.10	16514.82
666.29	16133.90
666.48	16426.76
666.67	16408.33
666.86	16365.32
667.04	16473.86
667.23	16041.74
667.42	16230.15
667.61	16201.48
667.80	16011.02
667.98	16217.86
668.17	16260.87
668.36	16250.63
668.55	16131.85
668.74	16185.10
668.92	16033.55
669.11	16162.57
669.30	16002.83
669.49	15931.15
669.68	15482.64
669.86	15808.27
670.05	15879.95
670.24	15757.07
670.43	15906.57
670.61	15787.79
670.80	16000.78
670.99	15900.43
671.18	16074.51
671.36	15912.72
671.55	15806.22
671.74	15806.22
671.93	15736.59
672.11	15990.54
672.30	15824.65
672.49	15736.59
672.68	15656.72
672.87	15931.15
673.05	15556.37
673.24	15773.46
673.43	15640.34
673.62	15636.24
673.80	15658.77
673.99	15486.74
674.18	15550.23
674.36	15431.44
674.55	15603.47
674.74	15271.70
674.93	15367.96
675.11	15476.50
675.30	15558.42
675.49	15478.55
675.68	15243.03
675.86	15310.61
676.05	15308.57
676.24	15046.43
676.43	15281.94
676.61	15079.19
676.80	14933.79
676.99	15228.70
677.17	15116.06
677.36	15144.73
677.55	15046.43
677.74	14909.21
677.92	14786.33
678.11	14798.62
678.30	14847.77
678.48	14782.24
678.67	14888.73
678.86	14532.39
679.04	14341.93
679.23	14638.88
679.42	14483.24
679.61	14468.90
679.79	14346.02
679.98	14346.02
680.17	14192.42
680.35	14321.45
680.54	13993.77
680.73	14294.82
680.91	14208.81
681.10	14200.62
681.29	14016.30
681.47	14116.65
681.66	13862.70
681.85	13944.62
682.04	13776.69
682.22	13668.14
682.41	14151.46
682.60	13928.24
682.78	13827.88
682.97	13739.82
683.16	13879.08
683.34	13782.83
683.53	13725.49
683.72	13741.87
683.90	13594.42
684.09	13471.54
684.28	13563.70
684.46	13647.66
684.65	13463.35
684.83	13307.70
685.02	13283.13
685.21	13162.30
685.39	13457.20
685.58	13285.17
685.77	13256.50
685.95	13201.21
686.14	13215.54
686.33	13127.48
686.51	12961.59
686.70	12965.69
686.89	13084.47
687.07	13070.14
687.26	12894.01
687.44	12969.79
687.63	12898.11
687.82	12787.52
688.00	12771.13
688.19	12783.42
688.38	13092.66
688.56	12756.80
688.75	12672.83
688.93	12808.00
689.12	12726.08
689.31	12963.64
689.49	12615.49
689.68	12601.15
689.87	12703.55
690.05	12691.26
690.24	12660.54
690.42	12570.43
690.61	12572.48
690.80	12533.57
690.98	12595.01
691.17	12642.11
691.35	12351.30
691.54	12578.62
691.73	12205.89
691.91	12687.17
692.10	12427.07
692.28	12533.57
692.47	12396.35
692.66	12330.82
692.84	12504.90
693.03	12349.25
693.21	12429.12
693.40	12494.66
693.59	12476.23
693.77	12296.00
693.96	12316.48
694.14	12173.13
694.33	12097.35
694.51	12433.22
694.70	12560.19
694.89	12361.54
695.07	12293.96
695.26	12273.48
695.44	12349.25
695.63	12281.67
695.81	12402.50
696.00	12123.98
696.18	12160.84
696.37	12382.02
696.56	12418.88
696.74	12138.31
696.93	12183.37
697.11	12123.98
697.30	12062.54
697.48	12103.50
697.67	12003.14
697.85	12019.53
698.04	12193.61
698.23	12058.44
698.41	12123.98
698.60	12066.63
698.78	12136.26
698.97	11847.50
699.15	12005.19
699.34	11978.57
699.52	12058.44
699.71	12060.49
699.89	12027.72
700.08	12113.74
700.26	11845.45
700.45	11898.70
700.63	11882.31
700.82	12025.67
701.01	12287.81
701.19	11880.27
701.38	11781.96
701.56	11771.72
701.75	11843.40
701.93	11847.50
702.12	11925.32
702.30	11734.86
702.49	11724.62
702.67	11638.61
702.86	11880.27
703.04	11872.07
703.23	11949.90
703.41	11861.84
703.60	11732.81
703.78	11943.75
703.97	11626.32
704.15	11925.32
704.34	11835.21
704.52	11878.22
704.71	11947.85
704.89	11704.14
705.08	11659.09
705.26	11802.44
705.45	11845.45
705.63	11872.07
705.81	11904.84
706.00	11781.96
706.18	11777.87
706.37	11931.47
706.55	11665.23
706.74	11673.42
706.92	11738.96
707.11	11947.85
707.29	11734.86
707.48	11677.52
707.66	11712.33
707.85	11988.81
708.03	11671.37
708.22	11784.01
708.40	11417.43
708.58	11702.09
708.77	11648.85
708.95	11824.97
709.14	11728.72
709.32	11718.48
709.51	11720.53
709.69	11478.86
709.88	11485.01
710.06	11839.31
710.25	11751.24
710.43	11583.31
710.61	11571.02
710.80	11452.24
710.98	11564.88
711.17	11552.59
711.35	11636.56
711.54	11728.72
711.72	11675.47
711.90	11476.82
712.09	11366.23
712.27	11741.00
712.46	11317.08
712.64	11407.19
712.83	11743.05
713.01	11386.71
713.19	11456.34
713.38	11476.82
713.56	11448.15
713.75	11571.02
713.93	11470.67
714.11	11446.10
714.30	11429.71
714.48	11585.36
714.67	11323.22
714.85	11413.33
715.03	11525.97
715.22	11657.04
715.40	11411.28
715.59	11323.22
715.77	11226.96
715.95	11429.71
716.14	11384.66
716.32	11345.75
716.51	11265.88
716.69	11384.66
716.87	11247.44
717.06	11347.79
717.24	11153.24
717.42	11214.68
717.61	11087.70
717.79	11124.57
717.98	11241.30
718.16	11247.44
718.34	11175.77
718.53	11192.15
718.71	11222.87
718.89	10968.92
719.08	11114.33
719.26	11007.83
719.45	11153.24
719.63	10979.16
719.81	11044.70
720.00	10954.58
720.18	11091.80
720.36	11095.89
720.55	10921.82
720.73	10860.38
720.91	11038.55
721.10	10932.06
721.28	10714.97
721.46	10864.47
721.65	10872.67
721.83	10841.95
722.01	10819.42
722.20	11073.37
722.38	10843.99
722.56	10848.09
722.75	10757.98
722.93	11011.93
723.11	10729.31
723.30	10850.14
723.48	10977.11
723.66	11087.70
723.85	10827.61
724.03	10934.11
724.21	10727.26
724.40	10649.44
724.58	10932.06
724.76	10760.03
724.95	10710.88
725.13	10870.62
725.31	10882.91
725.50	10680.16
725.68	10657.63
725.86	10612.57
726.05	10338.15
726.23	10477.41
726.41	10663.77
726.59	10686.30
726.78	10659.68
726.96	10731.36
727.14	10678.11
727.33	10604.38
727.51	10403.68
727.69	10463.07
727.87	10493.79
728.06	10549.09
728.24	10583.90
728.42	10561.37
728.61	10397.54
728.79	10444.64
728.97	10368.87
729.15	10559.33
729.34	10362.72
729.52	10297.19
729.70	10452.83
729.89	10471.26
730.07	10192.74
730.25	10383.20
730.43	10284.90
730.62	10110.82
730.80	10274.66
730.98	10254.18
731.16	10440.54
731.35	10102.63
731.53	10282.85
731.71	10119.01
731.89	10182.50
732.08	10049.38
732.26	10299.23
732.44	10254.18
732.62	9989.99
732.81	10082.15
732.99	10125.16
733.17	10145.64
733.35	10037.09
733.54	9955.18
733.72	10051.43
733.90	10221.41
734.08	10137.45
734.27	9885.55
734.45	9969.51
734.63	9822.06
734.81	9830.25
735.00	10071.91
735.18	9830.25
735.36	9826.15
735.54	9660.27
735.72	9795.43
735.91	9848.68
736.09	9744.24
736.27	9895.78
736.45	9668.46
736.63	9523.05
736.82	9609.07
737.00	9424.75
737.18	9471.86
737.36	9645.93
737.55	9584.49
737.73	9635.69
737.91	9529.20
738.09	9439.09
738.27	9695.08
738.46	9363.31
738.64	9510.77
738.82	9535.34
739.00	9344.88
739.18	9547.63
739.36	9478.00
739.55	9324.40
739.73	9148.28
739.91	9195.38
740.09	9224.05
740.27	9090.93
740.46	9185.14
740.64	9115.51
740.82	9049.97
741.00	9146.23
741.18	8925.05
741.36	9283.44
741.55	9125.75
741.73	9084.79
741.91	8882.04
742.09	9000.82
742.27	9023.35
742.45	8886.14
742.64	8669.05
742.82	8892.28
743.00	8859.51
743.18	8722.30
743.36	8693.63
743.54	8732.54
743.72	8699.77
743.91	8664.96
744.09	8681.34
744.27	8667.00
744.45	8523.65
744.63	8558.46
744.81	8726.39
744.99	8593.28
745.18	8419.20
745.36	8515.45
745.54	8302.47
745.72	8513.41
745.90	8388.48
746.08	8388.48
746.26	8183.68
746.45	8255.36
746.63	8394.62
746.81	8200.07
746.99	8273.79
747.17	8230.79
747.35	8093.57
747.53	8144.77
747.71	7874.44
747.89	8052.61
748.08	7927.69
748.26	7905.16
748.44	7890.82
748.62	7772.04
748.80	7769.99
748.98	7782.28
749.16	7864.20
749.34	7669.64
749.52	7700.36
749.70	7755.66
749.89	7784.33
750.07	7694.22
750.25	7763.85
750.43	7810.95
750.61	7602.06
750.79	7571.34
750.97	7567.24
751.15	7483.28
751.33	7595.92
751.51	7636.88
751.69	7583.63
751.88	7315.34
752.06	7520.14
752.24	7376.78
752.42	7305.10
752.60	7311.25
752.78	7268.24
752.96	7317.39
753.14	7210.90
753.32	7268.24
753.50	7063.44
753.68	7266.19
753.86	7151.51
754.04	7161.75
754.22	7243.67
754.40	7026.58
754.58	7069.59
754.76	6956.95
754.95	7047.06
755.13	6911.89
755.31	7124.88
755.49	6997.91
755.67	6942.61
755.85	7034.77
756.03	6893.46
756.21	7051.16
756.39	6768.54
756.57	6872.98
756.75	6778.78
756.93	6705.05
757.11	6723.48
757.29	6842.26
757.47	6784.92
757.65	6743.96
757.83	6766.49
758.01	6662.04
758.19	6594.46
758.37	6576.03
758.55	6791.06
758.73	6700.95
758.91	6588.32
759.09	6492.06
759.27	6373.28
759.45	6684.57
759.63	6715.29
759.81	6401.95
759.99	6277.02
760.17	6342.56
760.35	6303.65
760.53	6541.21
760.71	6260.64
760.89	6426.53
761.07	6231.97
761.25	6356.90
761.43	6242.21
761.61	6324.13
761.79	6203.30
761.97	6209.44
762.15	6248.35
762.33	6244.26
762.51	6182.82
762.69	6141.86
762.87	6059.94
763.05	6113.19
763.23	5910.44
763.41	6029.22
763.59	5951.40
763.77	6031.27
763.95	5883.81
764.13	5801.90
764.31	5805.99
764.49	5834.66
764.67	5877.67
764.85	5703.59
765.03	5730.22
765.21	5513.13
765.38	5679.02
765.56	5636.01
765.74	5595.05
765.92	5668.78
766.10	5560.24
766.28	5394.35
766.46	5490.60
766.64	5509.04
766.82	5406.64
767.00	5304.24
767.18	5099.44
767.36	5304.24
767.54	5289.90
767.72	5007.28
767.90	5156.79
768.08	5107.63
768.26	4982.71
768.43	4970.42
768.61	5072.82
768.79	4978.61
768.97	4954.04
769.15	4919.22
769.33	4876.21
769.51	4669.37
769.69	4698.04
769.87	4683.70
770.05	4810.68
770.23	4687.80
770.40	4622.27
770.58	4603.83
770.76	4528.06
770.94	4353.98
771.12	4437.95
771.30	4294.59
771.48	4462.52
771.66	4245.44
771.84	4259.78
772.02	4253.63
772.19	4100.03
772.37	4100.03
772.55	4196.29
772.73	3952.58
772.91	3971.01
773.09	3932.10
773.27	4001.73
773.45	3973.06
773.63	3932.10
773.80	3880.90
773.98	3860.42
774.16	3751.88
774.34	3758.02
774.52	3712.97
774.70	3667.91
774.88	3649.48
775.05	3614.66
775.23	3452.88
775.41	3542.99
775.59	3530.70
775.77	3536.84
775.95	3436.49
776.13	3522.51
776.30	3373.00
776.48	3362.76
776.66	3311.57
776.84	3289.04
777.02	3342.28
777.20	3223.50
777.38	3076.05
777.55	3164.11
777.73	3166.16
777.91	3153.87
778.09	3037.14
778.27	3051.47
778.45	3059.67
778.62	2994.13
778.80	2987.99
778.98	2992.08
779.16	2881.49
779.34	2904.02
779.51	2766.81
779.69	2963.41
779.87	2873.30
780.05	2869.20
780.23	2770.90
780.41	2719.70
780.58	2738.13
780.76	2676.70
780.94	2576.34
781.12	2725.85
781.30	2727.89
781.47	2709.46
781.65	2564.06
781.83	2572.25
782.01	2562.01
782.19	2555.86
782.36	2541.53
782.54	2465.75
782.72	2572.25
782.90	2578.39
783.08	2494.43
783.25	2455.51
783.43	2498.52
783.61	2533.34
783.79	2461.66
783.96	2453.47
784.14	2408.41
784.32	2426.84
784.50	2469.85
784.68	2381.79
784.85	2297.82
785.03	2277.34
785.21	2385.88
785.39	2213.85
785.56	2400.22
785.74	2275.29
785.92	2267.10
786.10	2236.38
786.27	2277.34
786.45	2289.63
786.63	2265.05
786.81	2250.72
786.98	2170.85
787.16	2176.99
787.34	2154.46
787.52	2107.36
787.69	2166.75
787.87	2211.81
788.05	2230.24
788.23	2039.78
788.40	2201.57
788.58	2082.78
788.76	2146.27
788.94	2035.68
789.11	2215.90
789.29	2043.87
789.47	2103.26
789.64	2105.31
789.82	2099.17
790.00	2162.66
790.18	2027.49
790.35	2174.94
790.53	2103.26
790.71	1996.77
790.89	2017.25
791.06	2019.30
791.24	2109.41
791.42	1959.91
791.59	2013.15
791.77	2078.69
791.95	2025.44
792.12	1988.58
792.30	2054.11
792.48	2050.02
792.66	2017.25
792.83	2070.50
793.01	1929.19
793.19	2031.58
793.36	1914.85
793.54	2013.15
793.72	1939.43
793.89	2097.12
794.07	2000.87
794.25	1970.15
794.42	2000.87
794.60	1843.17
794.78	1877.99
794.95	1941.47
795.13	1990.63
795.31	1912.80
795.48	2011.11
795.66	1996.77
795.84	1970.15
796.01	2021.35
796.19	1890.28
796.37	1941.47
796.54	2021.35
796.72	1974.24
796.90	1912.80
797.07	1890.28
797.25	1931.23
797.43	1927.14
797.60	1982.43
797.78	1957.86
797.96	1882.08
798.13	1933.28
798.31	1935.33
798.49	1986.53
798.66	1955.81
798.84	1845.22
799.01	1918.95
799.19	1964.00
799.37	1808.36
799.54	1820.64
799.72	1888.23
799.90	1843.17
800.07	1957.86
800.25	1910.75
800.43	1880.04
800.60	1908.71
800.78	1937.38
800.95	1929.19
801.13	1988.58
801.31	1894.37
801.48	1939.43
801.66	1961.95
801.83	1978.34
802.01	1880.04
802.19	2027.49
802.36	1839.08
802.54	1867.75
802.71	1976.29
802.89	1992.67
803.07	1867.75
803.24	1892.32
803.42	1976.29
803.59	1912.80
803.77	1949.67
803.95	1900.52
804.12	1884.13
804.30	1982.43
804.47	1955.81
804.65	1982.43
804.82	1945.57
805.00	1900.52
805.18	1920.99
805.35	1974.24
805.53	2019.30
805.70	1929.19
805.88	1914.85
806.05	1998.82
806.23	1953.76
806.41	1869.80
806.58	1970.15
806.76	2015.20
806.93	1974.24
807.11	1888.23
807.28	1949.67
807.46	1841.12
807.64	1898.47
807.81	2045.92
807.99	1959.91
808.16	1877.99
808.34	2009.06
808.51	1941.47
808.69	1935.33
808.86	1998.82
809.04	2011.11
809.21	1910.75
809.39	1859.56
809.56	1992.67
809.74	1912.80
809.92	1955.81
810.09	1914.85
810.27	1933.28
810.44	2007.01
810.62	1974.24
810.79	1873.89
810.97	1964.00
811.14	2076.64
811.32	1945.57
811.49	1908.71
811.67	2027.49
811.84	1986.53
812.02	2029.54
812.19	1923.04
812.37	2025.44
812.54	2029.54
812.72	1941.47
812.89	2007.01
813.07	1984.48
813.24	1918.95
813.42	1966.05
813.59	1998.82
813.77	1955.81
813.94	1959.91
814.12	1957.86
814.29	2002.91
814.47	1871.84
814.64	1914.85
814.82	1990.63
814.99	2002.91
815.17	1923.04
815.34	2004.96
815.52	2097.12
815.69	2052.06
815.86	1941.47
816.04	2025.44
816.21	1998.82
816.39	1984.48
816.56	2000.87
816.74	1929.19
816.91	1951.71
817.09	2033.63
817.26	2007.01
817.44	2002.91
817.61	2068.45
817.79	2037.73
817.96	1955.81
818.13	1964.00
818.31	2037.73
818.48	1994.72
818.66	1914.85
818.83	2013.15
819.01	1935.33
819.18	2007.01
819.36	1990.63
819.53	1959.91
819.70	1976.29
819.88	2023.39
820.05	1912.80
820.23	2047.97
820.40	1951.71
820.58	1998.82
820.75	1945.57
820.92	1968.10
821.10	2027.49
821.27	2004.96
821.45	1961.95
821.62	1929.19
821.79	1951.71
821.97	2064.35
822.14	2168.80
822.32	2004.96
822.49	1959.91
822.66	1908.71
822.84	1880.04
823.01	2017.25
823.19	2004.96
823.36	1925.09
823.53	1927.14
823.71	1961.95
823.88	1853.41
824.06	2142.18
824.23	2025.44
824.40	1912.80
824.58	2023.39
824.75	2021.35
824.93	1990.63
825.10	1955.81
825.27	2047.97
825.45	2056.16
825.62	2045.92
825.79	2054.11
825.97	2078.69
826.14	1918.95
826.32	2088.93
826.49	2074.59
826.66	1943.52
826.84	1941.47
827.01	2031.58
827.18	1982.43
827.36	2011.11
827.53	1961.95
827.70	1986.53
827.88	1992.67
828.05	1968.10
828.22	2095.07
828.40	1964.00
828.57	1886.18
828.74	1927.14
828.92	2156.51
829.09	2031.58
829.27	2027.49
829.44	1996.77
829.61	2021.35
829.79	2035.68
829.96	2043.87
830.13	2023.39
830.30	2011.11
830.48	2066.40
830.65	2029.54
830.82	2052.06
831.00	2019.30
831.17	1945.57
831.34	1980.39
831.52	2052.06
831.69	1951.71
831.86	1982.43
832.04	2035.68
832.21	2013.15
832.38	1976.29
832.56	1923.04
832.73	2023.39
832.90	2017.25
833.07	1935.33
833.25	2002.91
833.42	2047.97
833.59	1914.85
833.77	1945.57
833.94	2007.01
834.11	1994.72
834.29	2021.35
834.46	2009.06
834.63	1992.67
834.80	2041.82
834.98	2088.93
835.15	2013.15
835.32	2076.64
835.49	2072.54
835.67	1892.32
835.84	2023.39
836.01	1990.63
836.19	2047.97
836.36	1951.71
836.53	1937.38
836.70	2031.58
836.88	2000.87
837.05	1929.19
837.22	1968.10
837.39	1970.15
837.57	1920.99
837.74	1978.34
837.91	2039.78
838.08	2068.45
838.26	1976.29
838.43	1976.29
838.60	1978.34
838.77	1953.76
838.95	1966.05
839.12	2043.87
839.29	1964.00
839.46	1943.52
839.64	2084.83
839.81	1951.71
839.98	1974.24
840.15	1964.00
840.32	2017.25
840.50	2011.11
840.67	2002.91
840.84	1896.42
841.01	2002.91
841.19	1976.29
841.36	1982.43
841.53	1955.81
841.70	2052.06
841.87	1957.86
842.05	1863.65
842.22	2050.02
842.39	1996.77
842.56	2078.69
842.73	1976.29
842.91	1906.66
843.08	1933.28
843.25	1988.58
843.42	1988.58
843.59	1925.09
843.77	1998.82
843.94	2105.31
844.11	1976.29
844.28	2043.87
844.45	2168.80
844.62	1957.86
844.80	1968.10
844.97	1966.05
845.14	1908.71
845.31	1851.36
845.48	1935.33
845.65	1953.76
845.83	2029.54
846.00	2023.39
846.17	2074.59
846.34	1935.33
846.51	2033.63
846.68	1898.47
846.86	1955.81
847.03	1804.26
847.20	1947.62
847.37	2017.25
847.54	1865.70
847.71	1937.38
847.89	2009.06
848.06	2041.82
848.23	1873.89
848.40	1920.99
848.57	2090.98
848.74	1992.67
848.91	1955.81
849.08	1986.53
849.26	1894.37
849.43	2103.26
849.60	1937.38
849.77	1886.18
849.94	1816.55
850.11	2027.49
850.28	1937.38
850.46	1933.28
850.63	2021.35
850.80	1996.77
850.97	1966.05
851.14	1869.80
851.31	1947.62
851.48	1859.56
851.65	1886.18
851.82	1986.53
852.00	1849.32
852.17	1908.71
852.34	1957.86
852.51	1957.86
852.68	1980.39
852.85	1957.86
853.02	2029.54
853.19	1941.47
853.36	1910.75
853.53	1914.85
853.70	1929.19
853.88	1996.77
854.05	1955.81
854.22	1902.56
854.39	1916.90
854.56	1898.47
854.73	1929.19
854.90	1949.67
855.07	1925.09
855.24	1939.43
855.41	1923.04
855.58	1867.75
855.75	1925.09
855.92	1976.29
856.09	1906.66
856.27	1914.85
856.44	1929.19
856.61	1978.34
856.78	1888.23
856.95	1916.90
857.12	1976.29
857.29	1972.19
857.46	1937.38
857.63	1884.13
857.80	1943.52
857.97	1851.36
858.14	1892.32
858.31	1884.13
858.48	1863.65
858.65	1949.67
858.82	1892.32
858.99	1908.71
859.16	1955.81
859.33	1953.76
859.50	2002.91
859.67	1929.19
859.84	1918.95
860.01	1949.67
860.18	1937.38
860.35	1931.23
860.52	1877.99
860.69	1867.75
860.86	1890.28
861.03	1875.94
861.20	1933.28
861.37	1853.41
861.54	1882.08
861.71	1998.82
861.88	1994.72
862.05	1863.65
862.22	1902.56
862.39	1867.75
862.56	1966.05
862.73	1974.24
862.90	1923.04
863.07	1888.23
863.24	1871.84
863.41	1968.10
863.58	1888.23
863.75	1906.66
863.92	1884.13
864.09	1843.17
864.26	1787.88
864.43	1855.46
864.60	1888.23
864.77	1912.80
864.94	1808.36
865.11	1912.80
865.28	1863.65
865.45	1959.91
865.62	1761.25
865.79	1853.41
865.96	1888.23
866.13	1945.57
866.30	1894.37
866.47	1869.80
866.64	1861.60
866.81	1914.85
866.98	1781.73
867.15	1937.38
867.31	1703.91
867.48	1781.73
867.65	1873.89
867.82	1851.36
867.99	1910.75
868.16	1894.37
868.33	1867.75
868.50	1705.96
868.67	1810.40
868.84	1789.92
869.01	1857.51
869.18	1820.64
869.35	1814.50
869.52	1769.44
869.68	1918.95
869.85	1826.79
870.02	1808.36
870.19	1851.36
870.36	1779.68
870.53	1839.08
870.70	1781.73
870.87	1875.94
871.04	1753.06
871.21	1767.40
871.38	1796.07
871.54	1830.88
871.71	1828.84
871.88	1863.65
872.05	1810.40
872.22	1802.21
872.39	1804.26
872.56	1861.60
872.73	1765.35
872.90	1796.07
873.06	1820.64
873.23	1824.74
873.40	1918.95
873.57	1877.99
873.74	1789.92
873.91	1912.80
874.08	1859.56
874.25	1726.44
874.41	1869.80
874.58	1861.60
874.75	1834.98
874.92	1871.84
875.09	1714.15
875.26	1822.69
875.43	1767.40
875.59	1822.69
875.76	1726.44
875.93	1763.30
876.10	1845.22
876.27	1847.27
876.44	1703.91
876.61	1851.36
876.77	1843.17
876.94	1726.44
877.11	1775.59
877.28	1859.56
877.45	1751.01
877.62	1703.91
877.78	1787.88
877.95	1681.38
878.12	1757.16
878.29	1744.87
878.46	1900.52
878.62	1759.21
878.79	1906.66
878.96	1777.64
879.13	1765.35
879.30	1808.36
879.47	1777.64
879.63	1722.34
879.80	1785.83
879.97	1843.17
880.14	1710.05
880.31	1804.26
880.47	1818.60
880.64	1726.44
880.81	1800.16
880.98	1712.10
881.15	1691.62
881.31	1767.40
881.48	1732.58
881.65	1681.38
881.82	1710.05
881.99	1794.02
882.15	1718.25
882.32	1714.15
882.49	1714.15
882.66	1796.07
882.82	1650.66
882.99	1808.36
883.16	1744.87
883.33	1722.34
883.49	1665.00
883.66	1769.44
883.83	1769.44
884.00	1669.09
884.17	1695.72
884.33	1687.53
884.50	1693.67
884.67	1669.09
884.84	1804.26
885.00	1732.58
885.17	1869.80
885.34	1724.39
885.51	1779.68
885.67	1685.48
885.84	1753.06
886.01	1630.18
886.18	1728.49
886.34	1701.86
886.51	1751.01
886.68	1755.11
886.84	1742.82
887.01	1794.02
887.18	1751.01
887.35	1767.40
887.51	1667.05
887.68	1687.53
887.85	1855.46
888.02	1759.21
888.18	1570.79
888.35	1679.33
888.52	1730.53
888.68	1689.57
>>>>>End Processed Spectral Data<<<<<
