# Supplementary material for: Design of a Novel Low Cost Point of Care Tampon (POCkeT) Colposcope for Use in Resource Limited Settings
Source: PLoS One. 2015 Sep 2;10(9):e0135869. doi: 10.1371/journal.pone.0135869 (PMC4557989; doi:10.1371/journal.pone.0135869)
Supplement: S1 File — A caption document for each sub-folder and file (S1 Detailed File Key) is found within the archive. Folder (S2) contains the set of raw images from quantitative imaging characterization between systems. Folder (S3) contains the CAD files for the custom circuit boards used in our POCkeT Colposcope. Folder (S4) contains the 3D CAD files for the probe handle and bill of materials. Folder (S5) contains the complete set of n = 5 replicate spectra files captured from each digital colposcope system. (ZIP) [file pone.0135869.s001.zip › S1 Supplementary Files/S5/S5 Spectra WZ-W-A.txt]

SpectraSuite Data File
++++++++++++++++++++++++++++++++++++
Date: Wed May 28 14:15:23 EDT 2014
User: CTL11
Dark Spectrum Present: No
Reference Spectrum Present: No
Number of Sampled Component Spectra: 1
Spectrometers: USB4E01788
Integration Time (usec): 100000 (USB4E01788)
Spectra Averaged: 1 (USB4E01788)
Boxcar Smoothing: 0 (USB4E01788)
Correct for Electrical Dark: No (USB4E01788)
Strobe/Lamp Enabled: No (USB4E01788)
Correct for Detector Non-linearity: No (USB4E01788)
Correct for Stray Light: No (USB4E01788)
Number of Pixels in Processed Spectrum: 3648
>>>>>Begin Processed Spectral Data<<<<<
178.07	1085.42
178.29	1085.42
178.50	1085.42
178.72	1114.10
178.94	1073.14
179.15	1273.84
179.37	1236.97
179.59	1302.51
179.81	1271.79
180.02	1210.35
180.24	1185.77
180.46	1277.93
180.67	1230.83
180.89	1318.89
181.11	1241.07
181.32	1284.08
181.54	1257.45
181.76	1191.92
181.97	1275.88
182.19	1286.12
182.41	1302.51
182.62	1357.80
182.84	1333.23
183.06	1314.80
183.27	1318.89
183.49	1322.99
183.71	1234.93
183.92	1296.36
184.14	1353.71
184.35	1351.66
184.57	1359.85
184.79	1316.84
185.00	1355.76
185.22	1257.45
185.44	1296.36
185.65	1343.47
185.87	1275.88
186.09	1339.37
186.30	1345.52
186.52	1327.08
186.74	1343.47
186.95	1320.94
187.17	1310.70
187.39	1458.15
187.60	1300.46
187.82	1290.22
188.03	1376.24
188.25	1310.70
188.47	1325.04
188.68	1355.76
188.90	1404.91
189.12	1376.24
189.33	1282.03
189.55	1351.66
189.77	1384.43
189.98	1402.86
190.20	1341.42
190.41	1398.76
190.63	1370.09
190.85	1228.78
191.06	1329.13
191.28	1447.91
191.50	1421.29
191.71	1337.32
191.93	1329.13
192.14	1279.98
192.36	1411.05
192.58	1415.15
192.79	1341.42
193.01	1441.77
193.23	1413.10
193.44	1359.85
193.66	1363.95
193.87	1335.28
194.09	1359.85
194.31	1335.28
194.52	1243.12
194.74	1341.42
194.96	1308.65
195.17	1327.08
195.39	1351.66
195.60	1359.85
195.82	1386.47
196.04	1314.80
196.25	1476.59
196.47	1351.66
196.68	1357.80
196.90	1327.08
197.12	1359.85
197.33	1363.95
197.55	1343.47
197.76	1361.90
197.98	1376.24
198.20	1378.28
198.41	1402.86
198.63	1282.03
198.84	1284.08
199.06	1376.24
199.28	1296.36
199.49	1382.38
199.71	1335.28
199.92	1335.28
200.14	1413.10
200.36	1325.04
200.57	1384.43
200.79	1320.94
201.00	1267.69
201.22	1347.56
201.43	1402.86
201.65	1247.21
201.87	1308.65
202.08	1331.18
202.30	1398.76
202.51	1322.99
202.73	1355.76
202.95	1308.65
203.16	1298.41
203.38	1366.00
203.59	1372.14
203.81	1333.23
204.02	1333.23
204.24	1359.85
204.46	1390.57
204.67	1288.17
204.89	1402.86
205.10	1447.91
205.32	1417.19
205.53	1370.09
205.75	1318.89
205.96	1329.13
206.18	1331.18
206.40	1312.75
206.61	1249.26
206.83	1298.41
207.04	1452.01
207.26	1329.13
207.47	1273.84
207.69	1421.29
207.91	1335.28
208.12	1316.84
208.34	1339.37
208.55	1386.47
208.77	1355.76
208.98	1327.08
209.20	1243.12
209.41	1316.84
209.63	1335.28
209.85	1402.86
210.06	1314.80
210.28	1308.65
210.49	1386.47
210.71	1355.76
210.92	1279.98
211.14	1331.18
211.35	1318.89
211.57	1376.24
211.78	1370.09
212.00	1279.98
212.21	1419.24
212.43	1255.40
212.65	1392.62
212.86	1390.57
213.08	1306.60
213.29	1353.71
213.51	1349.61
213.72	1275.88
213.94	1368.04
214.15	1255.40
214.37	1406.95
214.58	1366.00
214.80	1261.55
215.01	1275.88
215.23	1351.66
215.44	1304.56
215.66	1277.93
215.87	1286.12
216.09	1355.76
216.31	1325.04
216.52	1339.37
216.74	1312.75
216.95	1347.56
217.17	1345.52
217.38	1363.95
217.60	1349.61
217.81	1394.67
218.03	1261.55
218.24	1245.16
218.46	1376.24
218.67	1392.62
218.89	1366.00
219.10	1366.00
219.32	1361.90
219.53	1316.84
219.75	1286.12
219.96	1421.29
220.18	1370.09
220.39	1349.61
220.61	1429.48
220.82	1384.43
221.04	1335.28
221.25	1339.37
221.47	1255.40
221.68	1370.09
221.90	1290.22
222.11	1325.04
222.33	1318.89
222.54	1345.52
222.76	1241.07
222.97	1308.65
223.19	1224.69
223.40	1382.38
223.62	1384.43
223.83	1314.80
224.05	1304.56
224.26	1290.22
224.48	1421.29
224.69	1347.56
224.91	1320.94
225.12	1390.57
225.34	1372.14
225.55	1460.20
225.77	1255.40
225.98	1374.19
226.19	1417.19
226.41	1419.24
226.62	1372.14
226.84	1376.24
227.05	1337.32
227.27	1388.52
227.48	1341.42
227.70	1361.90
227.91	1306.60
228.13	1316.84
228.34	1398.76
228.56	1337.32
228.77	1384.43
228.99	1361.90
229.20	1357.80
229.42	1279.98
229.63	1329.13
229.84	1419.24
230.06	1345.52
230.27	1439.72
230.49	1351.66
230.70	1267.69
230.92	1341.42
231.13	1329.13
231.35	1296.36
231.56	1316.84
231.78	1363.95
231.99	1314.80
232.20	1386.47
232.42	1355.76
232.63	1411.05
232.85	1302.51
233.06	1331.18
233.28	1357.80
233.49	1282.03
233.71	1368.04
233.92	1341.42
234.13	1361.90
234.35	1376.24
234.56	1415.15
234.78	1286.12
234.99	1388.52
235.21	1366.00
235.42	1368.04
235.64	1355.76
235.85	1253.36
236.06	1331.18
236.28	1409.00
236.49	1366.00
236.71	1329.13
236.92	1247.21
237.14	1325.04
237.35	1349.61
237.56	1351.66
237.78	1349.61
237.99	1398.76
238.21	1363.95
238.42	1353.71
238.64	1245.16
238.85	1382.38
239.06	1322.99
239.28	1327.08
239.49	1341.42
239.71	1345.52
239.92	1282.03
240.13	1339.37
240.35	1370.09
240.56	1327.08
240.78	1318.89
240.99	1337.32
241.21	1376.24
241.42	1306.60
241.63	1296.36
241.85	1337.32
242.06	1366.00
242.28	1286.12
242.49	1300.46
242.70	1359.85
242.92	1288.17
243.13	1409.00
243.35	1357.80
243.56	1269.74
243.77	1267.69
243.99	1359.85
244.20	1316.84
244.42	1353.71
244.63	1279.98
244.84	1337.32
245.06	1380.33
245.27	1339.37
245.49	1322.99
245.70	1345.52
245.91	1339.37
246.13	1329.13
246.34	1284.08
246.55	1337.32
246.77	1351.66
246.98	1300.46
247.20	1376.24
247.41	1366.00
247.62	1318.89
247.84	1447.91
248.05	1398.76
248.27	1339.37
248.48	1372.14
248.69	1306.60
248.91	1347.56
249.12	1357.80
249.33	1257.45
249.55	1382.38
249.76	1376.24
249.98	1488.87
250.19	1368.04
250.40	1449.96
250.62	1378.28
250.83	1406.95
251.04	1325.04
251.26	1466.35
251.47	1404.91
251.68	1279.98
251.90	1322.99
252.11	1206.25
252.33	1366.00
252.54	1378.28
252.75	1351.66
252.97	1320.94
253.18	1288.17
253.39	1337.32
253.61	1322.99
253.82	1312.75
254.03	1335.28
254.25	1366.00
254.46	1409.00
254.67	1372.14
254.89	1329.13
255.10	1314.80
255.31	1406.95
255.53	1322.99
255.74	1351.66
255.96	1341.42
256.17	1273.84
256.38	1368.04
256.60	1339.37
256.81	1327.08
257.02	1378.28
257.24	1378.28
257.45	1335.28
257.66	1366.00
257.88	1413.10
258.09	1347.56
258.30	1347.56
258.52	1380.33
258.73	1347.56
258.94	1241.07
259.16	1312.75
259.37	1394.67
259.58	1339.37
259.80	1296.36
260.01	1339.37
260.22	1349.61
260.43	1335.28
260.65	1290.22
260.86	1302.51
261.07	1357.80
261.29	1277.93
261.50	1437.67
261.71	1312.75
261.93	1243.12
262.14	1357.80
262.35	1386.47
262.57	1304.56
262.78	1380.33
262.99	1312.75
263.21	1279.98
263.42	1419.24
263.63	1382.38
263.85	1456.11
264.06	1234.93
264.27	1353.71
264.48	1345.52
264.70	1345.52
264.91	1286.12
265.12	1271.79
265.34	1386.47
265.55	1406.95
265.76	1296.36
265.98	1304.56
266.19	1394.67
266.40	1279.98
266.61	1396.71
266.83	1345.52
267.04	1363.95
267.25	1400.81
267.47	1335.28
267.68	1263.60
267.89	1400.81
268.10	1286.12
268.32	1316.84
268.53	1325.04
268.74	1298.41
268.96	1363.95
269.17	1445.87
269.38	1312.75
269.59	1327.08
269.81	1325.04
270.02	1343.47
270.23	1402.86
270.45	1386.47
270.66	1310.70
270.87	1345.52
271.08	1308.65
271.30	1394.67
271.51	1341.42
271.72	1329.13
271.93	1374.19
272.15	1347.56
272.36	1339.37
272.57	1376.24
272.79	1357.80
273.00	1378.28
273.21	1384.43
273.42	1265.64
273.64	1292.27
273.85	1232.88
274.06	1312.75
274.27	1443.82
274.49	1400.81
274.70	1318.89
274.91	1335.28
275.12	1294.32
275.34	1409.00
275.55	1327.08
275.76	1425.39
275.97	1318.89
276.19	1279.98
276.40	1308.65
276.61	1306.60
276.82	1310.70
277.04	1312.75
277.25	1341.42
277.46	1320.94
277.67	1392.62
277.89	1345.52
278.10	1376.24
278.31	1415.15
278.52	1384.43
278.74	1388.52
278.95	1329.13
279.16	1347.56
279.37	1329.13
279.58	1468.39
279.80	1382.38
280.01	1415.15
280.22	1372.14
280.43	1372.14
280.65	1359.85
280.86	1325.04
281.07	1271.79
281.28	1417.19
281.50	1320.94
281.71	1351.66
281.92	1398.76
282.13	1363.95
282.34	1390.57
282.56	1345.52
282.77	1286.12
282.98	1302.51
283.19	1357.80
283.40	1390.57
283.62	1445.87
283.83	1257.45
284.04	1318.89
284.25	1331.18
284.47	1370.09
284.68	1327.08
284.89	1351.66
285.10	1386.47
285.31	1286.12
285.53	1433.58
285.74	1339.37
285.95	1306.60
286.16	1306.60
286.37	1198.06
286.59	1361.90
286.80	1411.05
287.01	1353.71
287.22	1290.22
287.43	1255.40
287.65	1318.89
287.86	1345.52
288.07	1329.13
288.28	1363.95
288.49	1404.91
288.71	1296.36
288.92	1368.04
289.13	1409.00
289.34	1288.17
289.55	1517.54
289.76	1327.08
289.98	1392.62
290.19	1337.32
290.40	1351.66
290.61	1236.97
290.82	1363.95
291.04	1361.90
291.25	1409.00
291.46	1366.00
291.67	1359.85
291.88	1355.76
292.09	1370.09
292.31	1388.52
292.52	1372.14
292.73	1306.60
292.94	1355.76
293.15	1366.00
293.36	1370.09
293.58	1378.28
293.79	1380.33
294.00	1466.35
294.21	1316.84
294.42	1339.37
294.63	1288.17
294.85	1253.36
295.06	1339.37
295.27	1361.90
295.48	1376.24
295.69	1327.08
295.90	1474.54
296.12	1415.15
296.33	1327.08
296.54	1335.28
296.75	1322.99
296.96	1456.11
297.17	1286.12
297.38	1339.37
297.60	1415.15
297.81	1341.42
298.02	1415.15
298.23	1447.91
298.44	1366.00
298.65	1433.58
298.86	1308.65
299.08	1282.03
299.29	1486.83
299.50	1378.28
299.71	1370.09
299.92	1327.08
300.13	1413.10
300.34	1359.85
300.55	1370.09
300.77	1345.52
300.98	1314.80
301.19	1314.80
301.40	1447.91
301.61	1409.00
301.82	1277.93
302.03	1300.46
302.25	1366.00
302.46	1269.74
302.67	1314.80
302.88	1333.23
303.09	1388.52
303.30	1335.28
303.51	1296.36
303.72	1441.77
303.93	1402.86
304.15	1355.76
304.36	1423.34
304.57	1304.56
304.78	1392.62
304.99	1239.02
305.20	1312.75
305.41	1314.80
305.62	1372.14
305.83	1341.42
306.05	1374.19
306.26	1302.51
306.47	1404.91
306.68	1392.62
306.89	1388.52
307.10	1355.76
307.31	1327.08
307.52	1409.00
307.73	1339.37
307.94	1425.39
308.16	1378.28
308.37	1314.80
308.58	1353.71
308.79	1304.56
309.00	1331.18
309.21	1273.84
309.42	1404.91
309.63	1267.69
309.84	1275.88
310.05	1302.51
310.26	1415.15
310.48	1345.52
310.69	1392.62
310.90	1345.52
311.11	1456.11
311.32	1445.87
311.53	1421.29
311.74	1304.56
311.95	1325.04
312.16	1251.31
312.37	1400.81
312.58	1421.29
312.79	1339.37
313.00	1310.70
313.21	1347.56
313.43	1263.60
313.64	1349.61
313.85	1349.61
314.06	1316.84
314.27	1478.63
314.48	1284.08
314.69	1374.19
314.90	1331.18
315.11	1411.05
315.32	1368.04
315.53	1343.47
315.74	1441.77
315.95	1425.39
316.16	1374.19
316.37	1325.04
316.58	1392.62
316.79	1271.79
317.01	1312.75
317.22	1304.56
317.43	1349.61
317.64	1378.28
317.85	1458.15
318.06	1366.00
318.27	1277.93
318.48	1370.09
318.69	1382.38
318.90	1361.90
319.11	1384.43
319.32	1357.80
319.53	1386.47
319.74	1355.76
319.95	1347.56
320.16	1337.32
320.37	1474.54
320.58	1296.36
320.79	1394.67
321.00	1316.84
321.21	1355.76
321.42	1325.04
321.63	1222.64
321.84	1329.13
322.05	1290.22
322.26	1394.67
322.47	1318.89
322.68	1470.44
322.90	1349.61
323.11	1509.35
323.32	1310.70
323.53	1304.56
323.74	1370.09
323.95	1361.90
324.16	1382.38
324.37	1269.74
324.58	1351.66
324.79	1372.14
325.00	1441.77
325.21	1312.75
325.42	1333.23
325.63	1417.19
325.84	1361.90
326.05	1333.23
326.26	1366.00
326.47	1351.66
326.68	1368.04
326.89	1392.62
327.10	1318.89
327.31	1402.86
327.52	1302.51
327.73	1368.04
327.94	1386.47
328.15	1343.47
328.36	1345.52
328.57	1339.37
328.78	1386.47
328.99	1384.43
329.20	1355.76
329.41	1343.47
329.62	1308.65
329.83	1288.17
330.04	1329.13
330.25	1382.38
330.46	1419.24
330.67	1396.71
330.87	1314.80
331.08	1269.74
331.29	1419.24
331.50	1286.12
331.71	1368.04
331.92	1273.84
332.13	1243.12
332.34	1349.61
332.55	1296.36
332.76	1378.28
332.97	1417.19
333.18	1343.47
333.39	1402.86
333.60	1314.80
333.81	1318.89
334.02	1388.52
334.23	1378.28
334.44	1447.91
334.65	1382.38
334.86	1382.38
335.07	1327.08
335.28	1337.32
335.49	1306.60
335.70	1380.33
335.91	1415.15
336.12	1345.52
336.33	1394.67
336.54	1372.14
336.74	1394.67
336.95	1425.39
337.16	1296.36
337.37	1347.56
337.58	1470.44
337.79	1419.24
338.00	1372.14
338.21	1378.28
338.42	1402.86
338.63	1351.66
338.84	1339.37
339.05	1312.75
339.26	1470.44
339.47	1292.27
339.68	1339.37
339.89	1310.70
340.10	1355.76
340.30	1454.06
340.51	1245.16
340.72	1384.43
340.93	1472.49
341.14	1322.99
341.35	1359.85
341.56	1464.30
341.77	1308.65
341.98	1359.85
342.19	1353.71
342.40	1322.99
342.61	1406.95
342.82	1394.67
343.02	1449.96
343.23	1400.81
343.44	1366.00
343.65	1316.84
343.86	1384.43
344.07	1343.47
344.28	1374.19
344.49	1310.70
344.70	1398.76
344.91	1347.56
345.12	1308.65
345.32	1306.60
345.53	1355.76
345.74	1361.90
345.95	1302.51
346.16	1427.43
346.37	1454.06
346.58	1322.99
346.79	1378.28
347.00	1443.82
347.21	1441.77
347.41	1355.76
347.62	1325.04
347.83	1351.66
348.04	1312.75
348.25	1363.95
348.46	1421.29
348.67	1310.70
348.88	1296.36
349.09	1271.79
349.29	1374.19
349.50	1296.36
349.71	1337.32
349.92	1368.04
350.13	1392.62
350.34	1390.57
350.55	1431.53
350.76	1316.84
350.97	1415.15
351.17	1345.52
351.38	1343.47
351.59	1314.80
351.80	1343.47
352.01	1314.80
352.22	1294.32
352.43	1355.76
352.63	1300.46
352.84	1318.89
353.05	1327.08
353.26	1355.76
353.47	1339.37
353.68	1325.04
353.89	1337.32
354.10	1388.52
354.30	1359.85
354.51	1271.79
354.72	1325.04
354.93	1284.08
355.14	1339.37
355.35	1310.70
355.55	1398.76
355.76	1337.32
355.97	1366.00
356.18	1337.32
356.39	1372.14
356.60	1230.83
356.81	1394.67
357.01	1335.28
357.22	1409.00
357.43	1308.65
357.64	1402.86
357.85	1320.94
358.06	1488.87
358.26	1388.52
358.47	1357.80
358.68	1320.94
358.89	1370.09
359.10	1351.66
359.31	1359.85
359.51	1349.61
359.72	1331.18
359.93	1390.57
360.14	1271.79
360.35	1286.12
360.56	1349.61
360.76	1239.02
360.97	1376.24
361.18	1345.52
361.39	1351.66
361.60	1398.76
361.81	1437.67
362.01	1404.91
362.22	1286.12
362.43	1359.85
362.64	1386.47
362.85	1406.95
363.05	1441.77
363.26	1409.00
363.47	1320.94
363.68	1308.65
363.89	1374.19
364.09	1388.52
364.30	1279.98
364.51	1318.89
364.72	1392.62
364.93	1337.32
365.13	1302.51
365.34	1341.42
365.55	1429.48
365.76	1241.07
365.97	1267.69
366.17	1384.43
366.38	1374.19
366.59	1384.43
366.80	1331.18
367.01	1456.11
367.21	1386.47
367.42	1376.24
367.63	1318.89
367.84	1304.56
368.05	1298.41
368.25	1357.80
368.46	1402.86
368.67	1366.00
368.88	1404.91
369.08	1480.68
369.29	1431.53
369.50	1269.74
369.71	1349.61
369.92	1343.47
370.12	1386.47
370.33	1415.15
370.54	1349.61
370.75	1421.29
370.95	1349.61
371.16	1339.37
371.37	1384.43
371.58	1316.84
371.78	1386.47
371.99	1298.41
372.20	1361.90
372.41	1232.88
372.61	1409.00
372.82	1343.47
373.03	1404.91
373.24	1474.54
373.45	1331.18
373.65	1339.37
373.86	1277.93
374.07	1351.66
374.28	1279.98
374.48	1402.86
374.69	1419.24
374.90	1351.66
375.11	1353.71
375.31	1421.29
375.52	1404.91
375.73	1443.82
375.93	1359.85
376.14	1349.61
376.35	1495.02
376.56	1404.91
376.76	1325.04
376.97	1318.89
377.18	1335.28
377.39	1370.09
377.59	1402.86
377.80	1335.28
378.01	1333.23
378.22	1398.76
378.42	1378.28
378.63	1347.56
378.84	1300.46
379.04	1366.00
379.25	1427.43
379.46	1271.79
379.67	1425.39
379.87	1341.42
380.08	1331.18
380.29	1390.57
380.50	1437.67
380.70	1370.09
380.91	1413.10
381.12	1406.95
381.32	1304.56
381.53	1378.28
381.74	1429.48
381.95	1339.37
382.15	1300.46
382.36	1368.04
382.57	1462.25
382.77	1390.57
382.98	1452.01
383.19	1406.95
383.39	1347.56
383.60	1329.13
383.81	1400.81
384.02	1429.48
384.22	1398.76
384.43	1349.61
384.64	1413.10
384.84	1318.89
385.05	1331.18
385.26	1400.81
385.46	1415.15
385.67	1437.67
385.88	1376.24
386.08	1384.43
386.29	1433.58
386.50	1343.47
386.70	1433.58
386.91	1382.38
387.12	1337.32
387.33	1435.63
387.53	1394.67
387.74	1349.61
387.95	1394.67
388.15	1347.56
388.36	1400.81
388.57	1423.34
388.77	1349.61
388.98	1394.67
389.19	1468.39
389.39	1331.18
389.60	1382.38
389.81	1458.15
390.01	1449.96
390.22	1380.33
390.43	1361.90
390.63	1390.57
390.84	1390.57
391.05	1380.33
391.25	1454.06
391.46	1423.34
391.67	1417.19
391.87	1417.19
392.08	1458.15
392.28	1329.13
392.49	1404.91
392.70	1470.44
392.90	1366.00
393.11	1476.59
393.32	1337.32
393.52	1378.28
393.73	1441.77
393.94	1386.47
394.14	1400.81
394.35	1327.08
394.56	1454.06
394.76	1447.91
394.97	1368.04
395.17	1415.15
395.38	1445.87
395.59	1458.15
395.79	1441.77
396.00	1372.14
396.21	1335.28
396.41	1374.19
396.62	1353.71
396.83	1388.52
397.03	1415.15
397.24	1484.78
397.44	1359.85
397.65	1353.71
397.86	1431.53
398.06	1388.52
398.27	1441.77
398.47	1388.52
398.68	1445.87
398.89	1347.56
399.09	1460.20
399.30	1394.67
399.51	1409.00
399.71	1390.57
399.92	1363.95
400.12	1388.52
400.33	1441.77
400.54	1419.24
400.74	1445.87
400.95	1343.47
401.15	1488.87
401.36	1439.72
401.57	1452.01
401.77	1351.66
401.98	1404.91
402.18	1409.00
402.39	1452.01
402.60	1421.29
402.80	1415.15
403.01	1351.66
403.21	1466.35
403.42	1376.24
403.63	1447.91
403.83	1400.81
404.04	1515.50
404.24	1431.53
404.45	1398.76
404.65	1511.40
404.86	1486.83
405.07	1452.01
405.27	1325.04
405.48	1497.07
405.68	1447.91
405.89	1447.91
406.10	1400.81
406.30	1472.49
406.51	1482.73
406.71	1382.38
406.92	1460.20
407.12	1355.76
407.33	1476.59
407.53	1542.12
407.74	1456.11
407.95	1535.98
408.15	1525.74
408.36	1392.62
408.56	1433.58
408.77	1476.59
408.97	1454.06
409.18	1519.59
409.39	1441.77
409.59	1495.02
409.80	1495.02
410.00	1492.97
410.21	1411.05
410.41	1538.02
410.62	1445.87
410.82	1501.16
411.03	1544.17
411.23	1423.34
411.44	1419.24
411.65	1562.60
411.85	1544.17
412.06	1564.65
412.26	1540.07
412.47	1490.92
412.67	1454.06
412.88	1456.11
413.08	1511.40
413.29	1482.73
413.49	1533.93
413.70	1540.07
413.90	1425.39
414.11	1525.74
414.31	1505.26
414.52	1470.44
414.73	1421.29
414.93	1484.78
415.14	1490.92
415.34	1433.58
415.55	1542.12
415.75	1368.04
415.96	1562.60
416.16	1505.26
416.37	1513.45
416.57	1546.22
416.78	1490.92
416.98	1576.94
417.19	1531.88
417.39	1650.66
417.60	1531.88
417.80	1538.02
418.01	1566.70
418.21	1654.76
418.42	1607.66
418.62	1544.17
418.83	1495.02
419.03	1636.33
419.24	1626.09
419.44	1505.26
419.65	1566.70
419.85	1435.63
420.06	1636.33
420.26	1587.18
420.47	1611.75
420.67	1585.13
420.88	1564.65
421.08	1640.42
421.29	1607.66
421.49	1570.79
421.70	1515.50
421.90	1599.46
422.11	1531.88
422.31	1578.98
422.52	1677.29
422.72	1691.62
422.93	1650.66
423.13	1617.90
423.34	1570.79
423.54	1648.61
423.74	1593.32
423.95	1574.89
424.15	1583.08
424.36	1626.09
424.56	1603.56
424.77	1611.75
424.97	1728.49
425.18	1585.13
425.38	1722.34
425.59	1671.14
425.79	1695.72
426.00	1716.20
426.20	1621.99
426.40	1662.95
426.61	1572.84
426.81	1679.33
427.02	1699.81
427.22	1671.14
427.43	1738.73
427.63	1644.52
427.84	1626.09
428.04	1683.43
428.25	1703.91
428.45	1775.59
428.65	1693.67
428.86	1767.40
429.06	1769.44
429.27	1671.14
429.47	1634.28
429.68	1669.09
429.88	1763.30
430.09	1732.58
430.29	1802.21
430.49	1660.90
430.70	1710.05
430.90	1822.69
431.11	1748.97
431.31	1761.25
431.52	1687.53
431.72	1728.49
431.92	1781.73
432.13	1853.41
432.33	1830.88
432.54	1744.87
432.74	1765.35
432.94	1744.87
433.15	1820.64
433.35	1724.39
433.56	1798.12
433.76	1796.07
433.97	1761.25
434.17	1847.27
434.37	1853.41
434.58	1849.32
434.78	1841.12
434.99	1906.66
435.19	1886.18
435.39	1904.61
435.60	1910.75
435.80	1920.99
436.01	1884.13
436.21	1767.40
436.41	1863.65
436.62	1798.12
436.82	1972.19
437.03	1832.93
437.23	1845.22
437.43	1798.12
437.64	1794.02
437.84	1898.47
438.05	1781.73
438.25	1978.34
438.45	2033.63
438.66	1945.57
438.86	1953.76
439.06	1986.53
439.27	1961.95
439.47	1951.71
439.68	1898.47
439.88	1998.82
440.08	1869.80
440.29	1982.43
440.49	2000.87
440.69	1978.34
440.90	1914.85
441.10	1953.76
441.31	1927.14
441.51	1988.58
441.71	1982.43
441.92	1918.95
442.12	1953.76
442.32	2041.82
442.53	1923.04
442.73	1927.14
442.94	1976.29
443.14	2007.01
443.34	2033.63
443.55	2027.49
443.75	1912.80
443.95	2011.11
444.16	2056.16
444.36	2074.59
444.56	2031.58
444.77	2043.87
444.97	2062.30
445.17	2039.78
445.38	2052.06
445.58	1964.00
445.78	2037.73
445.99	2009.06
446.19	2035.68
446.39	2119.65
446.60	1980.39
446.80	2140.13
447.00	2222.05
447.21	2013.15
447.41	2072.54
447.61	2099.17
447.82	2142.18
448.02	2164.70
448.22	2125.79
448.43	2029.54
448.63	2158.56
448.83	2056.16
449.04	2086.88
449.24	2029.54
449.44	2240.48
449.65	2224.09
449.85	2107.36
450.05	2129.89
450.26	2133.98
450.46	2064.35
450.66	2027.49
450.87	2086.88
451.07	2271.20
451.27	2166.75
451.47	2271.20
451.68	2197.47
451.88	2176.99
452.08	2189.28
452.29	2279.39
452.49	2265.05
452.69	2234.33
452.90	2316.25
453.10	2203.61
453.30	2371.55
453.51	2213.85
453.71	2244.57
453.91	2306.01
454.11	2342.88
454.32	2326.49
454.52	2336.73
454.72	2293.72
454.93	2156.51
455.13	2414.56
455.33	2330.59
455.53	2252.77
455.74	2363.36
455.94	2402.27
456.14	2283.49
456.35	2428.89
456.55	2295.77
456.75	2291.68
456.95	2430.94
457.16	2361.31
457.36	2426.84
457.56	2459.61
457.76	2613.21
457.97	2418.65
458.17	2430.94
458.37	2502.62
458.57	2559.96
458.78	2447.32
458.98	2289.63
459.18	2461.66
459.39	2562.01
459.59	2619.35
459.79	2484.19
459.99	2463.71
460.20	2482.14
460.40	2578.39
460.60	2547.67
460.80	2682.84
461.01	2572.25
461.21	2600.92
461.41	2611.16
461.61	2623.45
461.82	2482.14
462.02	2506.71
462.22	2555.86
462.42	2588.63
462.63	2625.50
462.83	2731.99
463.03	2627.54
463.23	2635.74
463.43	2557.91
463.64	2799.57
463.84	2607.06
464.04	2760.66
464.24	2709.46
464.45	2705.37
464.65	2643.93
464.85	2664.41
465.05	2783.19
465.26	2729.94
465.46	2832.34
465.66	2828.24
465.86	2949.08
466.06	2818.00
466.27	2729.94
466.47	2881.49
466.67	2756.57
466.87	2807.77
467.08	2836.44
467.28	2822.10
467.48	2930.64
467.68	2846.68
467.88	2971.60
468.09	3080.14
468.29	2885.59
468.49	2918.36
468.69	2928.60
468.89	3037.14
469.10	3055.57
469.30	3074.00
469.50	3037.14
469.70	2924.50
469.90	3055.57
470.11	3028.95
470.31	2928.60
470.51	3219.41
470.71	3022.80
470.91	3194.83
471.11	3037.14
471.32	3157.97
471.52	3137.49
471.72	3243.98
471.92	3252.17
472.12	3268.56
472.33	3231.69
472.53	3205.07
472.73	3305.42
472.93	3330.00
473.13	3284.94
473.33	3297.23
473.54	3338.19
473.74	3629.00
473.94	3532.75
474.14	3598.28
474.34	3420.11
474.55	3524.55
474.75	3631.05
474.95	3522.51
475.15	3678.15
475.35	3682.25
475.55	3739.59
475.75	3780.55
475.96	3758.02
476.16	3780.55
476.36	3682.25
476.56	3852.23
476.76	3829.70
476.96	3839.94
477.17	3887.04
477.37	3909.57
477.57	3907.52
477.77	3803.08
477.97	4134.85
478.17	4087.75
478.37	4120.51
478.58	3968.96
478.78	4210.62
478.98	4243.39
479.18	4106.18
479.38	4206.53
479.58	4358.08
479.78	4243.39
479.99	4253.63
480.19	4319.17
480.39	4294.59
480.59	4390.84
480.79	4435.90
480.99	4433.85
481.19	4343.74
481.39	4337.60
481.60	4605.88
481.80	4577.21
482.00	4847.54
482.20	4536.25
482.40	4710.33
482.60	4753.34
482.80	4841.40
483.00	4734.90
483.20	4788.15
483.41	4816.82
483.61	5001.14
483.81	4908.98
484.01	5099.44
484.21	5119.92
484.41	4958.13
484.61	5027.76
484.81	5003.19
485.01	5195.70
485.22	5068.72
485.42	5261.23
485.62	5158.83
485.82	5269.42
486.02	5369.77
486.22	5132.21
486.42	5294.00
486.62	5312.43
486.82	5613.48
487.02	5679.02
487.22	5484.46
487.43	5523.37
487.63	5576.62
487.83	5552.04
488.03	5664.68
488.23	5484.46
488.43	5726.12
488.63	5791.66
488.83	5853.09
489.03	5867.43
489.23	5836.71
489.43	5932.97
489.63	5783.46
489.83	5820.33
490.04	6109.09
490.24	6100.90
490.44	5957.54
490.64	6195.11
490.84	6272.93
491.04	6203.30
491.24	6285.22
491.44	6260.64
491.64	6346.66
491.84	6367.13
492.04	6393.76
492.24	6432.67
492.44	6651.80
492.64	6432.67
492.84	6469.53
493.04	6588.32
493.24	6383.52
493.45	6592.41
493.65	6637.47
493.85	6533.02
494.05	6735.77
494.25	6627.23
494.45	6846.36
494.65	6700.95
494.85	6522.78
495.05	6782.87
495.25	6758.30
495.45	6666.14
495.65	7028.63
495.85	7063.44
496.05	7008.15
496.25	7030.68
496.45	6772.63
496.65	7184.27
496.85	7026.58
497.05	7157.65
497.25	7063.44
497.45	7022.48
497.65	7075.73
497.85	7149.46
498.05	7128.98
498.25	7241.62
498.45	7264.15
498.65	7317.39
498.85	7436.17
499.05	7387.02
499.25	7440.27
499.45	7423.89
499.65	7544.72
499.85	7493.52
500.05	7491.47
500.25	7565.20
500.45	7626.64
500.65	7817.10
500.85	7702.41
501.05	7661.45
501.25	7901.06
501.45	7808.90
501.65	7589.77
501.85	7821.19
502.05	7978.89
502.25	7892.87
502.45	7923.59
502.65	7896.97
502.85	8023.94
503.05	7903.11
503.25	7901.06
503.45	7774.09
503.65	7907.21
503.85	8173.44
504.05	8103.81
504.25	8263.55
504.45	8261.51
504.65	8128.39
504.85	8171.40
505.05	8109.96
505.25	8372.10
505.45	8361.86
505.65	8245.12
505.85	8329.09
506.05	8304.51
506.25	8290.18
506.45	8345.47
506.65	8390.53
506.85	8540.03
507.05	8462.21
507.25	8476.54
507.45	8564.61
507.65	8632.19
507.85	8585.08
508.04	8652.67
508.24	8611.71
508.44	8677.24
508.64	8505.21
508.84	8742.78
509.04	8777.59
509.24	9017.21
509.44	8939.38
509.64	9043.83
509.84	8943.48
510.04	9023.35
510.24	9133.94
510.44	9029.49
510.64	8888.18
510.84	9125.75
511.04	9273.20
511.24	9199.48
511.43	9191.28
511.63	9330.55
511.83	9342.83
512.03	9432.94
512.23	9172.85
512.43	9305.97
512.63	9400.18
512.83	9701.23
513.03	9516.91
513.23	9572.21
513.43	9758.57
513.63	9654.12
513.83	9736.04
514.02	9684.84
514.22	9662.32
514.42	10008.42
514.62	10096.49
514.82	10026.86
515.02	10110.82
515.22	10043.24
515.42	10125.16
515.62	10301.28
515.82	10313.57
516.02	10180.45
516.21	10528.61
516.41	10475.36
516.61	10747.74
516.81	10542.94
517.01	10565.47
517.21	10667.87
517.41	10727.26
517.61	10592.09
517.81	10809.18
518.00	10999.64
518.20	10981.21
518.40	11112.28
518.60	11034.46
518.80	11140.95
519.00	11255.64
519.20	11505.49
519.40	11341.65
519.60	11507.54
519.79	11413.33
519.99	11364.18
520.19	11558.74
520.39	11507.54
520.59	11575.12
520.79	11525.97
520.99	11605.84
521.18	11837.26
521.38	11822.92
521.58	11749.20
521.78	11913.03
521.98	12175.17
522.18	12222.28
522.38	12336.96
522.58	12031.82
522.77	12275.52
522.97	12355.40
523.17	12418.88
523.37	12502.85
523.57	12453.70
523.77	12642.11
523.96	12603.20
524.16	12728.13
524.36	12558.14
524.56	12650.30
524.76	12678.97
524.96	12670.78
525.16	12834.62
525.35	12644.16
525.55	12930.87
525.75	12848.96
525.95	12676.93
526.15	13203.25
526.35	13252.41
526.54	13143.86
526.74	13096.76
526.94	13403.96
527.14	13449.01
527.34	13403.96
527.54	13309.75
527.73	13707.05
527.93	13469.49
528.13	13666.10
528.33	13659.95
528.53	13524.79
528.72	13913.90
528.92	14001.96
529.12	13737.77
529.32	14085.93
529.52	14133.03
529.72	14219.05
529.91	13965.10
530.11	14303.01
530.31	14219.05
530.51	14335.78
530.71	14173.99
530.90	14475.04
531.10	14522.15
531.30	14565.15
531.50	14573.35
531.70	14933.79
531.89	14726.94
532.09	14759.71
532.29	15071.00
532.49	14870.30
532.69	14823.20
532.88	14769.95
533.08	14970.65
533.28	15030.04
533.48	14964.51
533.67	15288.09
533.87	15263.51
534.07	15040.28
534.27	15148.82
534.47	15245.08
534.66	15281.94
534.86	15582.99
535.06	15552.27
535.26	15664.91
535.45	15838.99
535.65	15875.85
535.85	15781.65
536.05	15871.76
536.24	16076.55
536.44	15763.22
536.64	16203.53
536.84	16039.69
537.04	16404.23
537.23	16477.96
537.43	16348.93
537.63	16219.91
537.83	16566.02
538.02	16822.02
538.22	16768.77
538.42	16557.83
538.62	16649.99
538.81	16946.94
539.01	17192.70
539.21	17053.44
539.41	17313.53
539.60	17190.65
539.80	16938.75
540.00	17200.89
540.20	17164.03
540.39	17272.57
540.59	17489.65
540.79	17465.08
540.98	17635.06
541.18	17630.96
541.38	17794.80
541.58	17872.62
541.77	17686.26
541.97	17784.56
542.17	18202.35
542.37	18489.06
542.56	18155.24
542.76	18259.69
542.96	18249.45
543.15	18333.42
543.35	18235.11
543.55	18505.45
543.75	18355.94
543.94	18544.36
544.14	18521.83
544.34	18706.15
544.53	18521.83
544.73	18740.96
544.93	18700.00
545.13	18876.13
545.32	19015.39
545.52	19160.80
545.72	19085.02
545.91	18943.71
546.11	19220.19
546.31	19056.35
546.50	19676.88
546.70	19162.84
546.90	19459.80
547.10	19435.22
547.29	19511.00
547.49	19424.98
547.69	19678.93
547.88	19523.29
548.08	19734.23
548.28	19709.65
548.47	20055.76
548.67	19857.10
548.87	19910.35
549.06	19736.27
549.26	19949.26
549.46	20051.66
549.65	19926.74
549.85	19803.86
550.05	19910.35
550.24	20117.20
550.44	20027.09
550.64	20176.59
550.83	20231.88
551.03	20307.66
551.23	20223.69
551.42	20719.30
551.62	20362.95
551.82	20403.91
552.01	20680.39
552.21	20299.47
552.41	20371.15
552.60	20477.64
552.80	20569.80
553.00	20702.92
553.19	20606.66
553.39	20829.89
553.59	20590.28
553.78	20670.15
553.98	20844.23
554.18	20983.49
554.37	20946.62
554.57	21194.43
554.76	21407.42
554.96	21434.04
555.16	21292.73
555.35	21075.65
555.55	21071.55
555.75	21329.59
555.94	21569.21
556.14	21440.18
556.34	21421.75
556.53	21413.56
556.73	21632.69
556.92	21577.40
557.12	21282.49
557.32	21622.45
557.51	21405.37
557.71	22040.24
557.91	22054.58
558.10	22218.41
558.30	22128.30
558.49	22052.53
558.69	21894.83
558.89	22011.57
559.08	22105.77
559.28	22156.97
559.47	22097.58
559.67	22525.61
559.87	22386.35
560.06	22281.90
560.26	22552.23
560.45	22329.00
560.65	22642.34
560.85	22572.71
561.04	22634.15
561.24	22816.42
561.43	22855.33
561.63	22822.56
561.83	23008.93
562.02	22740.64
562.22	22793.89
562.41	22920.87
562.61	22822.56
562.81	23201.44
563.00	23330.46
563.20	23305.88
563.39	23301.79
563.59	23355.04
563.78	23357.08
563.98	23492.25
564.18	23756.44
564.37	23934.61
564.57	24053.39
564.76	23881.36
564.96	24123.02
565.15	23971.47
565.35	24428.17
565.55	24309.39
565.74	23887.51
565.94	24080.02
566.13	24088.21
566.33	24354.44
566.52	24272.53
566.72	24391.31
566.91	24397.45
567.11	24710.79
567.31	24557.19
567.50	24764.04
567.70	24944.26
567.89	24788.61
568.09	24907.40
568.28	25159.30
568.48	24940.16
568.67	25003.65
568.87	25200.26
569.06	25206.40
569.26	25362.04
569.46	25099.90
569.65	25343.61
569.85	25353.85
570.04	25126.53
570.24	25622.14
570.43	25556.60
570.63	25554.55
570.82	25742.97
571.02	25992.82
571.21	25527.93
571.41	25851.51
571.60	26252.91
571.80	26177.14
571.99	26158.70
572.19	26379.89
572.38	26197.62
572.58	26254.96
572.77	26320.49
572.97	26324.59
573.16	26369.65
573.36	26191.47
573.55	26392.17
573.75	26367.60
573.94	27027.04
574.14	26775.14
574.33	27131.49
574.53	26855.01
574.72	27098.72
574.92	27098.72
575.11	27139.68
575.31	27016.80
575.50	27805.27
575.70	27555.42
575.89	27698.78
576.09	27754.07
576.28	27715.16
576.48	28048.98
576.67	27696.73
576.87	27856.47
577.06	27971.16
577.26	27803.22
577.45	27905.62
577.65	27975.25
577.84	28137.04
578.04	28374.61
578.23	28048.98
578.43	28163.67
578.62	28456.53
578.82	28825.16
579.01	28671.56
579.21	28544.59
579.40	28870.22
579.59	28894.79
579.79	28868.17
579.98	29075.01
580.18	28945.99
580.37	28855.88
580.57	29077.06
580.76	29056.58
580.96	29150.79
581.15	28956.23
581.35	28728.91
581.54	29163.08
581.74	29292.10
581.93	29468.22
582.12	29722.17
582.32	29797.95
582.51	29793.85
582.71	29728.31
582.90	29992.50
583.10	29953.59
583.29	29853.24
583.48	29974.07
583.68	30047.80
583.87	30283.31
584.07	30389.81
584.26	30494.25
584.46	30408.24
584.65	30723.63
584.84	30811.69
585.04	30850.60
585.23	30518.83
585.43	31106.60
585.62	31229.48
585.82	30862.89
586.01	31108.65
586.20	31192.61
586.40	31432.22
586.59	31573.53
586.79	31589.92
586.98	31254.05
587.18	31321.63
587.37	31696.41
587.56	31690.27
587.76	31899.16
587.95	31637.02
588.15	31995.42
588.34	31614.49
588.53	32075.29
588.73	31913.50
588.92	31901.21
589.12	32208.40
589.31	32175.64
589.50	32204.31
589.70	32618.00
589.89	32585.23
590.08	32695.82
590.28	32738.83
590.47	32968.20
590.67	32542.22
590.86	32636.43
591.05	32536.08
591.25	33046.02
591.44	32587.28
591.64	32912.91
591.83	32833.04
592.02	32994.82
592.22	33396.23
592.41	33451.52
592.60	33474.05
592.80	32785.93
592.99	33869.31
593.18	33564.16
593.38	33668.61
593.57	33902.07
593.77	33498.62
593.96	33949.18
594.15	33838.59
594.35	34082.30
594.54	33721.85
594.73	34039.29
594.93	34268.66
595.12	33879.55
595.31	34452.98
595.51	34676.21
595.70	34412.02
595.89	34430.45
596.09	34422.26
596.28	34622.96
596.47	34733.55
596.67	35065.32
596.86	34649.58
597.06	35188.20
597.25	34924.01
597.44	34522.61
597.64	34823.66
597.83	35053.03
598.02	35024.36
598.22	35419.62
598.41	35243.49
598.60	35155.43
598.79	35401.19
598.99	35757.53
599.18	35556.83
599.37	35614.18
599.57	35251.69
599.76	35804.64
599.95	35331.56
600.15	36429.27
600.34	35618.27
600.53	35812.83
600.73	36290.01
600.92	35995.10
601.11	36408.79
601.31	36173.27
601.50	36144.60
601.69	36316.63
601.88	36523.47
602.08	36543.95
602.27	36388.31
602.46	36077.02
602.66	36558.29
602.85	36298.20
603.04	36890.06
603.24	36543.95
603.43	36881.87
603.62	36605.39
603.81	37139.91
604.01	36689.36
604.20	37150.15
604.39	36867.53
604.59	36976.08
604.78	36920.78
604.97	37252.55
605.16	37567.94
605.36	37160.39
605.55	37211.59
605.74	37090.76
605.94	37270.98
606.13	37576.13
606.32	37299.65
606.51	37860.80
606.71	37727.68
606.90	37733.82
607.09	37887.42
607.28	37701.06
607.48	37846.46
607.67	38350.26
607.86	37998.01
608.05	38190.52
608.25	37930.43
608.44	38313.40
608.63	37502.40
608.82	37819.84
609.02	38098.36
609.21	38016.44
609.40	38833.58
609.59	38028.73
609.79	38012.35
609.98	37819.84
610.17	38155.71
610.36	37936.57
610.56	38419.89
610.75	38579.64
610.94	38116.79
611.13	38217.14
611.33	38073.79
611.52	38290.87
611.71	38319.54
611.90	38725.04
612.09	38090.17
612.29	38938.03
612.48	38354.36
612.67	38624.69
612.86	38122.94
613.06	38481.33
613.25	38659.51
613.44	38970.80
613.63	38954.41
613.82	38751.66
614.02	38976.94
614.21	38790.58
614.40	39122.35
614.59	39179.69
614.78	38866.35
614.98	39265.70
615.17	39439.78
615.36	39263.66
615.55	39132.59
615.74	39695.78
615.94	39456.17
616.13	39648.68
616.32	39652.77
616.51	39427.49
616.70	40187.29
616.90	39810.46
617.09	40226.20
617.28	40220.06
617.47	40320.41
617.66	41059.73
617.86	41057.68
618.05	40979.85
618.24	41735.56
618.43	40963.47
618.62	41500.04
618.81	41559.43
619.01	42022.27
619.20	41219.47
619.39	41776.51
619.58	42128.77
619.77	42290.55
619.96	42042.75
620.16	42605.94
620.35	42958.19
620.54	43144.56
620.73	43416.94
620.92	43689.32
621.11	43234.67
621.31	44176.73
621.50	44277.08
621.69	44053.86
621.88	44371.29
622.07	44504.41
622.26	44547.42
622.46	44588.38
622.65	44707.16
622.84	45417.80
623.03	45413.71
623.22	45102.42
623.41	45819.20
623.60	45847.88
623.80	45753.67
623.99	45737.29
624.18	46040.39
624.37	46017.86
624.56	46775.61
624.75	46845.24
624.94	46443.84
625.13	46900.53
625.33	46839.09
625.52	47324.46
625.71	47340.85
625.90	46828.85
626.09	47400.24
626.28	47111.47
626.47	47856.93
626.66	48321.82
626.86	47707.43
627.05	48303.39
627.24	48446.75
627.43	48235.81
627.62	48413.98
627.81	47969.57
628.00	48127.27
628.19	48882.97
628.38	48469.28
628.57	48485.66
628.77	49016.08
628.96	48968.98
629.15	48842.01
629.34	49480.97
629.53	48696.60
629.72	49204.50
629.91	49331.47
630.10	49298.70
630.29	49362.19
630.48	49902.85
630.68	50085.12
630.87	49927.43
631.06	50066.69
631.25	50218.24
631.44	50132.23
631.63	50169.09
631.82	50986.23
632.01	50121.99
632.20	50369.79
632.39	50124.04
632.58	50906.36
632.77	50763.00
632.96	50369.79
633.15	50978.04
633.35	50638.08
633.54	50775.29
633.73	50543.87
633.92	51000.57
634.11	50744.57
634.30	51098.87
634.49	51274.99
634.68	51662.06
634.87	51043.57
635.06	51623.15
635.25	50351.36
635.44	51592.43
635.63	51399.92
635.82	51829.99
636.01	51924.20
636.20	51885.29
636.39	51604.72
636.58	51741.93
636.77	51979.49
636.97	51846.38
637.16	52204.77
637.35	52096.23
637.54	52718.81
637.73	52094.18
637.92	52655.32
638.11	52526.30
638.30	52815.07
638.49	52653.28
638.68	52923.61
638.87	52538.59
639.06	52825.31
639.25	52763.87
639.44	53505.23
639.63	52976.86
639.82	53738.70
640.01	52899.03
640.20	53374.16
640.39	53247.19
640.58	53195.99
640.77	53224.66
640.96	53296.34
641.15	54029.51
641.34	53705.93
641.53	53935.30
641.72	53423.31
641.91	53335.25
642.10	53908.68
642.29	54176.97
642.48	54725.82
642.67	54193.35
642.86	54617.28
643.05	54490.30
643.24	54281.41
643.43	54144.20
643.62	54678.72
643.81	54793.40
644.00	54805.69
644.19	54219.97
644.38	54992.06
644.57	54566.08
644.76	54926.52
644.95	54475.97
645.14	55383.22
645.33	54959.29
645.52	55080.12
645.71	54777.02
645.90	55297.20
646.09	55319.73
646.28	55635.12
646.46	54979.77
646.65	55510.19
646.84	55581.87
647.03	55594.16
647.22	55712.94
647.41	55614.64
647.60	55712.94
647.79	55276.72
647.98	55899.31
648.17	55602.35
648.36	56339.62
648.55	55725.23
648.74	56093.86
648.93	56097.96
649.12	56323.24
649.31	55964.84
649.50	56073.38
649.69	55669.93
649.88	56601.76
650.06	56104.10
650.25	56538.27
650.44	56827.04
650.63	56364.20
650.82	56816.80
651.01	56458.40
651.20	56626.34
651.39	56636.58
651.58	56892.57
651.77	56954.01
651.96	56081.58
652.15	57406.61
652.34	56982.68
652.52	57384.08
652.71	57283.73
652.90	56741.02
653.09	57732.24
653.28	56675.49
653.47	57635.98
653.66	57681.04
653.85	57908.36
654.04	57732.24
654.23	57334.93
654.42	57818.25
654.60	57924.75
654.79	57715.86
654.98	57832.59
655.17	57908.36
655.36	57404.56
655.55	57824.40
655.74	57945.23
655.93	57494.67
656.12	57474.20
656.30	58268.81
656.49	58092.68
656.68	57980.04
656.87	57691.28
657.06	58031.24
657.25	57920.65
657.44	58627.20
657.63	58389.64
657.82	58164.36
658.00	57844.88
658.19	58455.17
658.38	57795.73
658.57	58139.78
658.76	58061.96
658.95	58350.73
659.14	58520.71
659.32	58625.15
659.51	58059.91
659.70	58084.49
659.89	58395.78
660.08	58844.29
660.27	58889.34
660.46	58928.25
660.64	58518.66
660.83	58676.35
661.02	59149.43
661.21	58444.93
661.40	58971.26
661.59	58987.64
661.78	58627.20
661.96	58793.09
662.15	58707.07
662.34	59124.86
662.53	59313.27
662.72	59032.70
662.91	58788.99
663.09	58965.12
663.28	58895.49
663.47	59354.23
663.66	59399.29
663.85	59317.37
664.03	59247.74
664.22	58895.49
664.41	59001.98
664.60	58602.63
664.79	59278.46
664.98	59214.97
665.16	59282.55
665.35	58877.05
665.54	59167.87
665.73	59270.26
665.92	59038.84
666.10	59481.20
666.29	59219.06
666.48	59395.19
666.67	59481.20
666.86	59741.30
667.04	59329.65
667.23	59237.50
667.42	59464.82
667.61	59642.99
667.80	59454.58
667.98	59468.92
668.17	59591.79
668.36	59210.87
668.55	59051.13
668.74	59393.14
668.92	59765.87
669.11	59544.69
669.30	59507.83
669.49	59255.93
669.68	58905.73
669.86	59530.36
670.05	59487.35
670.24	59073.66
670.43	59341.94
670.61	59915.37
670.80	59645.04
670.99	60044.40
671.18	59683.95
671.36	59720.82
671.55	58997.88
671.74	59804.78
671.93	59423.86
672.11	59671.67
672.30	59612.27
672.49	59593.84
672.68	59462.77
672.87	59817.07
673.05	59323.51
673.24	59880.56
673.43	59182.20
673.62	60079.21
673.80	59907.18
673.99	59673.71
674.18	59690.10
674.36	59262.07
674.55	59794.54
674.74	59587.70
674.93	59688.05
675.11	59552.88
675.30	59886.70
675.49	59739.25
675.68	59776.11
675.86	59919.47
676.05	59001.98
676.24	59747.44
676.43	59333.75
676.61	59292.79
676.80	59010.17
676.99	59845.74
677.17	59604.08
677.36	59276.41
677.55	59401.33
677.74	59415.67
677.92	59374.71
678.11	59798.64
678.30	59821.17
678.48	59911.28
678.67	60322.92
678.86	59329.65
679.04	59743.34
679.23	59683.95
679.42	59581.55
679.61	59307.13
679.79	59794.54
679.98	59880.56
680.17	59358.33
680.35	59702.38
680.54	59214.97
680.73	59063.42
680.91	59948.14
681.10	59249.78
681.29	59815.02
681.47	59477.11
681.66	59462.77
681.85	59137.15
682.04	59534.45
682.22	59387.00
682.41	59364.47
682.60	60167.27
682.78	59382.90
682.97	60091.50
683.16	59481.20
683.34	59724.91
683.53	59540.60
683.72	59815.02
683.90	59343.99
684.09	59735.15
684.28	59710.58
684.46	59905.13
684.65	59837.55
684.83	59657.33
685.02	59321.46
685.21	59204.73
685.39	59745.39
685.58	59505.78
685.77	59513.97
685.95	59370.61
686.14	59767.92
686.33	59712.62
686.51	59583.60
686.70	59948.14
686.89	60306.54
687.07	59481.20
687.26	60159.08
687.44	59479.16
687.63	59815.02
687.82	59298.94
688.00	59739.25
688.19	59798.64
688.38	59950.19
688.56	60148.84
688.75	60107.88
688.93	59968.62
689.12	59587.70
689.31	60095.60
689.49	59989.10
689.68	59872.37
689.87	59782.26
690.05	59831.41
690.24	59081.85
690.42	59997.29
690.61	60513.38
690.80	60089.45
690.98	60208.23
691.17	60318.82
691.35	60191.85
691.54	60656.74
691.73	59905.13
691.91	60607.59
692.10	60290.15
692.28	60861.54
692.47	59231.35
692.66	59792.50
692.84	59792.50
693.03	59683.95
693.21	60327.02
693.40	60013.68
693.59	60175.47
693.77	60392.55
693.96	60517.48
694.14	59880.56
694.33	60505.19
694.51	60122.22
694.70	61314.14
694.89	60210.28
695.07	60859.49
695.26	60445.80
695.44	60370.02
695.63	60550.24
695.81	60771.42
696.00	60494.95
696.18	60470.37
696.37	60595.30
696.56	60726.37
696.74	60427.37
696.93	60494.95
697.11	60499.04
697.30	60189.80
697.48	60984.41
697.67	60888.16
697.85	60392.55
698.04	60902.49
698.23	59909.23
698.41	60896.35
698.60	60824.67
698.78	60949.60
698.97	60550.24
699.15	60609.64
699.34	60736.61
699.52	60355.69
699.71	60812.38
699.89	60470.37
700.08	60914.78
700.26	60990.56
700.45	60415.08
700.63	60763.23
700.82	61371.48
701.01	61613.14
701.19	61418.58
701.38	61287.51
701.56	60675.17
701.75	60470.37
701.93	61037.66
702.12	60699.75
702.30	60392.55
702.49	61095.00
702.67	60738.66
702.86	60841.06
703.04	60744.80
703.23	61181.02
703.41	61054.04
703.60	60974.17
703.78	61613.14
703.97	60970.08
704.15	61154.39
704.34	61287.51
704.52	61346.90
704.71	60947.55
704.89	61199.45
705.08	60816.48
705.26	60970.08
705.45	61232.22
705.63	61326.42
705.81	60724.32
706.00	61594.71
706.18	61008.99
706.37	61119.58
706.55	60992.61
706.74	61170.78
706.92	61523.03
707.11	61367.38
707.29	61219.93
707.48	61662.29
707.66	61774.93
707.85	61746.26
708.03	61611.09
708.22	61762.64
708.40	61633.62
708.58	61547.60
708.77	61334.62
708.95	61531.22
709.14	61434.97
709.32	60851.30
709.51	61815.89
709.69	61383.77
709.88	61178.97
710.06	61041.76
710.25	61639.76
710.43	60800.10
710.61	60144.75
710.80	61164.63
710.98	61000.80
711.17	61443.16
711.35	61371.48
711.54	61148.25
711.72	61207.64
711.90	61576.28
712.09	61457.49
712.27	61459.54
712.46	60929.12
712.64	61437.01
712.83	61475.93
713.01	61187.16
713.19	61082.72
713.38	61520.98
713.56	61596.76
713.75	61779.03
713.93	61404.25
714.11	61451.35
714.30	61441.11
714.48	61236.31
714.67	61330.52
714.85	61869.14
715.03	61650.00
715.22	61742.16
715.40	61387.86
715.59	61125.72
715.77	61052.00
715.95	61770.83
716.14	61191.26
716.32	61301.85
716.51	61756.50
716.69	61105.24
716.87	61025.37
717.06	61213.79
717.24	60976.22
717.42	61318.23
717.61	60806.24
717.79	61117.53
717.98	60662.88
718.16	61152.35
718.34	60705.89
718.53	61359.19
718.71	60986.46
718.89	60505.19
719.08	60533.86
719.26	60871.78
719.45	60744.80
719.63	60732.51
719.81	60736.61
720.00	60806.24
720.18	60394.60
720.36	60095.60
720.55	59890.80
720.73	60183.66
720.91	59796.59
721.10	60456.04
721.28	60116.07
721.46	60259.43
721.65	59925.61
721.83	60134.51
722.01	59655.28
722.20	59929.71
722.38	59862.13
722.56	59530.36
722.75	59716.72
722.93	59837.55
723.11	59722.86
723.30	59872.37
723.48	59651.19
723.66	59763.82
723.85	59655.28
724.03	59987.05
724.21	59571.32
724.40	59534.45
724.58	59331.70
724.76	59389.05
724.95	59483.25
725.13	59387.00
725.31	59737.20
725.50	59860.08
725.68	59153.53
725.86	59206.78
726.05	58446.98
726.23	58762.37
726.41	59538.55
726.59	59010.17
726.78	58694.78
726.96	58686.59
727.14	58999.93
727.33	59049.08
727.51	58610.82
727.69	58920.06
727.87	58508.42
728.06	58772.61
728.24	59024.51
728.42	58252.42
728.61	58379.40
728.79	58131.59
728.97	57681.04
729.15	58147.98
729.34	58422.40
729.52	58033.29
729.70	58004.62
729.89	57488.53
730.07	57568.40
730.25	57586.83
730.43	57838.73
730.62	57418.90
730.80	57969.80
730.98	57351.32
731.16	57705.62
731.35	57631.89
731.53	57549.97
731.71	57300.12
731.89	57740.43
732.08	57382.04
732.26	57355.41
732.44	56630.43
732.62	56937.63
732.81	56732.83
732.99	56978.59
733.17	56360.10
733.35	57085.08
733.54	57040.03
733.72	56546.47
733.90	56655.01
734.08	56544.42
734.27	56362.15
734.45	55973.03
734.63	56089.77
734.81	56321.19
735.00	56212.65
735.18	55563.44
735.36	55768.24
735.54	54975.67
735.72	55581.87
735.91	56575.14
736.09	55512.24
736.27	55360.69
736.45	55200.95
736.63	55024.82
736.82	54942.91
737.00	54762.68
737.18	54234.31
737.36	54328.52
737.55	54471.87
737.73	54119.62
737.91	54049.99
738.09	54465.73
738.27	54301.89
738.46	54365.38
738.64	53949.64
738.82	53785.80
739.00	53306.58
739.18	53368.02
739.36	53322.96
739.55	52753.63
739.73	53175.51
739.91	52952.28
740.09	51743.98
740.27	53023.96
740.46	52770.01
740.64	52448.48
740.82	52442.34
741.00	52303.07
741.18	51844.33
741.36	52139.24
741.55	51617.00
741.73	51801.32
741.91	51442.93
742.09	51506.41
742.27	51145.97
742.45	50918.65
742.64	51238.13
742.82	50898.17
743.00	50787.58
743.18	50464.00
743.36	50179.33
743.54	49419.53
743.72	49757.45
743.91	50574.59
744.09	49884.42
744.27	49786.12
744.45	49167.63
744.63	49138.96
744.81	48995.60
744.99	49014.04
745.18	47758.63
745.36	48799.00
745.54	48149.79
745.72	47897.89
745.90	47801.64
746.08	47564.07
746.26	47260.97
746.45	47328.56
746.63	47467.82
746.81	46787.89
746.99	47004.98
747.17	46613.82
747.35	46435.64
747.53	46163.26
747.71	46513.47
747.89	45710.66
748.08	45837.64
748.26	45337.93
748.44	45444.43
748.62	45282.64
748.80	44997.97
748.98	45059.41
749.16	45131.09
749.34	44260.70
749.52	44633.43
749.70	44485.98
749.89	44397.91
750.07	44217.69
750.25	44103.01
750.43	43568.49
750.61	43898.21
750.79	43627.88
750.97	43554.15
751.15	43097.45
751.33	42863.99
751.51	42677.62
751.69	42681.72
751.88	42259.84
752.06	42139.00
752.24	42145.15
752.42	41926.02
752.60	42296.70
752.78	41749.89
752.96	41411.98
753.14	41610.63
753.32	41266.57
753.50	41563.53
753.68	41737.60
753.86	40959.38
754.04	40639.89
754.22	40668.56
754.40	40570.26
754.58	40834.45
754.76	40297.88
754.95	40129.95
755.13	39929.25
755.31	40496.53
755.49	39589.28
755.67	39812.51
755.85	39853.47
756.03	38813.10
756.21	39605.67
756.39	39239.08
756.57	38929.84
756.75	39030.19
756.93	38972.85
757.11	38555.06
757.29	38782.38
757.47	38645.17
757.65	38254.01
757.83	38364.60
758.01	38217.14
758.19	37916.09
758.37	37621.19
758.55	37590.47
758.73	37699.01
758.91	37668.29
759.09	37483.97
759.27	36980.17
759.45	37635.52
759.63	37363.14
759.81	36478.42
759.99	36466.13
760.17	36695.50
760.35	36277.72
760.53	36488.66
760.71	36173.27
760.89	35759.58
761.07	35915.23
761.25	35630.56
761.43	35306.98
761.61	35788.25
761.79	35313.13
761.97	35263.97
762.15	35016.17
762.33	34655.73
762.51	34536.94
762.69	34369.01
762.87	34072.06
763.05	34014.71
763.23	33951.23
763.41	33854.97
763.59	33273.35
763.77	33299.97
763.95	33160.71
764.13	32906.76
764.31	32564.75
764.49	32656.91
764.67	32081.43
764.85	32144.92
765.03	31323.68
765.21	31462.94
765.38	31448.61
765.56	31219.24
765.74	31008.29
765.92	30725.68
766.10	30627.37
766.28	30172.72
766.46	30185.01
766.64	29634.11
766.82	29871.67
767.00	28974.66
767.18	28968.52
767.36	28497.49
767.54	28343.89
767.72	28208.72
767.90	27661.91
768.08	27790.94
768.26	27125.35
768.43	27043.43
768.61	26855.01
768.79	26910.31
768.97	26216.05
769.15	26390.13
769.33	25863.80
769.51	25759.35
769.69	25333.37
769.87	25239.17
770.05	25007.75
770.23	24587.91
770.40	24571.53
770.58	23783.06
770.76	23760.53
770.94	23514.78
771.12	22955.68
771.30	22445.74
771.48	22720.17
771.66	22245.04
771.84	22091.44
772.02	22140.59
772.19	21278.40
772.37	21020.35
772.55	20807.36
772.73	20735.68
772.91	20696.77
773.09	19979.98
773.27	20051.66
773.45	19814.10
773.63	19283.67
773.80	19226.33
773.98	18673.38
774.16	18679.52
774.34	18435.81
774.52	18194.15
774.70	17727.22
774.88	17749.75
775.05	17518.32
775.23	17362.68
775.41	16914.17
775.59	16453.38
775.77	16484.10
775.95	16183.05
776.13	16172.81
776.30	15742.74
776.48	15556.37
776.66	15619.86
776.84	15357.72
777.02	15011.61
777.20	14671.65
777.38	14583.59
777.55	14427.94
777.73	14257.96
777.91	14167.85
778.09	13596.46
778.27	13729.58
778.45	13571.89
778.62	13281.08
778.80	13020.99
778.98	12801.85
779.16	12519.23
779.34	12463.94
779.51	12345.16
779.69	12296.00
779.87	12052.30
780.05	11970.38
780.23	11591.50
780.41	11437.91
780.58	11497.30
780.76	11304.79
780.94	11050.84
781.12	11011.93
781.30	10850.14
781.47	10841.95
781.65	10608.48
781.83	10329.95
782.01	10327.91
782.19	10284.90
782.36	9897.83
782.54	10006.38
782.72	9873.26
782.90	9740.14
783.08	9783.15
783.25	9416.56
783.43	9488.24
783.61	9371.50
783.79	9226.10
783.96	8902.52
784.14	9004.92
784.32	9129.84
784.50	8884.09
784.68	8748.92
784.85	8630.14
785.03	8363.90
785.21	8605.56
785.39	8540.03
785.56	8120.20
785.74	8316.80
785.92	8107.91
786.10	8056.71
786.27	7796.62
786.45	7718.79
786.63	7841.67
786.81	7872.39
786.98	7573.39
787.16	7557.00
787.34	7520.14
787.52	7421.84
787.69	7292.82
787.87	7278.48
788.05	7210.90
788.23	7161.75
788.40	7180.18
788.58	7270.29
788.76	7139.22
788.94	6789.02
789.11	6909.85
789.29	6721.43
789.47	6635.42
789.64	6666.14
789.82	6750.10
790.00	6670.23
790.18	6512.54
790.35	6684.57
790.53	6641.56
790.71	6535.07
790.89	6424.48
791.06	6383.52
791.24	6311.84
791.42	6309.79
791.59	6422.43
791.77	6301.60
791.95	6352.80
792.12	6231.97
792.30	6279.07
792.48	6188.96
792.66	6100.90
792.83	6137.76
793.01	6004.64
793.19	6211.49
793.36	6059.94
793.54	5988.26
793.72	5838.76
793.89	6012.84
794.07	5906.34
794.25	5930.92
794.42	5947.30
794.60	5873.57
794.78	5898.15
794.95	5859.24
795.13	5902.25
795.31	5910.44
795.48	5619.63
795.66	5816.23
795.84	5703.59
796.01	5742.50
796.19	5619.63
796.37	5722.02
796.54	5728.17
796.72	5705.64
796.90	5605.29
797.07	5615.53
797.25	5752.74
797.43	5621.67
797.60	5617.58
797.78	5724.07
797.96	5607.34
798.13	5875.62
798.31	5605.29
798.49	5556.14
798.66	5500.84
798.84	5562.28
799.01	5668.78
799.19	5836.71
799.37	5642.15
799.54	5801.90
799.72	5566.38
799.90	5627.82
800.07	5488.56
800.25	5881.77
800.43	5646.25
800.60	5439.40
800.78	5689.26
800.95	5543.85
801.13	5732.26
801.31	5547.95
801.48	5834.66
801.66	5521.32
801.83	5781.42
802.01	5646.25
802.19	5783.46
802.36	5631.91
802.54	5760.94
802.71	5570.48
802.89	5554.09
803.07	5748.65
803.24	5529.52
803.42	5726.12
803.59	5797.80
803.77	5830.57
803.95	5679.02
804.12	5779.37
804.30	5654.44
804.47	5726.12
804.65	5783.46
804.82	5699.50
805.00	5814.18
805.18	5711.78
805.35	5676.97
805.53	5631.91
805.70	5865.38
805.88	5724.07
806.05	5558.19
806.23	5742.50
806.41	5775.27
806.58	5709.74
806.76	5799.85
806.93	5777.32
807.11	5728.17
807.28	5834.66
807.46	5769.13
807.64	5982.12
807.81	5834.66
807.99	5752.74
808.16	5857.19
808.34	5871.53
808.51	5953.45
808.69	5846.95
808.86	5849.00
809.04	5642.15
809.21	5818.28
809.39	5842.85
809.56	5943.21
809.74	5902.25
809.92	5941.16
810.09	5957.54
810.27	6023.08
810.44	6053.80
810.62	5914.53
810.79	5885.86
810.97	5957.54
811.14	5943.21
811.32	6076.32
811.49	5808.04
811.67	5975.97
811.84	5898.15
812.02	6037.41
812.19	6047.65
812.37	6006.69
812.54	6004.64
812.72	5863.33
812.89	6076.32
813.07	6012.84
813.24	6047.65
813.42	6248.35
813.59	5969.83
813.77	6113.19
813.94	6029.22
814.12	6143.91
814.29	5924.77
814.47	6061.99
814.64	6039.46
814.82	6240.16
814.99	6219.68
815.17	6045.60
815.34	6102.95
815.52	6014.88
815.69	6129.57
815.86	5922.73
816.04	6170.53
816.21	6148.00
816.39	6236.06
816.56	6270.88
816.74	6115.23
816.91	6303.65
817.09	6127.52
817.26	6096.80
817.44	6107.04
817.61	6209.44
817.79	6152.10
817.96	6129.57
818.13	6059.94
818.31	6326.18
818.48	6098.85
818.66	6145.95
818.83	6199.20
819.01	6119.33
819.18	6311.84
819.36	6324.13
819.53	6178.72
819.70	6231.97
819.88	6344.61
820.05	6225.82
820.23	6363.04
820.40	6266.78
820.58	6141.86
820.75	6172.58
820.92	6266.78
821.10	6311.84
821.27	6176.67
821.45	6121.38
821.62	6221.73
821.79	6182.82
821.97	6209.44
822.14	6379.42
822.32	6234.02
822.49	6086.56
822.66	6236.06
822.84	6109.09
823.01	6174.63
823.19	6240.16
823.36	6199.20
823.53	6197.15
823.71	6283.17
823.88	6098.85
824.06	6201.25
824.23	6260.64
824.40	6186.91
824.58	6231.97
824.75	6240.16
824.93	6299.55
825.10	6274.98
825.27	6248.35
825.45	6225.82
825.62	6262.69
825.79	6432.67
825.97	6432.67
826.14	6270.88
826.32	6258.59
826.49	6371.23
826.66	6307.74
826.84	6248.35
827.01	6240.16
827.18	6338.46
827.36	6315.94
827.53	6289.31
827.70	6215.59
827.88	6326.18
828.05	6373.28
828.22	6297.50
828.40	6191.01
828.57	6111.14
828.74	6238.11
828.92	6199.20
829.09	6301.60
829.27	6307.74
829.44	6129.57
829.61	6301.60
829.79	6412.19
829.96	6201.25
830.13	6291.36
830.30	6195.11
830.48	6258.59
830.65	6277.02
830.82	6371.23
831.00	6311.84
831.17	6047.65
831.34	6191.01
831.52	6289.31
831.69	6178.72
831.86	6234.02
832.04	6244.26
832.21	6098.85
832.38	6240.16
832.56	6188.96
832.73	6057.89
832.90	6090.66
833.07	6377.37
833.25	6303.65
833.42	6197.15
833.59	6170.53
833.77	6129.57
833.94	6135.71
834.11	6166.43
834.29	6291.36
834.46	6322.08
834.63	5943.21
834.80	6426.53
834.98	6266.78
835.15	6246.30
835.32	6240.16
835.49	6158.24
835.67	6121.38
835.84	6191.01
836.01	6010.79
836.19	6193.06
836.36	6152.10
836.53	6164.39
836.70	6100.90
836.88	6199.20
837.05	6080.42
837.22	6123.43
837.39	6115.23
837.57	6160.29
837.74	6141.86
837.91	6199.20
838.08	6139.81
838.26	6135.71
838.43	6037.41
838.60	6041.51
838.77	6012.84
838.95	6096.80
839.12	6172.58
839.29	6184.87
839.46	6166.43
839.64	6176.67
839.81	6066.08
839.98	6135.71
840.15	6109.09
840.32	6070.18
840.50	5914.53
840.67	6195.11
840.84	6086.56
841.01	6066.08
841.19	6039.46
841.36	5967.78
841.53	5963.68
841.70	6076.32
841.87	6135.71
842.05	5930.92
842.22	6035.36
842.39	5900.20
842.56	6045.60
842.73	5961.64
842.91	5932.97
843.08	6231.97
843.25	5971.88
843.42	5869.48
843.59	6092.71
843.77	5949.35
843.94	6023.08
844.11	5943.21
844.28	6111.14
844.45	5937.06
844.62	5857.19
844.80	5898.15
844.97	5910.44
845.14	5859.24
845.31	5986.21
845.48	5906.34
845.65	5922.73
845.83	5836.71
846.00	5932.97
846.17	6074.28
846.34	5834.66
846.51	5965.73
846.68	5945.25
846.86	5838.76
847.03	5709.74
847.20	5978.02
847.37	5799.85
847.54	5771.18
847.71	5816.23
847.89	5951.40
848.06	5849.00
848.23	5828.52
848.40	5754.79
848.57	5990.31
848.74	5785.51
848.91	5740.46
849.08	5769.13
849.26	5709.74
849.43	5916.58
849.60	5687.21
849.77	5595.05
849.94	5654.44
850.11	5849.00
850.28	5822.38
850.46	5654.44
850.63	5730.22
850.80	5769.13
850.97	5719.98
851.14	5715.88
851.31	5658.54
851.48	5732.26
851.65	5590.95
851.82	5762.98
852.00	5578.67
852.17	5777.32
852.34	5699.50
852.51	5502.89
852.68	5746.60
852.85	5595.05
853.02	5748.65
853.19	5619.63
853.36	5617.58
853.53	5564.33
853.70	5447.60
853.88	5703.59
854.05	5662.63
854.22	5449.64
854.39	5687.21
854.56	5459.88
854.73	5633.96
854.90	5554.09
855.07	5523.37
855.24	5552.04
855.41	5365.68
855.58	5504.94
855.75	5382.06
855.92	5609.39
856.09	5629.87
856.27	5392.30
856.44	5572.52
856.61	5410.73
856.78	5513.13
856.95	5390.25
857.12	5513.13
857.29	5463.98
857.46	5472.17
857.63	5474.22
857.80	5427.12
857.97	5488.56
858.14	5394.35
858.31	5486.51
858.48	5369.77
858.65	5304.24
858.82	5236.66
858.99	5283.76
859.16	5222.32
859.33	5339.05
859.50	5390.25
859.67	5359.53
859.84	5119.92
860.01	5214.13
860.18	5353.39
860.35	5271.47
860.52	5236.66
860.69	5257.14
860.86	5263.28
861.03	5070.77
861.20	5291.95
861.37	5244.85
861.54	5392.30
861.71	5185.46
861.88	5234.61
862.05	5226.42
862.22	5207.98
862.39	5193.65
862.56	5138.35
862.73	5140.40
862.90	5111.73
863.07	5035.96
863.24	5128.11
863.41	5060.53
863.58	5062.58
863.75	5013.43
863.92	5062.58
864.09	5126.07
864.26	5138.35
864.43	4937.65
864.60	5033.91
864.77	5087.15
864.94	4982.71
865.11	5029.81
865.28	4925.36
865.45	5060.53
865.62	4755.38
865.79	5050.29
865.96	5091.25
866.13	5007.28
866.30	5076.91
866.47	4839.35
866.64	4882.36
866.81	4956.08
866.98	4841.40
867.15	4995.00
867.31	4687.80
867.48	4935.60
867.65	4865.97
867.82	4847.54
867.99	4929.46
868.16	4718.52
868.33	4906.93
868.50	4808.63
868.67	4755.38
868.84	4759.48
869.01	4816.82
869.18	4884.41
869.35	4769.72
869.52	4700.09
869.68	4812.73
869.85	4724.66
870.02	4839.35
870.19	4700.09
870.36	4784.06
870.53	4784.06
870.70	4655.03
870.87	4708.28
871.04	4577.21
871.21	4718.52
871.38	4624.31
871.54	4515.77
871.71	4644.79
871.88	4583.35
872.05	4634.55
872.22	4681.66
872.39	4538.30
872.56	4663.22
872.73	4513.72
872.90	4523.96
873.06	4530.11
873.23	4521.92
873.40	4601.79
873.57	4679.61
873.74	4708.28
873.91	4470.72
874.08	4566.97
874.25	4573.11
874.41	4468.67
874.58	4552.63
874.75	4419.52
874.92	4401.08
875.09	4429.76
875.26	4345.79
875.43	4478.91
875.59	4493.24
875.76	4411.32
875.93	4511.68
876.10	4435.90
876.27	4360.13
876.44	4374.46
876.61	4403.13
876.77	4327.36
876.94	4353.98
877.11	4265.92
877.28	4323.26
877.45	4433.85
877.62	4427.71
877.78	4220.86
877.95	4222.91
878.12	4296.64
878.29	4190.14
878.46	4349.89
878.62	4220.86
878.79	4300.73
878.96	4251.58
879.13	4220.86
879.30	4247.49
879.47	4124.61
879.63	4196.29
879.80	4224.96
879.97	4218.82
880.14	4194.24
880.31	4200.38
880.47	4177.86
880.64	4122.56
880.81	4120.51
880.98	4122.56
881.15	4085.70
881.31	4108.23
881.48	4095.94
881.65	4014.02
881.82	4030.40
881.99	4169.66
882.15	3956.68
882.32	4124.61
882.49	4087.75
882.66	3983.30
882.82	4026.31
882.99	4052.93
883.16	4036.55
883.33	4069.31
883.49	3942.34
883.66	4063.17
883.83	3952.58
884.00	3872.71
884.17	3839.94
884.33	3997.64
884.50	3932.10
884.67	3968.96
884.84	3979.20
885.00	3876.80
885.17	3891.14
885.34	3915.72
885.51	3872.71
885.67	3928.00
885.84	3893.19
886.01	3921.86
886.18	3999.68
886.34	3864.52
886.51	3897.28
886.68	3911.62
886.84	3813.32
887.01	3911.62
887.18	3850.18
887.35	3798.98
887.51	3770.31
887.68	3782.60
887.85	3760.07
888.02	3719.11
888.18	3821.51
888.35	3825.61
888.52	3657.67
888.68	3616.71
>>>>>End Processed Spectral Data<<<<<
