# Supplementary material for: Design of a Novel Low Cost Point of Care Tampon (POCkeT) Colposcope for Use in Resource Limited Settings
Source: PLoS One. 2015 Sep 2;10(9):e0135869. doi: 10.1371/journal.pone.0135869 (PMC4557989; doi:10.1371/journal.pone.0135869)
Supplement: S1 File — A caption document for each sub-folder and file (S1 Detailed File Key) is found within the archive. Folder (S2) contains the set of raw images from quantitative imaging characterization between systems. Folder (S3) contains the CAD files for the custom circuit boards used in our POCkeT Colposcope. Folder (S4) contains the 3D CAD files for the probe handle and bill of materials. Folder (S5) contains the complete set of n = 5 replicate spectra files captured from each digital colposcope system. (ZIP) [file pone.0135869.s001.zip › S1 Supplementary Files/S5/S5 Spectra WZ-W-B.txt]

SpectraSuite Data File
++++++++++++++++++++++++++++++++++++
Date: Wed May 28 14:15:49 EDT 2014
User: CTL11
Dark Spectrum Present: No
Reference Spectrum Present: No
Number of Sampled Component Spectra: 1
Spectrometers: USB4E01788
Integration Time (usec): 100000 (USB4E01788)
Spectra Averaged: 1 (USB4E01788)
Boxcar Smoothing: 0 (USB4E01788)
Correct for Electrical Dark: No (USB4E01788)
Strobe/Lamp Enabled: No (USB4E01788)
Correct for Detector Non-linearity: No (USB4E01788)
Correct for Stray Light: No (USB4E01788)
Number of Pixels in Processed Spectrum: 3648
>>>>>Begin Processed Spectral Data<<<<<
178.07	1091.57
178.29	1091.57
178.50	1091.57
178.72	1032.18
178.94	1060.85
179.15	1269.74
179.37	1290.22
179.59	1239.02
179.81	1259.50
180.02	1226.73
180.24	1239.02
180.46	1193.97
180.67	1204.21
180.89	1306.60
181.11	1185.77
181.32	1279.98
181.54	1210.35
181.76	1189.87
181.97	1310.70
182.19	1347.56
182.41	1306.60
182.62	1370.09
182.84	1417.19
183.06	1279.98
183.27	1243.12
183.49	1355.76
183.71	1312.75
183.92	1226.73
184.14	1425.39
184.35	1425.39
184.57	1343.47
184.79	1261.55
185.00	1351.66
185.22	1259.50
185.44	1318.89
185.65	1390.57
185.87	1298.41
186.09	1370.09
186.30	1368.04
186.52	1337.32
186.74	1320.94
186.95	1306.60
187.17	1331.18
187.39	1335.28
187.60	1380.33
187.82	1318.89
188.03	1316.84
188.25	1343.47
188.47	1300.46
188.68	1347.56
188.90	1402.86
189.12	1339.37
189.33	1218.54
189.55	1314.80
189.77	1361.90
189.98	1419.24
190.20	1282.03
190.41	1349.61
190.63	1265.64
190.85	1349.61
191.06	1304.56
191.28	1372.14
191.50	1298.41
191.71	1345.52
191.93	1343.47
192.14	1259.50
192.36	1355.76
192.58	1368.04
192.79	1306.60
193.01	1302.51
193.23	1441.77
193.44	1331.18
193.66	1337.32
193.87	1363.95
194.09	1273.84
194.31	1300.46
194.52	1347.56
194.74	1322.99
194.96	1433.58
195.17	1322.99
195.39	1290.22
195.60	1435.63
195.82	1327.08
196.04	1314.80
196.25	1386.47
196.47	1374.19
196.68	1316.84
196.90	1337.32
197.12	1361.90
197.33	1441.77
197.55	1355.76
197.76	1355.76
197.98	1380.33
198.20	1253.36
198.41	1378.28
198.63	1322.99
198.84	1279.98
199.06	1380.33
199.28	1245.16
199.49	1388.52
199.71	1314.80
199.92	1329.13
200.14	1325.04
200.36	1239.02
200.57	1384.43
200.79	1310.70
201.00	1370.09
201.22	1271.79
201.43	1288.17
201.65	1208.30
201.87	1318.89
202.08	1335.28
202.30	1294.32
202.51	1402.86
202.73	1368.04
202.95	1370.09
203.16	1288.17
203.38	1345.52
203.59	1310.70
203.81	1298.41
204.02	1363.95
204.24	1310.70
204.46	1394.67
204.67	1279.98
204.89	1312.75
205.10	1396.71
205.32	1378.28
205.53	1312.75
205.75	1273.84
205.96	1402.86
206.18	1359.85
206.40	1286.12
206.61	1179.63
206.83	1273.84
207.04	1423.34
207.26	1329.13
207.47	1341.42
207.69	1355.76
207.91	1316.84
208.12	1331.18
208.34	1351.66
208.55	1370.09
208.77	1316.84
208.98	1171.44
209.20	1296.36
209.41	1368.04
209.63	1361.90
209.85	1329.13
210.06	1306.60
210.28	1286.12
210.49	1320.94
210.71	1355.76
210.92	1267.69
211.14	1341.42
211.35	1302.51
211.57	1406.95
211.78	1282.03
212.00	1302.51
212.21	1290.22
212.43	1380.33
212.65	1329.13
212.86	1366.00
213.08	1390.57
213.29	1331.18
213.51	1341.42
213.72	1271.79
213.94	1275.88
214.15	1329.13
214.37	1402.86
214.58	1380.33
214.80	1294.32
215.01	1310.70
215.23	1298.41
215.44	1406.95
215.66	1277.93
215.87	1320.94
216.09	1353.71
216.31	1308.65
216.52	1316.84
216.74	1361.90
216.95	1288.17
217.17	1402.86
217.38	1382.38
217.60	1394.67
217.81	1380.33
218.03	1230.83
218.24	1314.80
218.46	1382.38
218.67	1335.28
218.89	1441.77
219.10	1345.52
219.32	1359.85
219.53	1327.08
219.75	1359.85
219.96	1396.71
220.18	1273.84
220.39	1290.22
220.61	1343.47
220.82	1361.90
221.04	1302.51
221.25	1327.08
221.47	1320.94
221.68	1388.52
221.90	1335.28
222.11	1376.24
222.33	1327.08
222.54	1374.19
222.76	1257.45
222.97	1376.24
223.19	1277.93
223.40	1331.18
223.62	1277.93
223.83	1359.85
224.05	1259.50
224.26	1368.04
224.48	1329.13
224.69	1292.27
224.91	1363.95
225.12	1509.35
225.34	1400.81
225.55	1390.57
225.77	1308.65
225.98	1374.19
226.19	1423.34
226.41	1339.37
226.62	1329.13
226.84	1390.57
227.05	1263.60
227.27	1398.76
227.48	1363.95
227.70	1300.46
227.91	1288.17
228.13	1339.37
228.34	1398.76
228.56	1372.14
228.77	1271.79
228.99	1394.67
229.20	1241.07
229.42	1284.08
229.63	1417.19
229.84	1339.37
230.06	1359.85
230.27	1404.91
230.49	1355.76
230.70	1273.84
230.92	1411.05
231.13	1275.88
231.35	1423.34
231.56	1423.34
231.78	1337.32
231.99	1292.27
232.20	1355.76
232.42	1386.47
232.63	1439.72
232.85	1329.13
233.06	1302.51
233.28	1318.89
233.49	1296.36
233.71	1325.04
233.92	1409.00
234.13	1388.52
234.35	1216.49
234.56	1425.39
234.78	1353.71
234.99	1392.62
235.21	1284.08
235.42	1314.80
235.64	1296.36
235.85	1322.99
236.06	1339.37
236.28	1355.76
236.49	1388.52
236.71	1312.75
236.92	1216.49
237.14	1310.70
237.35	1351.66
237.56	1417.19
237.78	1302.51
237.99	1411.05
238.21	1370.09
238.42	1402.86
238.64	1271.79
238.85	1402.86
239.06	1310.70
239.28	1304.56
239.49	1382.38
239.71	1325.04
239.92	1288.17
240.13	1308.65
240.35	1314.80
240.56	1290.22
240.78	1310.70
240.99	1370.09
241.21	1279.98
241.42	1402.86
241.63	1306.60
241.85	1374.19
242.06	1400.81
242.28	1310.70
242.49	1331.18
242.70	1275.88
242.92	1357.80
243.13	1279.98
243.35	1343.47
243.56	1363.95
243.77	1318.89
243.99	1343.47
244.20	1267.69
244.42	1343.47
244.63	1318.89
244.84	1306.60
245.06	1384.43
245.27	1310.70
245.49	1372.14
245.70	1384.43
245.91	1335.28
246.13	1310.70
246.34	1376.24
246.55	1353.71
246.77	1263.60
246.98	1398.76
247.20	1429.48
247.41	1341.42
247.62	1374.19
247.84	1374.19
248.05	1349.61
248.27	1388.52
248.48	1359.85
248.69	1388.52
248.91	1304.56
249.12	1357.80
249.33	1351.66
249.55	1359.85
249.76	1439.72
249.98	1357.80
250.19	1388.52
250.40	1445.87
250.62	1447.91
250.83	1322.99
251.04	1343.47
251.26	1411.05
251.47	1335.28
251.68	1286.12
251.90	1279.98
252.11	1247.21
252.33	1421.29
252.54	1376.24
252.75	1298.41
252.97	1345.52
253.18	1251.31
253.39	1296.36
253.61	1312.75
253.82	1411.05
254.03	1368.04
254.25	1351.66
254.46	1433.58
254.67	1357.80
254.89	1318.89
255.10	1345.52
255.31	1435.63
255.53	1341.42
255.74	1320.94
255.96	1282.03
256.17	1271.79
256.38	1402.86
256.60	1300.46
256.81	1376.24
257.02	1396.71
257.24	1357.80
257.45	1306.60
257.66	1322.99
257.88	1396.71
258.09	1339.37
258.30	1331.18
258.52	1390.57
258.73	1370.09
258.94	1292.27
259.16	1230.83
259.37	1396.71
259.58	1363.95
259.80	1347.56
260.01	1306.60
260.22	1294.32
260.43	1349.61
260.65	1372.14
260.86	1277.93
261.07	1394.67
261.29	1239.02
261.50	1396.71
261.71	1361.90
261.93	1310.70
262.14	1286.12
262.35	1269.74
262.57	1308.65
262.78	1341.42
262.99	1409.00
263.21	1329.13
263.42	1447.91
263.63	1404.91
263.85	1368.04
264.06	1310.70
264.27	1302.51
264.48	1318.89
264.70	1316.84
264.91	1357.80
265.12	1361.90
265.34	1394.67
265.55	1322.99
265.76	1322.99
265.98	1394.67
266.19	1294.32
266.40	1337.32
266.61	1437.67
266.83	1343.47
267.04	1349.61
267.25	1388.52
267.47	1359.85
267.68	1320.94
267.89	1361.90
268.10	1288.17
268.32	1316.84
268.53	1261.55
268.74	1363.95
268.96	1372.14
269.17	1394.67
269.38	1304.56
269.59	1329.13
269.81	1396.71
270.02	1429.48
270.23	1343.47
270.45	1372.14
270.66	1355.76
270.87	1343.47
271.08	1347.56
271.30	1361.90
271.51	1413.10
271.72	1388.52
271.93	1343.47
272.15	1306.60
272.36	1368.04
272.57	1292.27
272.79	1294.32
273.00	1380.33
273.21	1343.47
273.42	1277.93
273.64	1388.52
273.85	1202.16
274.06	1304.56
274.27	1380.33
274.49	1402.86
274.70	1269.74
274.91	1322.99
275.12	1335.28
275.34	1374.19
275.55	1357.80
275.76	1429.48
275.97	1318.89
276.19	1267.69
276.40	1310.70
276.61	1288.17
276.82	1312.75
277.04	1286.12
277.25	1296.36
277.46	1314.80
277.67	1398.76
277.89	1312.75
278.10	1394.67
278.31	1368.04
278.52	1343.47
278.74	1255.40
278.95	1341.42
279.16	1296.36
279.37	1310.70
279.58	1357.80
279.80	1290.22
280.01	1370.09
280.22	1419.24
280.43	1300.46
280.65	1411.05
280.86	1351.66
281.07	1298.41
281.28	1419.24
281.50	1230.83
281.71	1314.80
281.92	1415.15
282.13	1329.13
282.34	1316.84
282.56	1294.32
282.77	1382.38
282.98	1380.33
283.19	1296.36
283.40	1460.20
283.62	1402.86
283.83	1261.55
284.04	1417.19
284.25	1349.61
284.47	1306.60
284.68	1306.60
284.89	1347.56
285.10	1425.39
285.31	1355.76
285.53	1382.38
285.74	1347.56
285.95	1273.84
286.16	1288.17
286.37	1263.60
286.59	1404.91
286.80	1357.80
287.01	1353.71
287.22	1361.90
287.43	1329.13
287.65	1277.93
287.86	1380.33
288.07	1345.52
288.28	1378.28
288.49	1353.71
288.71	1310.70
288.92	1396.71
289.13	1427.43
289.34	1331.18
289.55	1351.66
289.76	1384.43
289.98	1310.70
290.19	1327.08
290.40	1445.87
290.61	1308.65
290.82	1368.04
291.04	1359.85
291.25	1419.24
291.46	1265.64
291.67	1316.84
291.88	1458.15
292.09	1310.70
292.31	1347.56
292.52	1462.25
292.73	1406.95
292.94	1390.57
293.15	1363.95
293.36	1308.65
293.58	1361.90
293.79	1437.67
294.00	1413.10
294.21	1300.46
294.42	1406.95
294.63	1355.76
294.85	1265.64
295.06	1322.99
295.27	1308.65
295.48	1322.99
295.69	1277.93
295.90	1439.72
296.12	1333.23
296.33	1366.00
296.54	1308.65
296.75	1308.65
296.96	1503.21
297.17	1378.28
297.38	1349.61
297.60	1308.65
297.81	1318.89
298.02	1384.43
298.23	1263.60
298.44	1382.38
298.65	1456.11
298.86	1292.27
299.08	1359.85
299.29	1402.86
299.50	1357.80
299.71	1314.80
299.92	1335.28
300.13	1361.90
300.34	1384.43
300.55	1318.89
300.77	1300.46
300.98	1361.90
301.19	1279.98
301.40	1396.71
301.61	1404.91
301.82	1306.60
302.03	1296.36
302.25	1296.36
302.46	1277.93
302.67	1370.09
302.88	1347.56
303.09	1406.95
303.30	1357.80
303.51	1384.43
303.72	1415.15
303.93	1361.90
304.15	1316.84
304.36	1386.47
304.57	1296.36
304.78	1341.42
304.99	1257.45
305.20	1284.08
305.41	1296.36
305.62	1363.95
305.83	1265.64
306.05	1388.52
306.26	1341.42
306.47	1376.24
306.68	1396.71
306.89	1273.84
307.10	1337.32
307.31	1437.67
307.52	1402.86
307.73	1361.90
307.94	1339.37
308.16	1372.14
308.37	1378.28
308.58	1329.13
308.79	1298.41
309.00	1320.94
309.21	1322.99
309.42	1413.10
309.63	1347.56
309.84	1230.83
310.05	1353.71
310.26	1327.08
310.48	1308.65
310.69	1310.70
310.90	1282.03
311.11	1376.24
311.32	1421.29
311.53	1472.49
311.74	1269.74
311.95	1298.41
312.16	1368.04
312.37	1380.33
312.58	1390.57
312.79	1284.08
313.00	1390.57
313.21	1312.75
313.43	1322.99
313.64	1318.89
313.85	1265.64
314.06	1263.60
314.27	1433.58
314.48	1306.60
314.69	1409.00
314.90	1409.00
315.11	1429.48
315.32	1232.88
315.53	1306.60
315.74	1351.66
315.95	1396.71
316.16	1333.23
316.37	1318.89
316.58	1312.75
316.79	1353.71
317.01	1327.08
317.22	1384.43
317.43	1382.38
317.64	1388.52
317.85	1398.76
318.06	1396.71
318.27	1298.41
318.48	1275.88
318.69	1267.69
318.90	1329.13
319.11	1230.83
319.32	1318.89
319.53	1388.52
319.74	1318.89
319.95	1327.08
320.16	1372.14
320.37	1472.49
320.58	1320.94
320.79	1366.00
321.00	1341.42
321.21	1284.08
321.42	1302.51
321.63	1245.16
321.84	1331.18
322.05	1433.58
322.26	1413.10
322.47	1331.18
322.68	1267.69
322.90	1269.74
323.11	1462.25
323.32	1386.47
323.53	1247.21
323.74	1333.23
323.95	1296.36
324.16	1357.80
324.37	1302.51
324.58	1400.81
324.79	1349.61
325.00	1359.85
325.21	1339.37
325.42	1390.57
325.63	1470.44
325.84	1304.56
326.05	1335.28
326.26	1406.95
326.47	1409.00
326.68	1347.56
326.89	1327.08
327.10	1396.71
327.31	1427.43
327.52	1378.28
327.73	1361.90
327.94	1378.28
328.15	1314.80
328.36	1359.85
328.57	1308.65
328.78	1349.61
328.99	1308.65
329.20	1312.75
329.41	1374.19
329.62	1284.08
329.83	1288.17
330.04	1277.93
330.25	1415.15
330.46	1402.86
330.67	1361.90
330.87	1302.51
331.08	1331.18
331.29	1419.24
331.50	1376.24
331.71	1245.16
331.92	1267.69
332.13	1308.65
332.34	1363.95
332.55	1329.13
332.76	1298.41
332.97	1300.46
333.18	1345.52
333.39	1425.39
333.60	1296.36
333.81	1271.79
334.02	1320.94
334.23	1386.47
334.44	1366.00
334.65	1351.66
334.86	1284.08
335.07	1370.09
335.28	1396.71
335.49	1245.16
335.70	1384.43
335.91	1423.34
336.12	1335.28
336.33	1413.10
336.54	1333.23
336.74	1357.80
336.95	1304.56
337.16	1331.18
337.37	1370.09
337.58	1359.85
337.79	1331.18
338.00	1216.49
338.21	1429.48
338.42	1341.42
338.63	1449.96
338.84	1349.61
339.05	1210.35
339.26	1413.10
339.47	1380.33
339.68	1339.37
339.89	1380.33
340.10	1370.09
340.30	1316.84
340.51	1392.62
340.72	1345.52
340.93	1474.54
341.14	1335.28
341.35	1474.54
341.56	1400.81
341.77	1273.84
341.98	1318.89
342.19	1306.60
342.40	1322.99
342.61	1361.90
342.82	1318.89
343.02	1351.66
343.23	1314.80
343.44	1388.52
343.65	1361.90
343.86	1382.38
344.07	1370.09
344.28	1351.66
344.49	1423.34
344.70	1378.28
344.91	1394.67
345.12	1298.41
345.32	1372.14
345.53	1378.28
345.74	1382.38
345.95	1392.62
346.16	1368.04
346.37	1447.91
346.58	1363.95
346.79	1361.90
347.00	1378.28
347.21	1386.47
347.41	1337.32
347.62	1357.80
347.83	1292.27
348.04	1310.70
348.25	1343.47
348.46	1400.81
348.67	1337.32
348.88	1392.62
349.09	1286.12
349.29	1361.90
349.50	1376.24
349.71	1304.56
349.92	1431.53
350.13	1322.99
350.34	1343.47
350.55	1404.91
350.76	1368.04
350.97	1392.62
351.17	1380.33
351.38	1345.52
351.59	1257.45
351.80	1382.38
352.01	1351.66
352.22	1304.56
352.43	1357.80
352.63	1316.84
352.84	1351.66
353.05	1425.39
353.26	1335.28
353.47	1372.14
353.68	1409.00
353.89	1288.17
354.10	1363.95
354.30	1327.08
354.51	1351.66
354.72	1316.84
354.93	1353.71
355.14	1234.93
355.35	1247.21
355.55	1353.71
355.76	1368.04
355.97	1427.43
356.18	1341.42
356.39	1320.94
356.60	1271.79
356.81	1308.65
357.01	1374.19
357.22	1302.51
357.43	1279.98
357.64	1435.63
357.85	1306.60
358.06	1404.91
358.26	1378.28
358.47	1361.90
358.68	1343.47
358.89	1296.36
359.10	1374.19
359.31	1384.43
359.51	1425.39
359.72	1292.27
359.93	1409.00
360.14	1302.51
360.35	1355.76
360.56	1441.77
360.76	1294.32
360.97	1388.52
361.18	1415.15
361.39	1361.90
361.60	1327.08
361.81	1404.91
362.01	1464.30
362.22	1273.84
362.43	1349.61
362.64	1380.33
362.85	1322.99
363.05	1351.66
363.26	1415.15
363.47	1376.24
363.68	1286.12
363.89	1288.17
364.09	1296.36
364.30	1411.05
364.51	1286.12
364.72	1310.70
364.93	1325.04
365.13	1320.94
365.34	1378.28
365.55	1390.57
365.76	1271.79
365.97	1236.97
366.17	1384.43
366.38	1462.25
366.59	1388.52
366.80	1378.28
367.01	1415.15
367.21	1345.52
367.42	1331.18
367.63	1359.85
367.84	1345.52
368.05	1316.84
368.25	1341.42
368.46	1466.35
368.67	1220.59
368.88	1361.90
369.08	1443.82
369.29	1320.94
369.50	1341.42
369.71	1288.17
369.92	1325.04
370.12	1353.71
370.33	1484.78
370.54	1337.32
370.75	1370.09
370.95	1361.90
371.16	1382.38
371.37	1347.56
371.58	1339.37
371.78	1394.67
371.99	1347.56
372.20	1359.85
372.41	1370.09
372.61	1341.42
372.82	1302.51
373.03	1294.32
373.24	1394.67
373.45	1349.61
373.65	1257.45
373.86	1320.94
374.07	1394.67
374.28	1288.17
374.48	1382.38
374.69	1406.95
374.90	1392.62
375.11	1347.56
375.31	1425.39
375.52	1460.20
375.73	1327.08
375.93	1478.63
376.14	1308.65
376.35	1458.15
376.56	1433.58
376.76	1273.84
376.97	1372.14
377.18	1466.35
377.39	1366.00
377.59	1368.04
377.80	1271.79
378.01	1368.04
378.22	1384.43
378.42	1359.85
378.63	1359.85
378.84	1265.64
379.04	1370.09
379.25	1447.91
379.46	1294.32
379.67	1376.24
379.87	1341.42
380.08	1308.65
380.29	1345.52
380.50	1433.58
380.70	1290.22
380.91	1333.23
381.12	1355.76
381.32	1329.13
381.53	1363.95
381.74	1368.04
381.95	1366.00
382.15	1279.98
382.36	1370.09
382.57	1486.83
382.77	1404.91
382.98	1359.85
383.19	1431.53
383.39	1345.52
383.60	1277.93
383.81	1404.91
384.02	1460.20
384.22	1384.43
384.43	1320.94
384.64	1339.37
384.84	1378.28
385.05	1359.85
385.26	1425.39
385.46	1394.67
385.67	1419.24
385.88	1366.00
386.08	1380.33
386.29	1454.06
386.50	1388.52
386.70	1361.90
386.91	1374.19
387.12	1376.24
387.33	1437.67
387.53	1386.47
387.74	1380.33
387.95	1380.33
388.15	1296.36
388.36	1396.71
388.57	1439.72
388.77	1349.61
388.98	1390.57
389.19	1476.59
389.39	1361.90
389.60	1329.13
389.81	1327.08
390.01	1411.05
390.22	1411.05
390.43	1439.72
390.63	1318.89
390.84	1431.53
391.05	1454.06
391.25	1480.68
391.46	1415.15
391.67	1343.47
391.87	1415.15
392.08	1386.47
392.28	1378.28
392.49	1390.57
392.70	1466.35
392.90	1417.19
393.11	1511.40
393.32	1363.95
393.52	1409.00
393.73	1468.39
393.94	1402.86
394.14	1376.24
394.35	1423.34
394.56	1445.87
394.76	1370.09
394.97	1302.51
395.17	1482.73
395.38	1390.57
395.59	1316.84
395.79	1464.30
396.00	1312.75
396.21	1339.37
396.41	1312.75
396.62	1345.52
396.83	1359.85
397.03	1400.81
397.24	1390.57
397.44	1353.71
397.65	1370.09
397.86	1368.04
398.06	1370.09
398.27	1435.63
398.47	1435.63
398.68	1370.09
398.89	1458.15
399.09	1394.67
399.30	1351.66
399.51	1368.04
399.71	1382.38
399.92	1329.13
400.12	1325.04
400.33	1380.33
400.54	1439.72
400.74	1488.87
400.95	1402.86
401.15	1443.82
401.36	1331.18
401.57	1411.05
401.77	1341.42
401.98	1400.81
402.18	1402.86
402.39	1423.34
402.60	1490.92
402.80	1423.34
403.01	1443.82
403.21	1447.91
403.42	1396.71
403.63	1386.47
403.83	1466.35
404.04	1423.34
404.24	1382.38
404.45	1470.44
404.65	1499.11
404.86	1374.19
405.07	1490.92
405.27	1429.48
405.48	1447.91
405.68	1572.84
405.89	1441.77
406.10	1478.63
406.30	1521.64
406.51	1546.22
406.71	1445.87
406.92	1384.43
407.12	1421.29
407.33	1409.00
407.53	1513.45
407.74	1449.96
407.95	1492.97
408.15	1462.25
408.36	1466.35
408.56	1468.39
408.77	1519.59
408.97	1499.11
409.18	1523.69
409.39	1456.11
409.59	1468.39
409.80	1501.16
410.00	1523.69
410.21	1476.59
410.41	1499.11
410.62	1456.11
410.82	1548.26
411.03	1517.54
411.23	1548.26
411.44	1443.82
411.65	1441.77
411.85	1503.21
412.06	1521.64
412.26	1540.07
412.47	1499.11
412.67	1431.53
412.88	1480.68
413.08	1437.67
413.29	1462.25
413.49	1527.78
413.70	1497.07
413.90	1417.19
414.11	1466.35
414.31	1525.74
414.52	1429.48
414.73	1449.96
414.93	1540.07
415.14	1601.51
415.34	1441.77
415.55	1521.64
415.75	1521.64
415.96	1503.21
416.16	1613.80
416.37	1492.97
416.57	1486.83
416.78	1587.18
416.98	1470.44
417.19	1525.74
417.39	1501.16
417.60	1511.40
417.80	1658.85
418.01	1505.26
418.21	1634.28
418.42	1599.46
418.62	1523.69
418.83	1527.78
419.03	1597.42
419.24	1552.36
419.44	1667.05
419.65	1587.18
419.85	1476.59
420.06	1685.48
420.26	1589.22
420.47	1660.90
420.67	1572.84
420.88	1550.31
421.08	1607.66
421.29	1738.73
421.49	1572.84
421.70	1634.28
421.90	1710.05
422.11	1632.23
422.31	1624.04
422.52	1650.66
422.72	1644.52
422.93	1630.18
423.13	1619.94
423.34	1576.94
423.54	1644.52
423.74	1583.08
423.95	1603.56
424.15	1679.33
424.36	1550.31
424.56	1669.09
424.77	1650.66
424.97	1689.57
425.18	1632.23
425.38	1617.90
425.59	1722.34
425.79	1617.90
426.00	1765.35
426.20	1705.96
426.40	1718.25
426.61	1589.22
426.81	1654.76
427.02	1728.49
427.22	1734.63
427.43	1689.57
427.63	1685.48
427.84	1716.20
428.04	1636.33
428.25	1726.44
428.45	1685.48
428.65	1759.21
428.86	1773.54
429.06	1789.92
429.27	1658.85
429.47	1660.90
429.68	1816.55
429.88	1785.83
430.09	1775.59
430.29	1818.60
430.49	1693.67
430.70	1740.77
430.90	1802.21
431.11	1763.30
431.31	1765.35
431.52	1748.97
431.72	1753.06
431.92	1822.69
432.13	1810.40
432.33	1806.31
432.54	1773.54
432.74	1773.54
432.94	1814.50
433.15	1865.70
433.35	1699.81
433.56	1736.68
433.76	1906.66
433.97	1892.32
434.17	1896.42
434.37	1857.51
434.58	1843.17
434.78	1751.01
434.99	1939.43
435.19	1943.52
435.39	1912.80
435.60	1857.51
435.80	1941.47
436.01	1785.83
436.21	1863.65
436.41	1863.65
436.62	1728.49
436.82	1869.80
437.03	1880.04
437.23	1951.71
437.43	1851.36
437.64	1794.02
437.84	1873.89
438.05	1824.74
438.25	1839.08
438.45	1900.52
438.66	1945.57
438.86	2021.35
439.06	1957.86
439.27	2031.58
439.47	1859.56
439.68	1933.28
439.88	1978.34
440.08	1886.18
440.29	1935.33
440.49	1933.28
440.69	1861.60
440.90	2027.49
441.10	2025.44
441.31	2070.50
441.51	2047.97
441.71	1968.10
441.92	1957.86
442.12	1972.19
442.32	2011.11
442.53	1972.19
442.73	2000.87
442.94	2084.83
443.14	2031.58
443.34	2000.87
443.55	1986.53
443.75	1908.71
443.95	2029.54
444.16	2043.87
444.36	2148.32
444.56	2037.73
444.77	2027.49
444.97	1984.48
445.17	2019.30
445.38	2154.46
445.58	1992.67
445.78	2004.96
445.99	2007.01
446.19	2043.87
446.39	2103.26
446.60	2064.35
446.80	2029.54
447.00	2183.13
447.21	1982.43
447.41	2166.75
447.61	2203.61
447.82	2125.79
448.02	2207.71
448.22	2209.76
448.43	2142.18
448.63	2179.04
448.83	2086.88
449.04	2074.59
449.24	1978.34
449.44	2209.76
449.65	2246.62
449.85	2189.28
450.05	2076.64
450.26	2217.95
450.46	2133.98
450.66	2111.46
450.87	2011.11
451.07	2181.09
451.27	2142.18
451.47	2205.66
451.68	2220.00
451.88	2287.58
452.08	2285.53
452.29	2287.58
452.49	2342.88
452.69	2275.29
452.90	2326.49
453.10	2324.44
453.30	2295.77
453.51	2195.42
453.71	2152.42
453.91	2381.79
454.11	2252.77
454.32	2336.73
454.52	2279.39
454.72	2306.01
454.93	2244.57
455.13	2342.88
455.33	2310.11
455.53	2355.16
455.74	2424.80
455.94	2443.23
456.14	2416.60
456.35	2349.02
456.55	2373.60
456.75	2355.16
456.95	2336.73
457.16	2482.14
457.36	2426.84
457.56	2500.57
457.76	2422.75
457.97	2465.75
458.17	2478.04
458.37	2566.10
458.57	2598.87
458.78	2428.89
458.98	2508.76
459.18	2396.12
459.39	2553.82
459.59	2580.44
459.79	2582.49
459.99	2564.06
460.20	2471.90
460.40	2607.06
460.60	2473.95
460.80	2645.98
461.01	2557.91
461.21	2588.63
461.41	2611.16
461.61	2596.82
461.82	2557.91
462.02	2480.09
462.22	2549.72
462.42	2568.15
462.63	2697.17
462.83	2701.27
463.03	2596.82
463.23	2695.13
463.43	2652.12
463.64	2775.00
463.84	2656.22
464.04	2738.13
464.24	2736.09
464.45	2680.79
464.65	2682.84
464.85	2691.03
465.05	2740.18
465.26	2805.72
465.46	2834.39
465.66	2846.68
465.86	2807.77
466.06	2846.68
466.27	2785.24
466.47	2797.53
466.67	2777.05
466.87	2822.10
467.08	2748.37
467.28	2916.31
467.48	2865.11
467.68	3016.66
467.88	2895.83
468.09	3049.43
468.29	3090.38
468.49	3065.81
468.69	3076.05
468.89	3063.76
469.10	3051.47
469.30	2992.08
469.50	3069.91
469.70	2957.27
469.90	3055.57
470.11	3012.56
470.31	3033.04
470.51	3205.07
470.71	3153.87
470.91	3178.45
471.11	3108.82
471.32	3188.69
471.52	3256.27
471.72	3274.70
471.92	3293.13
472.12	3289.04
472.33	3286.99
472.53	3325.90
472.73	3354.57
472.93	3448.78
473.13	3319.76
473.33	3487.69
473.54	3286.99
473.74	3497.93
473.94	3682.25
474.14	3565.51
474.34	3475.40
474.55	3499.98
474.75	3667.91
474.95	3698.63
475.15	3745.73
475.35	3712.97
475.55	3758.02
475.75	3835.85
475.96	3796.93
476.16	4001.73
476.36	3860.42
476.56	3760.07
476.76	3870.66
476.96	3833.80
477.17	3903.43
477.37	4028.35
477.57	4075.46
477.77	4044.74
477.97	4181.95
478.17	4190.14
478.37	4093.89
478.58	4069.31
478.78	4267.97
478.98	4292.54
479.18	4220.86
479.38	4165.57
479.58	4409.28
479.78	4317.12
479.99	4249.54
480.19	4235.20
480.39	4429.76
480.59	4554.68
480.79	4495.29
480.99	4646.84
481.19	4423.61
481.39	4396.99
481.60	4573.11
481.80	4550.59
482.00	4724.66
482.20	4704.18
482.40	4743.10
482.60	4810.68
482.80	4896.69
483.00	4845.49
483.20	4882.36
483.41	4855.73
483.61	5048.24
483.81	4937.65
484.01	5142.45
484.21	5078.96
484.41	5160.88
484.61	5193.65
484.81	4976.56
485.01	5298.10
485.22	5236.66
485.42	5328.81
485.62	5351.34
485.82	5367.73
486.02	5435.31
486.22	5248.94
486.42	5463.98
486.62	5408.69
486.82	5519.28
487.02	5521.32
487.22	5474.22
487.43	5734.31
487.63	5816.23
487.83	5650.35
488.03	5457.84
488.23	5615.53
488.43	5916.58
488.63	5990.31
488.83	5863.33
489.03	5885.86
489.23	5879.72
489.43	5961.64
489.63	5947.30
489.83	5904.29
490.04	6102.95
490.24	6086.56
490.44	6039.46
490.64	6094.76
490.84	6268.83
491.04	6252.45
491.24	6299.55
491.44	6332.32
491.64	6547.36
491.84	6440.86
492.04	6469.53
492.24	6475.68
492.44	6473.63
492.64	6526.88
492.84	6668.19
493.04	6602.65
493.24	6567.84
493.45	6530.97
493.65	6592.41
493.85	6688.67
494.05	6725.53
494.25	6860.70
494.45	6784.92
494.65	6746.01
494.85	6977.43
495.05	6997.91
495.25	6963.09
495.45	7104.40
495.65	7120.79
495.85	7042.96
496.05	6891.41
496.25	7159.70
496.45	6993.81
496.65	7096.21
496.85	7243.67
497.05	7182.23
497.25	7311.25
497.45	7153.55
497.65	7260.05
497.85	7085.97
498.05	7315.34
498.25	7321.49
498.45	7417.74
498.65	7415.69
498.85	7507.85
499.05	7475.09
499.25	7536.52
499.45	7575.44
499.65	7665.55
499.85	7745.42
500.05	7645.07
500.25	7761.80
500.45	7708.55
500.65	7710.60
500.85	7686.03
501.05	7702.41
501.25	7923.59
501.45	7901.06
501.65	8003.46
501.85	7847.82
502.05	7874.44
502.25	8032.13
502.45	7954.31
502.65	8048.52
502.85	8036.23
503.05	8011.65
503.25	8177.54
503.45	7880.58
503.65	8085.38
503.85	8187.78
504.05	8062.85
504.25	8052.61
504.45	8312.71
504.65	8193.92
504.85	8230.79
505.05	8398.72
505.25	8486.78
505.45	8349.57
505.65	8277.89
505.85	8423.30
506.05	8521.60
506.25	8554.37
506.45	8513.41
506.65	8634.24
506.85	8544.13
507.05	8568.70
507.25	8540.03
507.45	8669.05
507.65	8572.80
507.85	8716.16
508.04	8519.55
508.24	8839.03
508.44	8920.95
508.64	8855.42
508.84	8808.31
509.04	9107.32
509.24	9060.21
509.44	9004.92
509.64	9082.74
509.84	9144.18
510.04	9279.35
510.24	9084.79
510.44	9113.46
510.64	9246.58
510.84	9287.54
511.04	9338.74
511.24	9324.40
511.43	9285.49
511.63	9463.66
511.83	9486.19
512.03	9439.09
512.23	9330.55
512.43	9641.84
512.63	9701.23
512.83	9609.07
513.03	9693.04
513.23	9809.77
513.43	9756.52
513.63	9738.09
513.83	9807.72
514.02	9967.46
514.22	10108.77
514.42	10053.48
514.62	10119.01
514.82	10082.15
515.02	10202.98
515.22	10385.25
515.42	10178.40
515.62	10405.73
515.82	10391.39
516.02	10463.07
516.21	10637.15
516.41	10610.53
516.61	10739.55
516.81	10655.58
517.01	10663.77
517.21	10878.81
517.41	11097.94
517.61	10729.31
517.81	10985.30
518.00	11200.34
518.20	11261.78
518.40	11235.16
518.60	11026.26
518.80	11222.87
519.00	11312.98
519.20	11597.65
519.40	11423.57
519.60	11425.62
519.79	11683.66
519.99	11523.92
520.19	11706.19
520.39	11661.13
520.59	11878.22
520.79	11790.16
520.99	11978.57
521.18	11888.46
521.38	11878.22
521.58	11994.95
521.78	12267.33
521.98	11947.85
522.18	12414.79
522.38	12277.57
522.58	12353.35
522.77	12406.59
522.97	12533.57
523.17	12533.57
523.37	12558.14
523.57	12810.04
523.77	12687.17
523.96	12756.80
524.16	12623.68
524.36	12683.07
524.56	12934.97
524.76	12914.49
524.96	12918.59
525.16	12941.11
525.35	12943.16
525.55	13145.91
525.75	13223.73
525.95	13119.29
526.15	13057.85
526.35	13395.76
526.54	13397.81
526.74	13344.56
526.94	13631.28
527.14	13645.62
527.34	13705.01
527.54	13647.66
527.73	13692.72
527.93	13748.01
528.13	13764.40
528.33	13958.96
528.53	13762.35
528.72	14055.21
528.92	14079.79
529.12	13840.17
529.32	14081.83
529.52	14333.73
529.72	14239.53
529.91	14083.88
530.11	14481.19
530.31	14370.60
530.51	14575.39
530.71	14479.14
530.90	14571.30
531.10	14602.02
531.30	14622.50
531.50	14737.18
531.70	15159.06
531.89	14974.75
532.09	14903.07
532.29	14987.04
532.49	15150.87
532.69	14833.44
532.88	15027.99
533.08	15245.08
533.28	15173.40
533.48	15089.43
533.67	15374.10
533.87	15476.50
534.07	15570.71
534.27	15537.94
534.47	15290.13
534.66	15632.15
534.86	15777.55
535.06	15783.70
535.26	15798.03
535.45	15863.57
535.65	16213.77
535.85	15777.55
536.05	16101.13
536.24	16332.55
536.44	15865.61
536.64	16615.17
536.84	16185.10
537.04	16250.63
537.23	16674.56
537.43	16437.00
537.63	16928.51
537.83	16762.62
538.02	16899.84
538.22	17043.20
538.42	16817.92
538.62	17309.43
538.81	17217.27
539.01	17526.52
539.21	17202.94
539.41	17272.57
539.60	17516.28
539.80	17245.94
540.00	17637.11
540.20	17444.60
540.39	17663.73
540.59	17690.35
540.79	17757.94
540.98	18026.22
541.18	17831.66
541.38	18028.27
541.58	18327.27
541.77	18271.98
541.97	18065.13
542.17	18284.26
542.37	18562.79
542.56	18388.71
542.76	18630.37
542.96	18530.02
543.15	18722.53
543.35	18515.69
543.55	18747.11
543.75	18613.99
543.94	19298.01
544.14	18724.58
544.34	18777.83
544.53	19132.12
544.73	18882.27
544.93	19314.39
545.13	19080.92
545.32	19250.91
545.52	19480.28
545.72	19187.42
545.91	19275.48
546.11	19216.09
546.31	19541.72
546.50	19748.56
546.70	19492.57
546.90	19908.30
547.10	19558.10
547.29	19977.94
547.49	19793.62
547.69	19799.76
547.88	19730.13
548.08	20131.53
548.28	19771.09
548.47	20526.79
548.67	20410.06
548.87	19859.15
549.06	20104.91
549.26	19996.37
549.46	20278.99
549.65	20174.54
549.85	20289.23
550.05	20461.26
550.24	20487.88
550.44	20528.84
550.64	20504.26
550.83	20682.44
551.03	20756.16
551.23	20526.79
551.42	20774.60
551.62	20680.39
551.82	20782.79
552.01	20596.42
552.21	20840.13
552.41	20690.63
552.60	20756.16
552.80	20600.52
553.00	20813.51
553.19	20903.62
553.39	20975.30
553.59	20829.89
553.78	21231.29
553.98	21110.46
554.18	21069.50
554.37	21405.37
554.57	21372.60
554.76	21647.03
554.96	21636.79
555.16	21458.62
555.35	21466.81
555.55	21634.74
555.75	21423.80
555.94	21733.04
556.14	21782.20
556.34	21677.75
556.53	21528.25
556.73	21671.61
556.92	21804.72
557.12	21567.16
557.32	22142.64
557.51	21808.82
557.71	22105.77
557.91	22384.30
558.10	22329.00
558.30	22372.01
558.49	22572.71
558.69	22349.48
558.89	22374.06
559.08	22484.65
559.28	22984.35
559.47	22349.48
559.67	22681.25
559.87	22546.09
560.06	22732.45
560.26	22621.86
560.45	22666.92
560.65	23010.98
560.85	22857.38
561.04	22953.63
561.24	23205.53
561.43	23371.42
561.63	23166.62
561.83	23047.84
562.02	23402.14
562.22	23033.50
562.41	23809.68
562.61	23174.81
562.81	23492.25
563.00	23543.45
563.20	23551.64
563.39	23768.73
563.59	23965.33
563.78	23436.95
563.98	23817.88
564.18	23963.28
564.37	24200.85
564.57	23744.15
564.76	24475.27
564.96	24448.65
565.15	24409.74
565.35	24594.06
565.55	24475.27
565.74	24223.37
565.94	24710.79
566.13	24358.54
566.33	24739.46
566.52	24696.46
566.72	24596.10
566.91	24970.88
567.11	25173.63
567.31	24755.85
567.50	24931.97
567.70	25015.94
567.89	25253.50
568.09	25083.52
568.28	25585.27
568.48	25294.46
568.67	25067.14
568.87	25869.94
569.06	25810.55
569.26	25706.10
569.46	25534.07
569.65	26193.52
569.85	25472.64
570.04	25845.37
570.24	25820.79
570.43	25986.68
570.63	26349.17
570.82	26123.89
571.02	26605.16
571.21	25824.89
571.41	26279.54
571.60	26402.41
571.80	26193.52
571.99	26185.33
572.19	26652.27
572.38	26699.37
572.58	26521.20
572.77	26803.82
572.97	26920.55
573.16	26586.73
573.36	26887.78
573.55	26748.52
573.75	27188.83
573.94	27745.88
574.14	27025.00
574.33	27541.08
574.53	27543.13
574.72	27352.67
574.92	27367.01
575.11	27147.87
575.31	27508.32
575.50	27981.40
575.70	27747.93
575.89	27930.20
576.09	28190.29
576.28	28235.35
576.48	28208.72
576.67	28253.78
576.87	28474.96
577.06	28347.98
577.26	28247.63
577.45	28485.20
577.65	28221.01
577.84	28513.87
578.04	28477.01
578.23	28776.01
578.43	28919.37
578.62	28673.61
578.82	28718.67
579.01	29042.24
579.21	29326.91
579.40	29257.28
579.59	29068.87
579.79	29318.72
579.98	29105.73
580.18	29171.27
580.37	29531.71
580.57	29163.08
580.76	29322.82
580.96	29484.61
581.15	29150.79
581.35	29158.98
581.54	29517.37
581.74	29783.61
581.93	29779.51
582.12	30277.17
582.32	30025.27
582.51	30291.51
582.71	30170.68
582.90	30234.16
583.10	30264.88
583.29	30494.25
583.48	30613.04
583.68	30490.16
583.87	30418.48
584.07	31090.21
584.26	31120.93
584.46	30907.94
584.65	31112.74
584.84	31168.04
585.04	31462.94
585.23	31311.39
585.43	31315.49
585.62	31303.20
585.82	31342.11
586.01	31630.88
586.20	31436.32
586.40	31890.97
586.59	32065.05
586.79	31907.35
586.98	31682.08
587.18	31727.13
587.37	32230.93
587.56	32091.67
587.76	32255.51
587.95	32192.02
588.15	32687.63
588.34	32443.92
588.53	32226.84
588.73	32501.26
588.92	32409.11
589.12	32818.70
589.31	32511.50
589.50	32642.57
589.70	32941.58
589.89	32960.01
590.08	33177.09
590.28	33027.59
590.47	33326.60
590.67	32894.47
590.86	33281.54
591.05	33287.68
591.25	33076.74
591.44	33076.74
591.64	33283.59
591.83	33232.39
592.02	33412.61
592.22	33877.50
592.41	34024.95
592.60	33551.87
592.80	33539.58
592.99	33996.28
593.18	34027.00
593.38	34012.66
593.57	34047.48
593.77	34199.03
593.96	34713.07
594.15	34493.94
594.35	34498.03
594.54	34457.07
594.73	34455.03
594.93	34536.94
595.12	34629.10
595.31	34383.35
595.51	34883.05
595.70	35055.08
595.89	35079.66
596.09	35001.83
596.28	35044.84
596.47	34897.39
596.67	35542.50
596.86	35016.17
597.06	35413.48
597.25	35425.76
597.44	35421.67
597.64	35282.41
597.83	35782.11
598.02	35333.60
598.22	35919.32
598.41	35868.12
598.60	35810.78
598.79	35991.00
598.99	36359.64
599.18	35921.37
599.37	36103.64
599.57	36111.83
599.76	35837.41
599.95	35536.35
600.15	36695.50
600.34	36232.66
600.53	36867.53
600.73	36480.47
600.92	36081.11
601.11	36584.91
601.31	36642.26
601.50	36607.44
601.69	36656.59
601.88	36980.17
602.08	36787.66
602.27	36636.11
602.46	36845.01
602.66	36986.32
602.85	36943.31
603.04	37262.79
603.24	37242.31
603.43	37279.18
603.62	37283.27
603.81	37453.25
604.01	36949.45
604.20	37524.93
604.39	36998.60
604.59	37064.14
604.78	37742.02
604.97	37344.71
605.16	38086.07
605.36	37518.79
605.55	37594.56
605.74	37643.71
605.94	37879.23
606.13	37873.09
606.32	38041.02
606.51	38145.47
606.71	38432.18
606.90	38204.86
607.09	38278.58
607.28	38069.69
607.48	38757.81
607.67	38839.73
607.86	38284.73
608.05	38741.42
608.25	38585.78
608.44	38301.11
608.63	38055.36
608.82	38075.84
609.02	38665.65
609.21	38741.42
609.40	39069.10
609.59	38667.70
609.79	38444.47
609.98	38370.74
610.17	38839.73
610.36	38657.46
610.56	38835.63
610.75	38933.93
610.94	38960.56
611.13	38743.47
611.33	38553.01
611.52	38882.73
611.71	39253.42
611.90	39005.61
612.09	39091.63
612.29	38729.14
612.48	38645.17
612.67	38956.46
612.86	38751.66
613.06	39077.29
613.25	38804.91
613.44	39396.77
613.63	39255.46
613.82	39327.14
614.02	39460.26
614.21	39511.46
614.40	39468.45
614.59	39689.63
614.78	39622.05
614.98	39585.19
615.17	39771.55
615.36	39818.66
615.55	39773.60
615.74	40588.69
615.94	39855.52
616.13	40355.22
616.32	40070.56
616.51	40607.12
616.70	40287.64
616.90	40256.92
617.09	40768.91
617.28	40617.36
617.47	41016.72
617.66	41653.64
617.86	41272.71
618.05	41432.46
618.24	42005.89
618.43	41516.42
618.62	42265.98
618.81	42182.01
619.01	42194.30
619.20	41852.29
619.39	42227.07
619.58	42413.43
619.77	42958.19
619.96	42876.27
620.16	43894.11
620.35	43552.10
620.54	43281.77
620.73	43894.11
620.92	44195.17
621.11	43736.42
621.31	44688.73
621.50	44729.69
621.69	44846.42
621.88	44815.70
622.07	44717.40
622.26	45260.11
622.46	45241.68
622.65	45182.29
622.84	45792.58
623.03	45931.84
623.22	46290.24
623.41	46374.20
623.60	45872.45
623.80	46155.07
623.99	46611.77
624.18	47265.07
624.37	46830.90
624.56	47299.89
624.75	47271.21
624.94	46624.06
625.13	47848.74
625.33	47492.40
625.52	47654.18
625.71	47934.76
625.90	47664.42
626.09	47791.40
626.28	47754.54
626.47	47852.84
626.66	48622.87
626.86	48629.02
627.05	48332.06
627.24	48842.01
627.43	48858.39
627.62	48893.21
627.81	48299.30
628.00	49112.34
628.19	49255.70
628.38	48919.83
628.57	49390.86
628.77	49288.46
628.96	49966.34
629.15	49585.42
629.34	50007.30
629.53	49960.20
629.72	49679.63
629.91	50097.41
630.10	50623.74
630.29	50181.38
630.48	50490.62
630.68	50775.29
630.87	50291.97
631.06	50351.36
631.25	50791.67
631.44	50857.21
631.63	50879.74
631.82	51229.94
632.01	51031.29
632.20	50896.12
632.39	51530.99
632.58	51219.70
632.77	51424.50
632.96	50980.09
633.15	51543.28
633.35	51418.35
633.54	51490.03
633.73	51094.77
633.92	51760.36
634.11	51997.93
634.30	52147.43
634.49	52163.81
634.68	51836.14
634.87	52065.51
635.06	52065.51
635.25	51440.88
635.44	51887.34
635.63	52247.78
635.82	52524.25
636.01	52532.45
636.20	52378.85
636.39	52305.12
636.58	52387.04
636.77	52972.76
636.97	52530.40
637.16	52606.17
637.35	53011.67
637.54	52944.09
637.73	52593.89
637.92	53150.93
638.11	53316.82
638.30	53435.60
638.49	53531.86
638.68	53820.62
638.87	53167.32
639.06	53310.67
639.25	53607.63
639.44	54160.58
639.63	53888.20
639.82	53843.15
640.01	54056.14
640.20	53593.29
640.39	53947.59
640.58	54000.84
640.77	53900.49
640.96	54176.97
641.15	54822.08
641.34	54131.91
641.53	54535.36
641.72	54443.20
641.91	54371.52
642.10	54506.69
642.29	54787.26
642.48	55078.07
642.67	54764.73
642.86	55442.61
643.05	55563.44
643.24	54897.85
643.43	55514.29
643.62	54918.33
643.81	55571.63
644.00	55487.67
644.19	55444.66
644.38	55370.93
644.57	55356.60
644.76	54973.63
644.95	55483.57
645.14	56147.11
645.33	55979.18
645.52	55919.79
645.71	55547.06
645.90	56007.85
646.09	56364.20
646.28	55946.41
646.46	55903.40
646.65	56028.33
646.84	55856.30
647.03	56136.87
647.22	56036.52
647.41	56290.47
647.60	56306.85
647.79	56585.38
647.98	56528.03
648.17	56175.78
648.36	56616.10
648.55	56614.05
648.74	56738.97
648.93	57015.45
649.12	56655.01
649.31	56642.72
649.50	56757.41
649.69	56519.84
649.88	57588.88
650.06	56870.04
650.25	57271.45
650.44	57670.80
650.63	57293.97
650.82	57496.72
651.01	57095.32
651.20	57455.76
651.39	57414.80
651.58	57390.23
651.77	57705.62
651.96	57390.23
652.15	57791.63
652.34	57418.90
652.52	57916.56
652.71	58143.88
652.90	57699.47
653.09	58211.46
653.28	57980.04
653.47	58260.62
653.66	57986.19
653.85	57765.01
654.04	58111.11
654.23	58225.80
654.42	58627.20
654.60	58485.89
654.79	58451.08
654.98	58373.25
655.17	58248.33
655.36	58410.12
655.55	58389.64
655.74	58158.22
655.93	58176.65
656.12	58594.43
656.30	58344.58
656.49	58432.64
656.68	58248.33
656.87	58602.63
657.06	58829.95
657.25	58354.82
657.44	59001.98
657.63	59282.55
657.82	58963.07
658.00	59155.58
658.19	58774.66
658.38	58743.94
658.57	59337.85
658.76	59208.82
658.95	59233.40
659.14	58971.26
659.32	58899.58
659.51	59182.20
659.70	59083.90
659.89	58944.64
660.08	59427.96
660.27	59432.05
660.46	59841.65
660.64	59239.54
660.83	59415.67
661.02	59608.18
661.21	59536.50
661.40	59604.08
661.59	59616.37
661.78	59593.84
661.96	59124.86
662.15	59622.51
662.34	59219.06
662.53	59296.89
662.72	59927.66
662.91	59634.80
663.09	59706.48
663.28	59118.71
663.47	59610.23
663.66	60159.08
663.85	59923.57
664.03	60007.53
664.22	59448.44
664.41	59528.31
664.60	59403.38
664.79	60132.46
664.98	60120.17
665.16	59675.76
665.35	59708.53
665.54	59886.70
665.73	59325.56
665.92	60216.43
666.10	59681.91
666.29	59493.49
666.48	60253.29
666.67	60284.01
666.86	60187.75
667.04	60175.47
667.23	60255.34
667.42	60046.44
667.61	60329.06
667.80	59708.53
667.98	60324.97
668.17	60318.82
668.36	60146.79
668.55	60331.11
668.74	60324.97
668.92	60101.74
669.11	60206.19
669.30	60200.04
669.49	59800.69
669.68	59806.83
669.86	60220.52
670.05	59954.29
670.24	59610.23
670.43	60179.56
670.61	59995.24
670.80	60523.62
670.99	60492.90
671.18	60775.52
671.36	60554.34
671.55	60116.07
671.74	60222.57
671.93	60478.57
672.11	60718.18
672.30	60406.89
672.49	60122.22
672.68	60294.25
672.87	60542.05
673.05	59860.08
673.24	60374.12
673.43	60167.27
673.62	60433.51
673.80	60472.42
673.99	60656.74
674.18	60386.41
674.36	59960.43
674.55	60707.94
674.74	60103.79
674.93	60845.15
675.11	60501.09
675.30	60376.17
675.49	60406.89
675.68	60222.57
675.86	60951.65
676.05	59985.00
676.24	60456.04
676.43	59884.65
676.61	59348.09
676.80	60017.77
676.99	60367.97
677.17	60630.11
677.36	60324.97
677.55	60353.64
677.74	60073.07
677.92	60284.01
678.11	60265.58
678.30	60322.92
678.48	60759.14
678.67	60822.62
678.86	60277.86
679.04	60525.67
679.23	60378.21
679.42	60339.30
679.61	60034.16
679.79	60839.01
679.98	60529.76
680.17	60525.67
680.35	60204.14
680.54	60333.16
680.73	60200.04
680.91	60216.43
681.10	60159.08
681.29	60333.16
681.47	60525.67
681.66	60249.19
681.85	60120.17
682.04	60079.21
682.22	59737.20
682.41	60234.86
682.60	60851.30
682.78	60398.69
682.97	60904.54
683.16	60046.44
683.34	60714.08
683.53	60601.44
683.72	60382.31
683.90	60111.98
684.09	60388.45
684.28	60281.96
684.46	60812.38
684.65	60484.71
684.83	60228.71
685.02	59968.62
685.21	60517.48
685.39	60480.61
685.58	60632.16
685.77	60877.92
685.95	60740.71
686.14	60671.07
686.33	60284.01
686.51	60650.59
686.70	60531.81
686.89	60552.29
687.07	60783.71
687.26	60501.09
687.44	60828.77
687.63	60709.99
687.82	60384.36
688.00	60288.10
688.19	60519.52
688.38	61047.90
688.56	60757.09
688.75	60849.25
688.93	61076.57
689.12	60497.00
689.31	60941.41
689.49	61017.18
689.68	60439.65
689.87	60662.88
690.05	60632.16
690.24	60191.85
690.42	60640.35
690.61	60931.17
690.80	60535.91
690.98	60802.14
691.17	61084.76
691.35	60693.60
691.54	61189.21
691.73	60732.51
691.91	61002.85
692.10	60857.44
692.28	61115.48
692.47	60413.03
692.66	60980.32
692.84	60839.01
693.03	60873.82
693.21	61414.49
693.40	60757.09
693.59	60716.13
693.77	60796.00
693.96	61275.22
694.14	60916.83
694.33	61348.95
694.51	60927.07
694.70	61760.59
694.89	61396.06
695.07	61686.87
695.26	61336.66
695.44	61480.02
695.63	61213.79
695.81	61680.72
696.00	61000.80
696.18	61492.31
696.37	61084.76
696.56	61437.01
696.74	60947.55
696.93	61271.13
697.11	61443.16
697.30	60781.66
697.48	61891.66
697.67	61500.50
697.85	61027.42
698.04	61213.79
698.23	61131.87
698.41	61232.22
698.60	61711.44
698.78	61336.66
698.97	61727.83
699.15	61230.17
699.34	61301.85
699.52	61111.39
699.71	61400.15
699.89	61140.06
700.08	62004.30
700.26	61477.97
700.45	61236.31
700.63	61602.90
700.82	62010.45
701.01	61865.04
701.19	61918.29
701.38	61504.60
701.56	61463.64
701.75	61488.21
701.93	61607.00
702.12	61441.11
702.30	61617.24
702.49	61416.53
702.67	61404.25
702.86	61664.34
703.04	61678.67
703.23	61961.29
703.41	61795.41
703.60	62135.37
703.78	61957.20
703.97	61793.36
704.15	62131.28
704.34	62018.64
704.52	62016.59
704.71	62065.74
704.89	61893.71
705.08	61998.16
705.26	62133.32
705.45	61883.47
705.63	61801.55
705.81	61774.93
706.00	61891.66
706.18	62184.52
706.37	61803.60
706.55	61795.41
706.74	61979.73
706.92	61985.87
707.11	62151.76
707.29	62147.66
707.48	62125.13
707.66	62297.16
707.85	62473.29
708.03	61975.63
708.22	62696.52
708.40	61969.49
708.58	62352.46
708.77	61852.75
708.95	62530.63
709.14	61717.59
709.32	62217.29
709.51	62264.39
709.69	62149.71
709.88	61512.79
710.06	61822.03
710.25	61989.97
710.43	61373.53
710.61	61240.41
710.80	61709.39
710.98	61656.15
711.17	62096.46
711.35	62118.99
711.54	62024.78
711.72	62428.23
711.90	62137.42
712.09	62628.93
712.27	62504.01
712.46	62334.02
712.64	61973.58
712.83	62125.13
713.01	61906.00
713.19	61795.41
713.38	62116.94
713.56	62303.31
713.75	62803.01
713.93	62370.89
714.11	62213.19
714.30	62127.18
714.48	62428.23
714.67	61871.18
714.85	62508.10
715.03	62590.02
715.22	62315.59
715.40	61744.21
715.59	61994.06
715.77	61568.08
715.95	62276.68
716.14	62010.45
716.32	62467.14
716.51	62258.25
716.69	62305.35
716.87	61981.77
717.06	61940.81
717.24	61559.89
717.42	61713.49
717.61	61262.94
717.79	61394.01
717.98	61312.09
718.16	61783.12
718.34	61262.94
718.53	61590.61
718.71	61736.02
718.89	61449.30
719.08	61475.93
719.26	61328.47
719.45	61389.91
719.63	61322.33
719.81	61443.16
720.00	61402.20
720.18	61191.26
720.36	61015.13
720.55	61181.02
720.73	60775.52
720.91	60634.21
721.10	61461.59
721.28	60986.46
721.46	61043.80
721.65	60818.53
721.83	60763.23
722.01	60726.37
722.20	60619.88
722.38	60462.18
722.56	60208.23
722.75	60046.44
722.93	60451.94
723.11	60372.07
723.30	60173.42
723.48	60167.27
723.66	60771.42
723.85	60413.03
724.03	60423.27
724.21	60101.74
724.40	60079.21
724.58	60238.95
724.76	59696.24
724.95	60583.01
725.13	60349.54
725.31	60367.97
725.50	60513.38
725.68	59806.83
725.86	59657.33
726.05	59143.29
726.23	59595.89
726.41	59776.11
726.59	59446.39
726.78	59896.94
726.96	59524.21
727.14	59417.72
727.33	59495.54
727.51	59362.42
727.69	59421.81
727.87	59503.73
728.06	59561.08
728.24	59616.37
728.42	59001.98
728.61	58735.74
728.79	58899.58
728.97	58834.05
729.15	58707.07
729.34	58975.36
729.52	58516.61
729.70	58946.68
729.89	58625.15
730.07	58461.32
730.25	58410.12
730.43	58561.67
730.62	58442.88
730.80	58616.96
730.98	58008.71
731.16	58608.77
731.35	57941.13
731.53	57826.45
731.71	58076.30
731.89	58309.77
732.08	58137.74
732.26	57820.30
732.44	57947.28
732.62	57607.31
732.81	57703.57
732.99	57433.24
733.17	57193.62
733.35	57693.33
733.54	57226.39
733.72	57332.89
733.90	57367.70
734.08	56726.69
734.27	56384.68
734.45	56927.39
734.63	56167.59
734.81	56552.61
735.00	56896.67
735.18	56728.73
735.36	56698.01
735.54	56061.10
735.72	56102.06
735.91	56435.87
736.09	56179.88
736.27	56069.29
736.45	56179.88
736.63	56222.89
736.82	55788.72
737.00	55342.26
737.18	55104.70
737.36	55116.98
737.55	55145.65
737.73	55397.55
737.91	54770.88
738.09	54641.85
738.27	54967.48
738.46	54211.78
738.64	54615.23
738.82	54396.10
739.00	54125.77
739.18	53849.29
739.36	53753.04
739.55	53406.93
739.73	53519.57
739.91	53689.55
740.09	52917.46
740.27	53208.28
740.46	53288.15
740.64	52960.47
740.82	53040.34
741.00	52866.27
741.18	52118.76
741.36	52663.52
741.55	52305.12
741.73	51989.73
741.91	51969.26
742.09	52425.95
742.27	52157.67
742.45	51354.86
742.64	51559.66
742.82	51696.88
743.00	51002.61
743.18	50697.47
743.36	50699.51
743.54	50746.62
743.72	49999.11
743.91	50543.87
744.09	50083.08
744.27	50476.29
744.45	49753.35
744.63	49976.58
744.81	49415.44
744.99	49712.39
745.18	48649.50
745.36	49167.63
745.54	48839.96
745.72	48307.49
745.90	47945.00
746.08	48184.61
746.26	47482.16
746.45	47873.32
746.63	47922.47
746.81	47478.06
746.99	47328.56
747.17	46771.51
747.35	46884.15
747.53	47152.43
747.71	46839.09
747.89	46198.08
748.08	46226.75
748.26	45784.39
748.44	45843.78
748.62	45800.77
748.80	45667.66
748.98	45477.19
749.16	45540.68
749.34	44660.05
749.52	45249.87
749.70	44797.27
749.89	44531.03
750.07	44518.74
750.25	44483.93
750.43	44041.57
750.61	43992.42
750.79	44062.05
750.97	43316.59
751.15	43525.48
751.33	43289.96
751.51	43580.78
751.69	43457.90
751.88	42753.40
752.06	42825.07
752.24	42718.58
752.42	42489.21
752.60	42687.86
752.78	42372.47
752.96	41948.54
753.14	41612.68
753.32	41938.30
753.50	41594.25
753.68	42030.46
753.86	41407.88
754.04	41100.68
754.22	41067.92
754.40	40881.55
754.58	41053.58
754.76	40736.15
754.95	40727.95
755.13	40365.46
755.31	40777.11
755.49	40332.70
755.67	39884.19
755.85	40123.80
756.03	39656.87
756.21	40015.26
756.39	39583.14
756.57	39597.48
756.75	39259.56
756.93	39579.04
757.11	39118.25
757.29	39013.80
757.47	39177.64
757.65	38845.87
757.83	38606.26
758.01	38559.16
758.19	38440.37
758.37	38141.37
758.55	37688.77
758.73	37961.15
758.91	37844.41
759.09	37746.11
759.27	37443.01
759.45	37572.03
759.63	37742.02
759.81	36779.47
759.99	36783.57
760.17	37436.87
760.35	36718.03
760.53	36402.64
760.71	36675.02
760.89	36306.39
761.07	35816.93
761.25	36322.77
761.43	35853.79
761.61	36126.17
761.79	35540.45
761.97	36066.78
762.15	35902.94
762.33	34786.80
762.51	34917.87
762.69	34878.96
762.87	34831.85
763.05	34538.99
763.23	34307.57
763.41	34412.02
763.59	33990.14
763.77	33797.63
763.95	33719.81
764.13	33445.38
764.31	33277.44
764.49	32701.96
764.67	32288.28
764.85	32026.14
765.03	31890.97
765.21	31626.78
765.38	31663.64
765.56	31596.06
765.74	31475.23
765.92	30709.29
766.10	30879.27
766.28	30637.61
766.46	30619.18
766.64	30129.72
766.82	29998.65
767.00	29441.60
767.18	29517.37
767.36	29331.01
767.54	29036.10
767.72	28913.22
767.90	28087.89
768.08	28415.57
768.26	27450.97
768.43	27297.38
768.61	27485.79
768.79	26906.21
768.97	26807.91
769.15	26398.32
769.33	26074.74
769.51	25722.49
769.69	25464.44
769.87	25505.40
770.05	24868.48
770.23	25005.70
770.40	24600.20
770.58	24428.17
770.76	24168.08
770.94	23658.14
771.12	23234.21
771.30	22918.82
771.48	22855.33
771.66	22470.31
771.84	22331.05
772.02	22294.19
772.19	21470.90
772.37	21536.44
772.55	21063.36
772.73	20924.10
772.91	20985.54
773.09	20190.92
773.27	20317.90
773.45	19482.33
773.63	19584.73
773.80	19312.35
773.98	18980.57
774.16	19158.75
774.34	18613.99
774.52	18472.68
774.70	18155.24
774.88	17903.34
775.05	17716.98
775.23	17581.81
775.41	17100.54
775.59	16670.47
775.77	16779.01
775.95	16320.26
776.13	16025.36
776.30	15836.94
776.48	15699.73
776.66	15734.54
776.84	15298.33
777.02	15109.91
777.20	14759.71
777.38	15025.95
777.55	14663.46
777.73	14255.91
777.91	13926.19
778.09	13887.28
778.27	13850.41
778.45	13551.41
778.62	13383.48
778.80	13373.24
778.98	13365.04
779.16	12836.67
779.34	12834.62
779.51	12552.00
779.69	12646.21
779.87	12226.37
780.05	11986.76
780.23	12031.82
780.41	11794.25
780.58	11646.80
780.76	11534.16
780.94	11353.94
781.12	11099.99
781.30	10958.68
781.47	10811.23
781.65	10833.75
781.83	10557.28
782.01	10487.65
782.19	10481.50
782.36	10291.04
782.54	9985.90
782.72	10024.81
782.90	9981.80
783.08	9682.80
783.25	9682.80
783.43	9432.94
783.61	9484.14
783.79	9281.39
783.96	9156.47
784.14	9142.13
784.32	8886.14
784.50	8824.70
784.68	8873.85
784.85	8572.80
785.03	8576.89
785.21	8447.87
785.39	8286.08
785.56	8232.83
785.74	8208.26
785.92	8095.62
786.10	8114.05
786.27	7974.79
786.45	7913.35
786.63	7825.29
786.81	7604.11
786.98	7591.82
787.16	7540.62
787.34	7595.92
787.52	7538.57
787.69	7407.50
787.87	7374.74
788.05	7360.40
788.23	7335.82
788.40	7184.27
788.58	7128.98
788.76	7071.64
788.94	6897.56
789.11	7051.16
789.29	6938.52
789.47	6819.74
789.64	6864.79
789.82	6750.10
790.00	6717.34
790.18	6490.01
790.35	6520.73
790.53	6578.08
790.71	6528.92
790.89	6408.09
791.06	6602.65
791.24	6576.03
791.42	6324.13
791.59	6520.73
791.77	6346.66
791.95	6383.52
792.12	6342.56
792.30	6238.11
792.48	6240.16
792.66	6223.78
792.83	6119.33
793.01	6133.67
793.19	6188.96
793.36	6061.99
793.54	6031.27
793.72	5791.66
793.89	5963.68
794.07	6027.17
794.25	5947.30
794.42	5939.11
794.60	6039.46
794.78	5877.67
794.95	5924.77
795.13	5828.52
795.31	5814.18
795.48	5818.28
795.66	5992.36
795.84	5896.10
796.01	5912.49
796.19	5638.06
796.37	5744.55
796.54	5797.80
796.72	5707.69
796.90	5783.46
797.07	5607.34
797.25	5816.23
797.43	5638.06
797.60	5742.50
797.78	5726.12
797.96	5619.63
798.13	5785.51
798.31	5787.56
798.49	5828.52
798.66	5658.54
798.84	5601.19
799.01	5750.70
799.19	5679.02
799.37	5642.15
799.54	5613.48
799.72	5681.07
799.90	5707.69
800.07	5566.38
800.25	5728.17
800.43	5715.88
800.60	5652.39
800.78	5713.83
800.95	5513.13
801.13	5693.35
801.31	5545.90
801.48	5689.26
801.66	5719.98
801.83	5801.90
802.01	5724.07
802.19	5906.34
802.36	5793.70
802.54	5742.50
802.71	5679.02
802.89	5803.94
803.07	5853.09
803.24	5730.22
803.42	5652.39
803.59	5789.61
803.77	5681.07
803.95	5713.83
804.12	5767.08
804.30	5754.79
804.47	5812.14
804.65	5875.62
804.82	5742.50
805.00	5810.09
805.18	5699.50
805.35	5789.61
805.53	5744.55
805.70	5842.85
805.88	5832.62
806.05	5828.52
806.23	5822.38
806.41	5853.09
806.58	5752.74
806.76	5867.43
806.93	5736.36
807.11	5971.88
807.28	5842.85
807.46	5879.72
807.64	5791.66
807.81	5887.91
807.99	5930.92
808.16	6057.89
808.34	5916.58
808.51	5822.38
808.69	5973.92
808.86	5908.39
809.04	5892.01
809.21	5805.99
809.39	5918.63
809.56	5949.35
809.74	5937.06
809.92	6031.27
810.09	6039.46
810.27	5957.54
810.44	5992.36
810.62	6018.98
810.79	5963.68
810.97	6145.95
811.14	5998.50
811.32	5945.25
811.49	6131.62
811.67	5902.25
811.84	6078.37
812.02	6016.93
812.19	6094.76
812.37	6107.04
812.54	6117.28
812.72	6033.32
812.89	6205.35
813.07	6092.71
813.24	5896.10
813.42	6176.67
813.59	6061.99
813.77	6186.91
813.94	6211.49
814.12	6170.53
814.29	6160.29
814.47	6272.93
814.64	6121.38
814.82	6154.15
814.99	6014.88
815.17	6186.91
815.34	6340.51
815.52	6252.45
815.69	6145.95
815.86	6082.47
816.04	6127.52
816.21	6281.12
816.39	6213.54
816.56	6090.66
816.74	6021.03
816.91	6195.11
817.09	6201.25
817.26	6215.59
817.44	6094.76
817.61	6324.13
817.79	6287.26
817.96	6156.19
818.13	6281.12
818.31	6387.61
818.48	6014.88
818.66	6172.58
818.83	6305.70
819.01	6162.34
819.18	6256.54
819.36	6215.59
819.53	6320.03
819.70	6270.88
819.88	6277.02
820.05	6258.59
820.23	6485.92
820.40	6293.41
820.58	6225.82
820.75	6219.68
820.92	6039.46
821.10	6191.01
821.27	6203.30
821.45	6238.11
821.62	6139.81
821.79	6268.83
821.97	6381.47
822.14	6356.90
822.32	6244.26
822.49	6440.86
822.66	6360.99
822.84	6078.37
823.01	6258.59
823.19	6330.27
823.36	6336.42
823.53	6123.43
823.71	6381.47
823.88	6168.48
824.06	6410.14
824.23	6469.53
824.40	6148.00
824.58	6203.30
824.75	6209.44
824.93	6406.05
825.10	6375.33
825.27	6186.91
825.45	6274.98
825.62	6381.47
825.79	6416.29
825.97	6326.18
826.14	6285.22
826.32	6447.01
826.49	6346.66
826.66	6252.45
826.84	6322.08
827.01	6340.51
827.18	6324.13
827.36	6119.33
827.53	6412.19
827.70	6250.40
827.88	6260.64
828.05	6332.32
828.22	6252.45
828.40	6293.41
828.57	6373.28
828.74	6305.70
828.92	6436.77
829.09	6469.53
829.27	6430.62
829.44	6377.37
829.61	6365.09
829.79	6465.44
829.96	6348.70
830.13	6209.44
830.30	6301.60
830.48	6463.39
830.65	6291.36
830.82	6328.22
831.00	6404.00
831.17	6191.01
831.34	6449.05
831.52	6432.67
831.69	6170.53
831.86	6242.21
832.04	6229.92
832.21	6264.74
832.38	6285.22
832.56	6283.17
832.73	6135.71
832.90	6236.06
833.07	6274.98
833.25	6338.46
833.42	6420.38
833.59	6514.59
833.77	6369.18
833.94	6162.34
834.11	6340.51
834.29	6260.64
834.46	6211.49
834.63	6072.23
834.80	6332.32
834.98	6311.84
835.15	6387.61
835.32	6330.27
835.49	6180.77
835.67	6215.59
835.84	6205.35
836.01	6227.87
836.19	6135.71
836.36	6211.49
836.53	6057.89
836.70	6174.63
836.88	6287.26
837.05	6184.87
837.22	6170.53
837.39	6272.93
837.57	6248.35
837.74	6307.74
837.91	6213.54
838.08	6016.93
838.26	6295.46
838.43	6121.38
838.60	6055.84
838.77	6115.23
838.95	6127.52
839.12	6166.43
839.29	6107.04
839.46	6117.28
839.64	6092.71
839.81	6107.04
839.98	6080.42
840.15	6176.67
840.32	5883.81
840.50	6123.43
840.67	6115.23
840.84	5994.40
841.01	6076.32
841.19	6109.09
841.36	6084.52
841.53	6061.99
841.70	6193.06
841.87	5916.58
842.05	6217.63
842.22	6055.84
842.39	5877.67
842.56	6080.42
842.73	6070.18
842.91	5926.82
843.08	6133.67
843.25	6082.47
843.42	5924.77
843.59	6137.76
843.77	6139.81
843.94	5961.64
844.11	6014.88
844.28	6092.71
844.45	6033.32
844.62	5906.34
844.80	6018.98
844.97	5992.36
845.14	5957.54
845.31	6047.65
845.48	6004.64
845.65	5978.02
845.83	5877.67
846.00	6066.08
846.17	5873.57
846.34	5836.71
846.51	5928.87
846.68	5926.82
846.86	5765.03
847.03	5990.31
847.20	5865.38
847.37	5998.50
847.54	5719.98
847.71	5779.37
847.89	5746.60
848.06	5986.21
848.23	5836.71
848.40	5943.21
848.57	5982.12
848.74	5969.83
848.91	5681.07
849.08	5631.91
849.26	5797.80
849.43	5912.49
849.60	5904.29
849.77	5808.04
849.94	5679.02
850.11	5732.26
850.28	5851.05
850.46	5773.22
850.63	5799.85
850.80	5781.42
850.97	5791.66
851.14	5740.46
851.31	5758.89
851.48	5781.42
851.65	5719.98
851.82	5828.52
852.00	5595.05
852.17	5824.42
852.34	5605.29
852.51	5672.87
852.68	5801.90
852.85	5736.36
853.02	5580.71
853.19	5787.56
853.36	5644.20
853.53	5740.46
853.70	5742.50
853.88	5699.50
854.05	5539.76
854.22	5654.44
854.39	5613.48
854.56	5504.94
854.73	5629.87
854.90	5562.28
855.07	5560.24
855.24	5523.37
855.41	5506.99
855.58	5605.29
855.75	5638.06
855.92	5656.49
856.09	5506.99
856.27	5613.48
856.44	5646.25
856.61	5523.37
856.78	5476.27
856.95	5308.34
857.12	5537.71
857.29	5564.33
857.46	5420.97
857.63	5445.55
857.80	5382.06
857.97	5408.69
858.14	5433.26
858.31	5418.93
858.48	5408.69
858.65	5363.63
858.82	5324.72
858.99	5349.29
859.16	5347.25
859.33	5263.28
859.50	5386.16
859.67	5328.81
859.84	5294.00
860.01	5382.06
860.18	5425.07
860.35	5361.58
860.52	5201.84
860.69	5300.14
860.86	5324.72
861.03	5218.22
861.20	5394.35
861.37	5203.89
861.54	5306.29
861.71	5250.99
861.88	5261.23
862.05	5152.69
862.22	5167.03
862.39	5326.77
862.56	5191.60
862.73	5226.42
862.90	5105.59
863.07	5048.24
863.24	5124.02
863.41	5265.33
863.58	5109.68
863.75	5212.08
863.92	5160.88
864.09	5119.92
864.26	5154.74
864.43	5117.87
864.60	4976.56
864.77	5009.33
864.94	5146.55
865.11	5078.96
865.28	5054.39
865.45	5203.89
865.62	5060.53
865.79	4956.08
865.96	5064.63
866.13	5048.24
866.30	4970.42
866.47	4894.65
866.64	4855.73
866.81	5091.25
866.98	4913.08
867.15	5050.29
867.31	4814.77
867.48	4880.31
867.65	5040.05
867.82	4964.28
867.99	4870.07
868.16	4968.37
868.33	4968.37
868.50	4835.25
868.67	4790.20
868.84	4679.61
869.01	4775.86
869.18	4786.10
869.35	4825.01
869.52	4718.52
869.68	4913.08
869.85	4710.33
870.02	4851.64
870.19	4642.75
870.36	4661.18
870.53	4816.82
870.70	4802.49
870.87	4714.42
871.04	4646.84
871.21	4591.55
871.38	4589.50
871.54	4628.41
871.71	4579.26
871.88	4835.25
872.05	4609.98
872.22	4695.99
872.39	4683.70
872.56	4495.29
872.73	4575.16
872.90	4550.59
873.06	4616.12
873.23	4716.47
873.40	4624.31
873.57	4618.17
873.74	4530.11
873.91	4609.98
874.08	4683.70
874.25	4440.00
874.41	4667.32
874.58	4605.88
874.75	4507.58
874.92	4544.44
875.09	4415.42
875.26	4509.63
875.43	4323.26
875.59	4374.46
875.76	4474.81
875.93	4433.85
876.10	4427.71
876.27	4341.69
876.44	4495.29
876.61	4403.13
876.77	4503.48
876.94	4435.90
877.11	4427.71
877.28	4378.56
877.45	4425.66
877.62	4257.73
877.78	4253.63
877.95	4280.25
878.12	4306.88
878.29	4143.04
878.46	4370.37
878.62	4487.10
878.79	4308.93
878.96	4204.48
879.13	4304.83
879.30	4218.82
879.47	4296.64
879.63	4210.62
879.80	4292.54
879.97	4222.91
880.14	4081.60
880.31	4231.10
880.47	4145.09
880.64	4163.52
880.81	4202.43
880.98	4081.60
881.15	4100.03
881.31	4212.67
881.48	4095.94
881.65	4065.22
881.82	4173.76
881.99	4231.10
882.15	4087.75
882.32	4020.16
882.49	4065.22
882.66	4159.42
882.82	4028.35
882.99	4128.70
883.16	3962.82
883.33	4005.83
883.49	3880.90
883.66	4022.21
883.83	3971.01
884.00	3899.33
884.17	3934.15
884.33	3833.80
884.50	3878.85
884.67	3973.06
884.84	3930.05
885.00	3837.89
885.17	3954.63
885.34	3985.35
885.51	3891.14
885.67	4036.55
885.84	3934.15
886.01	3915.72
886.18	3991.49
886.34	3850.18
886.51	3803.08
886.68	3940.29
886.84	3907.52
887.01	4030.40
887.18	3854.28
887.35	3872.71
887.51	3885.00
887.68	3766.21
887.85	3981.25
888.02	3772.36
888.18	3850.18
888.35	3760.07
888.52	3811.27
888.68	3739.59
>>>>>End Processed Spectral Data<<<<<
