# Supplementary material for: Design of a Novel Low Cost Point of Care Tampon (POCkeT) Colposcope for Use in Resource Limited Settings
Source: PLoS One. 2015 Sep 2;10(9):e0135869. doi: 10.1371/journal.pone.0135869 (PMC4557989; doi:10.1371/journal.pone.0135869)
Supplement: S1 File — A caption document for each sub-folder and file (S1 Detailed File Key) is found within the archive. Folder (S2) contains the set of raw images from quantitative imaging characterization between systems. Folder (S3) contains the CAD files for the custom circuit boards used in our POCkeT Colposcope. Folder (S4) contains the 3D CAD files for the probe handle and bill of materials. Folder (S5) contains the complete set of n = 5 replicate spectra files captured from each digital colposcope system. (ZIP) [file pone.0135869.s001.zip › S1 Supplementary Files/S5/S5 Spectra WZ-W-C.txt]

SpectraSuite Data File
++++++++++++++++++++++++++++++++++++
Date: Wed May 28 14:16:01 EDT 2014
User: CTL11
Dark Spectrum Present: No
Reference Spectrum Present: No
Number of Sampled Component Spectra: 1
Spectrometers: USB4E01788
Integration Time (usec): 100000 (USB4E01788)
Spectra Averaged: 1 (USB4E01788)
Boxcar Smoothing: 0 (USB4E01788)
Correct for Electrical Dark: No (USB4E01788)
Strobe/Lamp Enabled: No (USB4E01788)
Correct for Detector Non-linearity: No (USB4E01788)
Correct for Stray Light: No (USB4E01788)
Number of Pixels in Processed Spectrum: 3648
>>>>>Begin Processed Spectral Data<<<<<
178.07	1005.55
178.29	1005.55
178.50	1005.55
178.72	1085.42
178.94	1081.33
179.15	1198.06
179.37	1300.46
179.59	1236.97
179.81	1302.51
180.02	1277.93
180.24	1218.54
180.46	1304.56
180.67	1224.69
180.89	1306.60
181.11	1243.12
181.32	1322.99
181.54	1292.27
181.76	1189.87
181.97	1249.26
182.19	1316.84
182.41	1308.65
182.62	1380.33
182.84	1322.99
183.06	1284.08
183.27	1351.66
183.49	1277.93
183.71	1255.40
183.92	1253.36
184.14	1361.90
184.35	1345.52
184.57	1400.81
184.79	1406.95
185.00	1361.90
185.22	1286.12
185.44	1322.99
185.65	1298.41
185.87	1353.71
186.09	1314.80
186.30	1331.18
186.52	1306.60
186.74	1288.17
186.95	1290.22
187.17	1331.18
187.39	1398.76
187.60	1320.94
187.82	1318.89
188.03	1329.13
188.25	1386.47
188.47	1341.42
188.68	1296.36
188.90	1378.28
189.12	1318.89
189.33	1286.12
189.55	1400.81
189.77	1366.00
189.98	1433.58
190.20	1292.27
190.41	1320.94
190.63	1337.32
190.85	1304.56
191.06	1329.13
191.28	1361.90
191.50	1361.90
191.71	1351.66
191.93	1370.09
192.14	1306.60
192.36	1421.29
192.58	1386.47
192.79	1370.09
193.01	1392.62
193.23	1427.43
193.44	1351.66
193.66	1345.52
193.87	1406.95
194.09	1282.03
194.31	1370.09
194.52	1378.28
194.74	1363.95
194.96	1374.19
195.17	1376.24
195.39	1366.00
195.60	1437.67
195.82	1366.00
196.04	1337.32
196.25	1357.80
196.47	1351.66
196.68	1339.37
196.90	1304.56
197.12	1308.65
197.33	1406.95
197.55	1380.33
197.76	1394.67
197.98	1392.62
198.20	1400.81
198.41	1394.67
198.63	1359.85
198.84	1318.89
199.06	1372.14
199.28	1308.65
199.49	1404.91
199.71	1349.61
199.92	1329.13
200.14	1370.09
200.36	1286.12
200.57	1351.66
200.79	1310.70
201.00	1382.38
201.22	1310.70
201.43	1392.62
201.65	1275.88
201.87	1275.88
202.08	1394.67
202.30	1349.61
202.51	1302.51
202.73	1343.47
202.95	1433.58
203.16	1288.17
203.38	1279.98
203.59	1337.32
203.81	1351.66
204.02	1320.94
204.24	1327.08
204.46	1445.87
204.67	1271.79
204.89	1388.52
205.10	1411.05
205.32	1411.05
205.53	1298.41
205.75	1368.04
205.96	1380.33
206.18	1331.18
206.40	1265.64
206.61	1241.07
206.83	1241.07
207.04	1439.72
207.26	1331.18
207.47	1304.56
207.69	1390.57
207.91	1249.26
208.12	1310.70
208.34	1370.09
208.55	1318.89
208.77	1406.95
208.98	1265.64
209.20	1214.45
209.41	1425.39
209.63	1404.91
209.85	1333.23
210.06	1286.12
210.28	1366.00
210.49	1384.43
210.71	1351.66
210.92	1230.83
211.14	1327.08
211.35	1312.75
211.57	1441.77
211.78	1294.32
212.00	1355.76
212.21	1337.32
212.43	1314.80
212.65	1427.43
212.86	1300.46
213.08	1343.47
213.29	1380.33
213.51	1300.46
213.72	1316.84
213.94	1329.13
214.15	1355.76
214.37	1343.47
214.58	1392.62
214.80	1284.08
215.01	1331.18
215.23	1288.17
215.44	1337.32
215.66	1366.00
215.87	1363.95
216.09	1359.85
216.31	1312.75
216.52	1284.08
216.74	1368.04
216.95	1277.93
217.17	1329.13
217.38	1267.69
217.60	1445.87
217.81	1357.80
218.03	1320.94
218.24	1343.47
218.46	1386.47
218.67	1341.42
218.89	1366.00
219.10	1355.76
219.32	1343.47
219.53	1298.41
219.75	1339.37
219.96	1411.05
220.18	1368.04
220.39	1339.37
220.61	1333.23
220.82	1376.24
221.04	1290.22
221.25	1353.71
221.47	1306.60
221.68	1372.14
221.90	1261.55
222.11	1359.85
222.33	1431.53
222.54	1349.61
222.76	1271.79
222.97	1368.04
223.19	1335.28
223.40	1359.85
223.62	1355.76
223.83	1357.80
224.05	1376.24
224.26	1314.80
224.48	1433.58
224.69	1366.00
224.91	1318.89
225.12	1400.81
225.34	1427.43
225.55	1427.43
225.77	1343.47
225.98	1413.10
226.19	1474.54
226.41	1343.47
226.62	1378.28
226.84	1357.80
227.05	1378.28
227.27	1413.10
227.48	1400.81
227.70	1329.13
227.91	1294.32
228.13	1318.89
228.34	1314.80
228.56	1452.01
228.77	1261.55
228.99	1417.19
229.20	1329.13
229.42	1357.80
229.63	1343.47
229.84	1411.05
230.06	1339.37
230.27	1474.54
230.49	1345.52
230.70	1353.71
230.92	1396.71
231.13	1353.71
231.35	1253.36
231.56	1345.52
231.78	1341.42
231.99	1345.52
232.20	1310.70
232.42	1304.56
232.63	1400.81
232.85	1308.65
233.06	1316.84
233.28	1335.28
233.49	1218.54
233.71	1333.23
233.92	1433.58
234.13	1427.43
234.35	1357.80
234.56	1355.76
234.78	1279.98
234.99	1370.09
235.21	1304.56
235.42	1282.03
235.64	1343.47
235.85	1312.75
236.06	1386.47
236.28	1406.95
236.49	1429.48
236.71	1304.56
236.92	1298.41
237.14	1298.41
237.35	1384.43
237.56	1341.42
237.78	1372.14
237.99	1425.39
238.21	1347.56
238.42	1366.00
238.64	1318.89
238.85	1306.60
239.06	1279.98
239.28	1349.61
239.49	1333.23
239.71	1333.23
239.92	1279.98
240.13	1359.85
240.35	1288.17
240.56	1259.50
240.78	1341.42
240.99	1382.38
241.21	1296.36
241.42	1366.00
241.63	1308.65
241.85	1355.76
242.06	1341.42
242.28	1349.61
242.49	1269.74
242.70	1345.52
242.92	1382.38
243.13	1368.04
243.35	1302.51
243.56	1306.60
243.77	1322.99
243.99	1302.51
244.20	1398.76
244.42	1386.47
244.63	1175.53
244.84	1302.51
245.06	1415.15
245.27	1263.60
245.49	1318.89
245.70	1370.09
245.91	1372.14
246.13	1368.04
246.34	1294.32
246.55	1386.47
246.77	1279.98
246.98	1335.28
247.20	1378.28
247.41	1316.84
247.62	1308.65
247.84	1398.76
248.05	1372.14
248.27	1300.46
248.48	1419.24
248.69	1386.47
248.91	1318.89
249.12	1351.66
249.33	1300.46
249.55	1378.28
249.76	1439.72
249.98	1376.24
250.19	1388.52
250.40	1458.15
250.62	1427.43
250.83	1400.81
251.04	1271.79
251.26	1359.85
251.47	1409.00
251.68	1376.24
251.90	1277.93
252.11	1275.88
252.33	1415.15
252.54	1351.66
252.75	1400.81
252.97	1253.36
253.18	1239.02
253.39	1263.60
253.61	1359.85
253.82	1302.51
254.03	1376.24
254.25	1259.50
254.46	1361.90
254.67	1404.91
254.89	1322.99
255.10	1312.75
255.31	1409.00
255.53	1357.80
255.74	1333.23
255.96	1331.18
256.17	1263.60
256.38	1386.47
256.60	1339.37
256.81	1378.28
257.02	1310.70
257.24	1355.76
257.45	1347.56
257.66	1392.62
257.88	1353.71
258.09	1333.23
258.30	1392.62
258.52	1376.24
258.73	1423.34
258.94	1331.18
259.16	1288.17
259.37	1372.14
259.58	1279.98
259.80	1374.19
260.01	1312.75
260.22	1310.70
260.43	1327.08
260.65	1329.13
260.86	1249.26
261.07	1384.43
261.29	1322.99
261.50	1361.90
261.71	1331.18
261.93	1353.71
262.14	1288.17
262.35	1320.94
262.57	1286.12
262.78	1308.65
262.99	1409.00
263.21	1290.22
263.42	1384.43
263.63	1376.24
263.85	1349.61
264.06	1394.67
264.27	1259.50
264.48	1370.09
264.70	1273.84
264.91	1368.04
265.12	1345.52
265.34	1490.92
265.55	1343.47
265.76	1400.81
265.98	1484.78
266.19	1419.24
266.40	1329.13
266.61	1382.38
266.83	1415.15
267.04	1378.28
267.25	1384.43
267.47	1298.41
267.68	1423.34
267.89	1320.94
268.10	1417.19
268.32	1288.17
268.53	1318.89
268.74	1320.94
268.96	1400.81
269.17	1427.43
269.38	1208.30
269.59	1341.42
269.81	1376.24
270.02	1400.81
270.23	1382.38
270.45	1335.28
270.66	1300.46
270.87	1339.37
271.08	1333.23
271.30	1345.52
271.51	1343.47
271.72	1327.08
271.93	1339.37
272.15	1363.95
272.36	1269.74
272.57	1288.17
272.79	1345.52
273.00	1378.28
273.21	1392.62
273.42	1312.75
273.64	1382.38
273.85	1355.76
274.06	1232.88
274.27	1318.89
274.49	1396.71
274.70	1421.29
274.91	1378.28
275.12	1312.75
275.34	1417.19
275.55	1343.47
275.76	1355.76
275.97	1320.94
276.19	1290.22
276.40	1382.38
276.61	1314.80
276.82	1363.95
277.04	1275.88
277.25	1271.79
277.46	1327.08
277.67	1296.36
277.89	1300.46
278.10	1310.70
278.31	1347.56
278.52	1318.89
278.74	1304.56
278.95	1339.37
279.16	1359.85
279.37	1279.98
279.58	1398.76
279.80	1351.66
280.01	1429.48
280.22	1417.19
280.43	1388.52
280.65	1306.60
280.86	1386.47
281.07	1370.09
281.28	1396.71
281.50	1312.75
281.71	1345.52
281.92	1417.19
282.13	1376.24
282.34	1357.80
282.56	1306.60
282.77	1353.71
282.98	1439.72
283.19	1322.99
283.40	1437.67
283.62	1404.91
283.83	1271.79
284.04	1386.47
284.25	1366.00
284.47	1314.80
284.68	1304.56
284.89	1239.02
285.10	1368.04
285.31	1304.56
285.53	1370.09
285.74	1335.28
285.95	1327.08
286.16	1308.65
286.37	1271.79
286.59	1388.52
286.80	1343.47
287.01	1318.89
287.22	1404.91
287.43	1316.84
287.65	1316.84
287.86	1443.82
288.07	1333.23
288.28	1347.56
288.49	1386.47
288.71	1322.99
288.92	1429.48
289.13	1400.81
289.34	1314.80
289.55	1425.39
289.76	1386.47
289.98	1325.04
290.19	1439.72
290.40	1409.00
290.61	1155.05
290.82	1388.52
291.04	1347.56
291.25	1384.43
291.46	1261.55
291.67	1320.94
291.88	1253.36
292.09	1368.04
292.31	1363.95
292.52	1388.52
292.73	1404.91
292.94	1460.20
293.15	1343.47
293.36	1263.60
293.58	1366.00
293.79	1368.04
294.00	1507.30
294.21	1316.84
294.42	1312.75
294.63	1337.32
294.85	1310.70
295.06	1353.71
295.27	1357.80
295.48	1435.63
295.69	1316.84
295.90	1400.81
296.12	1378.28
296.33	1273.84
296.54	1320.94
296.75	1351.66
296.96	1411.05
297.17	1310.70
297.38	1392.62
297.60	1308.65
297.81	1286.12
298.02	1409.00
298.23	1366.00
298.44	1355.76
298.65	1458.15
298.86	1269.74
299.08	1335.28
299.29	1421.29
299.50	1351.66
299.71	1214.45
299.92	1351.66
300.13	1333.23
300.34	1296.36
300.55	1372.14
300.77	1325.04
300.98	1335.28
301.19	1286.12
301.40	1443.82
301.61	1378.28
301.82	1368.04
302.03	1273.84
302.25	1355.76
302.46	1337.32
302.67	1331.18
302.88	1366.00
303.09	1398.76
303.30	1372.14
303.51	1343.47
303.72	1310.70
303.93	1404.91
304.15	1325.04
304.36	1427.43
304.57	1413.10
304.78	1355.76
304.99	1296.36
305.20	1263.60
305.41	1372.14
305.62	1411.05
305.83	1368.04
306.05	1327.08
306.26	1306.60
306.47	1411.05
306.68	1394.67
306.89	1347.56
307.10	1314.80
307.31	1363.95
307.52	1345.52
307.73	1425.39
307.94	1359.85
308.16	1343.47
308.37	1394.67
308.58	1341.42
308.79	1368.04
309.00	1279.98
309.21	1343.47
309.42	1312.75
309.63	1372.14
309.84	1212.40
310.05	1331.18
310.26	1402.86
310.48	1271.79
310.69	1406.95
310.90	1308.65
311.11	1370.09
311.32	1460.20
311.53	1435.63
311.74	1341.42
311.95	1269.74
312.16	1341.42
312.37	1359.85
312.58	1343.47
312.79	1333.23
313.00	1327.08
313.21	1337.32
313.43	1265.64
313.64	1327.08
313.85	1314.80
314.06	1337.32
314.27	1366.00
314.48	1370.09
314.69	1374.19
314.90	1380.33
315.11	1425.39
315.32	1419.24
315.53	1370.09
315.74	1378.28
315.95	1421.29
316.16	1335.28
316.37	1427.43
316.58	1339.37
316.79	1257.45
317.01	1327.08
317.22	1390.57
317.43	1458.15
317.64	1351.66
317.85	1474.54
318.06	1353.71
318.27	1322.99
318.48	1329.13
318.69	1378.28
318.90	1347.56
319.11	1300.46
319.32	1433.58
319.53	1306.60
319.74	1267.69
319.95	1345.52
320.16	1394.67
320.37	1492.97
320.58	1390.57
320.79	1382.38
321.00	1253.36
321.21	1312.75
321.42	1253.36
321.63	1288.17
321.84	1310.70
322.05	1298.41
322.26	1439.72
322.47	1361.90
322.68	1347.56
322.90	1284.08
323.11	1468.39
323.32	1339.37
323.53	1312.75
323.74	1368.04
323.95	1357.80
324.16	1308.65
324.37	1318.89
324.58	1474.54
324.79	1316.84
325.00	1343.47
325.21	1357.80
325.42	1384.43
325.63	1394.67
325.84	1290.22
326.05	1253.36
326.26	1421.29
326.47	1429.48
326.68	1415.15
326.89	1337.32
327.10	1349.61
327.31	1406.95
327.52	1329.13
327.73	1429.48
327.94	1400.81
328.15	1341.42
328.36	1363.95
328.57	1337.32
328.78	1257.45
328.99	1398.76
329.20	1402.86
329.41	1325.04
329.62	1349.61
329.83	1341.42
330.04	1322.99
330.25	1320.94
330.46	1400.81
330.67	1394.67
330.87	1378.28
331.08	1337.32
331.29	1361.90
331.50	1275.88
331.71	1320.94
331.92	1339.37
332.13	1279.98
332.34	1275.88
332.55	1329.13
332.76	1304.56
332.97	1322.99
333.18	1339.37
333.39	1327.08
333.60	1333.23
333.81	1353.71
334.02	1378.28
334.23	1349.61
334.44	1343.47
334.65	1394.67
334.86	1458.15
335.07	1312.75
335.28	1277.93
335.49	1249.26
335.70	1437.67
335.91	1388.52
336.12	1253.36
336.33	1376.24
336.54	1423.34
336.74	1351.66
336.95	1331.18
337.16	1359.85
337.37	1406.95
337.58	1449.96
337.79	1355.76
338.00	1296.36
338.21	1423.34
338.42	1343.47
338.63	1400.81
338.84	1259.50
339.05	1261.55
339.26	1482.73
339.47	1253.36
339.68	1351.66
339.89	1325.04
340.10	1449.96
340.30	1353.71
340.51	1292.27
340.72	1402.86
340.93	1505.26
341.14	1384.43
341.35	1394.67
341.56	1406.95
341.77	1322.99
341.98	1290.22
342.19	1351.66
342.40	1339.37
342.61	1325.04
342.82	1374.19
343.02	1384.43
343.23	1320.94
343.44	1363.95
343.65	1339.37
343.86	1314.80
344.07	1310.70
344.28	1382.38
344.49	1339.37
344.70	1353.71
344.91	1400.81
345.12	1349.61
345.32	1294.32
345.53	1384.43
345.74	1372.14
345.95	1345.52
346.16	1370.09
346.37	1466.35
346.58	1337.32
346.79	1374.19
347.00	1370.09
347.21	1490.92
347.41	1347.56
347.62	1339.37
347.83	1318.89
348.04	1267.69
348.25	1288.17
348.46	1374.19
348.67	1353.71
348.88	1349.61
349.09	1337.32
349.29	1474.54
349.50	1374.19
349.71	1384.43
349.92	1427.43
350.13	1392.62
350.34	1386.47
350.55	1423.34
350.76	1320.94
350.97	1333.23
351.17	1327.08
351.38	1357.80
351.59	1378.28
351.80	1370.09
352.01	1392.62
352.22	1337.32
352.43	1310.70
352.63	1376.24
352.84	1384.43
353.05	1388.52
353.26	1327.08
353.47	1357.80
353.68	1376.24
353.89	1345.52
354.10	1322.99
354.30	1378.28
354.51	1325.04
354.72	1316.84
354.93	1394.67
355.14	1331.18
355.35	1296.36
355.55	1374.19
355.76	1337.32
355.97	1415.15
356.18	1368.04
356.39	1327.08
356.60	1257.45
356.81	1359.85
357.01	1398.76
357.22	1325.04
357.43	1415.15
357.64	1353.71
357.85	1363.95
358.06	1376.24
358.26	1322.99
358.47	1349.61
358.68	1353.71
358.89	1359.85
359.10	1427.43
359.31	1452.01
359.51	1394.67
359.72	1359.85
359.93	1409.00
360.14	1314.80
360.35	1318.89
360.56	1372.14
360.76	1318.89
360.97	1368.04
361.18	1370.09
361.39	1322.99
361.60	1521.64
361.81	1361.90
362.01	1433.58
362.22	1390.57
362.43	1384.43
362.64	1378.28
362.85	1329.13
363.05	1386.47
363.26	1411.05
363.47	1366.00
363.68	1347.56
363.89	1273.84
364.09	1361.90
364.30	1435.63
364.51	1351.66
364.72	1320.94
364.93	1376.24
365.13	1339.37
365.34	1325.04
365.55	1402.86
365.76	1277.93
365.97	1314.80
366.17	1462.25
366.38	1423.34
366.59	1368.04
366.80	1417.19
367.01	1441.77
367.21	1359.85
367.42	1316.84
367.63	1406.95
367.84	1361.90
368.05	1304.56
368.25	1366.00
368.46	1382.38
368.67	1382.38
368.88	1372.14
369.08	1503.21
369.29	1413.10
369.50	1351.66
369.71	1255.40
369.92	1349.61
370.12	1380.33
370.33	1482.73
370.54	1318.89
370.75	1398.76
370.95	1304.56
371.16	1366.00
371.37	1310.70
371.58	1318.89
371.78	1415.15
371.99	1441.77
372.20	1409.00
372.41	1374.19
372.61	1388.52
372.82	1325.04
373.03	1331.18
373.24	1427.43
373.45	1302.51
373.65	1284.08
373.86	1347.56
374.07	1331.18
374.28	1345.52
374.48	1378.28
374.69	1384.43
374.90	1306.60
375.11	1331.18
375.31	1337.32
375.52	1421.29
375.73	1374.19
375.93	1458.15
376.14	1329.13
376.35	1392.62
376.56	1363.95
376.76	1341.42
376.97	1386.47
377.18	1419.24
377.39	1378.28
377.59	1378.28
377.80	1351.66
378.01	1443.82
378.22	1363.95
378.42	1366.00
378.63	1380.33
378.84	1261.55
379.04	1478.63
379.25	1380.33
379.46	1261.55
379.67	1435.63
379.87	1368.04
380.08	1349.61
380.29	1441.77
380.50	1402.86
380.70	1363.95
380.91	1351.66
381.12	1361.90
381.32	1345.52
381.53	1329.13
381.74	1443.82
381.95	1355.76
382.15	1394.67
382.36	1294.32
382.57	1476.59
382.77	1441.77
382.98	1423.34
383.19	1388.52
383.39	1318.89
383.60	1331.18
383.81	1419.24
384.02	1454.06
384.22	1402.86
384.43	1335.28
384.64	1406.95
384.84	1290.22
385.05	1394.67
385.26	1431.53
385.46	1454.06
385.67	1329.13
385.88	1435.63
386.08	1363.95
386.29	1429.48
386.50	1345.52
386.70	1400.81
386.91	1409.00
387.12	1384.43
387.33	1378.28
387.53	1411.05
387.74	1417.19
387.95	1402.86
388.15	1339.37
388.36	1433.58
388.57	1345.52
388.77	1417.19
388.98	1384.43
389.19	1472.49
389.39	1378.28
389.60	1312.75
389.81	1411.05
390.01	1341.42
390.22	1333.23
390.43	1413.10
390.63	1335.28
390.84	1376.24
391.05	1396.71
391.25	1429.48
391.46	1404.91
391.67	1402.86
391.87	1452.01
392.08	1476.59
392.28	1443.82
392.49	1370.09
392.70	1423.34
392.90	1425.39
393.11	1460.20
393.32	1357.80
393.52	1333.23
393.73	1400.81
393.94	1351.66
394.14	1357.80
394.35	1370.09
394.56	1456.11
394.76	1458.15
394.97	1337.32
395.17	1370.09
395.38	1495.02
395.59	1363.95
395.79	1404.91
396.00	1331.18
396.21	1374.19
396.41	1329.13
396.62	1345.52
396.83	1427.43
397.03	1355.76
397.24	1349.61
397.44	1343.47
397.65	1447.91
397.86	1376.24
398.06	1435.63
398.27	1458.15
398.47	1454.06
398.68	1351.66
398.89	1370.09
399.09	1441.77
399.30	1449.96
399.51	1464.30
399.71	1359.85
399.92	1411.05
400.12	1372.14
400.33	1368.04
400.54	1417.19
400.74	1376.24
400.95	1347.56
401.15	1466.35
401.36	1540.07
401.57	1531.88
401.77	1376.24
401.98	1417.19
402.18	1492.97
402.39	1411.05
402.60	1480.68
402.80	1482.73
403.01	1427.43
403.21	1458.15
403.42	1413.10
403.63	1392.62
403.83	1404.91
404.04	1462.25
404.24	1462.25
404.45	1419.24
404.65	1503.21
404.86	1431.53
405.07	1386.47
405.27	1386.47
405.48	1492.97
405.68	1478.63
405.89	1497.07
406.10	1509.35
406.30	1437.67
406.51	1548.26
406.71	1449.96
406.92	1529.83
407.12	1462.25
407.33	1445.87
407.53	1505.26
407.74	1460.20
407.95	1474.54
408.15	1490.92
408.36	1351.66
408.56	1501.16
408.77	1488.87
408.97	1435.63
409.18	1511.40
409.39	1413.10
409.59	1429.48
409.80	1378.28
410.00	1482.73
410.21	1511.40
410.41	1423.34
410.62	1396.71
410.82	1484.78
411.03	1486.83
411.23	1511.40
411.44	1515.50
411.65	1392.62
411.85	1470.44
412.06	1495.02
412.26	1607.66
412.47	1482.73
412.67	1445.87
412.88	1402.86
413.08	1525.74
413.29	1486.83
413.49	1550.31
413.70	1574.89
413.90	1517.54
414.11	1505.26
414.31	1495.02
414.52	1509.35
414.73	1427.43
414.93	1533.93
415.14	1398.76
415.34	1533.93
415.55	1595.37
415.75	1509.35
415.96	1515.50
416.16	1431.53
416.37	1544.17
416.57	1513.45
416.78	1554.41
416.98	1490.92
417.19	1507.30
417.39	1566.70
417.60	1445.87
417.80	1531.88
418.01	1546.22
418.21	1605.61
418.42	1632.23
418.62	1585.13
418.83	1568.74
419.03	1593.32
419.24	1540.07
419.44	1613.80
419.65	1609.70
419.85	1574.89
420.06	1679.33
420.26	1636.33
420.47	1591.27
420.67	1613.80
420.88	1535.98
421.08	1564.65
421.29	1638.38
421.49	1486.83
421.70	1576.94
421.90	1624.04
422.11	1609.70
422.31	1576.94
422.52	1619.94
422.72	1605.61
422.93	1644.52
423.13	1581.03
423.34	1640.42
423.54	1646.57
423.74	1644.52
423.95	1630.18
424.15	1605.61
424.36	1548.26
424.56	1617.90
424.77	1613.80
424.97	1765.35
425.18	1591.27
425.38	1738.73
425.59	1642.47
425.79	1710.05
426.00	1767.40
426.20	1572.84
426.40	1650.66
426.61	1597.42
426.81	1705.96
427.02	1667.05
427.22	1730.53
427.43	1738.73
427.63	1667.05
427.84	1697.77
428.04	1646.57
428.25	1671.14
428.45	1732.58
428.65	1654.76
428.86	1771.49
429.06	1703.91
429.27	1757.16
429.47	1728.49
429.68	1734.63
429.88	1789.92
430.09	1783.78
430.29	1763.30
430.49	1718.25
430.70	1824.74
430.90	1841.12
431.11	1798.12
431.31	1730.53
431.52	1720.29
431.72	1820.64
431.92	1744.87
432.13	1861.60
432.33	1755.11
432.54	1804.26
432.74	1746.92
432.94	1716.20
433.15	1826.79
433.35	1689.57
433.56	1820.64
433.76	1798.12
433.97	1861.60
434.17	1781.73
434.37	1779.68
434.58	1816.55
434.78	1849.32
434.99	1861.60
435.19	1912.80
435.39	1890.28
435.60	1867.75
435.80	1904.61
436.01	1902.56
436.21	1916.90
436.41	1875.94
436.62	1830.88
436.82	1953.76
437.03	1945.57
437.23	1826.79
437.43	1896.42
437.64	1920.99
437.84	1964.00
438.05	1914.85
438.25	1839.08
438.45	1949.67
438.66	1951.71
438.86	2019.30
439.06	1949.67
439.27	2019.30
439.47	1925.09
439.68	2009.06
439.88	2002.91
440.08	1888.23
440.29	1900.52
440.49	1990.63
440.69	2027.49
440.90	1943.52
441.10	1976.29
441.31	1894.37
441.51	1912.80
441.71	2072.54
441.92	1820.64
442.12	1869.80
442.32	2115.55
442.53	1984.48
442.73	2031.58
442.94	2029.54
443.14	2015.20
443.34	2004.96
443.55	2068.45
443.75	1957.86
443.95	2088.93
444.16	2029.54
444.36	2023.39
444.56	2011.11
444.77	2090.98
444.97	1990.63
445.17	2050.02
445.38	2154.46
445.58	2007.01
445.78	2066.40
445.99	2002.91
446.19	2066.40
446.39	2043.87
446.60	2047.97
446.80	2109.41
447.00	2058.21
447.21	2103.26
447.41	2058.21
447.61	2099.17
447.82	2088.93
448.02	2244.57
448.22	2220.00
448.43	2156.51
448.63	2119.65
448.83	2217.95
449.04	2131.94
449.24	2146.27
449.44	2250.72
449.65	2215.90
449.85	2158.56
450.05	2054.11
450.26	2203.61
450.46	2142.18
450.66	2129.89
450.87	2119.65
451.07	2215.90
451.27	2215.90
451.47	2250.72
451.68	2138.08
451.88	2220.00
452.08	2246.62
452.29	2363.36
452.49	2353.12
452.69	2217.95
452.90	2209.76
453.10	2273.25
453.30	2303.96
453.51	2254.81
453.71	2269.15
453.91	2320.35
454.11	2275.29
454.32	2299.87
454.52	2263.01
454.72	2201.57
454.93	2246.62
455.13	2301.92
455.33	2330.59
455.53	2291.68
455.74	2383.84
455.94	2328.54
456.14	2344.92
456.35	2478.04
456.55	2385.88
456.75	2406.36
456.95	2377.69
457.16	2342.88
457.36	2525.15
457.56	2473.95
457.76	2619.35
457.97	2537.43
458.17	2498.52
458.37	2451.42
458.57	2596.82
458.78	2445.27
458.98	2408.41
459.18	2381.79
459.39	2519.00
459.59	2504.67
459.79	2578.39
459.99	2549.72
460.20	2543.58
460.40	2574.30
460.60	2559.96
460.80	2627.54
461.01	2625.50
461.21	2523.10
461.41	2584.54
461.61	2588.63
461.82	2576.34
462.02	2686.94
462.22	2557.91
462.42	2645.98
462.63	2695.13
462.83	2795.48
463.03	2635.74
463.23	2566.10
463.43	2602.97
463.64	2678.74
463.84	2754.52
464.04	2715.61
464.24	2666.46
464.45	2594.78
464.65	2783.19
464.85	2768.85
465.05	2766.81
465.26	2875.35
465.46	2815.96
465.66	2910.16
465.86	2840.53
466.06	2906.07
466.27	2783.19
466.47	2840.53
466.67	2895.83
466.87	2805.72
467.08	2697.17
467.28	2889.68
467.48	3067.86
467.68	3016.66
467.88	2951.12
468.09	3123.15
468.29	2918.36
468.49	3074.00
468.69	3096.53
468.89	3016.66
469.10	3184.59
469.30	3030.99
469.50	2969.55
469.70	3047.38
469.90	3151.82
470.11	3059.67
470.31	3037.14
470.51	3301.33
470.71	3182.54
470.91	3125.20
471.11	3139.54
471.32	3280.85
471.52	3246.03
471.72	3284.94
471.92	3243.98
472.12	3301.33
472.33	3221.45
472.53	3301.33
472.73	3428.30
472.93	3530.70
473.13	3373.00
473.33	3473.36
473.54	3493.83
473.74	3657.67
473.94	3661.77
474.14	3616.71
474.34	3508.17
474.55	3534.79
474.75	3667.91
474.95	3704.78
475.15	3803.08
475.35	3665.86
475.55	3786.69
475.75	3835.85
475.96	3852.23
476.16	3803.08
476.36	3696.58
476.56	3928.00
476.76	4005.83
476.96	4145.09
477.17	3999.68
477.37	4001.73
477.57	3930.05
477.77	3897.28
477.97	4048.83
478.17	4104.13
478.37	4181.95
478.58	4095.94
478.78	4308.93
478.98	4325.31
479.18	4329.41
479.38	4368.32
479.58	4206.53
479.78	4421.56
479.99	4499.39
480.19	4376.51
480.39	4509.63
480.59	4421.56
480.79	4433.85
480.99	4638.65
481.19	4450.24
481.39	4509.63
481.60	4634.55
481.80	4540.35
482.00	4712.38
482.20	4628.41
482.40	4986.80
482.60	4759.48
482.80	4829.11
483.00	4888.50
483.20	4892.60
483.41	4906.93
483.61	5035.96
483.81	5126.07
484.01	5111.73
484.21	5121.97
484.41	4931.51
484.61	5187.50
484.81	5078.96
485.01	5322.67
485.22	5222.32
485.42	5238.70
485.62	5367.73
485.82	5357.49
486.02	5474.22
486.22	5324.72
486.42	5320.62
486.62	5515.18
486.82	5593.00
487.02	5560.24
487.22	5719.98
487.43	5744.55
487.63	5719.98
487.83	5711.78
488.03	5617.58
488.23	5679.02
488.43	5728.17
488.63	5941.16
488.83	6023.08
489.03	5904.29
489.23	5980.07
489.43	6068.13
489.63	6049.70
489.83	5945.25
490.04	6084.52
490.24	6102.95
490.44	6133.67
490.64	6188.96
490.84	6223.78
491.04	6186.91
491.24	6317.98
491.44	6379.42
491.64	6557.60
491.84	6389.66
492.04	6410.14
492.24	6404.00
492.44	6662.04
492.64	6549.40
492.84	6610.84
493.04	6743.96
493.24	6582.17
493.45	6901.65
493.65	6741.91
493.85	6760.34
494.05	6891.41
494.25	6963.09
494.45	6778.78
494.65	6737.82
494.85	7085.97
495.05	6965.14
495.25	6952.85
495.45	7018.39
495.65	7241.62
495.85	7114.64
496.05	6973.33
496.25	7032.72
496.45	7034.77
496.65	7139.22
496.85	7362.45
497.05	7335.82
497.25	7157.65
497.45	7321.49
497.65	7282.58
497.85	7325.58
498.05	7284.62
498.25	7432.08
498.45	7356.30
498.65	7554.96
498.85	7317.39
499.05	7577.48
499.25	7546.76
499.45	7354.26
499.65	7651.21
499.85	7673.74
500.05	7634.83
500.25	7872.39
500.45	7858.06
500.65	7933.83
500.85	7927.69
501.05	7917.45
501.25	7866.25
501.45	7692.17
501.65	7989.13
501.85	8107.91
502.05	7960.45
502.25	8173.44
502.45	8013.70
502.65	8130.44
502.85	8009.61
503.05	8331.14
503.25	8345.47
503.45	8064.90
503.65	8204.16
503.85	8247.17
504.05	8048.52
504.25	8195.97
504.45	8345.47
504.65	8324.99
504.85	8148.87
505.05	8408.96
505.25	8484.73
505.45	8451.97
505.65	8363.90
505.85	8558.46
506.05	8216.45
506.25	8413.06
506.45	8599.42
506.65	8687.48
506.85	8689.53
507.05	8724.35
507.25	8593.28
507.45	8548.22
507.65	8814.46
507.85	8767.35
508.04	8640.38
508.24	8839.03
508.44	8873.85
508.64	8732.54
508.84	8943.48
509.04	9111.41
509.24	9013.11
509.44	9033.59
509.64	9195.38
509.84	9086.84
510.04	9281.39
510.24	9138.04
510.44	9289.59
510.64	9070.45
510.84	9346.93
511.04	9373.55
511.24	9441.14
511.43	9643.88
511.63	9475.95
511.83	9521.01
512.03	9453.42
512.23	9469.81
512.43	9699.18
512.63	9723.76
512.83	9789.29
513.03	9785.19
513.23	9940.84
513.43	9916.26
513.63	9885.55
513.83	10037.09
514.02	10039.14
514.22	9844.59
514.42	10153.83
514.62	10127.21
514.82	10110.82
515.02	10332.00
515.22	10297.19
515.42	10362.72
515.62	10551.14
515.82	10614.62
516.02	10538.85
516.21	10708.83
516.41	10596.19
516.61	10774.36
516.81	10647.39
517.01	10895.19
517.21	10880.86
517.41	11011.93
517.61	11056.98
517.81	10874.71
518.00	11089.75
518.20	11312.98
518.40	11470.67
518.60	11011.93
518.80	11302.74
519.00	11370.32
519.20	11626.32
519.40	11513.68
519.60	11591.50
519.79	11677.52
519.99	11554.64
520.19	11757.39
520.39	11728.72
520.59	11650.89
520.79	12001.10
520.99	11878.22
521.18	12250.95
521.38	12207.94
521.58	12062.54
521.78	12150.60
521.98	12220.23
522.18	12486.47
522.38	12588.86
522.58	12496.71
522.77	12633.92
522.97	12814.14
523.17	12619.58
523.37	12664.64
523.57	12830.52
523.77	12664.64
523.96	12846.91
524.16	12875.58
524.36	13006.65
524.56	12937.02
524.76	12740.41
524.96	13068.09
525.16	12965.69
525.35	13072.18
525.55	12879.68
525.75	13375.28
525.95	12939.07
526.15	13395.76
526.35	13272.89
526.54	13307.70
526.74	13360.95
526.94	13756.21
527.14	13596.46
527.34	13752.11
527.54	13813.55
527.73	13870.89
527.93	13997.87
528.13	13934.38
528.33	13977.39
528.53	14034.73
528.72	13965.10
528.92	14032.68
529.12	14217.00
529.32	14294.82
529.52	14425.89
529.72	14583.59
529.91	14337.83
530.11	14573.35
530.31	14606.11
530.51	14673.70
530.71	14581.54
530.90	14655.26
531.10	14845.73
531.30	14933.79
531.50	14919.45
531.70	15157.02
531.89	15150.87
532.09	15206.17
532.29	15341.33
532.49	15036.19
532.69	15017.75
532.88	15064.86
533.08	15308.57
533.28	15404.82
533.48	15470.36
533.67	15607.57
533.87	15914.77
534.07	15421.20
534.27	15427.35
534.47	15636.24
534.66	15859.47
534.86	15755.02
535.06	15849.23
535.26	16045.84
535.45	16166.67
535.65	16289.54
535.85	16107.27
536.05	16350.98
536.24	16043.79
536.44	16297.74
536.64	16510.72
536.84	16588.55
537.04	16697.09
537.23	16516.87
537.43	16559.88
537.63	16586.50
537.83	16748.29
538.02	17051.39
538.22	16928.51
538.42	17112.83
538.62	17164.03
538.81	17465.08
539.01	17383.16
539.21	17569.52
539.41	17465.08
539.60	17266.42
539.80	17506.04
540.00	17749.75
540.20	17557.24
540.39	17714.93
540.59	17747.70
540.79	18052.84
540.98	17997.55
541.18	17989.36
541.38	18085.61
541.58	18175.72
541.77	18239.21
541.97	18102.00
542.17	18446.05
542.37	18685.67
542.56	18613.99
542.76	18777.83
542.96	18835.17
543.15	18509.54
543.35	18851.55
543.55	19015.39
543.75	18892.51
543.94	19068.64
544.14	19050.21
544.34	19052.25
544.53	19160.80
544.73	19216.09
544.93	19101.40
545.13	19226.33
545.32	19316.44
545.52	19314.39
545.72	19367.64
545.91	19404.50
546.11	19932.88
546.31	19523.29
546.50	19787.47
546.70	19439.32
546.90	19834.58
547.10	19777.23
547.29	19986.13
547.49	20020.94
547.69	20141.77
547.88	20125.39
548.08	19810.00
548.28	19939.02
548.47	20289.23
548.67	20291.27
548.87	20367.05
549.06	20285.13
549.26	20321.99
549.46	20190.92
549.65	20446.92
549.85	20758.21
550.05	20651.72
550.24	20592.33
550.44	20629.19
550.64	20414.15
550.83	20684.48
551.03	20688.58
551.23	20909.76
551.42	20924.10
551.62	20774.60
551.82	21188.28
552.01	20905.66
552.21	20965.06
552.41	20803.27
552.60	21003.97
552.80	21243.58
553.00	20905.66
553.19	21112.51
553.39	21089.98
553.59	20754.12
553.78	21198.52
553.98	21530.30
554.18	21202.62
554.37	21237.44
554.57	21413.56
554.76	21593.78
554.96	21759.67
555.16	21819.06
555.35	21563.06
555.55	21819.06
555.75	22013.62
555.94	21841.59
556.14	21794.48
556.34	21679.80
556.53	22181.55
556.73	21817.01
556.92	22064.82
557.12	22036.14
557.32	22392.49
557.51	22185.65
557.71	22363.82
557.91	22249.13
558.10	22623.91
558.30	22599.34
558.49	22754.98
558.69	22447.79
558.89	22378.15
559.08	22537.90
559.28	22587.05
559.47	22656.68
559.67	22873.76
559.87	22861.48
560.06	22781.60
560.26	23099.04
560.45	22980.26
560.65	22922.91
560.85	22716.07
561.04	23197.34
561.24	23144.09
561.43	23264.92
561.63	23199.39
561.83	23230.11
562.02	23223.97
562.22	23408.28
562.41	23594.65
562.61	23441.05
562.81	23557.78
563.00	23668.37
563.20	23553.69
563.39	23770.77
563.59	23871.12
563.78	23668.37
563.98	23981.71
564.18	24020.63
564.37	24303.25
564.57	24252.05
564.76	24305.29
564.96	24686.22
565.15	24594.06
565.35	24649.35
565.55	24526.47
565.74	24848.00
565.94	24745.61
566.13	24503.95
566.33	24940.16
566.52	24964.74
566.72	24655.50
566.91	25097.86
567.11	25251.45
567.31	24981.12
567.50	25030.27
567.70	25118.34
567.89	25333.37
568.09	25423.48
568.28	25405.05
568.48	25558.65
568.67	25235.07
568.87	25661.05
569.06	25556.60
569.26	25841.27
569.46	25992.82
569.65	26048.11
569.85	26156.66
570.04	25996.92
570.24	26001.01
570.43	26199.66
570.63	26103.41
570.82	26132.08
571.02	26709.61
571.21	26281.58
571.41	26402.41
571.60	26959.46
571.80	26680.94
571.99	26549.87
572.19	26941.03
572.38	27051.62
572.58	26863.21
572.77	26967.65
572.97	27119.20
573.16	27182.69
573.36	26936.93
573.55	27068.00
573.75	27354.72
573.94	27422.30
574.14	27403.87
574.33	27825.75
574.53	27356.77
574.72	27590.24
574.92	27594.33
575.11	27493.98
575.31	27807.32
575.50	28286.54
575.70	28202.58
575.89	27993.68
576.09	28212.82
576.28	28481.10
576.48	28434.00
576.67	28507.72
576.87	28358.22
577.06	28540.49
577.26	28601.93
577.45	28696.14
577.65	28403.28
577.84	28958.28
578.04	28958.28
578.23	28929.61
578.43	29054.53
578.62	28706.38
578.82	28984.90
579.01	29290.05
579.21	29281.86
579.40	29695.55
579.59	29591.10
579.79	29707.83
579.98	29685.31
580.18	29773.37
580.37	29666.88
580.57	29824.57
580.76	29652.54
580.96	29824.57
581.15	29623.87
581.35	29134.40
581.54	30129.72
581.74	29896.25
581.93	30234.16
582.12	30256.69
582.32	30324.27
582.51	30539.31
582.71	30750.25
582.90	30477.87
583.10	30699.05
583.29	30891.56
583.48	30391.86
583.68	30643.76
583.87	30455.34
584.07	30981.67
584.26	31229.48
584.46	31301.15
584.65	31073.83
584.84	31258.15
585.04	31720.99
585.23	31618.59
585.43	31569.44
585.62	31768.09
585.82	31548.96
586.01	31901.21
586.20	31966.74
586.40	31962.65
586.59	32124.44
586.79	32042.52
586.98	31800.86
587.18	32003.61
587.37	32417.30
587.56	32396.82
587.76	32634.38
587.95	32153.11
588.15	32730.64
588.34	32609.81
588.53	32368.15
588.73	32527.89
588.92	32591.37
589.12	32964.10
589.31	33117.70
589.50	32808.46
589.70	32970.25
589.89	33494.53
590.08	33474.05
590.28	33058.31
590.47	33721.85
590.67	33207.81
590.86	33271.30
591.05	33506.82
591.25	33521.15
591.44	33652.22
591.64	33586.69
591.83	33338.88
592.02	34276.85
592.22	34125.30
592.41	34016.76
592.60	34108.92
592.80	34170.36
592.99	34225.65
593.18	34483.70
593.38	33857.02
593.57	34346.48
593.77	34637.30
593.96	34989.55
594.15	34573.81
594.35	34498.03
594.54	34631.15
594.73	34561.52
594.93	35098.09
595.12	34799.08
595.31	34772.46
595.51	35433.96
595.70	35116.52
595.89	35243.49
596.09	35038.70
596.28	35134.95
596.47	35470.82
596.67	35517.92
596.86	35196.39
597.06	35945.95
597.25	35816.93
597.44	35593.70
597.64	35491.30
597.83	35876.32
598.02	35874.27
598.22	35976.67
598.41	35884.51
598.60	36105.69
598.79	36181.46
598.99	36820.43
599.18	36455.89
599.37	36154.84
599.57	36081.11
599.76	36535.76
599.95	36603.35
600.15	36910.54
600.34	36310.49
600.53	36333.01
600.73	36752.85
600.92	36797.90
601.11	36904.40
601.31	36920.78
601.50	36691.41
601.69	37057.99
601.88	36820.43
602.08	37150.15
602.27	37266.89
602.46	37213.64
602.66	37377.48
602.85	36896.20
603.04	37629.38
603.24	37569.99
603.43	37629.38
603.62	37490.12
603.81	37862.85
604.01	37240.26
604.20	37838.27
604.39	37647.81
604.59	37678.53
604.78	37684.67
604.97	38309.30
605.16	38235.58
605.36	37776.83
605.55	37625.28
605.74	37875.13
605.94	38034.88
606.13	38065.60
606.32	38098.36
606.51	38589.88
606.71	38606.26
606.90	38739.38
607.09	38321.59
607.28	38452.66
607.48	38804.91
607.67	38798.77
607.86	38479.28
608.05	38741.42
608.25	39085.48
608.44	38878.64
608.63	38825.39
608.82	38839.73
609.02	39163.31
609.21	38899.12
609.40	39323.05
609.59	39009.71
609.79	38870.45
609.98	39007.66
610.17	38739.38
610.36	38464.95
610.56	39003.56
610.75	39181.74
610.94	38960.56
611.13	39257.51
611.33	39112.11
611.52	39214.51
611.71	39245.23
611.90	39323.05
612.09	38974.89
612.29	39271.85
612.48	39458.21
612.67	39153.07
612.86	39284.14
613.06	39505.32
613.25	39476.65
613.44	39673.25
613.63	39644.58
613.82	39605.67
614.02	39767.46
614.21	40140.19
614.40	39855.52
614.59	39888.29
614.78	39931.29
614.98	40072.60
615.17	39898.53
615.36	39955.87
615.55	40279.45
615.74	40797.59
615.94	40363.42
616.13	40652.18
616.32	40535.45
616.51	40611.22
616.70	40795.54
616.90	40580.50
617.09	41407.88
617.28	40908.18
617.47	40922.51
617.66	41467.27
617.86	42120.57
618.05	41287.05
618.24	42464.63
618.43	41481.61
618.62	42329.47
618.81	42442.10
619.01	42364.28
619.20	42044.80
619.39	42632.57
619.58	42956.14
619.77	42847.60
619.96	43136.37
620.16	43638.12
620.35	44166.49
620.54	43662.69
620.73	44184.93
620.92	44432.73
621.11	44100.96
621.31	45165.90
621.50	45049.17
621.69	44950.87
621.88	45159.76
622.07	45342.03
622.26	45174.09
622.46	45387.08
622.65	45702.47
622.84	45888.84
623.03	46392.64
623.22	46200.13
623.41	46505.27
623.60	46175.55
623.80	46898.48
623.99	46781.75
624.18	47398.19
624.37	47189.30
624.56	47660.33
624.75	47557.93
624.94	47484.20
625.13	47789.35
625.33	47617.32
625.52	48274.72
625.71	48233.76
625.90	48145.70
626.09	48176.42
626.28	47981.86
626.47	48641.31
626.66	48923.93
626.86	48770.33
627.05	48780.57
627.24	49214.74
627.43	48878.87
627.62	49585.42
627.81	48923.93
628.00	49554.70
628.19	49556.75
628.38	49638.67
628.57	49954.05
628.77	49700.11
628.96	49880.33
629.15	49925.38
629.34	50193.67
629.53	49931.53
629.72	50062.60
629.91	50058.50
630.10	50660.60
630.29	50638.08
630.48	50674.94
630.68	50834.68
630.87	51184.88
631.06	50504.96
631.25	51229.94
631.44	51025.14
631.63	51361.01
631.82	51340.53
632.01	51285.23
632.20	51221.75
632.39	51221.75
632.58	52182.24
632.77	51832.04
632.96	51582.19
633.15	52208.87
633.35	51555.57
633.54	51442.93
633.73	51700.97
633.92	52071.65
634.11	52370.66
634.30	52262.11
634.49	51948.78
634.68	52378.85
634.87	52569.31
635.06	52356.32
635.25	51430.64
635.44	52569.31
635.63	52563.17
635.82	52479.20
636.01	52595.93
636.20	53005.53
636.39	52991.19
636.58	52813.02
636.77	53241.04
636.97	52860.12
637.16	52958.42
637.35	52804.83
637.54	53128.41
637.73	53023.96
637.92	53693.64
638.11	53591.25
638.30	54164.68
638.49	53904.59
638.68	54596.80
638.87	53435.60
639.06	53978.31
639.25	54152.39
639.44	54447.30
639.63	54410.43
639.82	54480.06
640.01	54219.97
640.20	54207.68
640.39	54197.44
640.58	53664.97
640.77	54539.46
640.96	54269.12
641.15	55237.81
641.34	54936.76
641.53	55231.67
641.72	54717.63
641.91	54947.00
642.10	54924.47
642.29	55141.56
642.48	55653.55
642.67	55063.74
642.86	55776.43
643.05	55674.03
643.24	55446.71
643.43	55653.55
643.62	55776.43
643.81	56165.54
644.00	55549.10
644.19	55948.46
644.38	56069.29
644.57	55608.50
644.76	56249.51
644.95	55610.54
645.14	56317.09
645.33	56194.21
645.52	55784.62
645.71	55377.08
645.90	56319.14
646.09	56616.10
646.28	56226.98
646.46	56218.79
646.65	56372.39
646.84	56788.13
647.03	56548.51
647.22	56720.54
647.41	56796.32
647.60	56968.35
647.79	56904.86
647.98	56931.48
648.17	57021.59
648.36	56947.87
648.55	57197.72
648.74	56939.68
648.93	57541.78
649.12	57158.81
649.31	57386.13
649.50	57318.55
649.69	56853.66
649.88	57560.21
650.06	57433.24
650.25	58004.62
650.44	57519.25
650.63	57709.71
650.82	57650.32
651.01	57570.45
651.20	57756.81
651.39	57867.40
651.58	57748.62
651.77	58172.55
651.96	57965.71
652.15	57969.80
652.34	58154.12
652.52	58023.05
652.71	58272.90
652.90	57810.06
653.09	58786.94
653.28	58397.83
653.47	58616.96
653.66	58588.29
653.85	58604.67
654.04	58670.21
654.23	58174.60
654.42	58727.55
654.60	59356.28
654.79	59182.20
654.98	58891.39
655.17	58813.57
655.36	58616.96
655.55	59030.65
655.74	58795.13
655.93	59053.18
656.12	58934.40
656.30	59219.06
656.49	59112.57
656.68	58860.67
656.87	59075.71
657.06	59071.61
657.25	59243.64
657.44	59577.46
657.63	59380.85
657.82	59223.16
658.00	59935.85
658.19	58971.26
658.38	59341.94
658.57	59151.48
658.76	59370.61
658.95	59599.99
659.14	59276.41
659.32	59587.70
659.51	59937.90
659.70	59475.06
659.89	59305.08
660.08	59595.89
660.27	59792.50
660.46	59686.00
660.64	59927.66
660.83	60279.91
661.02	59950.19
661.21	59886.70
661.40	60087.40
661.59	59829.36
661.78	59679.86
661.96	59563.12
662.15	59835.50
662.34	60056.68
662.53	60130.41
662.72	59786.35
662.91	60017.77
663.09	60030.06
663.28	60040.30
663.47	59800.69
663.66	60382.31
663.85	60329.06
664.03	60353.64
664.22	59970.67
664.41	59894.89
664.60	60142.70
664.79	60462.18
664.98	60427.37
665.16	60312.68
665.35	60148.84
665.54	60562.53
665.73	59888.75
665.92	60533.86
666.10	59788.40
666.29	60243.05
666.48	60197.99
666.67	60333.16
666.86	60642.40
667.04	60931.17
667.23	60284.01
667.42	60146.79
667.61	60970.08
667.80	60126.31
667.98	60740.71
668.17	60705.89
668.36	60560.48
668.55	60535.91
668.74	61224.03
668.92	60796.00
669.11	60736.61
669.30	60613.73
669.49	60714.08
669.68	60353.64
669.86	60658.79
670.05	60392.55
670.24	60507.24
670.43	59956.33
670.61	60650.59
670.80	60580.96
670.99	61082.72
671.18	60978.27
671.36	60546.15
671.55	60603.49
671.74	60728.42
671.93	60752.99
672.11	61183.07
672.30	61045.85
672.49	60871.78
672.68	60849.25
672.87	60922.97
673.05	60763.23
673.24	61082.72
673.43	60535.91
673.62	61195.35
673.80	61207.64
673.99	60808.29
674.18	60204.14
674.36	61060.19
674.55	60978.27
674.74	60611.68
674.93	60568.68
675.11	60310.63
675.30	60806.24
675.49	60757.09
675.68	60556.39
675.86	61054.04
676.05	60333.16
676.24	60918.88
676.43	60372.07
676.61	60304.49
676.80	60468.33
676.99	61092.96
677.17	61377.62
677.36	60644.45
677.55	60716.13
677.74	60337.26
677.92	60863.58
678.11	60882.02
678.30	61043.80
678.48	60849.25
678.67	61543.51
678.86	60585.06
679.04	61191.26
679.23	60591.20
679.42	60898.40
679.61	60472.42
679.79	60941.41
679.98	60505.19
680.17	60615.78
680.35	60525.67
680.54	60693.60
680.73	60447.85
680.91	60644.45
681.10	60845.15
681.29	61099.10
681.47	60988.51
681.66	60552.29
681.85	60716.13
682.04	60550.24
682.22	60214.38
682.41	60869.73
682.60	60871.78
682.78	60750.94
682.97	61455.45
683.16	60910.69
683.34	60691.55
683.53	60540.00
683.72	60669.03
683.90	60591.20
684.09	60685.41
684.28	60492.90
684.46	60853.34
684.65	60656.74
684.83	60701.79
685.02	60724.32
685.21	60896.35
685.39	60628.07
685.58	60497.00
685.77	60980.32
685.95	60701.79
686.14	61363.29
686.33	60775.52
686.51	60961.89
686.70	61029.47
686.89	61019.23
687.07	60730.47
687.26	61301.85
687.44	60947.55
687.63	60875.87
687.82	60443.75
688.00	60959.84
688.19	60738.66
688.38	61041.76
688.56	61164.63
688.75	60871.78
688.93	61260.89
689.12	60873.82
689.31	61246.55
689.49	61346.90
689.68	60957.79
689.87	61011.04
690.05	60875.87
690.24	60589.16
690.42	61127.77
690.61	61516.89
690.80	61250.65
690.98	61109.34
691.17	61420.63
691.35	60689.51
691.54	61525.08
691.73	60927.07
691.91	61889.62
692.10	61121.63
692.28	61430.87
692.47	60802.14
692.66	61072.48
692.84	61357.14
693.03	60982.37
693.21	61449.30
693.40	61236.31
693.59	60916.83
693.77	61344.86
693.96	61377.62
694.14	61545.56
694.33	61897.81
694.51	61250.65
694.70	62045.26
694.89	61449.30
695.07	61875.28
695.26	61662.29
695.44	61744.21
695.63	61531.22
695.81	61520.98
696.00	61652.05
696.18	61715.54
696.37	61547.60
696.56	61848.66
696.74	61453.40
696.93	61938.77
697.11	61785.17
697.30	61430.87
697.48	62313.55
697.67	61670.48
697.85	61291.61
698.04	61342.81
698.23	61152.35
698.41	61539.41
698.60	61781.07
698.78	62047.31
698.97	61869.14
699.15	61727.83
699.34	62260.30
699.52	61469.78
699.71	61752.40
699.89	61647.96
700.08	62008.40
700.26	61785.17
700.45	61500.50
700.63	61607.00
700.82	62323.78
701.01	62286.92
701.19	62063.69
701.38	61844.56
701.56	61959.25
701.75	61635.67
701.93	62323.78
702.12	61717.59
702.30	61953.10
702.49	62008.40
702.67	61877.33
702.86	62090.32
703.04	62260.30
703.23	62170.19
703.41	62456.90
703.60	62465.09
703.78	62336.07
703.97	62180.43
704.15	61848.66
704.34	62381.13
704.52	62391.37
704.71	62200.91
704.89	62426.18
705.08	61910.10
705.26	62721.09
705.45	61918.29
705.63	62362.70
705.81	61664.34
706.00	61834.32
706.18	62108.75
706.37	62381.13
706.55	62270.54
706.74	61873.23
706.92	62327.88
707.11	62260.30
707.29	62434.38
707.48	62409.80
707.66	62520.39
707.85	62635.08
708.03	62309.45
708.22	62995.52
708.40	62415.94
708.58	62657.60
708.77	62016.59
708.95	63194.17
709.14	61903.95
709.32	62524.49
709.51	62461.00
709.69	62356.55
709.88	62268.49
710.06	62190.67
710.25	62393.42
710.43	61477.97
710.61	61428.82
710.80	62241.87
710.98	61936.72
711.17	62649.41
711.35	62440.52
711.54	62485.57
711.72	62241.87
711.90	62733.38
712.09	62565.45
712.27	62633.03
712.46	62424.14
712.64	62381.13
712.83	62493.77
713.01	62215.24
713.19	62321.74
713.38	62299.21
713.56	63067.20
713.75	62790.72
713.93	62786.63
714.11	62673.99
714.30	62514.25
714.48	62456.90
714.67	62170.19
714.85	62618.69
715.03	62616.64
715.22	62831.68
715.40	62714.95
715.59	62370.89
715.77	62125.13
715.95	62467.14
716.14	62262.35
716.32	62379.08
716.51	62741.57
716.69	62143.56
716.87	62444.62
717.06	62037.07
717.24	62098.51
717.42	61895.76
717.61	62170.19
717.79	61856.85
717.98	61957.20
718.16	62739.52
718.34	61889.62
718.53	62205.00
718.71	61695.06
718.89	61670.48
719.08	61731.92
719.26	61293.66
719.45	61776.98
719.63	61633.62
719.81	61439.06
720.00	61561.94
720.18	61772.88
720.36	61486.17
720.55	61631.57
720.73	61207.64
720.91	61279.32
721.10	61502.55
721.28	61140.06
721.46	61588.56
721.65	60879.97
721.83	60922.97
722.01	61381.72
722.20	61086.81
722.38	60402.79
722.56	60394.60
722.75	60675.17
722.93	60666.98
723.11	60742.75
723.30	61011.04
723.48	60886.11
723.66	60804.19
723.85	61000.80
724.03	61099.10
724.21	60773.47
724.40	60486.76
724.58	60343.40
724.76	60501.09
724.95	60755.04
725.13	60861.54
725.31	60396.65
725.50	60730.47
725.68	60290.15
725.86	60128.36
726.05	59894.89
726.23	60003.44
726.41	60212.33
726.59	60263.53
726.78	59993.20
726.96	59499.64
727.14	59915.37
727.33	60107.88
727.51	59978.86
727.69	59829.36
727.87	60052.59
728.06	59855.98
728.24	60073.07
728.42	59698.29
728.61	59102.33
728.79	59415.67
728.97	59004.03
729.15	59071.61
729.34	59438.20
729.52	58733.70
729.70	59008.12
729.89	58555.52
730.07	58692.74
730.25	58936.44
730.43	59069.56
730.62	58897.53
730.80	58770.56
730.98	58731.65
731.16	58901.63
731.35	58188.94
731.53	58580.10
731.71	58440.84
731.89	58539.14
732.08	58137.74
732.26	58565.76
732.44	57701.52
732.62	58104.97
732.81	57937.04
732.99	57904.27
733.17	57560.21
733.35	58414.21
733.54	57734.29
733.72	57484.43
733.90	58094.73
734.08	57195.67
734.27	57269.40
734.45	57386.13
734.63	57218.20
734.81	56698.01
735.00	57273.49
735.18	56921.24
735.36	56915.10
735.54	56181.93
735.72	56749.21
735.91	57066.65
736.09	56407.20
736.27	56292.52
736.45	56450.21
736.63	56226.98
736.82	55989.42
737.00	55768.24
737.18	55403.70
737.36	55723.18
737.55	55569.58
737.73	55551.15
737.91	55065.78
738.09	55149.75
738.27	55162.04
738.46	54834.36
738.64	55215.29
738.82	54631.61
739.00	54445.25
739.18	53875.91
739.36	54045.90
739.55	54066.38
739.73	53814.47
739.91	53779.66
740.09	53107.93
740.27	53462.22
740.46	53863.63
740.64	53662.93
740.82	53243.09
741.00	53263.57
741.18	52792.54
741.36	53052.63
741.55	52669.66
741.73	52655.32
741.91	52518.11
742.09	51942.63
742.27	52286.69
742.45	51811.56
742.64	51739.88
742.82	51721.45
743.00	51580.14
743.18	51387.63
743.36	51287.28
743.54	50806.01
743.72	50363.65
743.91	51152.12
744.09	50519.29
744.27	50566.40
744.45	50318.59
744.63	50152.71
744.81	49771.78
744.99	50003.20
745.18	49188.11
745.36	49900.81
745.54	48856.34
745.72	48725.27
745.90	48110.88
746.08	48966.93
746.26	47981.86
746.45	48178.46
746.63	48420.13
746.81	48008.48
746.99	47762.73
747.17	47609.13
747.35	47390.00
747.53	47222.06
747.71	47805.73
747.89	46345.53
748.08	46361.92
748.26	45929.80
748.44	46218.56
748.62	45735.24
748.80	45532.49
748.98	45884.74
749.16	45768.01
749.34	44789.08
749.52	45380.94
749.70	44662.10
749.89	45075.79
750.07	44705.11
750.25	44209.50
750.43	44373.34
750.61	44375.39
750.79	44039.52
750.97	44021.09
751.15	43763.04
751.33	43607.40
751.51	43490.66
751.69	43042.16
751.88	42812.79
752.06	43193.71
752.24	42732.92
752.42	42358.14
752.60	42669.43
752.78	42470.78
752.96	42511.74
753.14	42157.44
753.32	42276.22
753.50	42169.72
753.68	41940.35
753.86	41567.62
754.04	41545.09
754.22	41430.41
754.40	41375.11
754.58	40926.61
754.76	40902.03
754.95	41186.70
755.13	40402.33
755.31	40834.45
755.49	40570.26
755.67	40277.40
755.85	40586.64
756.03	39935.39
756.21	40295.83
756.39	40115.61
756.57	39740.83
756.75	39562.66
756.93	39636.39
757.11	39398.82
757.29	39427.49
757.47	39183.79
757.65	38985.13
757.83	39001.52
758.01	38809.01
758.19	38868.40
758.37	38217.14
758.55	38323.64
758.73	38258.10
758.91	38591.92
759.09	37719.49
759.27	37662.15
759.45	38073.79
759.63	37932.48
759.81	37410.25
759.99	37414.34
760.17	37785.02
760.35	37080.52
760.53	37043.66
760.71	36890.06
760.89	36505.04
761.07	36695.50
761.25	36402.64
761.43	36439.51
761.61	36257.24
761.79	36091.35
761.97	35843.55
762.15	35896.80
762.33	35249.64
762.51	35208.68
762.69	34991.59
762.87	34729.45
763.05	34582.00
763.23	34387.44
763.41	34307.57
763.59	33963.51
763.77	33836.54
763.95	33490.43
764.13	33510.91
764.31	33125.89
764.49	32888.33
764.67	32763.40
764.85	32454.16
765.03	32359.95
765.21	32110.10
765.38	32079.38
765.56	31680.03
765.74	31452.70
765.92	31028.77
766.10	31090.21
766.28	30373.42
766.46	30670.38
766.64	30737.96
766.82	30434.86
767.00	29627.96
767.18	29496.89
767.36	29103.68
767.54	29281.86
767.72	28837.45
767.90	28249.68
768.08	28517.96
768.26	27702.87
768.43	27627.10
768.61	27479.64
768.79	27197.02
768.97	27252.32
769.15	26623.59
769.33	26216.05
769.51	25943.67
769.69	25980.53
769.87	25325.18
770.05	25050.75
770.23	25218.69
770.40	24718.98
770.58	24536.71
770.76	24241.81
770.94	23920.28
771.12	23449.24
771.30	23066.27
771.48	23086.75
771.66	22671.01
771.84	22376.11
772.02	22208.17
772.19	21884.59
772.37	21737.14
772.55	21206.72
772.73	21098.17
772.91	21030.59
773.09	20590.28
773.27	20219.60
773.45	19992.27
773.63	19611.35
773.80	19431.13
773.98	18849.50
774.16	19062.49
774.34	18790.11
774.52	18444.01
774.70	18153.20
774.88	17985.26
775.05	17782.51
775.23	17616.63
775.41	17166.07
775.59	16822.02
775.77	16682.75
775.95	16381.70
776.13	16348.93
776.30	16211.72
776.48	15752.98
776.66	15734.54
776.84	15413.01
777.02	15281.94
777.20	14964.51
777.38	14890.78
777.55	14690.08
777.73	14260.01
777.91	14432.04
778.09	14069.55
778.27	13797.17
778.45	13772.59
778.62	13475.63
778.80	13383.48
778.98	13102.90
779.16	12857.15
779.34	12975.93
779.51	12570.43
779.69	12640.06
779.87	12230.47
780.05	11970.38
780.23	11917.13
780.41	11849.55
780.58	11679.57
780.76	11530.06
780.94	11337.56
781.12	11065.18
781.30	10954.58
781.47	10911.58
781.65	10880.86
781.83	10796.89
782.01	10569.57
782.19	10354.53
782.36	10071.91
782.54	9985.90
782.72	10180.45
782.90	9910.12
783.08	9748.33
783.25	9525.10
783.43	9541.49
783.61	9604.97
783.79	9256.82
783.96	9176.95
784.14	8970.10
784.32	9068.41
784.50	8959.86
784.68	8834.94
784.85	8701.82
785.03	8523.65
785.21	8566.65
785.39	8562.56
785.56	8394.62
785.74	8140.68
785.92	8286.08
786.10	8257.41
786.27	8167.30
786.45	8126.34
786.63	7735.18
786.81	7862.15
786.98	7786.38
787.16	7726.99
787.34	7815.05
787.52	7477.13
787.69	7473.04
787.87	7282.58
788.05	7243.67
788.23	7227.28
788.40	7362.45
788.58	7081.88
788.76	7108.50
788.94	7016.34
789.11	7139.22
789.29	7024.53
789.47	6887.32
789.64	6815.64
789.82	6889.37
790.00	6829.98
790.18	6805.40
790.35	6809.50
790.53	6768.54
790.71	6526.88
790.89	6369.18
791.06	6512.54
791.24	6442.91
791.42	6346.66
791.59	6459.29
791.77	6449.05
791.95	6272.93
792.12	6299.55
792.30	6313.89
792.48	6217.63
792.66	6148.00
792.83	6266.78
793.01	6129.57
793.19	6104.99
793.36	6094.76
793.54	6070.18
793.72	6021.03
793.89	6119.33
794.07	6119.33
794.25	6004.64
794.42	5896.10
794.60	6053.80
794.78	5760.94
794.95	5998.50
795.13	5887.91
795.31	5869.48
795.48	5967.78
795.66	5855.14
795.84	5724.07
796.01	5791.66
796.19	5832.62
796.37	5805.99
796.54	5881.77
796.72	5867.43
796.90	5885.86
797.07	5750.70
797.25	5910.44
797.43	5730.22
797.60	5865.38
797.78	5654.44
797.96	5744.55
798.13	5896.10
798.31	5771.18
798.49	5777.32
798.66	5679.02
798.84	5726.12
799.01	5722.02
799.19	5736.36
799.37	5595.05
799.54	5656.49
799.72	5668.78
799.90	5691.31
800.07	5799.85
800.25	5689.26
800.43	5689.26
800.60	5627.82
800.78	5691.31
800.95	5644.20
801.13	5511.08
801.31	5851.05
801.48	5851.05
801.66	5769.13
801.83	5844.90
802.01	5617.58
802.19	5797.80
802.36	5595.05
802.54	5717.93
802.71	5773.22
802.89	5756.84
803.07	5805.99
803.24	5705.64
803.42	5754.79
803.59	5951.40
803.77	5752.74
803.95	5715.88
804.12	5736.36
804.30	5822.38
804.47	5664.68
804.65	5769.13
804.82	5857.19
805.00	5767.08
805.18	5857.19
805.35	5793.70
805.53	5980.07
805.70	5713.83
805.88	5777.32
806.05	5816.23
806.23	5752.74
806.41	5904.29
806.58	5799.85
806.76	5836.71
806.93	5719.98
807.11	5824.42
807.28	5949.35
807.46	5877.67
807.64	5898.15
807.81	5941.16
807.99	5980.07
808.16	5887.91
808.34	5943.21
808.51	6006.69
808.69	5932.97
808.86	5795.75
809.04	5971.88
809.21	5892.01
809.39	5990.31
809.56	6014.88
809.74	6164.39
809.92	6031.27
810.09	5988.26
810.27	6184.87
810.44	6006.69
810.62	6014.88
810.79	6039.46
810.97	6051.75
811.14	6133.67
811.32	5959.59
811.49	6088.61
811.67	6238.11
811.84	6143.91
812.02	6123.43
812.19	6096.80
812.37	6170.53
812.54	5955.49
812.72	6127.52
812.89	6074.28
813.07	5984.16
813.24	6221.73
813.42	6090.66
813.59	6178.72
813.77	6320.03
813.94	6096.80
814.12	6145.95
814.29	6205.35
814.47	6074.28
814.64	6047.65
814.82	6379.42
814.99	6152.10
815.17	6360.99
815.34	6193.06
815.52	6250.40
815.69	6236.06
815.86	6107.04
816.04	6285.22
816.21	6254.50
816.39	6234.02
816.56	6221.73
816.74	6166.43
816.91	6285.22
817.09	6221.73
817.26	6289.31
817.44	6389.66
817.61	6408.09
817.79	6215.59
817.96	6135.71
818.13	6297.50
818.31	6352.80
818.48	6283.17
818.66	6227.87
818.83	6188.96
819.01	6307.74
819.18	6389.66
819.36	6131.62
819.53	6342.56
819.70	6277.02
819.88	6320.03
820.05	6098.85
820.23	6311.84
820.40	6320.03
820.58	6281.12
820.75	6225.82
820.92	6188.96
821.10	6379.42
821.27	6205.35
821.45	6375.33
821.62	6379.42
821.79	6322.08
821.97	6371.23
822.14	6451.10
822.32	6266.78
822.49	6340.51
822.66	6176.67
822.84	6336.42
823.01	6356.90
823.19	6356.90
823.36	6432.67
823.53	6229.92
823.71	6379.42
823.88	6377.37
824.06	6477.73
824.23	6432.67
824.40	6301.60
824.58	6459.29
824.75	6367.13
824.93	6305.70
825.10	6229.92
825.27	6381.47
825.45	6418.33
825.62	6447.01
825.79	6340.51
825.97	6463.39
826.14	6184.87
826.32	6299.55
826.49	6360.99
826.66	6422.43
826.84	6289.31
827.01	6262.69
827.18	6328.22
827.36	6244.26
827.53	6315.94
827.70	6369.18
827.88	6205.35
828.05	6389.66
828.22	6203.30
828.40	6258.59
828.57	6381.47
828.74	6432.67
828.92	6199.20
829.09	6422.43
829.27	6369.18
829.44	6291.36
829.61	6358.94
829.79	6455.20
829.96	6172.58
830.13	6340.51
830.30	6272.93
830.48	6387.61
830.65	6387.61
830.82	6485.92
831.00	6309.79
831.17	6254.50
831.34	6307.74
831.52	6291.36
831.69	6401.95
831.86	6279.07
832.04	6272.93
832.21	6393.76
832.38	6363.04
832.56	6352.80
832.73	6320.03
832.90	6268.83
833.07	6295.46
833.25	6297.50
833.42	6139.81
833.59	6377.37
833.77	6127.52
833.94	6506.40
834.11	6315.94
834.29	6258.59
834.46	6330.27
834.63	6184.87
834.80	6354.85
834.98	6360.99
835.15	6242.21
835.32	6133.67
835.49	6447.01
835.67	6004.64
835.84	6365.09
836.01	6143.91
836.19	5992.36
836.36	6303.65
836.53	6258.59
836.70	6418.33
836.88	6141.86
837.05	6311.84
837.22	6174.63
837.39	6137.76
837.57	6113.19
837.74	6293.41
837.91	6143.91
838.08	6309.79
838.26	6164.39
838.43	6215.59
838.60	6121.38
838.77	6283.17
838.95	6139.81
839.12	6363.04
839.29	6168.48
839.46	6094.76
839.64	6248.35
839.81	6025.12
839.98	6156.19
840.15	6160.29
840.32	6201.25
840.50	6078.37
840.67	6223.78
840.84	6045.60
841.01	6156.19
841.19	6031.27
841.36	6154.15
841.53	6059.94
841.70	6121.38
841.87	6223.78
842.05	5959.59
842.22	6172.58
842.39	6031.27
842.56	6129.57
842.73	5965.73
842.91	6135.71
843.08	6076.32
843.25	6113.19
843.42	6000.55
843.59	6039.46
843.77	5994.40
843.94	6139.81
844.11	6168.48
844.28	6070.18
844.45	6053.80
844.62	6135.71
844.80	5990.31
844.97	5980.07
845.14	5926.82
845.31	6072.23
845.48	5951.40
845.65	6033.32
845.83	5975.97
846.00	5937.06
846.17	6014.88
846.34	6076.32
846.51	5935.01
846.68	5935.01
846.86	5914.53
847.03	5928.87
847.20	5978.02
847.37	5935.01
847.54	5941.16
847.71	6025.12
847.89	6025.12
848.06	6070.18
848.23	5844.90
848.40	5857.19
848.57	6053.80
848.74	5898.15
848.91	5900.20
849.08	5902.25
849.26	5781.42
849.43	6004.64
849.60	5849.00
849.77	5873.57
849.94	5851.05
850.11	5849.00
850.28	5834.66
850.46	5795.75
850.63	5783.46
850.80	5818.28
850.97	5785.51
851.14	5808.04
851.31	5730.22
851.48	5844.90
851.65	5605.29
851.82	5789.61
852.00	5656.49
852.17	5818.28
852.34	5742.50
852.51	5785.51
852.68	5762.98
852.85	5685.16
853.02	5783.46
853.19	5590.95
853.36	5756.84
853.53	5793.70
853.70	5666.73
853.88	5715.88
854.05	5570.48
854.22	5617.58
854.39	5556.14
854.56	5679.02
854.73	5666.73
854.90	5676.97
855.07	5535.66
855.24	5593.00
855.41	5574.57
855.58	5398.45
855.75	5552.04
855.92	5560.24
856.09	5642.15
856.27	5472.17
856.44	5654.44
856.61	5574.57
856.78	5578.67
856.95	5478.32
857.12	5547.95
857.29	5480.36
857.46	5414.83
857.63	5504.94
857.80	5527.47
857.97	5633.96
858.14	5367.73
858.31	5515.18
858.48	5294.00
858.65	5414.83
858.82	5392.30
858.99	5365.68
859.16	5375.92
859.33	5291.95
859.50	5543.85
859.67	5570.48
859.84	5271.47
860.01	5320.62
860.18	5283.76
860.35	5300.14
860.52	5185.46
860.69	5285.81
860.86	5310.38
861.03	5103.54
861.20	5402.54
861.37	5353.39
861.54	5347.25
861.71	5390.25
861.88	5152.69
862.05	5269.42
862.22	5343.15
862.39	5138.35
862.56	5287.86
862.73	5232.56
862.90	5154.74
863.07	5154.74
863.24	5138.35
863.41	5175.22
863.58	5140.40
863.75	5050.29
863.92	5091.25
864.09	5111.73
864.26	5070.77
864.43	5148.59
864.60	5117.87
864.77	4947.89
864.94	4992.95
865.11	5142.45
865.28	5027.76
865.45	4949.94
865.62	4980.66
865.79	5103.54
865.96	5040.05
866.13	5138.35
866.30	4972.47
866.47	4978.61
866.64	5062.58
866.81	4976.56
866.98	4929.46
867.15	5113.78
867.31	4786.10
867.48	4945.84
867.65	4904.89
867.82	4995.00
867.99	4949.94
868.16	4939.70
868.33	4937.65
868.50	4870.07
868.67	4900.79
868.84	4843.45
869.01	4888.50
869.18	4800.44
869.35	4960.18
869.52	4714.42
869.68	4849.59
869.85	4798.39
870.02	4673.46
870.19	4751.29
870.36	4769.72
870.53	4806.58
870.70	4720.57
870.87	4720.57
871.04	4642.75
871.21	4546.49
871.38	4792.25
871.54	4661.18
871.71	4720.57
871.88	4708.28
872.05	4497.34
872.22	4632.51
872.39	4530.11
872.56	4646.84
872.73	4560.83
872.90	4573.11
873.06	4655.03
873.23	4710.33
873.40	4624.31
873.57	4800.44
873.74	4513.72
873.91	4710.33
874.08	4526.01
874.25	4505.53
874.41	4534.20
874.58	4620.22
874.75	4370.37
874.92	4560.83
875.09	4446.14
875.26	4399.04
875.43	4399.04
875.59	4417.47
875.76	4505.53
875.93	4378.56
876.10	4566.97
876.27	4427.71
876.44	4368.32
876.61	4478.91
876.77	4460.48
876.94	4333.50
877.11	4485.05
877.28	4474.81
877.45	4392.89
877.62	4220.86
877.78	4239.30
877.95	4261.82
878.12	4259.78
878.29	4167.62
878.46	4425.66
878.62	4351.93
878.79	4333.50
878.96	4364.22
879.13	4325.31
879.30	4243.39
879.47	4192.19
879.63	4304.83
879.80	4237.25
879.97	4175.81
880.14	4149.18
880.31	4317.12
880.47	4245.44
880.64	4261.82
880.81	4323.26
880.98	4030.40
881.15	4087.75
881.31	4140.99
881.48	4061.12
881.65	4061.12
881.82	4095.94
881.99	4100.03
882.15	4102.08
882.32	4184.00
882.49	4079.55
882.66	4059.07
882.82	4038.59
882.99	4163.52
883.16	4132.80
883.33	4011.97
883.49	3966.92
883.66	3864.52
883.83	4071.36
884.00	3862.47
884.17	3985.35
884.33	3962.82
884.50	3973.06
884.67	3956.68
884.84	4005.83
885.00	3899.33
885.17	3950.53
885.34	3948.48
885.51	3968.96
885.67	3887.04
885.84	3985.35
886.01	3784.65
886.18	3938.24
886.34	3960.77
886.51	3899.33
886.68	3913.67
886.84	3858.37
887.01	3960.77
887.18	3909.57
887.35	3911.62
887.51	3794.89
887.68	3725.26
887.85	3803.08
888.02	3907.52
888.18	3807.17
888.35	3868.61
888.52	3649.48
888.68	3833.80
>>>>>End Processed Spectral Data<<<<<
