# Supplementary material for: Design of a Novel Low Cost Point of Care Tampon (POCkeT) Colposcope for Use in Resource Limited Settings
Source: PLoS One. 2015 Sep 2;10(9):e0135869. doi: 10.1371/journal.pone.0135869 (PMC4557989; doi:10.1371/journal.pone.0135869)
Supplement: S1 File — A caption document for each sub-folder and file (S1 Detailed File Key) is found within the archive. Folder (S2) contains the set of raw images from quantitative imaging characterization between systems. Folder (S3) contains the CAD files for the custom circuit boards used in our POCkeT Colposcope. Folder (S4) contains the 3D CAD files for the probe handle and bill of materials. Folder (S5) contains the complete set of n = 5 replicate spectra files captured from each digital colposcope system. (ZIP) [file pone.0135869.s001.zip › S1 Supplementary Files/S5/S5 Spectra WZ-W-D.txt]

SpectraSuite Data File
++++++++++++++++++++++++++++++++++++
Date: Wed May 28 14:16:22 EDT 2014
User: CTL11
Dark Spectrum Present: No
Reference Spectrum Present: No
Number of Sampled Component Spectra: 1
Spectrometers: USB4E01788
Integration Time (usec): 100000 (USB4E01788)
Spectra Averaged: 1 (USB4E01788)
Boxcar Smoothing: 0 (USB4E01788)
Correct for Electrical Dark: No (USB4E01788)
Strobe/Lamp Enabled: No (USB4E01788)
Correct for Detector Non-linearity: No (USB4E01788)
Correct for Stray Light: No (USB4E01788)
Number of Pixels in Processed Spectrum: 3648
>>>>>Begin Processed Spectral Data<<<<<
178.07	1144.81
178.29	1144.81
178.50	1144.81
178.72	1042.42
178.94	1097.71
179.15	1310.70
179.37	1290.22
179.59	1208.30
179.81	1290.22
180.02	1282.03
180.24	1206.25
180.46	1239.02
180.67	1136.62
180.89	1329.13
181.11	1265.64
181.32	1257.45
181.54	1239.02
181.76	1251.31
181.97	1228.78
182.19	1314.80
182.41	1306.60
182.62	1308.65
182.84	1372.14
183.06	1294.32
183.27	1359.85
183.49	1355.76
183.71	1271.79
183.92	1337.32
184.14	1368.04
184.35	1329.13
184.57	1345.52
184.79	1384.43
185.00	1398.76
185.22	1331.18
185.44	1376.24
185.65	1333.23
185.87	1282.03
186.09	1310.70
186.30	1347.56
186.52	1232.88
186.74	1355.76
186.95	1310.70
187.17	1355.76
187.39	1370.09
187.60	1335.28
187.82	1333.23
188.03	1308.65
188.25	1400.81
188.47	1421.29
188.68	1329.13
188.90	1421.29
189.12	1355.76
189.33	1335.28
189.55	1351.66
189.77	1411.05
189.98	1409.00
190.20	1398.76
190.41	1341.42
190.63	1411.05
190.85	1349.61
191.06	1372.14
191.28	1361.90
191.50	1380.33
191.71	1419.24
191.93	1384.43
192.14	1339.37
192.36	1345.52
192.58	1396.71
192.79	1300.46
193.01	1294.32
193.23	1495.02
193.44	1368.04
193.66	1327.08
193.87	1378.28
194.09	1431.53
194.31	1366.00
194.52	1292.27
194.74	1318.89
194.96	1378.28
195.17	1337.32
195.39	1355.76
195.60	1406.95
195.82	1359.85
196.04	1353.71
196.25	1406.95
196.47	1411.05
196.68	1366.00
196.90	1286.12
197.12	1327.08
197.33	1382.38
197.55	1361.90
197.76	1333.23
197.98	1392.62
198.20	1333.23
198.41	1361.90
198.63	1314.80
198.84	1302.51
199.06	1441.77
199.28	1353.71
199.49	1333.23
199.71	1398.76
199.92	1335.28
200.14	1423.34
200.36	1329.13
200.57	1355.76
200.79	1368.04
201.00	1322.99
201.22	1304.56
201.43	1366.00
201.65	1320.94
201.87	1277.93
202.08	1400.81
202.30	1325.04
202.51	1400.81
202.73	1337.32
202.95	1286.12
203.16	1329.13
203.38	1370.09
203.59	1439.72
203.81	1355.76
204.02	1390.57
204.24	1294.32
204.46	1331.18
204.67	1363.95
204.89	1359.85
205.10	1449.96
205.32	1413.10
205.53	1370.09
205.75	1265.64
205.96	1325.04
206.18	1363.95
206.40	1300.46
206.61	1263.60
206.83	1333.23
207.04	1394.67
207.26	1298.41
207.47	1349.61
207.69	1359.85
207.91	1306.60
208.12	1304.56
208.34	1310.70
208.55	1347.56
208.77	1333.23
208.98	1253.36
209.20	1284.08
209.41	1359.85
209.63	1304.56
209.85	1277.93
210.06	1370.09
210.28	1327.08
210.49	1325.04
210.71	1331.18
210.92	1316.84
211.14	1333.23
211.35	1325.04
211.57	1355.76
211.78	1275.88
212.00	1322.99
212.21	1341.42
212.43	1341.42
212.65	1357.80
212.86	1372.14
213.08	1402.86
213.29	1368.04
213.51	1359.85
213.72	1245.16
213.94	1349.61
214.15	1294.32
214.37	1462.25
214.58	1374.19
214.80	1296.36
215.01	1345.52
215.23	1312.75
215.44	1267.69
215.66	1284.08
215.87	1329.13
216.09	1361.90
216.31	1359.85
216.52	1265.64
216.74	1345.52
216.95	1282.03
217.17	1337.32
217.38	1376.24
217.60	1368.04
217.81	1331.18
218.03	1312.75
218.24	1347.56
218.46	1339.37
218.67	1368.04
218.89	1411.05
219.10	1327.08
219.32	1355.76
219.53	1368.04
219.75	1361.90
219.96	1325.04
220.18	1329.13
220.39	1296.36
220.61	1345.52
220.82	1392.62
221.04	1267.69
221.25	1400.81
221.47	1275.88
221.68	1306.60
221.90	1351.66
222.11	1394.67
222.33	1400.81
222.54	1345.52
222.76	1277.93
222.97	1314.80
223.19	1318.89
223.40	1363.95
223.62	1298.41
223.83	1329.13
224.05	1282.03
224.26	1288.17
224.48	1376.24
224.69	1333.23
224.91	1335.28
225.12	1355.76
225.34	1372.14
225.55	1429.48
225.77	1308.65
225.98	1296.36
226.19	1404.91
226.41	1265.64
226.62	1357.80
226.84	1374.19
227.05	1300.46
227.27	1386.47
227.48	1286.12
227.70	1288.17
227.91	1351.66
228.13	1331.18
228.34	1454.06
228.56	1398.76
228.77	1357.80
228.99	1347.56
229.20	1236.97
229.42	1349.61
229.63	1409.00
229.84	1370.09
230.06	1292.27
230.27	1468.39
230.49	1363.95
230.70	1286.12
230.92	1357.80
231.13	1286.12
231.35	1331.18
231.56	1394.67
231.78	1298.41
231.99	1300.46
232.20	1359.85
232.42	1275.88
232.63	1398.76
232.85	1316.84
233.06	1335.28
233.28	1351.66
233.49	1263.60
233.71	1296.36
233.92	1419.24
234.13	1329.13
234.35	1312.75
234.56	1353.71
234.78	1296.36
234.99	1429.48
235.21	1292.27
235.42	1366.00
235.64	1314.80
235.85	1300.46
236.06	1345.52
236.28	1431.53
236.49	1390.57
236.71	1316.84
236.92	1282.03
237.14	1353.71
237.35	1345.52
237.56	1415.15
237.78	1355.76
237.99	1384.43
238.21	1384.43
238.42	1359.85
238.64	1314.80
238.85	1341.42
239.06	1327.08
239.28	1296.36
239.49	1417.19
239.71	1322.99
239.92	1304.56
240.13	1236.97
240.35	1267.69
240.56	1288.17
240.78	1308.65
240.99	1298.41
241.21	1300.46
241.42	1327.08
241.63	1308.65
241.85	1376.24
242.06	1384.43
242.28	1394.67
242.49	1417.19
242.70	1300.46
242.92	1277.93
243.13	1343.47
243.35	1312.75
243.56	1341.42
243.77	1333.23
243.99	1331.18
244.20	1347.56
244.42	1384.43
244.63	1294.32
244.84	1349.61
245.06	1343.47
245.27	1320.94
245.49	1343.47
245.70	1357.80
245.91	1398.76
246.13	1284.08
246.34	1359.85
246.55	1337.32
246.77	1347.56
246.98	1290.22
247.20	1390.57
247.41	1282.03
247.62	1333.23
247.84	1429.48
248.05	1288.17
248.27	1366.00
248.48	1355.76
248.69	1357.80
248.91	1310.70
249.12	1314.80
249.33	1253.36
249.55	1339.37
249.76	1435.63
249.98	1443.82
250.19	1357.80
250.40	1351.66
250.62	1378.28
250.83	1345.52
251.04	1257.45
251.26	1382.38
251.47	1388.52
251.68	1290.22
251.90	1282.03
252.11	1230.83
252.33	1386.47
252.54	1396.71
252.75	1386.47
252.97	1214.45
253.18	1206.25
253.39	1226.73
253.61	1337.32
253.82	1341.42
254.03	1318.89
254.25	1335.28
254.46	1409.00
254.67	1366.00
254.89	1347.56
255.10	1296.36
255.31	1404.91
255.53	1286.12
255.74	1437.67
255.96	1376.24
256.17	1355.76
256.38	1433.58
256.60	1402.86
256.81	1339.37
257.02	1363.95
257.24	1400.81
257.45	1300.46
257.66	1318.89
257.88	1384.43
258.09	1320.94
258.30	1312.75
258.52	1378.28
258.73	1277.93
258.94	1310.70
259.16	1243.12
259.37	1409.00
259.58	1302.51
259.80	1343.47
260.01	1343.47
260.22	1335.28
260.43	1335.28
260.65	1316.84
260.86	1288.17
261.07	1378.28
261.29	1284.08
261.50	1392.62
261.71	1273.84
261.93	1384.43
262.14	1290.22
262.35	1312.75
262.57	1359.85
262.78	1374.19
262.99	1417.19
263.21	1300.46
263.42	1374.19
263.63	1331.18
263.85	1386.47
264.06	1380.33
264.27	1372.14
264.48	1384.43
264.70	1357.80
264.91	1292.27
265.12	1335.28
265.34	1357.80
265.55	1333.23
265.76	1236.97
265.98	1374.19
266.19	1368.04
266.40	1329.13
266.61	1404.91
266.83	1429.48
267.04	1327.08
267.25	1374.19
267.47	1427.43
267.68	1351.66
267.89	1325.04
268.10	1411.05
268.32	1339.37
268.53	1263.60
268.74	1316.84
268.96	1429.48
269.17	1384.43
269.38	1253.36
269.59	1366.00
269.81	1421.29
270.02	1406.95
270.23	1380.33
270.45	1501.16
270.66	1368.04
270.87	1341.42
271.08	1392.62
271.30	1310.70
271.51	1376.24
271.72	1372.14
271.93	1378.28
272.15	1312.75
272.36	1378.28
272.57	1261.55
272.79	1314.80
273.00	1347.56
273.21	1351.66
273.42	1337.32
273.64	1409.00
273.85	1271.79
274.06	1296.36
274.27	1357.80
274.49	1343.47
274.70	1312.75
274.91	1304.56
275.12	1306.60
275.34	1386.47
275.55	1368.04
275.76	1359.85
275.97	1263.60
276.19	1294.32
276.40	1327.08
276.61	1294.32
276.82	1341.42
277.04	1325.04
277.25	1296.36
277.46	1359.85
277.67	1402.86
277.89	1302.51
278.10	1325.04
278.31	1396.71
278.52	1355.76
278.74	1318.89
278.95	1363.95
279.16	1351.66
279.37	1327.08
279.58	1411.05
279.80	1325.04
280.01	1421.29
280.22	1394.67
280.43	1331.18
280.65	1314.80
280.86	1359.85
281.07	1314.80
281.28	1394.67
281.50	1284.08
281.71	1368.04
281.92	1406.95
282.13	1343.47
282.34	1335.28
282.56	1339.37
282.77	1343.47
282.98	1290.22
283.19	1290.22
283.40	1357.80
283.62	1480.68
283.83	1245.16
284.04	1363.95
284.25	1370.09
284.47	1243.12
284.68	1345.52
284.89	1329.13
285.10	1421.29
285.31	1322.99
285.53	1329.13
285.74	1388.52
285.95	1329.13
286.16	1300.46
286.37	1263.60
286.59	1337.32
286.80	1347.56
287.01	1282.03
287.22	1316.84
287.43	1300.46
287.65	1322.99
287.86	1374.19
288.07	1394.67
288.28	1402.86
288.49	1374.19
288.71	1347.56
288.92	1404.91
289.13	1279.98
289.34	1302.51
289.55	1474.54
289.76	1363.95
289.98	1327.08
290.19	1343.47
290.40	1355.76
290.61	1275.88
290.82	1382.38
291.04	1370.09
291.25	1452.01
291.46	1318.89
291.67	1322.99
291.88	1351.66
292.09	1232.88
292.31	1327.08
292.52	1458.15
292.73	1292.27
292.94	1384.43
293.15	1368.04
293.36	1349.61
293.58	1329.13
293.79	1327.08
294.00	1458.15
294.21	1370.09
294.42	1366.00
294.63	1386.47
294.85	1290.22
295.06	1263.60
295.27	1325.04
295.48	1353.71
295.69	1294.32
295.90	1370.09
296.12	1343.47
296.33	1359.85
296.54	1361.90
296.75	1292.27
296.96	1382.38
297.17	1322.99
297.38	1400.81
297.60	1359.85
297.81	1318.89
298.02	1390.57
298.23	1288.17
298.44	1388.52
298.65	1402.86
298.86	1304.56
299.08	1308.65
299.29	1390.57
299.50	1343.47
299.71	1376.24
299.92	1318.89
300.13	1308.65
300.34	1343.47
300.55	1374.19
300.77	1327.08
300.98	1302.51
301.19	1351.66
301.40	1476.59
301.61	1347.56
301.82	1232.88
302.03	1316.84
302.25	1290.22
302.46	1343.47
302.67	1261.55
302.88	1347.56
303.09	1474.54
303.30	1343.47
303.51	1333.23
303.72	1427.43
303.93	1380.33
304.15	1359.85
304.36	1370.09
304.57	1308.65
304.78	1351.66
304.99	1257.45
305.20	1327.08
305.41	1361.90
305.62	1449.96
305.83	1363.95
306.05	1343.47
306.26	1236.97
306.47	1382.38
306.68	1449.96
306.89	1359.85
307.10	1382.38
307.31	1386.47
307.52	1398.76
307.73	1427.43
307.94	1431.53
308.16	1333.23
308.37	1376.24
308.58	1322.99
308.79	1300.46
309.00	1271.79
309.21	1329.13
309.42	1404.91
309.63	1351.66
309.84	1327.08
310.05	1341.42
310.26	1363.95
310.48	1343.47
310.69	1380.33
310.90	1310.70
311.11	1372.14
311.32	1470.44
311.53	1456.11
311.74	1384.43
311.95	1241.07
312.16	1320.94
312.37	1427.43
312.58	1388.52
312.79	1271.79
313.00	1286.12
313.21	1370.09
313.43	1306.60
313.64	1296.36
313.85	1279.98
314.06	1413.10
314.27	1515.50
314.48	1368.04
314.69	1409.00
314.90	1355.76
315.11	1464.30
315.32	1333.23
315.53	1359.85
315.74	1425.39
315.95	1398.76
316.16	1421.29
316.37	1366.00
316.58	1318.89
316.79	1275.88
317.01	1366.00
317.22	1439.72
317.43	1363.95
317.64	1351.66
317.85	1372.14
318.06	1335.28
318.27	1294.32
318.48	1370.09
318.69	1388.52
318.90	1404.91
319.11	1300.46
319.32	1378.28
319.53	1310.70
319.74	1351.66
319.95	1294.32
320.16	1396.71
320.37	1449.96
320.58	1302.51
320.79	1402.86
321.00	1249.26
321.21	1275.88
321.42	1380.33
321.63	1390.57
321.84	1249.26
322.05	1386.47
322.26	1368.04
322.47	1290.22
322.68	1343.47
322.90	1298.41
323.11	1376.24
323.32	1400.81
323.53	1220.59
323.74	1339.37
323.95	1290.22
324.16	1392.62
324.37	1333.23
324.58	1337.32
324.79	1386.47
325.00	1325.04
325.21	1318.89
325.42	1378.28
325.63	1415.15
325.84	1374.19
326.05	1298.41
326.26	1425.39
326.47	1333.23
326.68	1415.15
326.89	1331.18
327.10	1384.43
327.31	1415.15
327.52	1343.47
327.73	1429.48
327.94	1447.91
328.15	1288.17
328.36	1370.09
328.57	1286.12
328.78	1275.88
328.99	1341.42
329.20	1388.52
329.41	1308.65
329.62	1327.08
329.83	1368.04
330.04	1345.52
330.25	1431.53
330.46	1396.71
330.67	1404.91
330.87	1316.84
331.08	1318.89
331.29	1419.24
331.50	1320.94
331.71	1374.19
331.92	1257.45
332.13	1284.08
332.34	1329.13
332.55	1415.15
332.76	1333.23
332.97	1304.56
333.18	1382.38
333.39	1333.23
333.60	1384.43
333.81	1355.76
334.02	1427.43
334.23	1400.81
334.44	1415.15
334.65	1347.56
334.86	1419.24
335.07	1339.37
335.28	1275.88
335.49	1302.51
335.70	1400.81
335.91	1325.04
336.12	1306.60
336.33	1437.67
336.54	1349.61
336.74	1378.28
336.95	1366.00
337.16	1386.47
337.37	1406.95
337.58	1380.33
337.79	1339.37
338.00	1308.65
338.21	1314.80
338.42	1359.85
338.63	1384.43
338.84	1337.32
339.05	1318.89
339.26	1499.11
339.47	1267.69
339.68	1347.56
339.89	1304.56
340.10	1404.91
340.30	1261.55
340.51	1333.23
340.72	1331.18
340.93	1378.28
341.14	1329.13
341.35	1421.29
341.56	1427.43
341.77	1288.17
341.98	1343.47
342.19	1343.47
342.40	1427.43
342.61	1411.05
342.82	1345.52
343.02	1380.33
343.23	1363.95
343.44	1355.76
343.65	1378.28
343.86	1320.94
344.07	1343.47
344.28	1314.80
344.49	1382.38
344.70	1353.71
344.91	1384.43
345.12	1341.42
345.32	1269.74
345.53	1284.08
345.74	1333.23
345.95	1406.95
346.16	1421.29
346.37	1413.10
346.58	1343.47
346.79	1331.18
347.00	1355.76
347.21	1314.80
347.41	1351.66
347.62	1314.80
347.83	1363.95
348.04	1304.56
348.25	1261.55
348.46	1327.08
348.67	1327.08
348.88	1359.85
349.09	1277.93
349.29	1343.47
349.50	1349.61
349.71	1423.34
349.92	1415.15
350.13	1341.42
350.34	1327.08
350.55	1368.04
350.76	1331.18
350.97	1355.76
351.17	1273.84
351.38	1333.23
351.59	1351.66
351.80	1259.50
352.01	1372.14
352.22	1320.94
352.43	1425.39
352.63	1259.50
352.84	1327.08
353.05	1314.80
353.26	1406.95
353.47	1359.85
353.68	1310.70
353.89	1310.70
354.10	1384.43
354.30	1310.70
354.51	1429.48
354.72	1345.52
354.93	1366.00
355.14	1409.00
355.35	1322.99
355.55	1402.86
355.76	1341.42
355.97	1425.39
356.18	1347.56
356.39	1361.90
356.60	1267.69
356.81	1265.64
357.01	1370.09
357.22	1296.36
357.43	1294.32
357.64	1398.76
357.85	1302.51
358.06	1363.95
358.26	1400.81
358.47	1384.43
358.68	1335.28
358.89	1345.52
359.10	1314.80
359.31	1366.00
359.51	1400.81
359.72	1345.52
359.93	1413.10
360.14	1347.56
360.35	1351.66
360.56	1421.29
360.76	1316.84
360.97	1290.22
361.18	1409.00
361.39	1337.32
361.60	1378.28
361.81	1378.28
362.01	1433.58
362.22	1355.76
362.43	1404.91
362.64	1400.81
362.85	1325.04
363.05	1341.42
363.26	1378.28
363.47	1355.76
363.68	1335.28
363.89	1372.14
364.09	1353.71
364.30	1366.00
364.51	1320.94
364.72	1335.28
364.93	1388.52
365.13	1312.75
365.34	1306.60
365.55	1445.87
365.76	1349.61
365.97	1253.36
366.17	1411.05
366.38	1441.77
366.59	1394.67
366.80	1333.23
367.01	1419.24
367.21	1339.37
367.42	1386.47
367.63	1325.04
367.84	1355.76
368.05	1339.37
368.25	1343.47
368.46	1449.96
368.67	1329.13
368.88	1392.62
369.08	1454.06
369.29	1343.47
369.50	1320.94
369.71	1286.12
369.92	1376.24
370.12	1406.95
370.33	1386.47
370.54	1325.04
370.75	1325.04
370.95	1335.28
371.16	1380.33
371.37	1310.70
371.58	1304.56
371.78	1320.94
371.99	1265.64
372.20	1378.28
372.41	1382.38
372.61	1421.29
372.82	1251.31
373.03	1351.66
373.24	1441.77
373.45	1255.40
373.65	1277.93
373.86	1355.76
374.07	1339.37
374.28	1368.04
374.48	1396.71
374.69	1452.01
374.90	1322.99
375.11	1363.95
375.31	1429.48
375.52	1431.53
375.73	1363.95
375.93	1437.67
376.14	1335.28
376.35	1370.09
376.56	1353.71
376.76	1359.85
376.97	1376.24
377.18	1374.19
377.39	1368.04
377.59	1363.95
377.80	1355.76
378.01	1320.94
378.22	1312.75
378.42	1394.67
378.63	1355.76
378.84	1320.94
379.04	1452.01
379.25	1437.67
379.46	1277.93
379.67	1392.62
379.87	1339.37
380.08	1327.08
380.29	1306.60
380.50	1411.05
380.70	1343.47
380.91	1384.43
381.12	1361.90
381.32	1370.09
381.53	1378.28
381.74	1388.52
381.95	1419.24
382.15	1290.22
382.36	1306.60
382.57	1437.67
382.77	1449.96
382.98	1376.24
383.19	1316.84
383.39	1236.97
383.60	1398.76
383.81	1447.91
384.02	1425.39
384.22	1368.04
384.43	1329.13
384.64	1417.19
384.84	1378.28
385.05	1363.95
385.26	1456.11
385.46	1392.62
385.67	1376.24
385.88	1361.90
386.08	1413.10
386.29	1443.82
386.50	1308.65
386.70	1443.82
386.91	1359.85
387.12	1380.33
387.33	1398.76
387.53	1337.32
387.74	1417.19
387.95	1343.47
388.15	1402.86
388.36	1304.56
388.57	1427.43
388.77	1318.89
388.98	1435.63
389.19	1492.97
389.39	1376.24
389.60	1411.05
389.81	1384.43
390.01	1396.71
390.22	1357.80
390.43	1411.05
390.63	1380.33
390.84	1384.43
391.05	1427.43
391.25	1441.77
391.46	1439.72
391.67	1400.81
391.87	1417.19
392.08	1419.24
392.28	1366.00
392.49	1445.87
392.70	1409.00
392.90	1337.32
393.11	1396.71
393.32	1327.08
393.52	1431.53
393.73	1357.80
393.94	1380.33
394.14	1421.29
394.35	1427.43
394.56	1374.19
394.76	1376.24
394.97	1386.47
395.17	1437.67
395.38	1368.04
395.59	1310.70
395.79	1445.87
396.00	1433.58
396.21	1382.38
396.41	1468.39
396.62	1329.13
396.83	1372.14
397.03	1335.28
397.24	1374.19
397.44	1359.85
397.65	1476.59
397.86	1296.36
398.06	1394.67
398.27	1372.14
398.47	1439.72
398.68	1359.85
398.89	1454.06
399.09	1443.82
399.30	1382.38
399.51	1376.24
399.71	1382.38
399.92	1402.86
400.12	1308.65
400.33	1439.72
400.54	1406.95
400.74	1452.01
400.95	1302.51
401.15	1378.28
401.36	1433.58
401.57	1427.43
401.77	1359.85
401.98	1394.67
402.18	1443.82
402.39	1390.57
402.60	1503.21
402.80	1439.72
403.01	1452.01
403.21	1462.25
403.42	1370.09
403.63	1443.82
403.83	1411.05
404.04	1468.39
404.24	1392.62
404.45	1406.95
404.65	1523.69
404.86	1447.91
405.07	1456.11
405.27	1398.76
405.48	1386.47
405.68	1400.81
405.89	1445.87
406.10	1443.82
406.30	1378.28
406.51	1505.26
406.71	1392.62
406.92	1419.24
407.12	1542.12
407.33	1435.63
407.53	1517.54
407.74	1382.38
407.95	1558.50
408.15	1445.87
408.36	1357.80
408.56	1435.63
408.77	1503.21
408.97	1509.35
409.18	1509.35
409.39	1427.43
409.59	1474.54
409.80	1454.06
410.00	1490.92
410.21	1445.87
410.41	1490.92
410.62	1452.01
410.82	1447.91
411.03	1462.25
411.23	1464.30
411.44	1439.72
411.65	1488.87
411.85	1497.07
412.06	1519.59
412.26	1468.39
412.47	1490.92
412.67	1406.95
412.88	1429.48
413.08	1417.19
413.29	1359.85
413.49	1556.46
413.70	1492.97
413.90	1417.19
414.11	1439.72
414.31	1470.44
414.52	1423.34
414.73	1396.71
414.93	1505.26
415.14	1515.50
415.34	1454.06
415.55	1505.26
415.75	1454.06
415.96	1458.15
416.16	1523.69
416.37	1566.70
416.57	1505.26
416.78	1476.59
416.98	1470.44
417.19	1490.92
417.39	1505.26
417.60	1402.86
417.80	1490.92
418.01	1486.83
418.21	1562.60
418.42	1581.03
418.62	1501.16
418.83	1443.82
419.03	1529.83
419.24	1511.40
419.44	1638.38
419.65	1570.79
419.85	1501.16
420.06	1617.90
420.26	1615.85
420.47	1665.00
420.67	1548.26
420.88	1499.11
421.08	1558.50
421.29	1535.98
421.49	1521.64
421.70	1624.04
421.90	1540.07
422.11	1572.84
422.31	1511.40
422.52	1634.28
422.72	1638.38
422.93	1595.37
423.13	1597.42
423.34	1535.98
423.54	1495.02
423.74	1597.42
423.95	1562.60
424.15	1587.18
424.36	1529.83
424.56	1595.37
424.77	1587.18
424.97	1683.43
425.18	1568.74
425.38	1644.52
425.59	1599.46
425.79	1538.02
426.00	1626.09
426.20	1632.23
426.40	1595.37
426.61	1669.09
426.81	1589.22
427.02	1628.14
427.22	1589.22
427.43	1603.56
427.63	1531.88
427.84	1546.22
428.04	1636.33
428.25	1650.66
428.45	1648.61
428.65	1650.66
428.86	1703.91
429.06	1654.76
429.27	1611.75
429.47	1626.09
429.68	1636.33
429.88	1695.72
430.09	1685.48
430.29	1755.11
430.49	1763.30
430.70	1787.88
430.90	1722.34
431.11	1636.33
431.31	1742.82
431.52	1675.24
431.72	1642.47
431.92	1654.76
432.13	1716.20
432.33	1796.07
432.54	1708.01
432.74	1632.23
432.94	1769.44
433.15	1718.25
433.35	1628.14
433.56	1804.26
433.76	1775.59
433.97	1697.77
434.17	1695.72
434.37	1816.55
434.58	1738.73
434.78	1695.72
434.99	1810.40
435.19	1775.59
435.39	1755.11
435.60	1734.63
435.80	1791.97
436.01	1767.40
436.21	1851.36
436.41	1761.25
436.62	1802.21
436.82	1798.12
437.03	1810.40
437.23	1777.64
437.43	1828.84
437.64	1787.88
437.84	1671.14
438.05	1730.53
438.25	1814.50
438.45	1796.07
438.66	1800.16
438.86	1777.64
439.06	1802.21
439.27	1841.12
439.47	1830.88
439.68	1886.18
439.88	1834.98
440.08	1759.21
440.29	1820.64
440.49	1931.23
440.69	1755.11
440.90	1849.32
441.10	1759.21
441.31	1882.08
441.51	1783.78
441.71	1933.28
441.92	1826.79
442.12	1865.70
442.32	1865.70
442.53	1789.92
442.73	1814.50
442.94	1898.47
443.14	1953.76
443.34	1822.69
443.55	1798.12
443.75	1728.49
443.95	1841.12
444.16	1914.85
444.36	1841.12
444.56	1806.31
444.77	1857.51
444.97	1957.86
445.17	1851.36
445.38	1896.42
445.58	1953.76
445.78	1961.95
445.99	1806.31
446.19	1828.84
446.39	1984.48
446.60	1851.36
446.80	2004.96
447.00	1906.66
447.21	1855.46
447.41	1986.53
447.61	1931.23
447.82	1992.67
448.02	1972.19
448.22	2023.39
448.43	1925.09
448.63	1992.67
448.83	1818.60
449.04	2015.20
449.24	1986.53
449.44	2072.54
449.65	2064.35
449.85	1996.77
450.05	1929.19
450.26	2099.17
450.46	1959.91
450.66	1929.19
450.87	1845.22
451.07	2043.87
451.27	1990.63
451.47	2056.16
451.68	2007.01
451.88	1964.00
452.08	2060.26
452.29	2125.79
452.49	2060.26
452.69	2011.11
452.90	2152.42
453.10	2078.69
453.30	2166.75
453.51	2103.26
453.71	2066.40
453.91	2056.16
454.11	2076.64
454.32	2197.47
454.52	2015.20
454.72	2105.31
454.93	2027.49
455.13	2115.55
455.33	2105.31
455.53	2111.46
455.74	2189.28
455.94	2142.18
456.14	2050.02
456.35	2207.71
456.55	2213.85
456.75	2146.27
456.95	2220.00
457.16	2129.89
457.36	2172.89
457.56	2203.61
457.76	2254.81
457.97	2205.66
458.17	2279.39
458.37	2281.44
458.57	2250.72
458.78	2236.38
458.98	2113.50
459.18	2299.87
459.39	2250.72
459.59	2250.72
459.79	2263.01
459.99	2338.78
460.20	2260.96
460.40	2320.35
460.60	2297.82
460.80	2418.65
461.01	2314.20
461.21	2277.34
461.41	2316.25
461.61	2287.58
461.82	2342.88
462.02	2400.22
462.22	2217.95
462.42	2310.11
462.63	2375.64
462.83	2494.43
463.03	2353.12
463.23	2330.59
463.43	2420.70
463.64	2445.27
463.84	2371.55
464.04	2353.12
464.24	2318.30
464.45	2441.18
464.65	2508.76
464.85	2500.57
465.05	2521.05
465.26	2418.65
465.46	2482.14
465.66	2662.36
465.86	2545.63
466.06	2545.63
466.27	2498.52
466.47	2596.82
466.67	2600.92
466.87	2637.78
467.08	2443.23
467.28	2568.15
467.48	2623.45
467.68	2471.90
467.88	2615.26
468.09	2635.74
468.29	2605.02
468.49	2648.02
468.69	2619.35
468.89	2705.37
469.10	2662.36
469.30	2656.22
469.50	2664.41
469.70	2734.04
469.90	2648.02
470.11	2736.09
470.31	2709.46
470.51	2791.38
470.71	2725.85
470.91	2736.09
471.11	2807.77
471.32	2731.99
471.52	2934.74
471.72	2885.59
471.92	2881.49
472.12	2981.84
472.33	2838.48
472.53	2785.24
472.73	2942.93
472.93	3008.47
473.13	3020.75
473.33	3047.38
473.54	2844.63
473.74	3035.09
473.94	3131.34
474.14	3133.39
474.34	3065.81
474.55	3108.82
474.75	3188.69
474.95	3221.45
475.15	3278.80
475.35	3246.03
475.55	3313.61
475.75	3280.85
475.96	3180.50
476.16	3272.65
476.36	3346.38
476.56	3260.37
476.76	3418.06
476.96	3383.24
477.17	3389.39
477.37	3497.93
477.57	3403.72
477.77	3405.77
477.97	3561.42
478.17	3571.66
478.37	3524.55
478.58	3502.03
478.78	3559.37
478.98	3620.81
479.18	3559.37
479.38	3633.10
479.58	3653.58
479.78	3725.26
479.99	3860.42
480.19	3635.14
480.39	3684.30
480.59	3796.93
480.79	3819.46
480.99	3778.50
481.19	3747.78
481.39	3798.98
481.60	3911.62
481.80	3936.20
482.00	4065.22
482.20	4048.83
482.40	4022.21
482.60	4075.46
482.80	4087.75
483.00	3938.24
483.20	4177.86
483.41	4202.43
483.61	4157.38
483.81	4243.39
484.01	4224.96
484.21	4263.87
484.41	4212.67
484.61	4347.84
484.81	4399.04
485.01	4491.20
485.22	4476.86
485.42	4419.52
485.62	4466.62
485.82	4493.24
486.02	4485.05
486.22	4405.18
486.42	4489.15
486.62	4720.57
486.82	4818.87
487.02	4806.58
487.22	4796.34
487.43	4777.91
487.63	4792.25
487.83	4773.82
488.03	4609.98
488.23	4775.86
488.43	4917.17
488.63	4997.04
488.83	4908.98
489.03	4990.90
489.23	5054.39
489.43	5164.98
489.63	5031.86
489.83	4915.12
490.04	5070.77
490.24	4988.85
490.44	5302.19
490.64	5218.22
490.84	5265.33
491.04	5232.56
491.24	5232.56
491.44	5328.81
491.64	5261.23
491.84	5504.94
492.04	5388.21
492.24	5529.52
492.44	5453.74
492.64	5394.35
492.84	5572.52
493.04	5537.71
493.24	5443.50
493.45	5523.37
493.65	5660.59
493.85	5521.32
494.05	5660.59
494.25	5742.50
494.45	5758.89
494.65	5597.10
494.85	5849.00
495.05	5695.40
495.25	5801.90
495.45	5705.64
495.65	5785.51
495.85	5945.25
496.05	5967.78
496.25	5947.30
496.45	5881.77
496.65	6006.69
496.85	5967.78
497.05	5914.53
497.25	6082.47
497.45	6070.18
497.65	6094.76
497.85	6148.00
498.05	6184.87
498.25	6137.76
498.45	6135.71
498.65	6059.94
498.85	6184.87
499.05	6184.87
499.25	6356.90
499.45	6391.71
499.65	6389.66
499.85	6340.51
500.05	6328.22
500.25	6408.09
500.45	6317.98
500.65	6430.62
500.85	6537.12
501.05	6375.33
501.25	6490.01
501.45	6557.60
501.65	6447.01
501.85	6733.72
502.05	6639.51
502.25	6657.95
502.45	6657.95
502.65	6662.04
502.85	6598.56
503.05	6698.91
503.25	6784.92
503.45	6805.40
503.65	6776.73
503.85	6864.79
504.05	6559.64
504.25	6709.15
504.45	6842.26
504.65	6688.67
504.85	6909.85
505.05	6897.56
505.25	7034.77
505.45	6928.28
505.65	6899.61
505.85	7139.22
506.05	6852.50
506.25	6981.53
506.45	6940.57
506.65	7208.85
506.85	7069.59
507.05	7081.88
507.25	6909.85
507.45	7198.61
507.65	7210.90
507.85	7208.85
508.04	7294.86
508.24	7214.99
508.44	7378.83
508.64	7245.71
508.84	7444.37
509.04	7528.33
509.24	7249.81
509.44	7477.13
509.64	7477.13
509.84	7534.48
510.04	7501.71
510.24	7614.35
510.44	7718.79
510.64	7448.46
510.84	7595.92
511.04	7753.61
511.24	7696.27
511.43	7733.13
511.63	7675.79
511.83	7919.50
512.03	7888.78
512.23	7907.21
512.43	7913.35
512.63	7810.95
512.83	8200.07
513.03	8167.30
513.23	8284.03
513.43	7856.01
513.63	8093.57
513.83	8214.40
514.02	8195.97
514.22	8347.52
514.42	8075.14
514.62	8288.13
514.82	8447.87
515.02	8335.23
515.22	8517.50
515.42	8626.04
515.62	8544.13
515.82	8497.02
516.02	8675.20
516.21	8562.56
516.41	8793.98
516.61	8779.64
516.81	8759.16
517.01	8830.84
517.21	8857.46
517.41	8914.81
517.61	8918.90
517.81	9052.02
518.00	9078.65
518.20	9058.17
518.40	9217.91
518.60	9332.59
518.80	9193.33
519.00	9426.80
519.20	9570.16
519.40	9432.94
519.60	9518.96
519.79	9500.53
519.99	9498.48
520.19	9512.81
520.39	9699.18
520.59	9742.19
520.79	9682.80
520.99	9865.07
521.18	9858.92
521.38	9809.77
521.58	9856.87
521.78	10039.14
521.98	9834.35
522.18	10131.30
522.38	10389.35
522.58	10297.19
522.77	10098.53
522.97	10180.45
523.17	10428.26
523.37	10346.34
523.57	10231.65
523.77	10434.40
523.96	10461.02
524.16	10571.61
524.36	10420.06
524.56	10512.22
524.76	10655.58
524.96	10600.29
525.16	10739.55
525.35	10686.30
525.55	10841.95
525.75	10930.01
525.95	10694.49
526.15	10704.73
526.35	11071.32
526.54	11069.27
526.74	11013.98
526.94	11163.48
527.14	11110.23
527.34	11194.20
527.54	11347.79
527.73	11110.23
527.93	11222.87
528.13	11241.30
528.33	11308.88
528.53	11456.34
528.72	11620.17
528.92	11599.70
529.12	11591.50
529.32	11599.70
529.52	11665.23
529.72	11847.50
529.91	11616.08
530.11	11990.86
530.31	11749.20
530.51	12111.69
530.71	11722.57
530.90	11820.88
531.10	11976.52
531.30	12101.45
531.50	12326.72
531.70	12095.30
531.89	12427.07
532.09	12439.36
532.29	12222.28
532.49	12310.34
532.69	12357.44
532.88	12398.40
533.08	12797.76
533.28	12459.84
533.48	12674.88
533.67	12748.61
533.87	12683.07
534.07	12756.80
534.27	12552.00
534.47	12867.39
534.66	12781.37
534.86	13000.51
535.06	13131.58
535.26	13174.58
535.45	13193.01
535.65	13266.74
535.85	13055.80
536.05	13354.80
536.24	13342.52
536.44	13184.82
536.64	13414.20
536.84	13461.30
537.04	13764.40
537.23	13631.28
537.43	13625.14
537.63	13682.48
537.83	13635.38
538.02	14104.36
538.22	13764.40
538.42	14018.35
538.62	14114.60
538.81	13944.62
539.01	14079.79
539.21	14452.52
539.41	14229.29
539.60	14329.64
539.80	14210.86
540.00	14231.33
540.20	14386.98
540.39	14751.52
540.59	14915.36
540.79	14761.76
540.98	14825.25
541.18	14890.78
541.38	14884.64
541.58	15179.54
541.77	15044.38
541.97	14997.28
542.17	15101.72
542.37	15126.30
542.56	15234.84
542.76	15261.46
542.96	15359.77
543.15	15304.47
543.35	15400.72
543.55	15480.60
543.75	15486.74
543.94	15816.46
544.14	15423.25
544.34	15638.29
544.53	15697.68
544.73	15626.00
544.93	15716.11
545.13	15867.66
545.32	15738.64
545.52	15939.34
545.72	15886.09
545.91	16047.88
546.11	16035.60
546.31	16207.62
546.50	16090.89
546.70	15965.96
546.90	16230.15
547.10	16260.87
547.29	16340.74
547.49	16195.34
547.69	16340.74
547.88	16461.57
548.08	16449.28
548.28	16348.93
548.47	16715.52
548.67	16680.71
548.87	16840.45
549.06	16305.93
549.26	16549.64
549.46	16733.95
549.65	16709.38
549.85	16905.98
550.05	16656.13
550.24	16795.39
550.44	16824.06
550.64	16531.20
550.83	16869.12
551.03	16891.65
551.23	16938.75
551.42	17084.16
551.62	17047.29
551.82	17204.99
552.01	17231.61
552.21	17151.74
552.41	17106.68
552.60	17168.12
552.80	17379.06
553.00	17039.10
553.19	17106.68
553.39	17288.95
553.59	17231.61
553.78	17295.10
553.98	17663.73
554.18	17444.60
554.37	17581.81
554.57	17708.79
554.76	17753.84
554.96	17995.50
555.16	17721.07
555.35	17606.39
555.55	17866.48
555.75	17962.73
555.94	17934.06
556.14	18253.55
556.34	18005.74
556.53	17860.34
556.73	17948.40
556.92	17874.67
557.12	17946.35
557.32	18026.22
557.51	17936.11
557.71	18194.15
557.91	18673.38
558.10	18310.89
558.30	18437.86
558.49	18439.91
558.69	18417.38
558.89	18505.45
559.08	18405.10
559.28	18552.55
559.47	18493.16
559.67	18554.60
559.87	18966.24
560.06	18671.33
560.26	18816.74
560.45	18900.70
560.65	19087.07
560.85	18796.26
561.04	19076.83
561.24	19062.49
561.43	19259.10
561.63	19295.96
561.83	19121.88
562.02	19082.97
562.22	19255.00
562.41	19547.86
562.61	19007.20
562.81	19439.32
563.00	19766.99
563.20	19418.84
563.39	19762.90
563.59	19633.88
563.78	19453.66
563.98	19799.76
564.18	19734.23
564.37	19904.21
564.57	19912.40
564.76	19824.34
564.96	20037.33
565.15	20080.33
565.35	20328.14
565.55	20315.85
565.74	20365.00
565.94	20551.37
566.13	20225.74
566.33	20696.77
566.52	20326.09
566.72	20219.60
566.91	20557.51
567.11	20895.43
567.31	20543.17
567.50	20481.74
567.70	20723.40
567.89	20907.71
568.09	20854.47
568.28	20774.60
568.48	20833.99
568.67	20963.01
568.87	20954.82
569.06	21515.96
569.26	21012.16
569.46	21370.55
569.65	21399.23
569.85	21472.95
570.04	21270.20
570.24	21319.35
570.43	21558.97
570.63	21477.05
570.82	21610.17
571.02	21823.16
571.21	21679.80
571.41	21647.03
571.60	21694.13
571.80	21952.18
571.99	22113.97
572.19	21980.85
572.38	21849.78
572.58	22204.08
572.77	22130.35
572.97	22126.25
573.16	22150.83
573.36	21978.80
573.55	22429.35
573.75	22474.41
573.94	22816.42
574.14	22445.74
574.33	22910.63
574.53	22955.68
574.72	22621.86
574.92	22996.64
575.11	22742.69
575.31	22535.85
575.50	23037.60
575.70	23209.63
575.89	23219.87
576.09	22992.55
576.28	23500.44
576.48	23121.57
576.67	23477.91
576.87	23205.53
577.06	23518.87
577.26	23522.97
577.45	23482.01
577.65	23582.36
577.84	23617.18
578.04	24032.91
578.23	23803.54
578.43	23928.47
578.62	23613.08
578.82	24006.29
579.01	24231.57
579.21	24309.39
579.40	24391.31
579.59	24503.95
579.79	24514.19
579.98	24264.33
580.18	24641.16
580.37	24641.16
580.57	24307.34
580.76	24462.99
580.96	24350.35
581.15	24573.58
581.35	23973.52
581.54	24403.60
581.74	24827.53
581.93	24688.26
582.12	25108.10
582.32	24796.81
582.51	25038.47
582.71	25280.13
582.90	25075.33
583.10	25233.02
583.29	25513.59
583.48	25036.42
583.68	24850.05
583.87	25194.11
584.07	25804.41
584.26	25509.50
584.46	25497.21
584.65	25532.03
584.84	25886.32
585.04	26168.94
585.23	25863.80
585.43	25890.42
585.62	26072.69
585.82	26199.66
586.01	26134.13
586.20	26152.56
586.40	26461.80
586.59	26687.08
586.79	26365.55
586.98	26746.47
587.18	26533.48
587.37	26969.70
587.56	26809.96
587.76	26900.07
587.95	26781.29
588.15	27045.48
588.34	27133.54
588.53	26799.72
588.73	26883.69
588.92	26797.67
589.12	27078.24
589.31	27108.96
589.50	27172.45
589.70	27133.54
589.89	27518.56
590.08	27319.90
590.28	27496.03
590.47	28028.50
590.67	27375.20
590.86	27536.99
591.05	27647.58
591.25	27539.04
591.44	27778.65
591.64	27692.63
591.83	27907.67
592.02	28184.15
592.22	28294.74
592.41	27725.40
592.60	28272.21
592.80	28259.92
592.99	28159.57
593.18	28370.51
593.38	28438.09
593.57	28423.76
593.77	28290.64
593.96	28712.52
594.15	28827.21
594.35	28522.06
594.54	28669.51
594.73	28862.02
594.93	28997.19
595.12	28984.90
595.31	28821.06
595.51	29439.55
595.70	29007.43
595.89	28943.94
596.09	29064.77
596.28	29179.46
596.47	29158.98
596.67	29402.69
596.86	29163.08
597.06	29632.06
597.25	29478.46
597.44	29296.19
597.64	29630.01
597.83	29453.89
598.02	29552.19
598.22	30049.85
598.41	29941.30
598.60	30031.41
598.79	29982.26
598.99	30248.50
599.18	30293.55
599.37	30064.18
599.57	29414.98
599.76	30197.30
599.95	30023.22
600.15	30518.83
600.34	30105.14
600.53	30475.82
600.73	30156.34
600.92	30475.82
601.11	30524.97
601.31	30678.57
601.50	30377.52
601.69	30465.58
601.88	30719.53
602.08	30752.30
602.27	30697.00
602.46	30811.69
602.66	30613.04
602.85	30907.94
603.04	31342.11
603.24	30866.98
603.43	30934.57
603.62	30940.71
603.81	31559.20
604.01	31100.45
604.20	31370.79
604.39	31469.09
604.59	31145.51
604.78	31194.66
604.97	31378.98
605.16	31358.50
605.36	31286.82
605.55	31630.88
605.74	31393.31
605.94	31641.12
606.13	31628.83
606.32	31663.64
606.51	31819.29
606.71	31667.74
606.90	32269.84
607.09	32093.72
607.28	31970.84
607.48	32017.94
607.67	32712.20
607.86	31940.12
608.05	32437.78
608.25	32339.47
608.44	32468.50
608.63	32048.66
608.82	32009.75
609.02	32466.45
609.21	32022.04
609.40	32630.29
609.59	32335.38
609.79	32323.09
609.98	32189.97
610.17	32525.84
610.36	32048.66
610.56	32224.79
610.75	32278.04
610.94	32388.63
611.13	32681.49
611.33	32470.54
611.52	32491.02
611.71	32323.09
611.90	32800.27
612.09	32790.03
612.29	32495.12
612.48	32531.98
612.67	32753.16
612.86	32476.69
613.06	32871.95
613.25	32462.35
613.44	32699.92
613.63	32914.95
613.82	33142.28
614.02	33134.09
614.21	33201.67
614.40	33117.70
614.59	33265.16
614.78	33338.88
614.98	33605.12
615.17	33246.72
615.36	33259.01
615.55	33730.05
615.74	33961.47
615.94	33760.76
616.13	34045.43
616.32	33621.50
616.51	33639.93
616.70	33740.29
616.90	33902.07
617.09	34070.01
617.28	34311.67
617.47	34192.89
617.66	34733.55
617.86	34842.09
618.05	34582.00
618.24	35223.01
618.43	34692.59
618.62	35374.56
618.81	35309.03
619.01	35532.26
619.20	35065.32
619.39	35309.03
619.58	35755.49
619.77	35773.92
619.96	36011.48
620.16	36560.34
620.35	36390.36
620.54	36619.73
620.73	37289.42
620.92	36969.93
621.11	36464.08
621.31	37701.06
621.50	37400.01
621.69	37680.58
621.88	37825.98
622.07	37961.15
622.26	37656.00
622.46	37936.57
622.65	38059.45
622.84	38311.35
623.03	38598.07
623.22	38821.30
623.41	39083.44
623.60	38550.96
623.80	39232.94
623.99	39024.04
624.18	39245.23
624.37	39495.08
624.56	39683.49
624.75	39611.81
624.94	39255.46
625.13	39998.88
625.33	40359.32
625.52	40508.82
625.71	40277.40
625.90	40414.62
626.09	40226.20
626.28	40291.74
626.47	40615.32
626.66	40689.04
626.86	40854.93
627.05	41342.35
627.24	41047.44
627.43	40752.53
627.62	41045.39
627.81	40740.24
628.00	41409.93
628.19	41731.46
628.38	41579.91
628.57	41246.09
628.77	41770.37
628.96	42032.51
629.15	41567.62
629.34	41725.32
629.53	41686.40
629.72	42222.97
629.91	42341.75
630.10	42665.33
630.29	42233.21
630.48	42450.30
630.68	42595.70
630.87	42337.66
631.06	42286.46
631.25	42651.00
631.44	42995.06
631.63	43023.73
631.82	43527.53
632.01	42888.56
632.20	43298.16
632.39	43177.33
632.58	43414.89
632.77	43429.23
632.96	42952.05
633.15	43554.15
633.35	43875.68
633.54	43642.21
633.73	43087.21
633.92	43550.06
634.11	44125.53
634.30	43756.90
634.49	44057.95
634.68	43666.79
634.87	43136.37
635.06	43912.55
635.25	43435.37
635.44	44207.45
635.63	44451.16
635.82	43969.89
636.01	44459.35
636.20	44590.42
636.39	44082.53
636.58	44031.33
636.77	45096.27
636.97	44500.31
637.16	43943.27
637.35	44526.94
637.54	45004.11
637.73	44533.08
637.92	45106.51
638.11	44535.13
638.30	45133.14
638.49	45434.19
638.68	45583.69
638.87	44705.11
639.06	45223.25
639.25	45440.33
639.44	45872.45
639.63	45421.90
639.82	45559.11
640.01	45657.42
640.20	45565.26
640.39	45382.99
640.58	45358.41
640.77	45851.97
640.96	45725.00
641.15	46386.49
641.34	45878.60
641.53	46284.09
641.72	45835.59
641.91	45393.23
642.10	46345.53
642.29	46146.88
642.48	46900.53
642.67	46200.13
642.86	46951.73
643.05	46871.86
643.24	46791.99
643.43	47019.31
643.62	47007.03
643.81	47203.63
644.00	47056.18
644.19	46867.76
644.38	47197.49
644.57	46912.82
644.76	46617.91
644.95	47228.21
645.14	47482.16
645.33	47336.75
645.52	47117.62
645.71	47029.55
645.90	47500.59
646.09	47588.65
646.28	47619.37
646.46	47183.15
646.65	47058.23
646.84	47713.58
647.03	47738.15
647.22	47635.75
647.41	47764.78
647.60	47912.23
647.79	47754.54
647.98	47805.73
648.17	47844.65
648.36	48217.38
648.55	48031.01
648.74	48186.66
648.93	48575.77
649.12	48270.62
649.31	48033.06
649.50	48026.92
649.69	48143.65
649.88	48887.06
650.06	48446.75
650.25	48796.95
650.44	48862.49
650.63	48510.24
650.82	48680.22
651.01	48450.84
651.20	48667.93
651.39	48313.63
651.58	49026.32
651.77	49470.73
651.96	48921.88
652.15	49155.35
652.34	48854.29
652.52	49302.80
652.71	49452.30
652.90	49011.99
653.09	49777.93
653.28	49343.76
653.47	49358.09
653.66	49175.83
653.85	49274.13
654.04	49175.83
654.23	49294.61
654.42	49880.33
654.60	49665.29
654.79	49655.05
654.98	50033.92
655.17	49339.66
655.36	49673.48
655.55	49669.39
655.74	49644.81
655.93	49845.51
656.12	49906.95
656.30	50318.59
656.49	50005.25
656.68	49546.51
656.87	49814.79
657.06	49972.49
657.25	50183.43
657.44	50244.87
657.63	50044.16
657.82	50105.60
658.00	50146.56
658.19	49693.96
658.38	50189.57
658.57	50085.12
658.76	50087.17
658.95	50048.26
659.14	50154.75
659.32	50310.40
659.51	50474.24
659.70	50230.53
659.89	50502.91
660.08	50519.29
660.27	50431.23
660.46	50814.20
660.64	50261.25
660.83	50545.92
661.02	51346.67
661.21	50638.08
661.40	51135.73
661.59	50255.11
661.78	51195.12
661.96	50441.47
662.15	50808.06
662.34	50793.72
662.53	50955.51
662.72	51004.66
662.91	51293.43
663.09	50842.87
663.28	51109.11
663.47	50910.46
663.66	51391.73
663.85	51082.48
664.03	51057.91
664.22	50771.19
664.41	50459.90
664.60	50722.04
664.79	50889.98
664.98	51442.93
665.16	50922.74
665.35	50803.96
665.54	51287.28
665.73	51309.81
665.92	51213.55
666.10	51002.61
666.29	50986.23
666.48	51576.04
666.67	51592.43
666.86	51406.06
667.04	51662.06
667.23	51145.97
667.42	51553.52
667.61	51361.01
667.80	51109.11
667.98	51320.05
668.17	51254.51
668.36	51154.16
668.55	51318.00
668.74	51590.38
668.92	51883.24
669.11	51238.13
669.30	51766.51
669.49	51576.04
669.68	50871.54
669.86	51645.68
670.05	51389.68
670.24	51150.07
670.43	51457.26
670.61	51694.83
670.80	51369.20
670.99	51602.67
671.18	52012.26
671.36	51795.18
671.55	51092.72
671.74	51862.76
671.93	51606.76
672.11	51807.47
672.30	51363.06
672.49	51518.70
672.68	51586.28
672.87	51729.64
673.05	51565.81
673.24	51918.06
673.43	51336.43
673.62	51674.35
673.80	51780.84
673.99	51873.00
674.18	51602.67
674.36	51703.02
674.55	51981.54
674.74	51485.93
674.93	52106.47
675.11	51827.95
675.30	51756.27
675.49	51696.88
675.68	51459.31
675.86	52120.80
676.05	51217.65
676.24	51989.73
676.43	51197.17
676.61	51252.47
676.80	51743.98
676.99	52364.51
677.17	52004.07
677.36	51684.59
677.55	52098.28
677.74	51887.34
677.92	51971.30
678.11	51717.35
678.30	52108.52
678.48	52296.93
678.67	52184.29
678.86	51801.32
679.04	51743.98
679.23	51916.01
679.42	52210.92
679.61	51481.84
679.79	51952.87
679.98	51647.72
680.17	51838.18
680.35	51948.78
680.54	51272.95
680.73	51447.02
680.91	51936.49
681.10	51913.96
681.29	51997.93
681.47	51944.68
681.66	51358.96
681.85	51528.94
682.04	51559.66
682.22	51379.44
682.41	51696.88
682.60	52141.28
682.78	51852.52
682.97	52165.86
683.16	51678.44
683.34	52196.58
683.53	51805.42
683.72	51352.82
683.90	51653.87
684.09	51752.17
684.28	52012.26
684.46	52227.30
684.65	51764.46
684.83	51596.52
685.02	51612.91
685.21	52145.38
685.39	51694.83
685.58	52200.68
685.77	52018.41
685.95	52002.02
686.14	52047.08
686.33	51899.62
686.51	52184.29
686.70	51680.49
686.89	52264.16
687.07	51617.00
687.26	52337.89
687.44	51860.71
687.63	52178.15
687.82	51784.94
688.00	52028.65
688.19	51893.48
688.38	52458.72
688.56	52384.99
688.75	52190.44
688.93	52278.50
689.12	51965.16
689.31	52270.31
689.49	52753.63
689.68	51660.01
689.87	51985.64
690.05	52038.89
690.24	51647.72
690.42	52649.18
690.61	52325.60
690.80	52477.15
690.98	52411.62
691.17	52172.00
691.35	52366.56
691.54	52514.01
691.73	51963.11
691.91	53093.59
692.10	52761.82
692.28	52655.32
692.47	52024.55
692.66	52399.33
692.84	52147.43
693.03	52129.00
693.21	52645.08
693.40	51911.91
693.59	52489.44
693.77	52425.95
693.96	52565.21
694.14	51952.87
694.33	52479.20
694.51	52382.94
694.70	52835.55
694.89	52651.23
695.07	52999.38
695.26	52694.24
695.44	52749.53
695.63	52786.39
695.81	53148.88
696.00	52907.22
696.18	52532.45
696.37	52612.32
696.56	53003.48
696.74	52669.66
696.93	52718.81
697.11	53175.51
697.30	52929.75
697.48	53124.31
697.67	53118.17
697.85	52727.00
698.04	52612.32
698.23	52647.13
698.41	52094.18
698.60	53535.95
698.78	52684.00
698.97	53351.63
699.15	52778.20
699.34	53261.52
699.52	52745.44
699.71	52978.90
699.89	52770.01
700.08	53365.97
700.26	52864.22
700.45	52557.02
700.63	53228.76
700.82	53574.86
701.01	54013.13
701.19	53331.15
701.38	53062.87
701.56	52843.74
701.75	52751.58
701.93	53069.01
702.12	52804.83
702.30	53157.08
702.49	53040.34
702.67	52880.60
702.86	53132.50
703.04	53419.22
703.23	53621.97
703.41	53411.02
703.60	53431.50
703.78	53710.03
703.97	53910.73
704.15	53677.26
704.34	53550.29
704.52	54045.90
704.71	53464.27
704.89	53464.27
705.08	53005.53
705.26	53480.66
705.45	53548.24
705.63	53439.70
705.81	53314.77
706.00	53478.61
706.18	53750.99
706.37	53521.62
706.55	53081.30
706.74	53613.77
706.92	54072.52
707.11	53568.72
707.29	53834.95
707.48	53757.13
707.66	54103.24
707.85	53769.42
708.03	53470.42
708.22	54080.71
708.40	53148.88
708.58	54011.08
708.77	53697.74
708.95	53728.46
709.14	53834.95
709.32	53040.34
709.51	53462.22
709.69	53538.00
709.88	53705.93
710.06	53472.46
710.25	53832.91
710.43	53253.33
710.61	53341.39
710.80	53853.39
710.98	53574.86
711.17	53933.26
711.35	53556.43
711.54	53456.08
711.72	53810.38
711.90	53435.60
712.09	53990.60
712.27	53869.77
712.46	53701.84
712.64	53648.59
712.83	53955.78
713.01	53914.83
713.19	53865.67
713.38	54174.92
713.56	54064.33
713.75	54086.85
713.93	53705.93
714.11	54058.18
714.30	54006.98
714.48	53818.57
714.67	53673.16
714.85	54041.80
715.03	53980.36
715.22	54357.19
715.40	53417.17
715.59	53497.04
715.77	53085.40
715.95	53744.84
716.14	53750.99
716.32	53744.84
716.51	53724.36
716.69	53767.37
716.87	53785.80
717.06	53759.18
717.24	53466.32
717.42	53411.02
717.61	53134.55
717.79	53026.01
717.98	53128.41
718.16	53431.50
718.34	52995.29
718.53	53601.49
718.71	53589.20
718.89	53081.30
719.08	53148.88
719.26	53019.86
719.45	52755.68
719.63	53433.55
719.81	53202.13
720.00	53198.04
720.18	53269.72
720.36	52825.31
720.55	53089.49
720.73	52350.18
720.91	52290.79
721.10	52985.05
721.28	52653.28
721.46	52882.65
721.65	52274.40
721.83	52323.55
722.01	52188.39
722.20	52552.93
722.38	52212.96
722.56	51766.51
722.75	52057.32
722.93	52294.88
723.11	52032.74
723.30	52497.63
723.48	52411.62
723.66	52092.13
723.85	52507.87
724.03	52640.99
724.21	51795.18
724.40	52282.59
724.58	52008.17
724.76	51649.77
724.95	51891.43
725.13	52374.75
725.31	52438.24
725.50	52276.45
725.68	51959.02
725.86	51705.07
726.05	51610.86
726.23	51997.93
726.41	52200.68
726.59	51412.21
726.78	51559.66
726.96	51258.61
727.14	51451.12
727.33	51406.06
727.51	51381.49
727.69	51551.47
727.87	51399.92
728.06	51520.75
728.24	51776.75
728.42	51088.63
728.61	50904.31
728.79	51107.06
728.97	50992.37
729.15	51100.92
729.34	51154.16
729.52	51123.44
729.70	50943.22
729.89	50943.22
730.07	50758.91
730.25	50539.77
730.43	50814.20
730.62	50191.62
730.80	50220.29
730.98	50205.95
731.16	50679.03
731.35	50507.01
731.53	49954.05
731.71	50273.54
731.89	50439.42
732.08	50181.38
732.26	50126.08
732.44	49777.93
732.62	49659.15
732.81	49894.66
732.99	50064.64
733.17	49653.00
733.35	49911.05
733.54	49806.60
733.72	49442.06
733.90	50031.88
734.08	49286.42
734.27	49046.80
734.45	49167.63
734.63	48811.29
734.81	48786.71
735.00	49259.79
735.18	48880.92
735.36	49055.00
735.54	48291.10
735.72	48979.22
735.91	48614.68
736.09	48299.30
736.27	48725.27
736.45	48411.93
736.63	48870.68
736.82	47983.91
737.00	47738.15
737.18	47899.94
737.36	47668.52
737.55	47977.76
737.73	47922.47
737.91	47373.61
738.09	47199.54
738.27	47703.34
738.46	47031.60
738.64	47471.92
738.82	47090.99
739.00	46587.19
739.18	46794.04
739.36	46613.82
739.55	46181.70
739.73	46648.63
739.91	45987.14
740.09	45507.91
740.27	46343.48
740.46	46017.86
740.64	45987.14
740.82	46040.39
741.00	45843.78
741.18	45243.73
741.36	45849.92
741.55	45167.95
741.73	45401.42
741.91	45034.83
742.09	45241.68
742.27	45040.98
742.45	44270.94
742.64	44510.55
742.82	44244.32
743.00	44023.14
743.18	44260.70
743.36	44158.30
743.54	43988.32
743.72	43617.64
743.91	43609.45
744.09	43339.11
744.27	43029.87
744.45	43634.02
744.63	43111.79
744.81	42706.29
744.99	42866.03
745.18	41883.01
745.36	42790.26
745.54	42466.68
745.72	41776.51
745.90	41745.80
746.08	41999.74
746.26	41551.24
746.45	41213.32
746.63	41422.22
746.81	41192.84
746.99	41213.32
747.17	40959.38
747.35	40451.48
747.53	40611.22
747.71	40693.14
747.89	39964.06
748.08	39914.91
748.26	39767.46
748.44	39994.78
748.62	39536.04
748.80	39628.20
748.98	39794.08
749.16	39669.15
749.34	38962.61
749.52	39093.68
749.70	38978.99
749.89	38368.69
750.07	38651.31
750.25	38178.23
750.43	38340.02
750.61	37905.85
750.79	38143.42
750.97	37811.65
751.15	37658.05
751.33	37365.19
751.51	37334.47
751.69	37400.01
751.88	36933.07
752.06	36679.12
752.24	36654.54
752.42	37217.74
752.60	36775.37
752.78	36742.61
752.96	36472.28
753.14	36480.47
753.32	36324.82
753.50	36425.17
753.68	35911.13
753.86	36273.62
754.04	35902.94
754.22	35450.34
754.40	35198.44
754.58	35431.91
754.76	35182.06
754.95	35476.96
755.13	35028.46
755.31	35388.90
755.49	34493.94
755.67	35063.27
755.85	34579.95
756.03	34321.91
756.21	34711.02
756.39	34358.77
756.57	34592.24
756.75	34072.06
756.93	33922.55
757.11	33615.36
757.29	33631.74
757.47	33828.35
757.65	33289.73
757.83	33480.19
758.01	33107.46
758.19	33132.04
758.37	32796.17
758.55	32751.12
758.73	33078.79
758.91	33256.96
759.09	32386.58
759.27	32818.70
759.45	33097.22
759.63	32775.69
759.81	32118.29
759.99	32024.09
760.17	32003.61
760.35	31979.03
760.53	31870.49
760.71	32048.66
760.89	31745.56
761.07	31546.91
761.25	31548.96
761.43	31317.54
761.61	31645.21
761.79	30754.35
761.97	31125.03
762.15	30670.38
762.33	30432.82
762.51	30260.79
762.69	30469.68
762.87	30144.05
763.05	29992.50
763.23	29529.66
763.41	29720.12
763.59	29492.80
763.77	29308.48
763.95	29113.92
764.13	28819.02
764.31	28573.26
764.49	28388.94
764.67	28143.19
764.85	27870.81
765.03	27702.87
765.21	27301.47
765.38	27584.09
765.56	27524.70
765.74	27530.84
765.92	26904.17
766.10	26619.50
766.28	26734.18
766.46	26603.11
766.64	26252.91
766.82	26017.40
767.00	25648.76
767.18	25591.42
767.36	25183.87
767.54	25302.65
767.72	24839.81
767.90	24237.71
768.08	24481.42
768.26	24157.84
768.43	23670.42
768.61	23514.78
768.79	23592.60
768.97	23172.77
769.15	22933.15
769.33	22718.12
769.51	22355.63
769.69	22363.82
769.87	22232.75
770.05	21792.44
770.23	21388.99
770.40	21270.20
770.58	21278.40
770.76	20674.24
770.94	20559.56
771.12	20414.15
771.30	20025.04
771.48	19908.30
771.66	19930.83
771.84	19269.34
772.02	19183.32
772.19	19085.02
772.37	18564.84
772.55	18515.69
772.73	18231.02
772.91	18061.04
773.09	17991.41
773.27	17624.82
773.45	17086.20
773.63	16809.73
773.80	17010.43
773.98	16477.96
774.16	16563.97
774.34	16424.71
774.52	16088.84
774.70	15617.81
774.88	15685.39
775.05	15372.05
775.23	15337.24
775.41	14931.74
775.59	14767.90
775.77	14483.24
775.95	14280.49
776.13	14180.14
776.30	13786.93
776.48	13723.44
776.66	13616.94
776.84	13399.86
777.02	13133.62
777.20	13053.75
777.38	12740.41
777.55	12715.84
777.73	12488.51
777.91	12402.50
778.09	12296.00
778.27	12083.02
778.45	11976.52
778.62	11824.97
778.80	11700.05
778.98	11566.93
779.16	11186.01
779.34	11286.36
779.51	10887.00
779.69	10997.59
779.87	10794.84
780.05	10405.73
780.23	10358.63
780.41	10377.06
780.58	10219.36
780.76	10315.62
780.94	9951.08
781.12	9875.31
781.30	9705.32
781.47	9486.19
781.65	9486.19
781.83	9324.40
782.01	9199.48
782.19	9037.69
782.36	9084.79
782.54	8847.22
782.72	8695.68
782.90	8738.68
783.08	8568.70
783.25	8411.01
783.43	8542.08
783.61	8497.02
783.79	8253.31
783.96	8013.70
784.14	8054.66
784.32	7937.93
784.50	7841.67
784.68	7810.95
784.85	7845.77
785.03	7587.72
785.21	7450.51
785.39	7554.96
785.56	7348.11
785.74	7415.69
785.92	7231.38
786.10	7178.13
786.27	7190.42
786.45	7186.32
786.63	7032.72
786.81	6979.48
786.98	6938.52
787.16	6832.02
787.34	6705.05
787.52	6657.95
787.69	6430.62
787.87	6657.95
788.05	6551.45
788.23	6528.92
788.40	6455.20
788.58	6471.58
788.76	6387.61
788.94	6246.30
789.11	6293.41
789.29	6154.15
789.47	6176.67
789.64	6078.37
789.82	6111.14
790.00	6076.32
790.18	5920.68
790.35	5971.88
790.53	5828.52
790.71	5732.26
790.89	5742.50
791.06	5750.70
791.24	5836.71
791.42	5685.16
791.59	5599.15
791.77	5633.96
791.95	5580.71
792.12	5646.25
792.30	5597.10
792.48	5558.19
792.66	5568.43
792.83	5621.67
793.01	5474.22
793.19	5437.36
793.36	5400.49
793.54	5330.86
793.72	5355.44
793.89	5330.86
794.07	5410.73
794.25	5183.41
794.42	5439.40
794.60	5291.95
794.78	5283.76
794.95	5410.73
795.13	5359.53
795.31	5318.57
795.48	5306.29
795.66	5386.16
795.84	5234.61
796.01	5324.72
796.19	5087.15
796.37	5099.44
796.54	5222.32
796.72	5220.27
796.90	5126.07
797.07	5197.74
797.25	5130.16
797.43	5175.22
797.60	5224.37
797.78	5171.12
797.96	5183.41
798.13	5136.31
798.31	5250.99
798.49	5070.77
798.66	5023.67
798.84	5167.03
799.01	5134.26
799.19	5224.37
799.37	5099.44
799.54	5197.74
799.72	5023.67
799.90	5085.11
800.07	5038.00
800.25	5064.63
800.43	5058.48
800.60	4982.71
800.78	5107.63
800.95	4898.74
801.13	5066.67
801.31	5117.87
801.48	5064.63
801.66	5017.52
801.83	5109.68
802.01	5289.90
802.19	5193.65
802.36	5189.55
802.54	5046.20
802.71	5091.25
802.89	5169.07
803.07	5064.63
803.24	5072.82
803.42	5128.11
803.59	5265.33
803.77	5181.36
803.95	5109.68
804.12	5332.91
804.30	5195.70
804.47	5218.22
804.65	5320.62
804.82	5242.80
805.00	5257.14
805.18	5255.09
805.35	5134.26
805.53	5328.81
805.70	5306.29
805.88	5224.37
806.05	5046.20
806.23	5267.38
806.41	5222.32
806.58	5343.15
806.76	5371.82
806.93	5195.70
807.11	5310.38
807.28	5248.94
807.46	5291.95
807.64	5392.30
807.81	5328.81
807.99	5255.09
808.16	5234.61
808.34	5486.51
808.51	5244.85
808.69	5347.25
808.86	5306.29
809.04	5210.03
809.21	5300.14
809.39	5216.18
809.56	5287.86
809.74	5441.45
809.92	5259.18
810.09	5384.11
810.27	5476.27
810.44	5470.12
810.62	5330.86
810.79	5328.81
810.97	5480.36
811.14	5359.53
811.32	5404.59
811.49	5474.22
811.67	5382.06
811.84	5545.90
812.02	5435.31
812.19	5470.12
812.37	5478.32
812.54	5554.09
812.72	5380.01
812.89	5423.02
813.07	5420.97
813.24	5480.36
813.42	5351.34
813.59	5423.02
813.77	5513.13
813.94	5564.33
814.12	5607.34
814.29	5441.45
814.47	5377.97
814.64	5525.42
814.82	5509.04
814.99	5509.04
815.17	5648.30
815.34	5646.25
815.52	5564.33
815.69	5539.76
815.86	5498.80
816.04	5459.88
816.21	5593.00
816.39	5623.72
816.56	5636.01
816.74	5334.96
816.91	5576.62
817.09	5554.09
817.26	5601.19
817.44	5590.95
817.61	5713.83
817.79	5603.24
817.96	5457.84
818.13	5599.15
818.31	5701.54
818.48	5490.60
818.66	5412.78
818.83	5515.18
819.01	5687.21
819.18	5511.08
819.36	5455.79
819.53	5674.92
819.70	5535.66
819.88	5568.43
820.05	5652.39
820.23	5662.63
820.40	5470.12
820.58	5584.81
820.75	5717.93
820.92	5648.30
821.10	5636.01
821.27	5552.04
821.45	5691.31
821.62	5736.36
821.79	5504.94
821.97	5679.02
822.14	5773.22
822.32	5580.71
822.49	5646.25
822.66	5769.13
822.84	5539.76
823.01	5642.15
823.19	5762.98
823.36	5767.08
823.53	5656.49
823.71	5724.07
823.88	5511.08
824.06	5701.54
824.23	5562.28
824.40	5646.25
824.58	5576.62
824.75	5664.68
824.93	5597.10
825.10	5795.75
825.27	5668.78
825.45	5767.08
825.62	5629.87
825.79	5820.33
825.97	5568.43
826.14	5654.44
826.32	5793.70
826.49	5703.59
826.66	5711.78
826.84	5609.39
827.01	5552.04
827.18	5717.93
827.36	5478.32
827.53	5828.52
827.70	5709.74
827.88	5623.72
828.05	5670.83
828.22	5613.48
828.40	5550.00
828.57	5754.79
828.74	5562.28
828.92	5660.59
829.09	5808.04
829.27	5717.93
829.44	5803.94
829.61	5709.74
829.79	5812.14
829.96	5814.18
830.13	5711.78
830.30	5762.98
830.48	5617.58
830.65	5781.42
830.82	5707.69
831.00	5613.48
831.17	5742.50
831.34	5775.27
831.52	5822.38
831.69	5670.83
831.86	5636.01
832.04	5590.95
832.21	5619.63
832.38	5533.61
832.56	5584.81
832.73	5552.04
832.90	5646.25
833.07	5623.72
833.25	5586.86
833.42	5744.55
833.59	5584.81
833.77	5656.49
833.94	5652.39
834.11	5570.48
834.29	5638.06
834.46	5758.89
834.63	5633.96
834.80	5633.96
834.98	5685.16
835.15	5625.77
835.32	5623.72
835.49	5638.06
835.67	5670.83
835.84	5623.72
836.01	5521.32
836.19	5420.97
836.36	5664.68
836.53	5605.29
836.70	5568.43
836.88	5566.38
837.05	5605.29
837.22	5437.36
837.39	5482.41
837.57	5517.23
837.74	5541.80
837.91	5498.80
838.08	5638.06
838.26	5556.14
838.43	5568.43
838.60	5511.08
838.77	5545.90
838.95	5521.32
839.12	5603.24
839.29	5550.00
839.46	5496.75
839.64	5623.72
839.81	5463.98
839.98	5410.73
840.15	5451.69
840.32	5461.93
840.50	5390.25
840.67	5539.76
840.84	5648.30
841.01	5509.04
841.19	5463.98
841.36	5425.07
841.53	5410.73
841.70	5605.29
841.87	5582.76
842.05	5388.21
842.22	5545.90
842.39	5588.91
842.56	5574.57
842.73	5355.44
842.91	5427.12
843.08	5349.29
843.25	5396.40
843.42	5631.91
843.59	5513.13
843.77	5367.73
843.94	5482.41
844.11	5455.79
844.28	5472.17
844.45	5466.03
844.62	5345.20
844.80	5318.57
844.97	5402.54
845.14	5248.94
845.31	5300.14
845.48	5220.27
845.65	5334.96
845.83	5380.01
846.00	5521.32
846.17	5398.45
846.34	5226.42
846.51	5394.35
846.68	5162.93
846.86	5242.80
847.03	5296.05
847.20	5451.69
847.37	5357.49
847.54	5343.15
847.71	5263.28
847.89	5337.01
848.06	5287.86
848.23	5447.60
848.40	5279.66
848.57	5429.17
848.74	5306.29
848.91	5357.49
849.08	5119.92
849.26	5271.47
849.43	5357.49
849.60	5386.16
849.77	5216.18
849.94	5113.78
850.11	5287.86
850.28	5250.99
850.46	5183.41
850.63	5253.04
850.80	5240.75
850.97	5267.38
851.14	5101.49
851.31	5162.93
851.48	5240.75
851.65	5076.91
851.82	5195.70
852.00	5105.59
852.17	5218.22
852.34	5195.70
852.51	5177.26
852.68	5228.46
852.85	5173.17
853.02	5187.50
853.19	4972.47
853.36	5128.11
853.53	4958.13
853.70	5109.68
853.88	4980.66
854.05	5144.50
854.22	5103.54
854.39	5074.87
854.56	5173.17
854.73	4986.80
854.90	4941.75
855.07	5050.29
855.24	5021.62
855.41	5042.10
855.58	5099.44
855.75	4960.18
855.92	5050.29
856.09	4915.12
856.27	4968.37
856.44	4999.09
856.61	4855.73
856.78	5011.38
856.95	4970.42
857.12	5005.24
857.29	5091.25
857.46	4788.15
857.63	4947.89
857.80	4796.34
857.97	4908.98
858.14	4962.23
858.31	4976.56
858.48	5033.91
858.65	4890.55
858.82	4949.94
858.99	4845.49
859.16	4917.17
859.33	4695.99
859.50	4949.94
859.67	5070.77
859.84	4911.03
860.01	4861.88
860.18	4784.06
860.35	4835.25
860.52	4775.86
860.69	4966.32
860.86	4851.64
861.03	4782.01
861.20	4849.59
861.37	4730.81
861.54	4741.05
861.71	4790.20
861.88	4861.88
862.05	4634.55
862.22	4757.43
862.39	4718.52
862.56	4777.91
862.73	4708.28
862.90	4695.99
863.07	4642.75
863.24	4640.70
863.41	4726.71
863.58	4566.97
863.75	4589.50
863.92	4659.13
864.09	4618.17
864.26	4612.03
864.43	4659.13
864.60	4687.80
864.77	4644.79
864.94	4446.14
865.11	4734.90
865.28	4575.16
865.45	4679.61
865.62	4558.78
865.79	4548.54
865.96	4589.50
866.13	4607.93
866.30	4618.17
866.47	4517.82
866.64	4462.52
866.81	4462.52
866.98	4540.35
867.15	4564.92
867.31	4480.96
867.48	4323.26
867.65	4554.68
867.82	4470.72
867.99	4511.68
868.16	4456.38
868.33	4388.80
868.50	4425.66
868.67	4278.21
868.84	4384.70
869.01	4456.38
869.18	4313.02
869.35	4421.56
869.52	4317.12
869.68	4335.55
869.85	4409.28
870.02	4394.94
870.19	4405.18
870.36	4218.82
870.53	4263.87
870.70	4329.41
870.87	4247.49
871.04	4388.80
871.21	4202.43
871.38	4175.81
871.54	4245.44
871.71	4239.30
871.88	4272.06
872.05	4368.32
872.22	4214.72
872.39	4095.94
872.56	4366.27
872.73	4261.82
872.90	4186.05
873.06	4294.59
873.23	4220.86
873.40	4239.30
873.57	4198.34
873.74	4175.81
873.91	4163.52
874.08	4190.14
874.25	4069.31
874.41	4126.66
874.58	4145.09
874.75	3962.82
874.92	4130.75
875.09	3934.15
875.26	4044.74
875.43	4024.26
875.59	4089.79
875.76	3977.16
875.93	4046.79
876.10	4083.65
876.27	3960.77
876.44	3915.72
876.61	4009.92
876.77	3952.58
876.94	4018.11
877.11	3950.53
877.28	4057.03
877.45	3837.89
877.62	3991.49
877.78	3952.58
877.95	3854.28
878.12	3921.86
878.29	3846.09
878.46	4024.26
878.62	3811.27
878.79	4005.83
878.96	3901.38
879.13	3803.08
879.30	3870.66
879.47	3893.19
879.63	3944.39
879.80	3889.09
879.97	3893.19
880.14	3723.21
880.31	3747.78
880.47	3784.65
880.64	3811.27
880.81	3915.72
880.98	3786.69
881.15	3880.90
881.31	3844.04
881.48	3741.64
881.65	3696.58
881.82	3698.63
881.99	3796.93
882.15	3753.93
882.32	3829.70
882.49	3786.69
882.66	3661.77
882.82	3612.62
882.99	3696.58
883.16	3749.83
883.33	3692.49
883.49	3583.95
883.66	3678.15
883.83	3807.17
884.00	3588.04
884.17	3727.30
884.33	3633.10
884.50	3557.32
884.67	3622.86
884.84	3770.31
885.00	3590.09
885.17	3573.71
885.34	3579.85
885.51	3733.45
885.67	3678.15
885.84	3665.86
886.01	3493.83
886.18	3631.05
886.34	3581.90
886.51	3555.27
886.68	3682.25
886.84	3594.19
887.01	3686.34
887.18	3579.85
887.35	3516.36
887.51	3583.95
887.68	3479.50
887.85	3528.65
888.02	3477.45
888.18	3473.36
888.35	3583.95
888.52	3397.58
888.68	3401.68
>>>>>End Processed Spectral Data<<<<<
