# Supplementary material for: Design of a Novel Low Cost Point of Care Tampon (POCkeT) Colposcope for Use in Resource Limited Settings
Source: PLoS One. 2015 Sep 2;10(9):e0135869. doi: 10.1371/journal.pone.0135869 (PMC4557989; doi:10.1371/journal.pone.0135869)
Supplement: S1 File — A caption document for each sub-folder and file (S1 Detailed File Key) is found within the archive. Folder (S2) contains the set of raw images from quantitative imaging characterization between systems. Folder (S3) contains the CAD files for the custom circuit boards used in our POCkeT Colposcope. Folder (S4) contains the 3D CAD files for the probe handle and bill of materials. Folder (S5) contains the complete set of n = 5 replicate spectra files captured from each digital colposcope system. (ZIP) [file pone.0135869.s001.zip › S1 Supplementary Files/S5/S5 Spectra WZ-W-E.txt]

SpectraSuite Data File
++++++++++++++++++++++++++++++++++++
Date: Wed May 28 14:16:36 EDT 2014
User: CTL11
Dark Spectrum Present: No
Reference Spectrum Present: No
Number of Sampled Component Spectra: 1
Spectrometers: USB4E01788
Integration Time (usec): 100000 (USB4E01788)
Spectra Averaged: 1 (USB4E01788)
Boxcar Smoothing: 0 (USB4E01788)
Correct for Electrical Dark: No (USB4E01788)
Strobe/Lamp Enabled: No (USB4E01788)
Correct for Detector Non-linearity: No (USB4E01788)
Correct for Stray Light: No (USB4E01788)
Number of Pixels in Processed Spectrum: 3648
>>>>>Begin Processed Spectral Data<<<<<
178.07	1071.09
178.29	1071.09
178.50	1071.09
178.72	1120.24
178.94	1040.37
179.15	1257.45
179.37	1279.98
179.59	1304.56
179.81	1284.08
180.02	1230.83
180.24	1212.40
180.46	1269.74
180.67	1165.29
180.89	1269.74
181.11	1390.57
181.32	1175.53
181.54	1236.97
181.76	1198.06
181.97	1249.26
182.19	1337.32
182.41	1306.60
182.62	1349.61
182.84	1288.17
183.06	1275.88
183.27	1306.60
183.49	1357.80
183.71	1312.75
183.92	1257.45
184.14	1277.93
184.35	1404.91
184.57	1370.09
184.79	1327.08
185.00	1366.00
185.22	1355.76
185.44	1396.71
185.65	1341.42
185.87	1353.71
186.09	1300.46
186.30	1366.00
186.52	1267.69
186.74	1290.22
186.95	1318.89
187.17	1310.70
187.39	1368.04
187.60	1320.94
187.82	1306.60
188.03	1345.52
188.25	1325.04
188.47	1327.08
188.68	1337.32
188.90	1417.19
189.12	1335.28
189.33	1322.99
189.55	1359.85
189.77	1327.08
189.98	1456.11
190.20	1296.36
190.41	1409.00
190.63	1314.80
190.85	1261.55
191.06	1267.69
191.28	1433.58
191.50	1366.00
191.71	1392.62
191.93	1304.56
192.14	1300.46
192.36	1376.24
192.58	1411.05
192.79	1304.56
193.01	1368.04
193.23	1382.38
193.44	1302.51
193.66	1353.71
193.87	1302.51
194.09	1312.75
194.31	1363.95
194.52	1411.05
194.74	1370.09
194.96	1343.47
195.17	1366.00
195.39	1302.51
195.60	1402.86
195.82	1325.04
196.04	1343.47
196.25	1406.95
196.47	1361.90
196.68	1376.24
196.90	1335.28
197.12	1363.95
197.33	1392.62
197.55	1294.32
197.76	1355.76
197.98	1394.67
198.20	1331.18
198.41	1404.91
198.63	1339.37
198.84	1294.32
199.06	1398.76
199.28	1239.02
199.49	1396.71
199.71	1353.71
199.92	1335.28
200.14	1437.67
200.36	1345.52
200.57	1327.08
200.79	1331.18
201.00	1296.36
201.22	1296.36
201.43	1359.85
201.65	1304.56
201.87	1351.66
202.08	1333.23
202.30	1314.80
202.51	1351.66
202.73	1363.95
202.95	1366.00
203.16	1329.13
203.38	1402.86
203.59	1425.39
203.81	1368.04
204.02	1304.56
204.24	1302.51
204.46	1394.67
204.67	1327.08
204.89	1396.71
205.10	1445.87
205.32	1454.06
205.53	1331.18
205.75	1247.21
205.96	1386.47
206.18	1435.63
206.40	1320.94
206.61	1277.93
206.83	1204.21
207.04	1452.01
207.26	1308.65
207.47	1255.40
207.69	1359.85
207.91	1263.60
208.12	1331.18
208.34	1372.14
208.55	1384.43
208.77	1437.67
208.98	1353.71
209.20	1255.40
209.41	1400.81
209.63	1320.94
209.85	1298.41
210.06	1423.34
210.28	1357.80
210.49	1355.76
210.71	1361.90
210.92	1353.71
211.14	1337.32
211.35	1263.60
211.57	1423.34
211.78	1341.42
212.00	1372.14
212.21	1333.23
212.43	1363.95
212.65	1355.76
212.86	1363.95
213.08	1345.52
213.29	1304.56
213.51	1294.32
213.72	1308.65
213.94	1327.08
214.15	1363.95
214.37	1368.04
214.58	1267.69
214.80	1294.32
215.01	1380.33
215.23	1359.85
215.44	1273.84
215.66	1378.28
215.87	1314.80
216.09	1329.13
216.31	1300.46
216.52	1363.95
216.74	1374.19
216.95	1394.67
217.17	1382.38
217.38	1366.00
217.60	1435.63
217.81	1351.66
218.03	1325.04
218.24	1314.80
218.46	1378.28
218.67	1355.76
218.89	1427.43
219.10	1308.65
219.32	1396.71
219.53	1343.47
219.75	1304.56
219.96	1462.25
220.18	1357.80
220.39	1386.47
220.61	1288.17
220.82	1402.86
221.04	1232.88
221.25	1343.47
221.47	1318.89
221.68	1370.09
221.90	1380.33
222.11	1304.56
222.33	1386.47
222.54	1419.24
222.76	1337.32
222.97	1398.76
223.19	1279.98
223.40	1318.89
223.62	1314.80
223.83	1402.86
224.05	1318.89
224.26	1222.64
224.48	1409.00
224.69	1325.04
224.91	1284.08
225.12	1368.04
225.34	1392.62
225.55	1411.05
225.77	1353.71
225.98	1415.15
226.19	1419.24
226.41	1310.70
226.62	1312.75
226.84	1263.60
227.05	1316.84
227.27	1466.35
227.48	1308.65
227.70	1310.70
227.91	1322.99
228.13	1341.42
228.34	1454.06
228.56	1374.19
228.77	1329.13
228.99	1353.71
229.20	1306.60
229.42	1343.47
229.63	1290.22
229.84	1357.80
230.06	1390.57
230.27	1370.09
230.49	1275.88
230.70	1382.38
230.92	1357.80
231.13	1286.12
231.35	1320.94
231.56	1437.67
231.78	1343.47
231.99	1320.94
232.20	1329.13
232.42	1363.95
232.63	1476.59
232.85	1312.75
233.06	1316.84
233.28	1290.22
233.49	1232.88
233.71	1327.08
233.92	1368.04
234.13	1368.04
234.35	1378.28
234.56	1396.71
234.78	1347.56
234.99	1380.33
235.21	1318.89
235.42	1290.22
235.64	1325.04
235.85	1265.64
236.06	1333.23
236.28	1464.30
236.49	1349.61
236.71	1306.60
236.92	1202.16
237.14	1396.71
237.35	1386.47
237.56	1404.91
237.78	1325.04
237.99	1427.43
238.21	1376.24
238.42	1331.18
238.64	1259.50
238.85	1462.25
239.06	1316.84
239.28	1398.76
239.49	1439.72
239.71	1419.24
239.92	1366.00
240.13	1335.28
240.35	1267.69
240.56	1288.17
240.78	1269.74
240.99	1388.52
241.21	1335.28
241.42	1415.15
241.63	1349.61
241.85	1374.19
242.06	1337.32
242.28	1380.33
242.49	1390.57
242.70	1361.90
242.92	1359.85
243.13	1279.98
243.35	1388.52
243.56	1294.32
243.77	1335.28
243.99	1366.00
244.20	1337.32
244.42	1431.53
244.63	1228.78
244.84	1337.32
245.06	1310.70
245.27	1310.70
245.49	1275.88
245.70	1339.37
245.91	1329.13
246.13	1382.38
246.34	1320.94
246.55	1394.67
246.77	1345.52
246.98	1337.32
247.20	1400.81
247.41	1314.80
247.62	1343.47
247.84	1380.33
248.05	1310.70
248.27	1325.04
248.48	1339.37
248.69	1218.54
248.91	1341.42
249.12	1339.37
249.33	1298.41
249.55	1351.66
249.76	1452.01
249.98	1366.00
250.19	1433.58
250.40	1390.57
250.62	1378.28
250.83	1396.71
251.04	1275.88
251.26	1460.20
251.47	1355.76
251.68	1322.99
251.90	1265.64
252.11	1284.08
252.33	1386.47
252.54	1406.95
252.75	1392.62
252.97	1241.07
253.18	1243.12
253.39	1339.37
253.61	1357.80
253.82	1341.42
254.03	1288.17
254.25	1411.05
254.46	1417.19
254.67	1378.28
254.89	1322.99
255.10	1306.60
255.31	1339.37
255.53	1343.47
255.74	1372.14
255.96	1282.03
256.17	1366.00
256.38	1372.14
256.60	1304.56
256.81	1472.49
257.02	1355.76
257.24	1308.65
257.45	1361.90
257.66	1331.18
257.88	1392.62
258.09	1314.80
258.30	1298.41
258.52	1390.57
258.73	1388.52
258.94	1343.47
259.16	1310.70
259.37	1544.17
259.58	1392.62
259.80	1306.60
260.01	1263.60
260.22	1290.22
260.43	1331.18
260.65	1241.07
260.86	1308.65
261.07	1386.47
261.29	1204.21
261.50	1413.10
261.71	1261.55
261.93	1284.08
262.14	1351.66
262.35	1327.08
262.57	1388.52
262.78	1355.76
262.99	1316.84
263.21	1241.07
263.42	1386.47
263.63	1400.81
263.85	1411.05
264.06	1341.42
264.27	1232.88
264.48	1368.04
264.70	1310.70
264.91	1339.37
265.12	1384.43
265.34	1497.07
265.55	1320.94
265.76	1339.37
265.98	1429.48
266.19	1357.80
266.40	1316.84
266.61	1396.71
266.83	1466.35
267.04	1396.71
267.25	1368.04
267.47	1402.86
267.68	1353.71
267.89	1413.10
268.10	1433.58
268.32	1339.37
268.53	1292.27
268.74	1345.52
268.96	1431.53
269.17	1400.81
269.38	1308.65
269.59	1351.66
269.81	1339.37
270.02	1337.32
270.23	1429.48
270.45	1402.86
270.66	1304.56
270.87	1322.99
271.08	1415.15
271.30	1298.41
271.51	1384.43
271.72	1314.80
271.93	1396.71
272.15	1355.76
272.36	1363.95
272.57	1296.36
272.79	1361.90
273.00	1353.71
273.21	1370.09
273.42	1368.04
273.64	1333.23
273.85	1261.55
274.06	1357.80
274.27	1304.56
274.49	1345.52
274.70	1359.85
274.91	1284.08
275.12	1290.22
275.34	1370.09
275.55	1310.70
275.76	1384.43
275.97	1308.65
276.19	1282.03
276.40	1308.65
276.61	1359.85
276.82	1279.98
277.04	1345.52
277.25	1273.84
277.46	1355.76
277.67	1310.70
277.89	1318.89
278.10	1322.99
278.31	1292.27
278.52	1402.86
278.74	1337.32
278.95	1368.04
279.16	1351.66
279.37	1380.33
279.58	1409.00
279.80	1378.28
280.01	1394.67
280.22	1439.72
280.43	1329.13
280.65	1304.56
280.86	1376.24
281.07	1366.00
281.28	1478.63
281.50	1314.80
281.71	1290.22
281.92	1400.81
282.13	1314.80
282.34	1312.75
282.56	1402.86
282.77	1339.37
282.98	1355.76
283.19	1351.66
283.40	1460.20
283.62	1363.95
283.83	1349.61
284.04	1310.70
284.25	1433.58
284.47	1343.47
284.68	1355.76
284.89	1314.80
285.10	1445.87
285.31	1382.38
285.53	1378.28
285.74	1335.28
285.95	1265.64
286.16	1329.13
286.37	1212.40
286.59	1400.81
286.80	1392.62
287.01	1290.22
287.22	1245.16
287.43	1308.65
287.65	1345.52
287.86	1435.63
288.07	1359.85
288.28	1355.76
288.49	1460.20
288.71	1316.84
288.92	1382.38
289.13	1288.17
289.34	1316.84
289.55	1454.06
289.76	1402.86
289.98	1468.39
290.19	1357.80
290.40	1339.37
290.61	1341.42
290.82	1400.81
291.04	1310.70
291.25	1398.76
291.46	1331.18
291.67	1329.13
291.88	1349.61
292.09	1345.52
292.31	1345.52
292.52	1388.52
292.73	1333.23
292.94	1443.82
293.15	1415.15
293.36	1339.37
293.58	1437.67
293.79	1425.39
294.00	1480.68
294.21	1298.41
294.42	1400.81
294.63	1380.33
294.85	1267.69
295.06	1388.52
295.27	1333.23
295.48	1318.89
295.69	1304.56
295.90	1421.29
296.12	1431.53
296.33	1335.28
296.54	1382.38
296.75	1376.24
296.96	1437.67
297.17	1394.67
297.38	1372.14
297.60	1335.28
297.81	1277.93
298.02	1429.48
298.23	1310.70
298.44	1376.24
298.65	1435.63
298.86	1316.84
299.08	1384.43
299.29	1409.00
299.50	1419.24
299.71	1331.18
299.92	1308.65
300.13	1271.79
300.34	1327.08
300.55	1376.24
300.77	1353.71
300.98	1345.52
301.19	1298.41
301.40	1374.19
301.61	1368.04
301.82	1265.64
302.03	1368.04
302.25	1343.47
302.46	1259.50
302.67	1318.89
302.88	1335.28
303.09	1390.57
303.30	1335.28
303.51	1310.70
303.72	1466.35
303.93	1433.58
304.15	1382.38
304.36	1331.18
304.57	1343.47
304.78	1300.46
304.99	1341.42
305.20	1329.13
305.41	1382.38
305.62	1458.15
305.83	1411.05
306.05	1298.41
306.26	1406.95
306.47	1339.37
306.68	1417.19
306.89	1318.89
307.10	1411.05
307.31	1329.13
307.52	1449.96
307.73	1427.43
307.94	1406.95
308.16	1339.37
308.37	1384.43
308.58	1314.80
308.79	1335.28
309.00	1349.61
309.21	1257.45
309.42	1433.58
309.63	1339.37
309.84	1343.47
310.05	1345.52
310.26	1390.57
310.48	1294.32
310.69	1409.00
310.90	1322.99
311.11	1304.56
311.32	1458.15
311.53	1386.47
311.74	1296.36
311.95	1335.28
312.16	1320.94
312.37	1404.91
312.58	1335.28
312.79	1341.42
313.00	1376.24
313.21	1279.98
313.43	1370.09
313.64	1327.08
313.85	1357.80
314.06	1353.71
314.27	1427.43
314.48	1396.71
314.69	1386.47
314.90	1337.32
315.11	1495.02
315.32	1300.46
315.53	1329.13
315.74	1445.87
315.95	1400.81
316.16	1386.47
316.37	1357.80
316.58	1376.24
316.79	1359.85
317.01	1374.19
317.22	1425.39
317.43	1435.63
317.64	1400.81
317.85	1376.24
318.06	1345.52
318.27	1320.94
318.48	1302.51
318.69	1386.47
318.90	1335.28
319.11	1257.45
319.32	1390.57
319.53	1425.39
319.74	1322.99
319.95	1318.89
320.16	1337.32
320.37	1433.58
320.58	1341.42
320.79	1357.80
321.00	1300.46
321.21	1419.24
321.42	1286.12
321.63	1304.56
321.84	1312.75
322.05	1447.91
322.26	1415.15
322.47	1284.08
322.68	1357.80
322.90	1245.16
323.11	1437.67
323.32	1316.84
323.53	1351.66
323.74	1452.01
323.95	1298.41
324.16	1382.38
324.37	1345.52
324.58	1370.09
324.79	1349.61
325.00	1374.19
325.21	1310.70
325.42	1376.24
325.63	1366.00
325.84	1357.80
326.05	1318.89
326.26	1394.67
326.47	1351.66
326.68	1310.70
326.89	1333.23
327.10	1392.62
327.31	1421.29
327.52	1359.85
327.73	1458.15
327.94	1413.10
328.15	1347.56
328.36	1325.04
328.57	1298.41
328.78	1277.93
328.99	1355.76
329.20	1376.24
329.41	1259.50
329.62	1333.23
329.83	1380.33
330.04	1253.36
330.25	1415.15
330.46	1415.15
330.67	1322.99
330.87	1355.76
331.08	1228.78
331.29	1452.01
331.50	1370.09
331.71	1331.18
331.92	1337.32
332.13	1333.23
332.34	1316.84
332.55	1361.90
332.76	1329.13
332.97	1384.43
333.18	1423.34
333.39	1325.04
333.60	1353.71
333.81	1310.70
334.02	1380.33
334.23	1421.29
334.44	1347.56
334.65	1380.33
334.86	1409.00
335.07	1366.00
335.28	1296.36
335.49	1335.28
335.70	1355.76
335.91	1411.05
336.12	1269.74
336.33	1445.87
336.54	1308.65
336.74	1361.90
336.95	1368.04
337.16	1341.42
337.37	1329.13
337.58	1359.85
337.79	1433.58
338.00	1349.61
338.21	1439.72
338.42	1419.24
338.63	1538.02
338.84	1339.37
339.05	1300.46
339.26	1443.82
339.47	1302.51
339.68	1345.52
339.89	1368.04
340.10	1366.00
340.30	1433.58
340.51	1290.22
340.72	1386.47
340.93	1452.01
341.14	1363.95
341.35	1398.76
341.56	1421.29
341.77	1361.90
341.98	1376.24
342.19	1331.18
342.40	1366.00
342.61	1425.39
342.82	1347.56
343.02	1337.32
343.23	1333.23
343.44	1273.84
343.65	1296.36
343.86	1335.28
344.07	1349.61
344.28	1355.76
344.49	1372.14
344.70	1421.29
344.91	1417.19
345.12	1314.80
345.32	1349.61
345.53	1374.19
345.74	1378.28
345.95	1355.76
346.16	1443.82
346.37	1374.19
346.58	1415.15
346.79	1351.66
347.00	1345.52
347.21	1402.86
347.41	1325.04
347.62	1329.13
347.83	1343.47
348.04	1308.65
348.25	1355.76
348.46	1425.39
348.67	1368.04
348.88	1349.61
349.09	1353.71
349.29	1370.09
349.50	1398.76
349.71	1406.95
349.92	1398.76
350.13	1388.52
350.34	1378.28
350.55	1392.62
350.76	1402.86
350.97	1409.00
351.17	1314.80
351.38	1322.99
351.59	1286.12
351.80	1355.76
352.01	1400.81
352.22	1345.52
352.43	1378.28
352.63	1316.84
352.84	1425.39
353.05	1384.43
353.26	1349.61
353.47	1343.47
353.68	1392.62
353.89	1327.08
354.10	1392.62
354.30	1304.56
354.51	1353.71
354.72	1294.32
354.93	1409.00
355.14	1282.03
355.35	1343.47
355.55	1413.10
355.76	1394.67
355.97	1349.61
356.18	1382.38
356.39	1372.14
356.60	1331.18
356.81	1173.49
357.01	1374.19
357.22	1366.00
357.43	1349.61
357.64	1363.95
357.85	1378.28
358.06	1429.48
358.26	1454.06
358.47	1325.04
358.68	1325.04
358.89	1386.47
359.10	1339.37
359.31	1306.60
359.51	1327.08
359.72	1302.51
359.93	1337.32
360.14	1351.66
360.35	1288.17
360.56	1417.19
360.76	1273.84
360.97	1423.34
361.18	1318.89
361.39	1394.67
361.60	1380.33
361.81	1351.66
362.01	1355.76
362.22	1275.88
362.43	1337.32
362.64	1423.34
362.85	1378.28
363.05	1421.29
363.26	1390.57
363.47	1374.19
363.68	1347.56
363.89	1300.46
364.09	1380.33
364.30	1320.94
364.51	1300.46
364.72	1378.28
364.93	1388.52
365.13	1265.64
365.34	1366.00
365.55	1449.96
365.76	1312.75
365.97	1325.04
366.17	1411.05
366.38	1406.95
366.59	1370.09
366.80	1372.14
367.01	1386.47
367.21	1419.24
367.42	1263.60
367.63	1378.28
367.84	1409.00
368.05	1361.90
368.25	1349.61
368.46	1462.25
368.67	1339.37
368.88	1421.29
369.08	1437.67
369.29	1335.28
369.50	1277.93
369.71	1376.24
369.92	1382.38
370.12	1376.24
370.33	1406.95
370.54	1341.42
370.75	1398.76
370.95	1292.27
371.16	1361.90
371.37	1357.80
371.58	1247.21
371.78	1415.15
371.99	1380.33
372.20	1345.52
372.41	1339.37
372.61	1380.33
372.82	1318.89
373.03	1327.08
373.24	1486.83
373.45	1308.65
373.65	1349.61
373.86	1273.84
374.07	1421.29
374.28	1337.32
374.48	1390.57
374.69	1439.72
374.90	1368.04
375.11	1275.88
375.31	1521.64
375.52	1400.81
375.73	1423.34
375.93	1396.71
376.14	1327.08
376.35	1513.45
376.56	1456.11
376.76	1325.04
376.97	1343.47
377.18	1462.25
377.39	1339.37
377.59	1392.62
377.80	1351.66
378.01	1316.84
378.22	1419.24
378.42	1404.91
378.63	1406.95
378.84	1386.47
379.04	1419.24
379.25	1472.49
379.46	1273.84
379.67	1443.82
379.87	1507.30
380.08	1308.65
380.29	1404.91
380.50	1445.87
380.70	1404.91
380.91	1396.71
381.12	1384.43
381.32	1456.11
381.53	1341.42
381.74	1452.01
381.95	1368.04
382.15	1271.79
382.36	1296.36
382.57	1484.78
382.77	1380.33
382.98	1386.47
383.19	1386.47
383.39	1372.14
383.60	1304.56
383.81	1468.39
384.02	1425.39
384.22	1437.67
384.43	1325.04
384.64	1411.05
384.84	1329.13
385.05	1343.47
385.26	1431.53
385.46	1439.72
385.67	1372.14
385.88	1394.67
386.08	1316.84
386.29	1533.93
386.50	1298.41
386.70	1392.62
386.91	1402.86
387.12	1341.42
387.33	1435.63
387.53	1357.80
387.74	1411.05
387.95	1417.19
388.15	1402.86
388.36	1437.67
388.57	1409.00
388.77	1398.76
388.98	1406.95
389.19	1460.20
389.39	1351.66
389.60	1333.23
389.81	1409.00
390.01	1353.71
390.22	1398.76
390.43	1419.24
390.63	1392.62
390.84	1394.67
391.05	1339.37
391.25	1480.68
391.46	1447.91
391.67	1439.72
391.87	1429.48
392.08	1509.35
392.28	1398.76
392.49	1435.63
392.70	1519.59
392.90	1501.16
393.11	1443.82
393.32	1413.10
393.52	1435.63
393.73	1454.06
393.94	1308.65
394.14	1345.52
394.35	1413.10
394.56	1449.96
394.76	1445.87
394.97	1388.52
395.17	1388.52
395.38	1419.24
395.59	1435.63
395.79	1441.77
396.00	1396.71
396.21	1394.67
396.41	1415.15
396.62	1409.00
396.83	1382.38
397.03	1368.04
397.24	1443.82
397.44	1312.75
397.65	1413.10
397.86	1368.04
398.06	1460.20
398.27	1411.05
398.47	1486.83
398.68	1441.77
398.89	1339.37
399.09	1482.73
399.30	1376.24
399.51	1441.77
399.71	1484.78
399.92	1345.52
400.12	1355.76
400.33	1449.96
400.54	1470.44
400.74	1441.77
400.95	1298.41
401.15	1468.39
401.36	1394.67
401.57	1466.35
401.77	1398.76
401.98	1372.14
402.18	1413.10
402.39	1474.54
402.60	1466.35
402.80	1447.91
403.01	1472.49
403.21	1441.77
403.42	1421.29
403.63	1431.53
403.83	1353.71
404.04	1499.11
404.24	1476.59
404.45	1443.82
404.65	1560.55
404.86	1415.15
405.07	1456.11
405.27	1466.35
405.48	1495.02
405.68	1533.93
405.89	1454.06
406.10	1454.06
406.30	1492.97
406.51	1583.08
406.71	1452.01
406.92	1439.72
407.12	1488.87
407.33	1447.91
407.53	1509.35
407.74	1449.96
407.95	1495.02
408.15	1490.92
408.36	1425.39
408.56	1439.72
408.77	1486.83
408.97	1409.00
409.18	1517.54
409.39	1406.95
409.59	1501.16
409.80	1435.63
410.00	1458.15
410.21	1484.78
410.41	1509.35
410.62	1468.39
410.82	1476.59
411.03	1495.02
411.23	1515.50
411.44	1445.87
411.65	1513.45
411.85	1507.30
412.06	1558.50
412.26	1521.64
412.47	1525.74
412.67	1452.01
412.88	1431.53
413.08	1460.20
413.29	1419.24
413.49	1468.39
413.70	1548.26
413.90	1456.11
414.11	1511.40
414.31	1466.35
414.52	1490.92
414.73	1452.01
414.93	1503.21
415.14	1509.35
415.34	1505.26
415.55	1505.26
415.75	1462.25
415.96	1599.46
416.16	1509.35
416.37	1607.66
416.57	1533.93
416.78	1564.65
416.98	1499.11
417.19	1546.22
417.39	1593.32
417.60	1497.07
417.80	1548.26
418.01	1550.31
418.21	1626.09
418.42	1644.52
418.62	1546.22
418.83	1546.22
419.03	1605.61
419.24	1601.51
419.44	1697.77
419.65	1560.55
419.85	1546.22
420.06	1667.05
420.26	1552.36
420.47	1630.18
420.67	1585.13
420.88	1578.98
421.08	1595.37
421.29	1640.42
421.49	1552.36
421.70	1542.12
421.90	1687.53
422.11	1716.20
422.31	1626.09
422.52	1617.90
422.72	1673.19
422.93	1716.20
423.13	1660.90
423.34	1576.94
423.54	1683.43
423.74	1654.76
423.95	1583.08
424.15	1718.25
424.36	1576.94
424.56	1654.76
424.77	1597.42
424.97	1703.91
425.18	1621.99
425.38	1767.40
425.59	1611.75
425.79	1679.33
426.00	1812.45
426.20	1636.33
426.40	1685.48
426.61	1621.99
426.81	1658.85
427.02	1720.29
427.22	1673.19
427.43	1845.22
427.63	1695.72
427.84	1669.09
428.04	1656.81
428.25	1744.87
428.45	1755.11
428.65	1746.92
428.86	1810.40
429.06	1787.88
429.27	1683.43
429.47	1732.58
429.68	1748.97
429.88	1796.07
430.09	1902.56
430.29	1837.03
430.49	1722.34
430.70	1701.86
430.90	1771.49
431.11	1904.61
431.31	1777.64
431.52	1810.40
431.72	1755.11
431.92	1869.80
432.13	1908.71
432.33	1769.44
432.54	1834.98
432.74	1804.26
432.94	1781.73
433.15	1777.64
433.35	1767.40
433.56	1855.46
433.76	1806.31
433.97	1798.12
434.17	1849.32
434.37	1886.18
434.58	1826.79
434.78	1820.64
434.99	1914.85
435.19	1908.71
435.39	1873.89
435.60	1886.18
435.80	1867.75
436.01	1873.89
436.21	1984.48
436.41	1937.38
436.62	1910.75
436.82	2023.39
437.03	1925.09
437.23	1933.28
437.43	1925.09
437.64	1927.14
437.84	1943.52
438.05	1877.99
438.25	1949.67
438.45	1892.32
438.66	1937.38
438.86	1959.91
439.06	1945.57
439.27	2054.11
439.47	1837.03
439.68	2054.11
439.88	1972.19
440.08	1904.61
440.29	1925.09
440.49	1998.82
440.69	2060.26
440.90	1974.24
441.10	2017.25
441.31	1976.29
441.51	2039.78
441.71	2088.93
441.92	1972.19
442.12	2009.06
442.32	2113.50
442.53	2058.21
442.73	2019.30
442.94	2062.30
443.14	2004.96
443.34	2015.20
443.55	1974.24
443.75	1904.61
443.95	2074.59
444.16	2047.97
444.36	1974.24
444.56	2007.01
444.77	2084.83
444.97	2047.97
445.17	1898.47
445.38	2074.59
445.58	2109.41
445.78	2095.07
445.99	2113.50
446.19	2009.06
446.39	2047.97
446.60	2162.66
446.80	2144.22
447.00	2197.47
447.21	2033.63
447.41	2076.64
447.61	2109.41
447.82	2162.66
448.02	2158.56
448.22	2222.05
448.43	2185.18
448.63	2103.26
448.83	2205.66
449.04	2144.22
449.24	2093.02
449.44	2301.92
449.65	2246.62
449.85	2146.27
450.05	2080.74
450.26	2125.79
450.46	2230.24
450.66	2187.23
450.87	2129.89
451.07	2299.87
451.27	2209.76
451.47	2220.00
451.68	2246.62
451.88	2189.28
452.08	2250.72
452.29	2392.03
452.49	2277.34
452.69	2320.35
452.90	2244.57
453.10	2324.44
453.30	2291.68
453.51	2226.14
453.71	2269.15
453.91	2346.97
454.11	2244.57
454.32	2414.56
454.52	2303.96
454.72	2295.77
454.93	2211.81
455.13	2324.44
455.33	2396.12
455.53	2299.87
455.74	2385.88
455.94	2383.84
456.14	2408.41
456.35	2435.03
456.55	2408.41
456.75	2461.66
456.95	2408.41
457.16	2367.45
457.36	2572.25
457.56	2488.28
457.76	2451.42
457.97	2637.78
458.17	2480.09
458.37	2459.61
458.57	2422.75
458.78	2492.38
458.98	2469.85
459.18	2408.41
459.39	2652.12
459.59	2580.44
459.79	2559.96
459.99	2607.06
460.20	2602.97
460.40	2537.43
460.60	2623.45
460.80	2721.75
461.01	2627.54
461.21	2590.68
461.41	2543.58
461.61	2662.36
461.82	2543.58
462.02	2525.15
462.22	2543.58
462.42	2621.40
462.63	2654.17
462.83	2785.24
463.03	2691.03
463.23	2666.46
463.43	2680.79
463.64	2801.62
463.84	2734.04
464.04	2693.08
464.24	2777.05
464.45	2645.98
464.65	2750.42
464.85	2813.91
465.05	2881.49
465.26	2772.95
465.46	2869.20
465.66	2918.36
465.86	2797.53
466.06	2895.83
466.27	2818.00
466.47	2899.92
466.67	2975.70
466.87	2955.22
467.08	2826.20
467.28	2934.74
467.48	3041.23
467.68	2881.49
467.88	3106.77
468.09	3153.87
468.29	2969.55
468.49	3000.27
468.69	3067.86
468.89	3065.81
469.10	3018.71
469.30	3084.24
469.50	3033.04
469.70	3030.99
469.90	3168.21
470.11	3098.58
470.31	2951.12
470.51	3225.55
470.71	3160.02
470.91	3114.96
471.11	3059.67
471.32	3284.94
471.52	3325.90
471.72	3305.42
471.92	3207.12
472.12	3409.87
472.33	3241.93
472.53	3280.85
472.73	3393.48
472.93	3514.31
473.13	3420.11
473.33	3532.75
473.54	3422.16
473.74	3661.77
473.94	3610.57
474.14	3598.28
474.34	3583.95
474.55	3585.99
474.75	3747.78
474.95	3749.83
475.15	3760.07
475.35	3792.84
475.55	3885.00
475.75	3805.13
475.96	3831.75
476.16	3796.93
476.36	3786.69
476.56	3905.48
476.76	3942.34
476.96	3862.47
477.17	4050.88
477.37	3997.64
477.57	3913.67
477.77	3997.64
477.97	4286.40
478.17	4235.20
478.37	4270.01
478.58	4204.48
478.78	4364.22
478.98	4450.24
479.18	4181.95
479.38	4394.94
479.58	4349.89
479.78	4470.72
479.99	4415.42
480.19	4464.57
480.39	4427.71
480.59	4548.54
480.79	4634.55
480.99	4605.88
481.19	4480.96
481.39	4530.11
481.60	4595.64
481.80	4540.35
482.00	4751.29
482.20	4800.44
482.40	4806.58
482.60	4818.87
482.80	4808.63
483.00	4786.10
483.20	4925.36
483.41	4954.04
483.61	5001.14
483.81	5126.07
484.01	5062.58
484.21	5070.77
484.41	5013.43
484.61	5257.14
484.81	4976.56
485.01	5234.61
485.22	5232.56
485.42	5521.32
485.62	5468.08
485.82	5388.21
486.02	5431.21
486.22	5308.34
486.42	5345.20
486.62	5437.36
486.82	5623.72
487.02	5621.67
487.22	5631.91
487.43	5738.41
487.63	5808.04
487.83	5836.71
488.03	5705.64
488.23	5750.70
488.43	5767.08
488.63	6064.04
488.83	5859.24
489.03	5902.25
489.23	5879.72
489.43	6125.47
489.63	6137.76
489.83	5902.25
490.04	6229.92
490.24	6160.29
490.44	6299.55
490.64	6279.07
490.84	6240.16
491.04	6363.04
491.24	6340.51
491.44	6367.13
491.64	6397.85
491.84	6555.55
492.04	6381.47
492.24	6571.93
492.44	6588.32
492.64	6604.70
492.84	6815.64
493.04	6789.02
493.24	6635.42
493.45	6748.06
493.65	6760.34
493.85	6750.10
494.05	6975.38
494.25	6922.13
494.45	6870.94
494.65	6907.80
494.85	6870.94
495.05	6899.61
495.25	6938.52
495.45	7081.88
495.65	7167.89
495.85	7047.06
496.05	7143.32
496.25	7002.01
496.45	7075.73
496.65	7139.22
496.85	7169.94
497.05	7200.66
497.25	7298.96
497.45	7358.35
497.65	7350.16
497.85	7415.69
498.05	7468.94
498.25	7276.43
498.45	7448.46
498.65	7366.54
498.85	7413.65
499.05	7448.46
499.25	7602.06
499.45	7516.05
499.65	7722.89
499.85	7733.13
500.05	7677.83
500.25	7755.66
500.45	7718.79
500.65	7817.10
500.85	7825.29
501.05	7794.57
501.25	7978.89
501.45	7952.26
501.65	7952.26
501.85	8157.06
502.05	7989.13
502.25	8017.80
502.45	8001.41
502.65	8083.33
502.85	8152.96
503.05	8206.21
503.25	8179.59
503.45	8099.72
503.65	8142.72
503.85	8107.91
504.05	8286.08
504.25	8337.28
504.45	8310.66
504.65	8257.41
504.85	8200.07
505.05	8384.38
505.25	8554.37
505.45	8456.06
505.65	8425.34
505.85	8527.74
506.05	8560.51
506.25	8642.43
506.45	8546.17
506.65	8662.91
506.85	8781.69
507.05	8664.96
507.25	8802.17
507.45	8642.43
507.65	8875.90
507.85	8812.41
508.04	8736.63
508.24	9027.45
508.44	8861.56
508.64	8839.03
508.84	9029.49
509.04	9095.03
509.24	8927.10
509.44	9129.84
509.64	9086.84
509.84	9097.08
510.04	9258.87
510.24	9262.96
510.44	9228.15
510.64	9289.59
510.84	9430.90
511.04	9437.04
511.24	9488.24
511.43	9412.46
511.63	9439.09
511.83	9629.55
512.03	9650.03
512.23	9445.23
512.43	9500.53
512.63	9791.34
512.83	9533.29
513.03	9760.62
513.23	10020.71
513.43	10010.47
513.63	10063.72
513.83	10108.77
514.02	9922.41
514.22	10016.62
514.42	10321.76
514.62	10100.58
514.82	10291.04
515.02	10198.88
515.22	10428.26
515.42	10422.11
515.62	10628.96
515.82	10622.81
516.02	10413.92
516.21	10469.22
516.41	10782.56
516.61	10852.19
516.81	10913.63
517.01	10786.65
517.21	11022.17
517.41	10960.73
517.61	10962.78
517.81	11091.80
518.00	11308.88
518.20	11417.43
518.40	11259.73
518.60	11327.32
518.80	11296.60
519.00	11505.49
519.20	11677.52
519.40	11710.29
519.60	11849.55
519.79	11702.09
519.99	11726.67
520.19	11708.24
520.39	11599.70
520.59	11632.46
520.79	11962.19
520.99	12013.38
521.18	12169.03
521.38	12451.65
521.58	12218.18
521.78	12316.48
521.98	12216.13
522.18	12345.16
522.38	12519.23
522.58	12406.59
522.77	12689.21
522.97	12760.89
523.17	12642.11
523.37	12846.91
523.57	13158.20
523.77	13084.47
523.96	12945.21
524.16	13000.51
524.36	13027.13
524.56	12947.26
524.76	12799.80
524.96	13342.52
525.16	13066.04
525.35	13231.93
525.55	13309.75
525.75	13254.45
525.95	13086.52
526.15	13184.82
526.35	13371.19
526.54	13451.06
526.74	13557.55
526.94	13889.32
527.14	13655.86
527.34	13930.28
527.54	13862.70
527.73	13776.69
527.93	13735.73
528.13	14059.31
528.33	14116.65
528.53	13901.61
528.72	14143.27
528.92	13993.77
529.12	14198.57
529.32	14532.39
529.52	14407.46
529.72	14599.97
529.91	14507.81
530.11	14544.67
530.31	14780.19
530.51	14833.44
530.71	14698.27
530.90	14847.77
531.10	14817.05
531.30	14894.88
531.50	14937.88
531.70	15073.05
531.89	15247.13
532.09	15212.31
532.29	15343.38
532.49	15365.91
532.69	15101.72
532.88	15187.74
533.08	15494.93
533.28	15234.84
533.48	15402.77
533.67	15675.15
533.87	15570.71
534.07	15615.76
534.27	15464.21
534.47	15767.31
534.66	15795.98
534.86	16170.76
535.06	16324.36
535.26	16023.31
535.45	15984.40
535.65	16307.98
535.85	15994.64
536.05	16465.67
536.24	16365.32
536.44	16287.50
536.64	16768.77
536.84	16422.66
537.04	16819.97
537.23	16850.69
537.43	16844.54
537.63	16566.02
537.83	16916.22
538.02	17393.40
538.22	17334.01
538.42	17176.31
538.62	17084.16
538.81	17272.57
539.01	17288.95
539.21	17608.44
539.41	17450.74
539.60	17897.20
539.80	17450.74
540.00	17594.10
540.20	17831.66
540.39	17784.56
540.59	17862.38
540.79	17950.45
540.98	18302.70
541.18	18390.76
541.38	18177.77
541.58	18472.68
541.77	18302.70
541.97	18247.40
542.17	18294.50
542.37	18818.78
542.56	18427.62
542.76	18933.47
542.96	18857.70
543.15	18650.85
543.35	18794.21
543.55	18917.09
543.75	18876.13
543.94	19218.14
544.14	19003.10
544.34	19181.28
544.53	19150.56
544.73	19363.54
544.93	18943.71
545.13	19265.24
545.32	19629.78
545.52	19330.78
545.72	19660.50
545.91	19433.18
546.11	19746.51
546.31	19861.20
546.50	20020.94
546.70	19447.51
546.90	19803.86
547.10	20068.05
547.29	20102.86
547.49	20027.09
547.69	20113.10
547.88	19947.22
548.08	20016.85
548.28	20268.75
548.47	20383.43
548.67	20352.71
548.87	20457.16
549.06	20215.50
549.26	20526.79
549.46	20668.10
549.65	20418.25
549.85	20461.26
550.05	20330.19
550.24	20870.85
550.44	20666.05
550.64	20639.43
550.83	20772.55
551.03	20784.83
551.23	20825.79
551.42	21118.65
551.62	20758.21
551.82	20879.04
552.01	21067.45
552.21	20870.85
552.41	20977.34
552.60	20981.44
552.80	21339.83
553.00	20989.63
553.19	21407.42
553.39	21106.37
553.59	21186.24
553.78	21167.80
553.98	21391.03
554.18	21622.45
554.37	21659.32
554.57	21477.05
554.76	21470.90
554.96	21843.63
555.16	21900.98
555.35	21505.72
555.55	21720.76
555.75	22103.73
555.94	21948.08
556.14	21933.75
556.34	22079.15
556.53	21995.18
556.73	22140.59
556.92	22052.53
557.12	22027.95
557.32	22404.78
557.51	22498.98
557.71	22408.87
557.91	22619.81
558.10	22806.18
558.30	22779.56
558.49	22789.80
558.69	22730.41
558.89	22593.19
559.08	22613.67
559.28	22931.11
559.47	22959.78
559.67	22746.79
559.87	23236.25
560.06	22953.63
560.26	22859.43
560.45	22769.32
560.65	23088.80
560.85	23113.38
561.04	22990.50
561.24	23164.57
561.43	23412.38
561.63	23510.68
561.83	23258.78
562.02	23756.44
562.22	23305.88
562.41	23760.53
562.61	23307.93
562.81	23377.56
563.00	23846.55
563.20	23932.56
563.39	23637.66
563.59	23821.97
563.78	24045.20
563.98	24231.57
564.18	24047.25
564.37	24565.39
564.57	24391.31
564.76	24475.27
564.96	24995.46
565.15	24745.61
565.35	25136.77
565.55	24585.86
565.74	24751.75
565.94	24727.17
566.13	24635.02
566.33	25085.57
566.52	25015.94
566.72	25007.75
566.91	25190.02
567.11	25087.62
567.31	25282.17
567.50	25396.86
567.70	25351.81
567.89	25497.21
568.09	25388.67
568.28	25656.95
568.48	25675.38
568.67	25476.73
568.87	25878.13
569.06	25986.68
569.26	26236.53
569.46	26205.81
569.65	26222.19
569.85	26246.77
570.04	25960.05
570.24	26373.74
570.43	26044.02
570.63	26549.87
570.82	26549.87
571.02	26570.35
571.21	26494.57
571.41	26719.85
571.60	26592.87
571.80	26893.93
571.99	26764.90
572.19	26670.70
572.38	27041.38
572.58	26984.04
572.77	27172.45
572.97	27106.91
573.16	27113.06
573.36	27063.91
573.55	27317.86
573.75	27422.30
573.94	27776.60
574.14	27330.14
574.33	27788.89
574.53	27358.81
574.72	27604.57
574.92	27795.03
575.11	27774.55
575.31	27596.38
575.50	27942.49
575.70	27901.53
575.89	28268.11
576.09	28341.84
576.28	28573.26
576.48	28651.08
576.67	28546.64
576.87	28735.05
577.06	28337.74
577.26	28859.98
577.45	28819.02
577.65	28874.31
577.84	29097.54
578.04	28984.90
578.23	28718.67
578.43	29308.48
578.62	29107.78
578.82	29611.58
579.01	29199.94
579.21	29414.98
579.40	29302.34
579.59	29763.13
579.79	29779.51
579.98	29883.96
580.18	30019.13
580.37	29638.20
580.57	29896.25
580.76	29943.35
580.96	29742.65
581.15	29490.75
581.35	29288.00
581.54	30027.32
581.74	30176.82
581.93	30271.03
582.12	30574.13
582.32	30400.05
582.51	30420.53
582.71	30805.55
582.90	30422.58
583.10	30387.76
583.29	30744.11
583.48	30828.07
583.68	30756.39
583.87	30490.16
584.07	31399.46
584.26	31288.87
584.46	31206.95
584.65	31165.99
584.84	31462.94
585.04	31833.63
585.23	31596.06
585.43	32011.80
585.62	31761.95
585.82	31933.98
586.01	32126.49
586.20	32327.19
586.40	32163.35
586.59	32456.21
586.79	32519.70
586.98	32314.90
587.18	32118.29
587.37	32894.47
587.56	32525.84
587.76	32704.01
587.95	32452.11
588.15	32937.48
588.34	32779.79
588.53	32411.15
588.73	32734.73
588.92	32556.56
589.12	32613.90
589.31	32914.95
589.50	33306.12
589.70	33226.24
589.89	33433.09
590.08	33983.99
590.28	33254.92
590.47	33854.97
590.67	33093.13
590.86	33478.15
591.05	33662.46
591.25	33324.55
591.44	33701.37
591.64	34012.66
591.83	33957.37
592.02	34076.15
592.22	33961.47
592.41	34100.73
592.60	34305.52
592.80	33799.68
592.99	34422.26
593.18	34717.17
593.38	34524.66
593.57	34526.71
593.77	34493.94
593.96	35190.25
594.15	34981.35
594.35	35229.16
594.54	34780.65
594.73	34928.11
594.93	35132.90
595.12	34756.08
595.31	34964.97
595.51	35552.74
595.70	35278.31
595.89	35167.72
596.09	35380.71
596.28	35548.64
596.47	35575.27
596.67	35861.98
596.86	35370.47
597.06	36097.50
597.25	35511.78
597.44	35288.55
597.64	35986.91
597.83	35878.36
598.02	35886.56
598.22	36304.34
598.41	36163.03
598.60	36203.99
598.79	36208.09
598.99	36646.35
599.18	36367.83
599.37	36232.66
599.57	35853.79
599.76	36150.74
599.95	36478.42
600.15	36969.93
600.34	36496.85
600.53	36810.19
600.73	36765.14
600.92	36580.82
601.11	36828.62
601.31	36967.88
601.50	37072.33
601.69	37254.60
601.88	37096.91
602.08	37076.43
602.27	37307.85
602.46	37586.37
602.66	37309.89
602.85	37232.07
603.04	37363.14
603.24	37451.20
603.43	37885.37
603.62	37887.42
603.81	38278.58
604.01	37096.91
604.20	37891.52
604.39	37987.77
604.59	37782.98
604.78	38018.49
604.97	38284.73
605.16	38395.32
605.36	38299.06
605.55	38114.75
605.74	37918.14
605.94	38239.67
606.13	38182.33
606.32	38440.37
606.51	38337.98
606.71	38499.76
606.90	38653.36
607.09	38665.65
607.28	38532.53
607.48	38659.51
607.67	38962.61
607.86	38798.77
608.05	39067.05
608.25	38935.98
608.44	38985.13
608.63	38579.64
608.82	38817.20
609.02	39222.70
609.21	38602.16
609.40	39615.91
609.59	38841.78
609.79	39048.62
609.98	39171.50
610.17	39091.63
610.36	38864.30
610.56	39167.40
610.75	39312.81
610.94	39173.55
611.13	39112.11
611.33	39185.83
611.52	39497.13
611.71	39417.25
611.90	39323.05
612.09	39499.17
612.29	39294.38
612.48	39185.83
612.67	39277.99
612.86	39329.19
613.06	39728.55
613.25	39425.45
613.44	39472.55
613.63	39900.58
613.82	39511.46
614.02	39671.20
614.21	40027.55
614.40	40134.04
614.59	40187.29
614.78	40404.38
614.98	40555.93
615.17	40494.49
615.36	40113.56
615.55	40873.36
615.74	40820.11
615.94	40363.42
616.13	41037.20
616.32	40547.73
616.51	40680.85
616.70	41026.96
616.90	40795.54
617.09	41184.65
617.28	40988.05
617.47	41213.32
617.66	41870.72
617.86	41807.23
618.05	42028.41
618.24	42661.24
618.43	42052.99
618.62	42263.93
618.81	42655.09
619.01	42069.37
619.20	42220.92
619.39	42708.34
619.58	43117.93
619.77	43183.47
619.96	43656.55
620.16	44256.60
620.35	43847.01
620.54	44449.11
620.73	44281.18
620.92	44846.42
621.11	44307.80
621.31	45231.44
621.50	44891.48
621.69	45262.16
621.88	45655.37
622.07	45489.48
622.26	45516.11
622.46	45430.09
622.65	45466.95
622.84	45856.07
623.03	46517.56
623.22	46386.49
623.41	46495.03
623.60	46835.00
623.80	46972.21
623.99	46617.91
624.18	47267.12
624.37	47168.82
624.56	47596.84
624.75	47625.51
624.94	47359.28
625.13	47961.38
625.33	47775.02
625.52	48604.44
625.71	48477.47
625.90	48522.52
626.09	48573.72
626.28	48330.01
626.47	48846.10
626.66	48954.64
626.86	48495.90
627.05	48991.51
627.24	49130.77
627.43	48923.93
627.62	50083.08
627.81	49736.97
628.00	49638.67
628.19	49784.07
628.38	49470.73
628.57	50156.80
628.77	49519.88
628.96	50146.56
629.15	50052.36
629.34	50023.68
629.53	50185.47
629.72	50095.36
629.91	50529.53
630.10	50900.22
630.29	50457.85
630.48	51096.82
630.68	51356.91
630.87	51066.10
631.06	51021.05
631.25	51473.65
631.44	51479.79
631.63	51793.13
631.82	52026.60
632.01	51367.15
632.20	51766.51
632.39	51881.19
632.58	51969.26
632.77	51762.41
632.96	51604.72
633.15	52042.98
633.35	51858.66
633.54	51832.04
633.73	51502.32
633.92	51791.08
634.11	52878.55
634.30	52755.68
634.49	52364.51
634.68	52817.11
634.87	52337.89
635.06	52806.87
635.25	51834.09
635.44	52368.61
635.63	52686.04
635.82	52739.29
636.01	52858.07
636.20	53388.50
636.39	52876.51
636.58	53372.11
636.77	53484.75
636.97	53163.22
637.16	52960.47
637.35	53198.04
637.54	53607.63
637.73	53130.45
637.92	53775.56
638.11	54004.94
638.30	54217.92
638.49	53959.88
638.68	54174.92
638.87	53368.02
639.06	54174.92
639.25	54299.84
639.44	54744.25
639.63	54453.44
639.82	54711.49
640.01	54564.03
640.20	54793.40
640.39	54283.46
640.58	54230.21
640.77	54578.37
640.96	54580.42
641.15	55299.25
641.34	54934.71
641.53	54877.37
641.72	55157.94
641.91	54299.84
642.10	54758.59
642.29	55252.15
642.48	55872.68
642.67	55250.10
642.86	56057.00
643.05	55897.26
643.24	55950.51
643.43	56165.54
643.62	55510.19
643.81	56063.14
644.00	56013.99
644.19	56022.19
644.38	56079.53
644.57	55606.45
644.76	56446.11
644.95	56241.32
645.14	56521.89
645.33	56485.03
645.52	56059.05
645.71	56085.67
645.90	56646.82
646.09	56765.60
646.28	56945.82
646.46	56226.98
646.65	56456.35
646.84	57126.04
647.03	56466.59
647.22	56669.34
647.41	56892.57
647.60	57005.21
647.79	57019.55
647.98	57119.90
648.17	57087.13
648.36	57494.67
648.55	57394.32
648.74	57484.43
648.93	57635.98
649.12	57457.81
649.31	56984.73
649.50	57291.93
649.69	57044.12
649.88	57724.05
650.06	57922.70
650.25	57908.36
650.44	57978.00
650.63	58055.82
650.82	58252.42
651.01	57916.56
651.20	57703.57
651.39	57840.78
651.58	58029.19
651.77	58393.73
651.96	58117.26
652.15	58277.00
652.34	58539.14
652.52	58449.03
652.71	58745.98
652.90	58383.49
653.09	58717.31
653.28	58479.75
653.47	58598.53
653.66	58678.40
653.85	58549.38
654.04	58643.59
654.23	58436.74
654.42	59034.75
654.60	59221.11
654.79	59180.15
654.98	58989.69
655.17	58899.58
655.36	59087.99
655.55	58999.93
655.74	58780.80
655.93	58952.83
656.12	59167.87
656.30	59663.47
656.49	59325.56
656.68	58907.77
656.87	59157.63
657.06	59839.60
657.25	59391.09
657.44	59323.51
657.63	59829.36
657.82	59616.37
658.00	59337.85
658.19	59075.71
658.38	59513.97
658.57	59374.71
658.76	59475.06
658.95	59567.22
659.14	59653.23
659.32	59808.88
659.51	59593.84
659.70	59921.52
659.89	59935.85
660.08	59880.56
660.27	60159.08
660.46	60263.53
660.64	59825.26
660.83	60206.19
661.02	60431.46
661.21	59796.59
661.40	60210.28
661.59	60126.31
661.78	59978.86
661.96	59661.43
662.15	60134.51
662.34	60251.24
662.53	60265.58
662.72	60566.63
662.91	60013.68
663.09	60257.38
663.28	59896.94
663.47	60509.28
663.66	60460.13
663.85	60265.58
664.03	60535.91
664.22	60150.89
664.41	60197.99
664.60	60136.55
664.79	60488.80
664.98	60869.73
665.16	60529.76
665.35	60437.61
665.54	60755.04
665.73	60529.76
665.92	60392.55
666.10	60548.20
666.29	60634.21
666.48	60787.81
666.67	60505.19
666.86	61301.85
667.04	60986.46
667.23	60562.53
667.42	60689.51
667.61	60726.37
667.80	60247.14
667.98	60615.78
668.17	60544.10
668.36	60523.62
668.55	60447.85
668.74	60867.68
668.92	61203.55
669.11	60531.81
669.30	61160.54
669.49	61025.37
669.68	60134.51
669.86	60802.14
670.05	60822.62
670.24	60437.61
670.43	60519.52
670.61	61049.95
670.80	60861.54
670.99	61217.88
671.18	61045.85
671.36	61379.67
671.55	60812.38
671.74	60982.37
671.93	60955.74
672.11	61592.66
672.30	61359.19
672.49	60429.41
672.68	61019.23
672.87	60992.61
673.05	60519.52
673.24	60867.68
673.43	60738.66
673.62	60994.65
673.80	61002.85
673.99	60767.33
674.18	60431.46
674.36	60728.42
674.55	60976.22
674.74	60724.32
674.93	61525.08
675.11	60970.08
675.30	61185.11
675.49	60912.73
675.68	60744.80
675.86	61412.44
676.05	60720.23
676.24	60707.94
676.43	60673.12
676.61	59929.71
676.80	60650.59
676.99	60830.82
677.17	61307.99
677.36	60925.02
677.55	60945.50
677.74	60748.90
677.92	61162.59
678.11	61103.20
678.30	60884.06
678.48	61154.39
678.67	61400.15
678.86	61019.23
679.04	60886.11
679.23	60869.73
679.42	60947.55
679.61	60730.47
679.79	61230.17
679.98	61383.77
680.17	61002.85
680.35	60615.78
680.54	60707.94
680.73	60755.04
680.91	61187.16
681.10	61258.84
681.29	60832.86
681.47	61092.96
681.66	60546.15
681.85	60654.69
682.04	60619.88
682.22	60394.60
682.41	61041.76
682.60	61404.25
682.78	60599.40
682.97	61385.82
683.16	60931.17
683.34	61125.72
683.53	61238.36
683.72	61107.29
683.90	60814.43
684.09	60986.46
684.28	61351.00
684.46	61131.87
684.65	61340.76
684.83	60927.07
685.02	60519.52
685.21	61033.56
685.39	61391.96
685.58	61066.33
685.77	61592.66
685.95	60765.28
686.14	60896.35
686.33	61328.47
686.51	60841.06
686.70	61052.00
686.89	61549.65
687.07	60767.33
687.26	61492.31
687.44	61430.87
687.63	61127.77
687.82	61105.24
688.00	61152.35
688.19	60810.34
688.38	61277.27
688.56	61559.89
688.75	61170.78
688.93	61555.80
689.12	61230.17
689.31	61596.76
689.49	61924.43
689.68	61017.18
689.87	61342.81
690.05	61332.57
690.24	60910.69
690.42	61568.08
690.61	61783.12
690.80	61058.14
690.98	61410.39
691.17	61539.41
691.35	61453.40
691.54	61758.55
691.73	61076.57
691.91	61848.66
692.10	61703.25
692.28	61838.42
692.47	60626.02
692.66	61723.73
692.84	61611.09
693.03	61654.10
693.21	61666.39
693.40	61293.66
693.59	61459.54
693.77	61635.67
693.96	61738.07
694.14	61525.08
694.33	62157.90
694.51	61549.65
694.70	62336.07
694.89	61797.46
695.07	61797.46
695.26	62217.29
695.44	62028.88
695.63	62151.76
695.81	62116.94
696.00	61383.77
696.18	61729.87
696.37	61887.57
696.56	61959.25
696.74	61789.27
696.93	62020.69
697.11	61930.58
697.30	61723.73
697.48	62071.88
697.67	62428.23
697.85	61754.45
698.04	61639.76
698.23	61498.45
698.41	61604.95
698.60	62106.70
698.78	62229.58
698.97	62155.85
699.15	61895.76
699.34	62237.77
699.52	61688.91
699.71	62032.97
699.89	61824.08
700.08	62245.96
700.26	61797.46
700.45	61733.97
700.63	62278.73
700.82	62673.99
701.01	62510.15
701.19	62319.69
701.38	62407.75
701.56	62174.28
701.75	62141.52
701.93	62233.67
702.12	62145.61
702.30	61975.63
702.49	62118.99
702.67	61615.19
702.86	61895.76
703.04	62391.37
703.23	62575.69
703.41	62590.02
703.60	62618.69
703.78	62536.77
703.97	62215.24
704.15	62331.98
704.34	62694.47
704.52	62311.50
704.71	62594.12
704.89	62557.25
705.08	62575.69
705.26	62481.48
705.45	62415.94
705.63	62385.22
705.81	62712.90
706.00	62090.32
706.18	62823.49
706.37	62372.94
706.55	62346.31
706.74	62676.04
706.92	62641.22
707.11	62356.55
707.29	62665.80
707.48	62780.48
707.66	63007.81
707.85	63022.14
708.03	63161.40
708.22	62966.85
708.40	62282.83
708.58	63345.72
708.77	62696.52
708.95	63216.70
709.14	62626.88
709.32	62710.85
709.51	62692.42
709.69	62469.19
709.88	62477.38
710.06	62919.74
710.25	63034.43
710.43	62164.04
710.61	61879.38
710.80	62573.64
710.98	62401.61
711.17	62905.41
711.35	62745.67
711.54	62514.25
711.72	62760.00
711.90	62534.73
712.09	62733.38
712.27	62878.78
712.46	62723.14
712.64	62446.66
712.83	62999.61
713.01	62614.60
713.19	62673.99
713.38	62686.28
713.56	62770.24
713.75	63149.12
713.93	62833.73
714.11	62979.14
714.30	62893.12
714.48	62856.26
714.67	62762.05
714.85	62934.08
715.03	63030.33
715.22	63190.08
715.40	62317.64
715.59	62411.85
715.77	62239.82
715.95	62659.65
716.14	62557.25
716.32	62549.06
716.51	62245.96
716.69	62411.85
716.87	62387.27
717.06	62151.76
717.24	62282.83
717.42	62487.62
717.61	62362.70
717.79	62549.06
717.98	62049.36
718.16	62131.28
718.34	61824.08
718.53	62065.74
718.71	62051.41
718.89	62202.95
719.08	62071.88
719.26	62016.59
719.45	61983.82
719.63	61754.45
719.81	61635.67
720.00	61740.11
720.18	61729.87
720.36	61477.97
720.55	61631.57
720.73	61523.03
720.91	61336.66
721.10	61987.92
721.28	61351.00
721.46	61658.20
721.65	61033.56
721.83	61242.46
722.01	61359.19
722.20	61355.10
722.38	61019.23
722.56	60722.27
722.75	60953.69
722.93	60922.97
723.11	60400.74
723.30	61191.26
723.48	60994.65
723.66	61181.02
723.85	61219.93
724.03	61193.31
724.21	60449.89
724.40	60392.55
724.58	60828.77
724.76	60480.61
724.95	61107.29
725.13	61224.03
725.31	60709.99
725.50	61207.64
725.68	60648.55
725.86	59915.37
726.05	60073.07
726.23	60337.26
726.41	60634.21
726.59	60185.71
726.78	60241.00
726.96	60542.05
727.14	60255.34
727.33	60306.54
727.51	60087.40
727.69	59909.23
727.87	59606.13
728.06	59956.33
728.24	59745.39
728.42	59444.34
728.61	59538.55
728.79	59651.19
728.97	59544.69
729.15	59354.23
729.34	59784.30
729.52	59231.35
729.70	59569.27
729.89	59047.04
730.07	59243.64
730.25	58698.88
730.43	59315.32
730.62	58659.97
730.80	58334.34
730.98	58981.50
731.16	59167.87
731.35	58858.62
731.53	58659.97
731.71	58856.57
731.89	59079.80
732.08	58487.94
732.26	58238.09
732.44	58141.83
732.62	58039.43
732.81	57982.09
732.99	58229.90
733.17	57963.66
733.35	58629.25
733.54	58266.76
733.72	57828.49
733.90	57939.08
734.08	57541.78
734.27	57474.20
734.45	57435.28
734.63	57332.89
734.81	57232.53
735.00	57509.01
735.18	56956.06
735.36	57468.05
735.54	56237.22
735.72	56865.95
735.91	56827.04
736.09	56161.45
736.27	56949.92
736.45	56278.18
736.63	56835.23
736.82	56095.91
737.00	55542.96
737.18	55829.68
737.36	55977.13
737.55	55588.02
737.73	55633.07
737.91	55575.73
738.09	55086.26
738.27	55721.13
738.46	54787.26
738.64	55006.39
738.82	54871.23
739.00	55182.52
739.18	54441.15
739.36	54500.54
739.55	54211.78
739.73	53970.12
739.91	54086.85
740.09	53331.15
740.27	53789.90
740.46	53853.39
740.64	53535.95
740.82	53273.81
741.00	53523.66
741.18	52481.25
741.36	53173.46
741.55	52987.10
741.73	52178.15
741.91	52493.54
742.09	52825.31
742.27	52161.76
742.45	51832.04
742.64	52301.03
742.82	51617.00
743.00	52260.07
743.18	51338.48
743.36	51490.03
743.54	51176.69
743.72	50830.58
743.91	51348.72
744.09	50832.63
744.27	50760.95
744.45	50234.63
744.63	50115.84
744.81	50201.86
744.99	50126.08
745.18	49032.47
745.36	49640.71
745.54	49523.98
745.72	48641.31
745.90	48610.59
746.08	48702.74
746.26	47967.52
746.45	48813.34
746.63	48475.42
746.81	47998.24
746.99	48039.20
747.17	47279.41
747.35	47717.67
747.53	47170.86
747.71	47371.57
747.89	46669.11
748.08	46851.38
748.26	46277.95
748.44	45956.42
748.62	45946.18
748.80	45725.00
748.98	45985.09
749.16	46042.43
749.34	45012.31
749.52	45438.28
749.70	45200.72
749.89	45022.54
750.07	44827.99
750.25	44768.60
750.43	44338.52
750.61	44569.94
750.79	44465.50
750.97	44248.41
751.15	44084.58
751.33	43259.24
751.51	43687.27
751.69	43930.98
751.88	43060.59
752.06	43414.89
752.24	42581.37
752.42	42640.76
752.60	42583.41
752.78	42722.68
752.96	42687.86
753.14	42304.89
753.32	41999.74
753.50	42360.19
753.68	42251.64
753.86	42155.39
754.04	41835.91
754.22	41287.05
754.40	41383.30
754.58	41504.13
754.76	41037.20
754.95	41215.37
755.13	40447.38
755.31	41172.36
755.49	40441.24
755.67	40379.80
755.85	40611.22
756.03	40084.89
756.21	40494.49
756.39	40267.16
756.57	40371.61
756.75	40066.46
756.93	39812.51
757.11	39331.24
757.29	39239.08
757.47	39533.99
757.65	39042.48
757.83	38972.85
758.01	38745.52
758.19	38882.73
758.37	38514.10
758.55	38698.42
758.73	38409.65
758.91	38860.21
759.09	38172.09
759.27	38251.96
759.45	38186.43
759.63	38321.59
759.81	37526.98
759.99	37518.79
760.17	37375.43
760.35	37420.48
760.53	36988.36
760.71	37074.38
760.89	36543.95
761.07	36619.73
761.25	36398.55
761.43	36081.11
761.61	36427.22
761.79	36040.15
761.97	35853.79
762.15	35511.78
762.33	35403.24
762.51	35593.70
762.69	35403.24
762.87	34938.35
763.05	34582.00
763.23	34489.84
763.41	34614.77
763.59	34180.60
763.77	33965.56
763.95	34242.04
764.13	33725.95
764.31	33437.19
764.49	32853.51
764.67	32591.37
764.85	32331.28
765.03	32695.82
765.21	32536.08
765.38	32239.12
765.56	31630.88
765.74	31759.90
765.92	31094.31
766.10	31317.54
766.28	30572.08
766.46	30621.23
766.64	30764.59
766.82	29924.92
767.00	29505.09
767.18	29701.69
767.36	29374.02
767.54	29281.86
767.72	28870.22
767.90	28741.19
768.08	28454.48
768.26	27928.15
768.43	27803.22
768.61	27792.98
768.79	27305.57
768.97	26908.26
769.15	26685.03
769.33	26611.31
769.51	26060.40
769.69	25880.18
769.87	25605.75
770.05	25349.76
770.23	25380.48
770.40	24950.40
770.58	24379.02
770.76	24321.68
770.94	23789.20
771.12	23738.01
771.30	23137.95
771.48	23101.09
771.66	22744.74
771.84	22668.97
772.02	22355.63
772.19	21829.30
772.37	21642.93
772.55	21456.57
772.73	21089.98
772.91	21268.16
773.09	20700.87
773.27	20506.31
773.45	19965.65
773.63	19728.08
773.80	19623.64
773.98	19351.26
774.16	19105.50
774.34	18777.83
774.52	18370.28
774.70	18075.37
774.88	18206.44
775.05	17948.40
775.23	17819.38
775.41	17094.40
775.59	16811.78
775.77	16662.27
775.95	16717.57
776.13	16592.64
776.30	16150.28
776.48	15861.52
776.66	16031.50
776.84	15544.08
777.02	15154.97
777.20	14921.50
777.38	14728.99
777.55	14761.76
777.73	14591.78
777.91	14468.90
778.09	14167.85
778.27	13766.45
778.45	13989.67
778.62	13258.55
778.80	13465.39
778.98	13379.38
779.16	13029.18
779.34	12646.21
779.51	12795.71
779.69	12470.08
779.87	12353.35
780.05	12138.31
780.23	11994.95
780.41	12029.77
780.58	11753.29
780.76	11689.81
780.94	11478.86
781.12	11161.43
781.30	11140.95
781.47	10975.06
781.65	10778.46
781.83	10678.11
782.01	10688.35
782.19	10547.04
782.36	10508.13
782.54	10094.44
782.72	10137.45
782.90	9928.55
783.08	9783.15
783.25	9693.04
783.43	9670.51
783.61	9488.24
783.79	9416.56
783.96	9041.78
784.14	9211.76
784.32	9156.47
784.50	9004.92
784.68	8945.53
784.85	8544.13
785.03	8673.15
785.21	8644.48
785.39	8451.97
785.56	8513.41
785.74	8300.42
785.92	8191.88
786.10	8095.62
786.27	8077.19
786.45	7954.31
786.63	8058.76
786.81	7690.12
786.98	7796.62
787.16	7735.18
787.34	7708.55
787.52	7704.46
787.69	7350.16
787.87	7389.07
788.05	7333.78
788.23	7186.32
788.40	7217.04
788.58	7110.55
788.76	7194.51
788.94	6967.19
789.11	7128.98
789.29	7018.39
789.47	6934.42
789.64	6875.03
789.82	6731.67
790.00	6901.65
790.18	6758.30
790.35	6969.24
790.53	6799.26
790.71	6731.67
790.89	6584.22
791.06	6686.62
791.24	6578.08
791.42	6416.29
791.59	6414.24
791.77	6424.48
791.95	6285.22
792.12	6428.57
792.30	6176.67
792.48	6315.94
792.66	6254.50
792.83	6254.50
793.01	6199.20
793.19	6293.41
793.36	6131.62
793.54	5943.21
793.72	6049.70
793.89	6244.26
794.07	6180.77
794.25	6145.95
794.42	5986.21
794.60	6068.13
794.78	5855.14
794.95	6174.63
795.13	5812.14
795.31	5887.91
795.48	5924.77
795.66	5978.02
795.84	6008.74
796.01	5889.96
796.19	5883.81
796.37	5816.23
796.54	6031.27
796.72	5812.14
796.90	5879.72
797.07	5717.93
797.25	5834.66
797.43	5740.46
797.60	5865.38
797.78	5826.47
797.96	5709.74
798.13	5816.23
798.31	5695.40
798.49	5912.49
798.66	5601.19
798.84	5734.31
799.01	5902.25
799.19	5808.04
799.37	5709.74
799.54	5740.46
799.72	5818.28
799.90	5838.76
800.07	5593.00
800.25	5744.55
800.43	5816.23
800.60	5627.82
800.78	5730.22
800.95	5611.43
801.13	5656.49
801.31	5810.09
801.48	5820.33
801.66	5615.53
801.83	5822.38
802.01	5640.11
802.19	5871.53
802.36	5615.53
802.54	5779.37
802.71	5740.46
802.89	5834.66
803.07	5785.51
803.24	5672.87
803.42	5812.14
803.59	5943.21
803.77	5855.14
803.95	5773.22
804.12	5871.53
804.30	5916.58
804.47	5762.98
804.65	5818.28
804.82	5943.21
805.00	5855.14
805.18	5877.67
805.35	5881.77
805.53	5941.16
805.70	5912.49
805.88	5789.61
806.05	5844.90
806.23	5959.59
806.41	5803.94
806.58	5982.12
806.76	5857.19
806.93	5875.62
807.11	5791.66
807.28	6041.51
807.46	5879.72
807.64	6025.12
807.81	5898.15
807.99	5851.05
808.16	5871.53
808.34	5875.62
808.51	5910.44
808.69	5957.54
808.86	5789.61
809.04	5892.01
809.21	6014.88
809.39	6086.56
809.56	6057.89
809.74	5906.34
809.92	6090.66
810.09	5828.52
810.27	6121.38
810.44	6135.71
810.62	6064.04
810.79	6086.56
810.97	6172.58
811.14	6195.11
811.32	6148.00
811.49	6141.86
811.67	6113.19
811.84	5992.36
812.02	6119.33
812.19	6246.30
812.37	6129.57
812.54	6135.71
812.72	6199.20
812.89	6000.55
813.07	6293.41
813.24	6260.64
813.42	6135.71
813.59	6201.25
813.77	6164.39
813.94	6104.99
814.12	6193.06
814.29	6172.58
814.47	6234.02
814.64	6150.05
814.82	6152.10
814.99	6215.59
815.17	6350.75
815.34	6272.93
815.52	6188.96
815.69	6186.91
815.86	6166.43
816.04	6277.02
816.21	6307.74
816.39	6344.61
816.56	6227.87
816.74	6168.48
816.91	6367.13
817.09	6191.01
817.26	6291.36
817.44	6176.67
817.61	6338.46
817.79	6203.30
817.96	6193.06
818.13	6236.06
818.31	6272.93
818.48	6207.39
818.66	6305.70
818.83	6365.09
819.01	6301.60
819.18	6455.20
819.36	6266.78
819.53	6297.50
819.70	6457.25
819.88	6313.89
820.05	6324.13
820.23	6367.13
820.40	6287.26
820.58	6426.53
820.75	6162.34
820.92	6227.87
821.10	6485.92
821.27	6264.74
821.45	6393.76
821.62	6358.94
821.79	6320.03
821.97	6461.34
822.14	6401.95
822.32	6436.77
822.49	6234.02
822.66	6328.22
822.84	6293.41
823.01	6399.90
823.19	6381.47
823.36	6313.89
823.53	6231.97
823.71	6416.29
823.88	6211.49
824.06	6481.82
824.23	6322.08
824.40	6375.33
824.58	6330.27
824.75	6377.37
824.93	6383.52
825.10	6444.96
825.27	6240.16
825.45	6424.48
825.62	6455.20
825.79	6383.52
825.97	6438.81
826.14	6320.03
826.32	6236.06
826.49	6371.23
826.66	6303.65
826.84	6322.08
827.01	6283.17
827.18	6373.28
827.36	6332.32
827.53	6389.66
827.70	6498.20
827.88	6385.57
828.05	6391.71
828.22	6426.53
828.40	6358.94
828.57	6365.09
828.74	6324.13
828.92	6442.91
829.09	6332.32
829.27	6371.23
829.44	6338.46
829.61	6412.19
829.79	6616.99
829.96	6315.94
830.13	6381.47
830.30	6330.27
830.48	6430.62
830.65	6289.31
830.82	6485.92
831.00	6217.63
831.17	6234.02
831.34	6397.85
831.52	6404.00
831.69	6377.37
831.86	6313.89
832.04	6436.77
832.21	6375.33
832.38	6375.33
832.56	6360.99
832.73	6387.61
832.90	6293.41
833.07	6342.56
833.25	6340.51
833.42	6475.68
833.59	6354.85
833.77	6180.77
833.94	6408.09
834.11	6332.32
834.29	6238.11
834.46	6223.78
834.63	6096.80
834.80	6293.41
834.98	6244.26
835.15	6168.48
835.32	6139.81
835.49	6436.77
835.67	6326.18
835.84	6418.33
836.01	6213.54
836.19	6152.10
836.36	6162.34
836.53	6193.06
836.70	6281.12
836.88	6191.01
837.05	6207.39
837.22	6176.67
837.39	6143.91
837.57	6246.30
837.74	6258.59
837.91	6199.20
838.08	6234.02
838.26	6254.50
838.43	6148.00
838.60	6223.78
838.77	6055.84
838.95	6064.04
839.12	6143.91
839.29	6197.15
839.46	5990.31
839.64	6121.38
839.81	6186.91
839.98	6197.15
840.15	6209.44
840.32	6176.67
840.50	6203.30
840.67	6051.75
840.84	6016.93
841.01	6162.34
841.19	6231.97
841.36	6086.56
841.53	6143.91
841.70	6086.56
841.87	6111.14
842.05	6102.95
842.22	6281.12
842.39	6152.10
842.56	6166.43
842.73	6154.15
842.91	6078.37
843.08	6234.02
843.25	6174.63
843.42	6064.04
843.59	6129.57
843.77	6152.10
843.94	6059.94
844.11	6164.39
844.28	6008.74
844.45	6049.70
844.62	6086.56
844.80	5969.83
844.97	6049.70
845.14	6047.65
845.31	6156.19
845.48	5947.30
845.65	6094.76
845.83	5935.01
846.00	6090.66
846.17	6041.51
846.34	5896.10
846.51	6029.22
846.68	6072.23
846.86	5969.83
847.03	5879.72
847.20	5953.45
847.37	5881.77
847.54	6098.85
847.71	5906.34
847.89	5836.71
848.06	5939.11
848.23	5900.20
848.40	5984.16
848.57	5857.19
848.74	5816.23
848.91	5853.09
849.08	5920.68
849.26	5842.85
849.43	5930.92
849.60	5744.55
849.77	5705.64
849.94	5719.98
850.11	5873.57
850.28	5822.38
850.46	5805.99
850.63	5908.39
850.80	5842.85
850.97	5812.14
851.14	5590.95
851.31	5959.59
851.48	5701.54
851.65	5869.48
851.82	5664.68
852.00	5687.21
852.17	5822.38
852.34	5719.98
852.51	5605.29
852.68	5750.70
852.85	5689.26
853.02	5803.94
853.19	5599.15
853.36	5699.50
853.53	5644.20
853.70	5689.26
853.88	5670.83
854.05	5611.43
854.22	5832.62
854.39	5586.86
854.56	5674.92
854.73	5566.38
854.90	5519.28
855.07	5674.92
855.24	5654.44
855.41	5550.00
855.58	5437.36
855.75	5550.00
855.92	5547.95
856.09	5562.28
856.27	5515.18
856.44	5580.71
856.61	5519.28
856.78	5541.80
856.95	5642.15
857.12	5498.80
857.29	5556.14
857.46	5603.24
857.63	5425.07
857.80	5429.17
857.97	5451.69
858.14	5468.08
858.31	5500.84
858.48	5490.60
858.65	5349.29
858.82	5500.84
858.99	5380.01
859.16	5343.15
859.33	5259.18
859.50	5398.45
859.67	5558.19
859.84	5306.29
860.01	5353.39
860.18	5400.49
860.35	5167.03
860.52	5357.49
860.69	5357.49
860.86	5269.42
861.03	5285.81
861.20	5408.69
861.37	5279.66
861.54	5404.59
861.71	5332.91
861.88	5345.20
862.05	5244.85
862.22	5244.85
862.39	5240.75
862.56	5332.91
862.73	5257.14
862.90	5130.16
863.07	5134.26
863.24	5171.12
863.41	5242.80
863.58	5222.32
863.75	5121.97
863.92	5033.91
864.09	5040.05
864.26	5097.39
864.43	5144.50
864.60	5179.31
864.77	5173.17
864.94	5050.29
865.11	5152.69
865.28	5089.20
865.45	5052.34
865.62	5031.86
865.79	4992.95
865.96	4925.36
866.13	5091.25
866.30	4986.80
866.47	4992.95
866.64	4913.08
866.81	5007.28
866.98	5005.24
867.15	5091.25
867.31	4980.66
867.48	4937.65
867.65	4921.27
867.82	4954.04
867.99	4964.28
868.16	4960.18
868.33	4849.59
868.50	4970.42
868.67	4870.07
868.84	4855.73
869.01	4767.67
869.18	4749.24
869.35	4868.02
869.52	4796.34
869.68	4796.34
869.85	4782.01
870.02	4890.55
870.19	4652.98
870.36	4687.80
870.53	4804.53
870.70	4804.53
870.87	4894.65
871.04	4695.99
871.21	4669.37
871.38	4698.04
871.54	4700.09
871.71	4702.14
871.88	4724.66
872.05	4554.68
872.22	4571.07
872.39	4689.85
872.56	4704.18
872.73	4591.55
872.90	4769.72
873.06	4597.69
873.23	4534.20
873.40	4784.06
873.57	4659.13
873.74	4573.11
873.91	4548.54
874.08	4687.80
874.25	4546.49
874.41	4638.65
874.58	4587.45
874.75	4489.15
874.92	4632.51
875.09	4353.98
875.26	4435.90
875.43	4493.24
875.59	4444.09
875.76	4489.15
875.93	4462.52
876.10	4341.69
876.27	4370.37
876.44	4437.95
876.61	4392.89
876.77	4458.43
876.94	4405.18
877.11	4341.69
877.28	4507.58
877.45	4356.03
877.62	4267.97
877.78	4300.73
877.95	4196.29
878.12	4407.23
878.29	4288.45
878.46	4472.76
878.62	4208.58
878.79	4425.66
878.96	4331.45
879.13	4280.25
879.30	4161.47
879.47	4313.02
879.63	4327.36
879.80	4325.31
879.97	4202.43
880.14	4192.19
880.31	4243.39
880.47	4337.60
880.64	4128.70
880.81	4220.86
880.98	4024.26
881.15	4151.23
881.31	4319.17
881.48	4190.14
881.65	4059.07
881.82	4192.19
881.99	4231.10
882.15	4112.32
882.32	4145.09
882.49	4265.92
882.66	4122.56
882.82	4040.64
882.99	4081.60
883.16	4108.23
883.33	4124.61
883.49	4014.02
883.66	4120.51
883.83	4161.47
884.00	4007.87
884.17	3985.35
884.33	3934.15
884.50	4022.21
884.67	3950.53
884.84	4003.78
885.00	4067.27
885.17	3925.96
885.34	3930.05
885.51	3964.87
885.67	3923.91
885.84	3915.72
886.01	3911.62
886.18	3938.24
886.34	3876.80
886.51	3971.01
886.68	4065.22
886.84	3895.24
887.01	3905.48
887.18	3938.24
887.35	3971.01
887.51	3860.42
887.68	3747.78
887.85	3928.00
888.02	3917.76
888.18	3885.00
888.35	3985.35
888.52	3827.65
888.68	3813.32
>>>>>End Processed Spectral Data<<<<<
